# Supplementary material for: Single-cell transcriptomic evidence for dense intracortical neuropeptide networks
Source: eLife. 2019 Nov 11;8:e47889. doi: 10.7554/eLife.47889 (PMC6881117; doi:10.7554/eLife.47889)
Supplement: Figure 1—source data 1. [file elife-47889-fig1-data1.csv]

	Cck	Npy	Vip	Cort	Penk	Adcyap1	Sst	Pnoc	Pthlh	Crh	Nmb	Tac2	Grp	Tac1	Pdyn	Rln1	Trh	Nts	Any		Top Row =	7
# > 1 =	16808	9909	8254	7689	6861	6330	6214	5828	4556	4388	3534	3517	3051	2627	2126	1619	798	204	23469		Threshold:	1
Last > 1 =	16814	9915	8260	7695	6867	6336	6220	5834	4562	4394	3540	3523	3057	2633	2132	1625	804	210	23475
% > Thr =	69	41	34	31	28	26	25	24	19	18	14	14	12	11	9	7	3	1	96		Bottom Row =	24417
																					Total Cells =	24411
Cell %	Cck	Npy	Vip	Cort	Penk	Adcyap1	Sst	Pnoc	Pthlh	Crh	Nmb	Tac2	Grp	Tac1	Pdyn	Rln1	Trh	Nts	Any
0	31629	106372	131322	6310	35610	1867	61427	3986	5743	23065	1104	21366	878	19073	11582	501	2815	2415	131322
0.01	24519	97319	119027	6135	27664	1718	56963	3243	3186	21459	1083	20234	870	17436	11002	451	2768	1329	119027
0.01	22739	79829	95776	5960	27631	1349	55011	2927	3180	16933	1013	19953	848	17035	10255	377	2103	925	106372
0.02	20825	73939	92428	5589	26502	1216	52222	2548	2977	16082	953	18817	798	13940	9710	363	2091	923	97319
0.02	19357	72983	87393	5170	26277	1190	51248	2546	2933	15478	910	18751	773	13877	9578	327	1954	849	95776
0.02	18191	72641	84620	4975	25307	1184	51038	2317	2886	15151	862	18381	757	13495	8621	317	1830	812	92428
0.03	17600	68422	84324	4889	25243	1178	49937	2308	2833	14526	815	18220	729	13448	8514	293	1701	801	87393
0.03	17488	67133	82830	4589	24658	1167	49555	2094	2832	14290	711	18014	714	12594	8506	259	1507	740	84620
0.04	17276	65227	82717	4582	23285	1132	49338	2031	2780	14170	703	17707	713	12077	8355	225	1424	664	84324
0.04	17085	65034	82375	4537	23029	1101	48381	1957	2770	14027	674	17589	693	11617	8344	224	1240	622	82830
0.05	16969	64877	79528	4526	23006	1092	47972	1862	2738	13897	666	17399	680	11509	8342	216	1102	607	82717
0.05	16292	64624	79179	4523	22511	1070	46813	1807	2721	13735	636	17363	680	11384	8150	211	1041	595	82375
0.05	16059	64264	79099	4453	22397	1047	46599	1775	2718	13437	633	17293	679	11244	7991	207	922	537	79829
0.06	15673	64171	78969	4319	21965	1007	46137	1770	2707	13100	615	17256	673	11167	7881	204	907	535	79528
0.06	15450	62449	78476	4225	21785	1000	45886	1719	2690	12924	589	17177	666	10835	7839	203	887	495	79179
0.07	15196	62443	78067	4173	21567	1000	45367	1719	2687	12874	582	17129	662	10777	7656	200	815	467	79099
0.07	15131	62306	78001	4048	21385	995	44924	1718	2685	12737	571	17111	660	10629	7499	200	812	452	78969
0.07	15018	61756	77736	4018	20645	985	44279	1707	2665	12713	571	16969	649	10236	7484	198	801	415	78476
0.08	14666	60634	77011	3995	20510	976	44129	1677	2568	12584	562	16941	643	10061	7482	194	783	395	78067
0.08	14605	60610	76411	3913	20408	952	43794	1651	2556	12471	535	16564	641	9831	7462	192	749	382	78001
0.09	14467	60585	76248	3874	20099	943	43731	1631	2545	12455	523	16287	639	9755	7324	191	739	375	77736
0.09	14210	60386	76037	3815	19751	941	43552	1611	2521	12362	517	16283	633	9403	7226	189	734	327	77011
0.09	14054	60265	75930	3758	19605	929	43233	1592	2516	12288	515	16248	624	9346	7172	181	714	301	76411
0.1	14002	59909	75802	3724	19519	911	42191	1581	2504	12036	480	16163	619	9228	7164	180	706	295	76248
0.1	13681	59861	75252	3583	19402	896	42094	1580	2502	12015	473	16073	617	9202	6929	176	696	271	76037
0.11	13572	59549	75219	3531	19399	879	42020	1569	2495	11945	455	15981	614	9126	6851	159	667	268	75930
0.11	13396	58817	75163	3531	19280	866	41809	1564	2471	11896	427	15981	605	9105	6623	156	656	241	75802
0.11	13312	58808	75069	3520	19192	864	41791	1515	2463	11865	427	15965	604	9088	6607	155	650	222	75252
0.12	13095	58728	75028	3491	19155	860	41737	1512	2462	11804	420	15898	602	9053	6532	154	649	217	75219
0.12	13014	58478	74655	3489	18858	858	41305	1512	2420	11799	416	15832	591	8807	6492	154	647	202	75163
0.13	12974	58395	74577	3407	18535	852	41201	1496	2416	11751	401	15693	588	8748	6411	153	645	199	75069
0.13	12973	58266	74545	3379	18520	848	41086	1490	2416	11576	397	15677	586	8662	6291	149	636	185	75028
0.14	12788	57929	74272	3363	18350	837	40966	1488	2386	11394	392	15627	585	8464	6265	145	631	163	74655
0.14	12748	57670	73395	3313	18112	831	40965	1479	2360	11358	387	15559	585	8416	6255	141	621	161	74577
0.14	12658	57550	73383	3243	17974	830	40787	1470	2346	11250	383	15507	583	8345	6224	140	618	151	74545
0.15	12513	57066	73243	3229	17936	824	40784	1469	2343	11241	382	15292	569	8324	6122	140	612	143	74272
0.15	12451	56814	73005	3207	17878	824	40265	1455	2336	11225	375	15146	566	8256	6112	138	612	141	73939
0.16	12447	56444	72910	3191	17656	824	40190	1447	2330	11107	372	15086	566	8200	6081	137	602	139	73395
0.16	12439	56051	72846	3159	17501	804	40066	1443	2325	11100	356	15006	561	8192	5990	137	588	139	73383
0.16	12434	55907	72834	3145	17300	802	39917	1439	2324	11060	350	14938	554	8168	5984	134	583	138	73243
0.17	12402	55875	72654	3144	17206	798	39764	1413	2309	11051	348	14804	554	8168	5898	134	576	138	73005
0.17	12364	55735	71979	3118	17203	795	39594	1410	2308	11029	339	14766	547	8095	5878	132	562	138	72983
0.18	12328	55578	71918	3111	16999	794	39491	1408	2306	10973	331	14749	545	8074	5860	132	556	137	72910
0.18	12304	55436	71032	3098	16852	792	39337	1405	2269	10956	327	14454	540	8033	5840	132	551	137	72846
0.18	12246	55409	70747	3096	16754	792	39271	1400	2265	10914	326	14382	535	8031	5800	131	550	131	72834
0.19	12195	55253	70563	3094	16680	783	38981	1395	2262	10891	321	14335	535	7991	5785	129	550	130	72654
0.19	12116	55210	70540	3074	16512	781	38828	1394	2261	10840	312	14253	530	7971	5756	127	533	113	72641
0.2	12056	54977	70313	3044	16453	781	38768	1393	2228	10811	300	14247	526	7845	5721	127	532	112	71979
0.2	11931	54953	70222	3043	16436	765	38559	1392	2223	10775	292	14157	525	7803	5717	127	517	105	71918
0.2	11914	54033	69967	3030	16429	762	38341	1390	2221	10750	289	14067	522	7792	5681	126	516	89	71032
0.21	11839	53979	69831	3010	16380	759	38150	1385	2212	10717	285	14001	520	7762	5606	126	514	87	70747
0.21	11830	53917	69820	3000	16260	746	38097	1378	2211	10711	276	13888	517	7694	5600	126	514	86	70563
0.22	11811	53853	69732	2980	16253	742	37873	1378	2195	10648	273	13832	516	7693	5567	125	513	86	70540
0.22	11796	53589	69485	2975	16034	737	37815	1376	2192	10605	256	13721	515	7691	5538	124	510	80	70313
0.23	11575	53453	69378	2942	16000	734	37798	1375	2186	10595	247	13705	511	7644	5503	123	497	78	70222
0.23	11345	53280	69051	2940	15873	732	37707	1375	2182	10584	243	13660	510	7609	5462	123	473	78	69967
0.23	11276	53242	68974	2935	15760	721	37533	1373	2171	10552	241	13614	507	7473	5457	119	468	78	69831
0.24	11158	53194	68386	2928	15755	717	37499	1349	2168	10537	240	13583	498	7443	5440	118	467	77	69820
0.24	11124	53158	67977	2927	15725	711	37443	1346	2131	10526	239	13530	498	7443	5405	116	464	76	69732
0.25	11098	53114	67909	2902	15704	702	37405	1344	2125	10497	239	13427	493	7372	5348	116	458	75	69485
0.25	11096	53022	67495	2900	15677	701	37242	1344	2119	10489	238	13378	492	7365	5314	116	450	74	69378
0.25	11028	52891	67294	2890	15441	699	36944	1329	2093	10458	236	13342	491	7324	5305	116	441	74	69051
0.26	10967	52814	67078	2872	15420	698	36798	1326	2079	10408	235	13173	490	7267	5297	115	439	68	68974
0.26	10876	52658	66955	2869	15407	697	36785	1325	2051	10318	234	13132	485	7243	5151	112	437	64	68422
0.27	10853	52468	66952	2862	15362	694	36772	1325	2038	10307	233	13092	485	7239	5151	112	430	64	68386
0.27	10833	52425	66782	2831	15352	693	36757	1321	2036	10304	230	13043	481	7234	5115	112	430	62	67977
0.27	10768	52190	66289	2825	15247	690	36732	1320	2026	10297	228	13027	477	7173	5107	111	430	62	67909
0.28	10710	52134	66063	2783	15217	688	36666	1320	2021	10259	228	12981	477	7130	5092	110	427	60	67495
0.28	10694	51900	65749	2752	15057	686	36622	1315	2020	10209	227	12867	476	7126	5069	109	424	58	67294
0.29	10688	51745	65741	2722	15051	685	36528	1315	2019	10136	219	12818	474	7105	5063	109	424	54	67133
0.29	10643	51697	65694	2713	15047	684	36492	1315	1993	10123	217	12805	472	7101	5052	109	413	54	67078
0.29	10615	51579	65507	2690	14966	682	36475	1315	1984	10122	204	12775	472	7026	5005	109	413	54	66955
0.3	10545	51558	65289	2689	14925	680	36415	1314	1981	10120	203	12691	470	6963	4932	106	413	52	66952
0.3	10534	51544	65205	2673	14794	679	36415	1314	1970	10114	200	12677	470	6924	4867	105	411	52	66782
0.31	10438	51527	64364	2658	14626	673	36381	1308	1950	10112	196	12670	470	6886	4860	105	410	51	66289
0.31	10418	51256	64317	2654	14603	664	36268	1304	1947	10083	195	12666	469	6883	4858	104	401	50	66063
0.32	10402	51103	64254	2652	14547	664	36147	1304	1944	10033	192	12585	465	6871	4834	104	399	49	65749
0.32	10394	51062	64214	2647	14496	657	36106	1297	1943	10026	188	12576	465	6828	4834	104	393	48	65741
0.32	10387	50924	64145	2643	14413	656	36041	1293	1925	10013	188	12481	465	6825	4801	102	393	46	65694
0.33	10383	50879	64044	2641	14377	652	35721	1293	1918	10005	186	12461	465	6810	4676	101	384	46	65507
0.33	10339	50828	63929	2625	14368	647	35687	1289	1909	9990	182	12364	465	6807	4664	101	383	43	65289
0.34	10261	50788	63879	2620	14363	647	35504	1288	1907	9973	181	12336	463	6793	4656	101	382	42	65227
0.34	10183	50626	63788	2604	14236	644	35281	1286	1899	9921	180	12255	463	6779	4639	99	382	42	65205
0.34	10154	50554	63778	2600	14196	640	34990	1280	1891	9917	180	12224	458	6762	4633	96	381	42	65034
0.35	10127	50518	63597	2530	14081	639	34805	1273	1890	9917	177	12099	457	6741	4628	96	374	41	64877
0.35	10125	50496	63563	2490	14079	635	34715	1270	1888	9898	175	12082	456	6665	4578	96	373	40	64624
0.36	10095	50477	63133	2484	13986	634	34580	1266	1887	9876	173	12072	456	6634	4563	95	373	39	64364
0.36	10061	50366	63018	2464	13800	634	34553	1264	1883	9866	171	12068	455	6559	4507	95	373	38	64317
0.36	10031	50331	62924	2456	13711	632	34524	1257	1878	9860	170	11969	454	6550	4500	94	371	38	64264
0.37	9829	50128	62839	2448	13693	631	34356	1251	1877	9852	170	11968	453	6533	4479	93	364	38	64254
0.37	9767	49832	62748	2428	13687	630	34308	1251	1875	9838	170	11965	446	6518	4464	93	359	37	64214
0.38	9712	49817	62711	2418	13644	626	34187	1240	1873	9820	170	11929	443	6471	4439	92	355	37	64171
0.38	9708	49757	62613	2412	13601	624	34121	1239	1867	9745	170	11919	441	6468	4434	92	353	34	64145
0.39	9686	49589	62285	2406	13592	624	33737	1238	1863	9717	170	11894	436	6448	4430	91	353	34	64044
0.39	9661	49518	62139	2404	13559	622	33720	1236	1852	9668	169	11886	436	6380	4384	91	350	33	63929
0.39	9634	49490	62003	2399	13472	617	33713	1235	1852	9655	168	11854	435	6319	4338	90	350	33	63879
0.4	9624	49469	61777	2378	13405	614	33647	1234	1852	9655	167	11836	435	6303	4331	90	348	33	63788
0.4	9541	49407	61774	2366	13393	612	33647	1234	1847	9645	165	11802	435	6287	4329	90	348	32	63778
0.41	9460	49406	61645	2364	13366	612	33619	1230	1839	9627	165	11744	434	6281	4300	89	342	32	63597
0.41	9456	49226	61588	2345	13247	611	33499	1227	1838	9614	159	11704	433	6255	4292	89	332	31	63563
0.41	9441	49221	61577	2340	13247	611	33458	1217	1835	9577	159	11695	433	6248	4256	89	330	30	63133
0.42	9432	49215	61460	2325	13226	599	33227	1215	1833	9516	158	11645	430	6208	4254	88	325	30	63018
0.42	9428	49197	61298	2321	13195	593	33149	1213	1830	9503	157	11583	428	6175	4184	88	325	29	62924
0.43	9355	49172	61236	2313	13076	592	33073	1212	1823	9499	156	11554	425	6167	4174	87	323	29	62839
0.43	9340	49059	61191	2304	12987	587	32943	1211	1822	9494	155	11537	424	6145	4166	87	322	29	62748
0.43	9315	49053	61013	2298	12967	587	32902	1211	1793	9486	154	11517	423	6141	4154	86	321	29	62711
0.44	9293	48901	60780	2297	12949	587	32727	1211	1792	9482	148	11507	422	6120	4147	86	320	29	62613
0.44	9279	48743	60622	2296	12845	576	32676	1203	1788	9460	147	11473	420	6100	4146	86	319	28	62449
0.45	9262	48686	60551	2287	12807	573	32659	1202	1779	9460	147	11452	419	6090	4084	86	312	27	62443
0.45	9222	48556	60526	2282	12764	571	32542	1202	1779	9452	145	11429	419	6088	4080	86	312	26	62306
0.45	9138	48554	60446	2259	12684	569	32492	1200	1778	9444	140	11326	418	6081	4071	85	312	26	62285
0.46	9088	48329	60379	2258	12547	569	32461	1198	1778	9437	137	11292	418	6076	4056	85	311	25	62139
0.46	9078	48284	60327	2258	12519	567	32284	1198	1777	9435	135	11292	417	6073	4031	85	310	25	62003
0.47	9043	48278	60151	2251	12511	567	32262	1191	1771	9398	133	11268	417	6037	4009	85	310	25	61777
0.47	9033	48229	60052	2246	12508	562	32218	1189	1769	9377	133	11234	416	6031	3981	85	302	25	61774
0.48	9010	48176	59893	2235	12492	560	32136	1189	1767	9353	133	11141	415	6007	3935	84	301	23	61756
0.48	8971	48172	59886	2231	12349	559	32090	1185	1764	9302	132	11118	412	6003	3913	84	299	23	61645
0.48	8956	48150	59750	2230	12324	552	32066	1182	1760	9289	131	11110	411	5964	3851	84	298	23	61588
0.49	8934	48095	59415	2224	12312	552	31934	1182	1752	9274	131	11079	409	5951	3820	82	298	22	61577
0.49	8900	47982	59212	2215	12305	551	31917	1180	1751	9271	129	11032	407	5938	3801	82	296	22	61460
0.5	8874	47877	59054	2215	12297	550	31903	1178	1751	9262	128	11023	406	5919	3796	82	296	22	61427
0.5	8860	47826	59035	2214	12275	550	31848	1177	1740	9256	128	11019	405	5910	3784	81	291	22	61298
0.5	8859	47753	58991	2212	12240	549	31802	1177	1738	9233	127	10973	403	5903	3767	81	283	22	61236
0.51	8859	47641	58935	2200	12201	548	31802	1177	1737	9175	127	10939	401	5861	3759	80	281	20	61191
0.51	8844	47638	58743	2190	12157	546	31798	1174	1733	9073	126	10912	400	5839	3741	80	279	19	61013
0.52	8756	47613	58697	2187	12138	545	31791	1164	1731	9059	125	10902	400	5829	3730	79	278	18	60780
0.52	8668	47543	58606	2182	12121	543	31607	1162	1727	9058	125	10867	398	5793	3711	79	273	18	60634
0.52	8614	47314	58548	2177	12066	542	31594	1161	1726	9049	125	10853	397	5778	3706	79	272	17	60622
0.53	8543	47310	58538	2172	11971	541	31593	1160	1724	9034	124	10850	397	5774	3698	79	271	16	60610
0.53	8535	47282	58117	2170	11932	537	31554	1159	1723	9011	124	10836	396	5771	3659	79	270	16	60585
0.54	8501	47179	58093	2140	11923	536	31493	1158	1708	8996	122	10835	396	5746	3631	78	268	16	60551
0.54	8454	47175	58057	2133	11916	533	31491	1154	1695	8993	122	10817	396	5746	3625	78	268	16	60526
0.54	8426	47090	58050	2130	11876	529	31478	1152	1690	8971	119	10774	395	5715	3609	78	262	15	60446
0.55	8421	46985	57957	2119	11872	528	31047	1152	1686	8970	119	10735	394	5699	3588	77	259	15	60386
0.55	8415	46820	57861	2117	11871	528	31034	1149	1685	8961	117	10706	393	5691	3588	77	259	15	60379
0.56	8393	46797	57848	2116	11824	524	30752	1149	1684	8955	116	10682	392	5678	3566	77	257	15	60327
0.56	8389	46689	57763	2115	11812	521	30746	1140	1678	8936	116	10656	391	5648	3565	76	254	14	60265
0.57	8300	46634	57698	2107	11786	520	30735	1139	1677	8926	116	10648	388	5644	3554	75	248	13	60151
0.57	8289	46632	57685	2095	11636	520	30706	1136	1673	8921	114	10619	388	5637	3544	75	247	13	60052
0.57	8284	46627	57488	2085	11532	519	30644	1136	1673	8898	112	10588	388	5634	3536	75	247	12	59909
0.58	8281	46517	57481	2072	11531	518	30596	1135	1671	8883	112	10569	388	5634	3530	75	246	12	59893
0.58	8256	46509	57443	2063	11518	517	30515	1134	1669	8874	111	10540	386	5631	3523	73	245	12	59886
0.59	8190	46352	57328	2057	11465	517	30501	1134	1667	8864	110	10518	386	5612	3471	73	241	12	59861
0.59	8183	46343	57263	2056	11437	516	30497	1132	1665	8856	108	10511	385	5600	3460	73	239	12	59750
0.59	8168	46319	57205	2056	11423	516	30405	1131	1662	8853	108	10503	384	5600	3450	73	232	11	59549
0.6	8161	46313	57189	2049	11420	516	30247	1128	1657	8838	108	10502	381	5593	3413	72	232	11	59415
0.6	8133	46266	57173	2047	11370	516	30242	1128	1654	8829	107	10487	380	5590	3399	71	229	11	59212
0.61	8119	46150	57073	2044	11320	512	30237	1127	1650	8795	106	10465	376	5547	3394	70	229	11	59054
0.61	8102	46002	56933	2041	11299	509	30225	1122	1648	8752	105	10452	376	5534	3382	70	228	11	59035
0.61	8098	45921	56813	2035	11288	509	30096	1121	1645	8731	105	10451	376	5527	3353	69	228	10	58991
0.62	8095	45852	56719	2035	11183	508	30096	1117	1642	8729	105	10446	373	5520	3340	69	228	10	58935
0.62	8091	45781	56700	2031	11169	505	30092	1117	1639	8714	105	10441	373	5509	3337	69	228	10	58817
0.63	8025	45724	56628	2025	11140	505	30016	1116	1638	8699	104	10438	372	5502	3332	68	227	9	58808
0.63	8013	45571	56549	2023	11059	503	29983	1116	1632	8693	102	10396	371	5494	3327	68	226	9	58743
0.64	8007	45564	56472	2021	11050	503	29962	1115	1625	8689	102	10384	370	5481	3323	68	225	9	58728
0.64	7989	45550	56390	2017	10996	502	29956	1110	1624	8675	102	10352	369	5467	3303	67	223	8	58697
0.64	7974	45240	56379	2008	10990	500	29887	1109	1623	8671	100	10338	369	5465	3301	67	220	8	58606
0.65	7919	45211	56216	2007	10982	500	29835	1104	1620	8657	100	10300	369	5460	3292	67	218	8	58548
0.65	7894	45148	55938	2001	10904	499	29818	1101	1606	8635	99	10269	369	5409	3290	67	217	8	58538
0.66	7886	45129	55835	1987	10896	499	29723	1099	1605	8615	98	10267	368	5383	3278	66	216	8	58478
0.66	7857	44734	55779	1985	10872	497	29682	1097	1601	8591	98	10255	367	5381	3260	66	210	8	58395
0.66	7788	44680	55730	1980	10834	497	29668	1094	1601	8578	98	10250	367	5379	3258	66	209	8	58266
0.67	7717	44670	55699	1976	10823	496	29624	1092	1592	8578	97	10239	367	5355	3254	66	208	8	58117
0.67	7708	44663	55651	1973	10817	496	29592	1088	1584	8567	96	10225	366	5342	3252	66	208	7	58093
0.68	7676	44470	55607	1971	10805	494	29565	1087	1583	8556	96	10207	366	5333	3250	66	208	7	58057
0.68	7628	44435	55491	1969	10793	494	29510	1085	1583	8549	96	10175	366	5312	3216	66	207	7	58050
0.68	7618	44419	55220	1967	10762	494	29499	1085	1583	8538	96	10170	366	5305	3199	66	206	7	57957
0.69	7613	44417	55196	1958	10696	492	29498	1084	1580	8522	95	10147	366	5302	3177	65	204	6	57929
0.69	7611	44408	55192	1954	10684	492	29480	1076	1575	8520	95	10088	363	5281	3174	65	202	6	57861
0.7	7596	44408	55042	1952	10663	491	29297	1075	1574	8516	94	10047	363	5276	3170	65	202	6	57848
0.7	7586	44395	54880	1943	10656	490	29290	1075	1573	8506	94	10037	362	5262	3162	65	196	6	57763
0.7	7568	44198	54813	1939	10624	489	29282	1075	1569	8481	94	10035	361	5247	3155	65	196	6	57698
0.71	7558	44193	54749	1936	10590	488	29264	1070	1569	8461	94	10032	361	5230	3145	65	193	5	57685
0.71	7557	44182	54624	1929	10515	487	29225	1068	1566	8460	94	10028	360	5226	3140	64	193	5	57670
0.72	7477	44042	54619	1927	10498	487	29167	1067	1563	8451	94	10024	360	5222	3139	64	189	5	57550
0.72	7458	43945	54544	1927	10493	484	29144	1064	1562	8442	94	9990	359	5215	3134	64	187	5	57488
0.73	7450	43872	54472	1924	10490	483	29087	1064	1560	8416	94	9970	359	5199	3104	64	184	5	57481
0.73	7441	43792	54413	1923	10467	482	28913	1063	1551	8363	93	9950	358	5193	3099	63	183	5	57443
0.73	7410	43711	54208	1905	10456	481	28894	1060	1549	8355	93	9938	357	5193	3088	63	181	4	57328
0.74	7362	43671	54097	1896	10444	480	28867	1058	1545	8353	93	9925	356	5192	3083	63	180	4	57263
0.74	7359	43653	53990	1896	10428	477	28864	1057	1545	8348	92	9919	355	5173	3063	63	179	4	57205
0.75	7340	43542	53951	1883	10348	476	28836	1057	1540	8336	91	9900	353	5168	3058	63	176	4	57189
0.75	7311	43534	53862	1860	10343	476	28769	1057	1526	8319	91	9895	352	5153	3058	63	175	4	57173
0.75	7279	43505	53767	1857	10337	476	28634	1052	1522	8300	90	9893	351	5142	3040	63	174	3	57073
0.76	7276	43427	53736	1854	10254	474	28625	1052	1515	8292	90	9869	350	5125	3019	63	172	3	57066
0.76	7271	43415	53675	1852	10215	471	28522	1049	1515	8269	90	9837	349	5125	3001	62	167	3	56963
0.77	7269	43337	53673	1845	10213	470	28490	1048	1515	8220	89	9815	349	5104	2987	62	160	3	56933
0.77	7265	43218	53649	1844	10187	469	28429	1046	1510	8210	89	9789	347	5098	2986	62	159	3	56814
0.77	7204	43157	53583	1842	10176	468	28350	1046	1501	8203	89	9773	345	5098	2981	62	159	2	56813
0.78	7199	43133	53571	1834	10124	467	28341	1045	1500	8201	89	9740	345	5086	2960	62	156	2	56719
0.78	7190	43122	53424	1830	10122	467	28336	1045	1496	8188	89	9733	344	5077	2950	62	155	2	56700
0.79	7161	42935	53238	1829	10098	467	28210	1040	1494	8181	88	9727	344	5076	2940	62	154	2	56628
0.79	7134	42911	53166	1821	10095	467	28202	1038	1490	8171	87	9704	344	5073	2920	61	151	2	56549
0.79	7121	42890	53157	1819	10088	466	28139	1038	1490	8170	87	9692	343	5068	2919	61	149	2	56472
0.8	7116	42808	52992	1817	10062	466	28131	1037	1489	8150	87	9689	343	5051	2905	61	149	2	56444
0.8	7101	42772	52960	1808	9962	465	28125	1035	1488	8148	87	9686	342	5048	2896	60	149	2	56390
0.81	7090	42740	52931	1806	9935	465	27973	1034	1485	8144	86	9678	340	5045	2881	60	148	2	56379
0.81	7084	42729	52885	1802	9875	465	27913	1032	1484	8101	86	9675	340	5044	2877	59	147	2	56216
0.82	7078	42694	52864	1796	9839	464	27899	1032	1482	8090	86	9672	339	5038	2861	59	146	2	56051
0.82	7035	42681	52850	1795	9831	464	27856	1032	1480	8090	86	9646	338	5037	2853	59	146	2	55938
0.82	7027	42570	52786	1794	9796	464	27807	1032	1479	8079	86	9645	336	5020	2847	59	145	1	55907
0.83	7019	42375	52710	1794	9768	464	27727	1029	1478	8070	85	9624	336	5000	2847	59	143	1	55875
0.83	7009	42340	52689	1791	9757	463	27628	1029	1468	8067	84	9593	335	4998	2845	58	140	1	55835
0.84	6998	42332	52641	1783	9745	463	27504	1028	1466	8032	83	9577	333	4988	2834	58	139	1	55779
0.84	6987	42176	52608	1780	9740	462	27451	1028	1462	8023	83	9535	332	4981	2834	58	137	1	55735
0.84	6984	42121	52575	1779	9735	459	27449	1026	1455	8007	82	9526	332	4979	2832	58	135	1	55730
0.85	6983	42067	52569	1778	9714	458	27444	1023	1452	8001	82	9526	332	4974	2801	58	133	1	55699
0.85	6962	41952	52543	1774	9644	457	27309	1022	1450	7985	82	9518	332	4956	2778	57	133	1	55651
0.86	6935	41903	52508	1773	9625	457	27076	1021	1449	7973	82	9508	331	4953	2774	57	132	1	55607
0.86	6930	41834	52436	1769	9618	457	26982	1021	1449	7972	82	9472	331	4947	2767	56	131	1	55578
0.86	6928	41826	52395	1763	9597	457	26912	1019	1447	7968	82	9469	329	4929	2750	56	131	1	55491
0.87	6908	41813	52250	1762	9569	456	26890	1019	1444	7968	81	9444	328	4929	2740	56	129	1	55436
0.87	6906	41767	52143	1755	9529	456	26888	1018	1444	7960	80	9429	328	4928	2730	56	129	1	55409
0.88	6906	41598	51992	1746	9491	455	26781	1017	1442	7956	80	9424	327	4909	2716	56	127	1	55253
0.88	6902	41579	51978	1740	9488	454	26778	1016	1439	7955	80	9417	326	4870	2690	56	127	1	55220
0.88	6894	41543	51966	1740	9452	453	26724	1016	1437	7921	80	9416	325	4863	2689	56	127	1	55210
0.89	6837	41504	51904	1738	9431	453	26707	1015	1435	7905	77	9416	325	4810	2682	56	125	1	55196
0.89	6813	41444	51863	1737	9387	452	26612	1015	1433	7885	77	9414	324	4810	2681	55	124	1	55192
0.9	6803	41371	51839	1730	9387	450	26596	1014	1430	7878	77	9380	324	4796	2658	55	123	1	55042
0.9	6785	41265	51788	1723	9380	450	26531	1014	1426	7855	77	9357	323	4796	2656	55	119	1	55011
0.91	6782	41238	51750	1721	9323	450	26423	1013	1422	7839	77	9357	323	4794	2651	55	116	1	54977
0.91	6780	41150	51729	1721	9311	450	26366	1010	1417	7812	77	9354	321	4784	2641	55	116	1	54953
0.91	6780	41122	51721	1717	9308	448	26234	1009	1415	7799	77	9259	319	4782	2640	54	114	1	54880
0.92	6763	41101	51686	1716	9308	446	26171	1009	1414	7777	77	9242	319	4781	2625	54	114	1	54813
0.92	6760	41050	51652	1715	9296	446	26073	1008	1412	7768	76	9220	318	4762	2617	54	113	1	54749
0.93	6742	41037	51558	1713	9252	445	26055	1008	1411	7749	76	9193	318	4761	2608	54	113	1	54624
0.93	6734	40947	51531	1710	9226	443	26054	1007	1411	7743	75	9190	316	4751	2588	54	111	1	54619
0.93	6734	40939	51492	1710	9224	443	25978	1006	1406	7732	75	9177	316	4751	2583	54	110	1	54544
0.94	6726	40866	51336	1708	9111	442	25964	1005	1401	7727	75	9139	314	4747	2569	54	107	1	54472
0.94	6725	40779	51334	1703	9103	442	25895	1002	1401	7725	75	9133	313	4726	2564	54	105	1	54413
0.95	6709	40747	51302	1683	9046	441	25866	1001	1400	7690	75	9130	313	4715	2554	54	105	1	54208
0.95	6701	40737	51227	1680	9041	440	25773	1000	1399	7676	74	9117	313	4715	2534	53	105	1	54097
0.95	6687	40733	51214	1676	9035	440	25772	1000	1398	7676	74	9106	312	4712	2531	53	104	1	54033
0.96	6686	40731	51204	1670	9031	439	25731	999	1397	7645	74	9100	312	4707	2520	53	103	1	53990
0.96	6680	40687	51140	1661	9020	439	25728	999	1397	7645	74	9097	311	4705	2519	53	102	1	53979
0.97	6677	40521	51132	1658	9013	439	25722	997	1394	7635	74	9095	310	4693	2510	53	101	1	53951
0.97	6665	40507	51092	1658	9002	437	25704	997	1391	7632	74	9089	310	4689	2501	52	100	1	53917
0.98	6657	40393	50983	1644	8943	436	25684	994	1390	7614	73	9076	309	4683	2501	52	97	1	53862
0.98	6647	40321	50976	1640	8920	436	25661	994	1390	7611	73	9042	309	4681	2497	52	95	1	53853
0.98	6640	40264	50915	1638	8907	435	25655	993	1389	7576	72	9019	309	4676	2486	52	94	1	53767
0.99	6639	40186	50914	1638	8889	435	25611	993	1389	7561	71	9017	309	4674	2452	52	92	1	53736
0.99	6635	40143	50899	1638	8859	435	25585	993	1389	7557	71	9016	308	4662	2450	52	91	1	53675
1	6632	40102	50644	1634	8833	435	25584	992	1386	7545	71	8989	307	4647	2444	52	90	1	53673
1	6629	40094	50636	1632	8818	433	25577	991	1383	7545	71	8988	306	4628	2442	52	89	1	53649
1	6624	40049	50612	1631	8806	432	25577	991	1380	7518	70	8959	306	4615	2438	52	87	1	53589
1.01	6624	40049	50522	1627	8789	430	25365	991	1377	7517	70	8952	304	4606	2434	52	85	0	53583
1.01	6566	40043	50521	1622	8731	430	25186	990	1377	7509	70	8951	304	4599	2430	51	85	0	53571
1.02	6562	39959	50487	1619	8719	430	25159	989	1371	7481	70	8942	304	4598	2424	51	83	0	53453
1.02	6555	39938	50361	1611	8701	429	25129	989	1371	7465	70	8932	303	4593	2410	51	81	0	53424
1.02	6539	39857	50351	1606	8683	429	25113	989	1365	7463	70	8925	303	4591	2404	51	81	0	53280
1.03	6535	39739	50305	1603	8671	428	25057	987	1362	7461	70	8903	303	4585	2402	51	80	0	53242
1.03	6532	39736	50164	1601	8652	427	24963	986	1360	7457	70	8892	301	4562	2395	51	80	0	53238
1.04	6521	39717	50081	1599	8640	427	24927	985	1354	7438	69	8860	300	4560	2380	51	79	0	53194
1.04	6508	39709	50065	1598	8619	427	24885	984	1353	7434	69	8854	300	4529	2377	51	78	0	53166
1.04	6507	39697	49887	1596	8615	427	24817	981	1351	7434	69	8843	299	4515	2356	51	77	0	53158
1.05	6497	39644	49876	1592	8567	426	24796	981	1348	7406	69	8830	298	4511	2352	50	77	0	53157
1.05	6495	39551	49875	1591	8558	426	24764	979	1346	7398	69	8822	298	4502	2342	50	76	0	53114
1.06	6491	39494	49837	1590	8542	426	24668	978	1346	7396	68	8779	296	4499	2339	50	76	0	53022
1.06	6484	39492	49808	1589	8526	425	24658	978	1345	7375	68	8764	295	4498	2336	49	76	0	52992
1.07	6461	39471	49754	1588	8512	424	24642	976	1345	7366	68	8762	294	4493	2307	49	76	0	52960
1.07	6458	39455	49751	1586	8460	424	24607	975	1342	7342	67	8759	293	4490	2302	49	76	0	52931
1.07	6451	39446	49741	1579	8417	424	24578	975	1342	7331	67	8736	293	4483	2295	49	76	0	52891
1.08	6448	39306	49686	1579	8366	424	24567	974	1342	7328	66	8707	292	4478	2295	49	75	0	52885
1.08	6423	39248	49665	1578	8355	423	24484	972	1340	7328	66	8691	292	4477	2294	49	75	0	52864
1.09	6415	39247	49527	1578	8340	423	24483	970	1339	7294	66	8672	291	4474	2291	49	74	0	52850
1.09	6414	39235	49518	1576	8321	422	24454	970	1338	7290	66	8667	290	4472	2285	49	74	0	52814
1.09	6412	39225	49415	1576	8293	422	24397	970	1337	7289	66	8667	289	4454	2279	49	73	0	52786
1.1	6409	39211	49366	1575	8270	421	24389	968	1336	7282	65	8661	289	4450	2277	49	73	0	52710
1.1	6409	39113	49250	1573	8269	421	24374	967	1334	7282	65	8645	288	4447	2277	49	73	0	52689
1.11	6402	39077	49221	1571	8265	421	24293	967	1332	7276	65	8642	286	4436	2275	48	72	0	52658
1.11	6386	39064	49220	1571	8255	421	24293	967	1331	7273	65	8630	286	4420	2273	48	72	0	52641
1.11	6379	39044	49219	1570	8222	420	24265	966	1330	7271	65	8627	285	4405	2271	48	71	0	52608
1.12	6378	39003	49210	1569	8216	419	24239	965	1326	7257	64	8602	285	4400	2269	48	71	0	52575
1.12	6370	38915	49197	1566	8197	419	24214	965	1326	7251	64	8591	285	4395	2269	48	71	0	52569
1.13	6358	38799	49178	1563	8194	418	24213	965	1325	7239	64	8573	285	4395	2238	48	70	0	52543
1.13	6340	38755	49173	1561	8165	418	24193	965	1320	7218	64	8567	285	4387	2236	48	70	0	52508
1.13	6336	38736	49166	1559	8153	418	24139	964	1319	7215	63	8562	284	4367	2230	48	70	0	52468
1.14	6325	38699	49160	1559	8143	418	24062	963	1316	7209	63	8516	284	4357	2201	47	69	0	52436
1.14	6324	38639	49149	1556	8143	417	24010	962	1316	7200	63	8497	284	4344	2192	47	69	0	52425
1.15	6285	38578	49137	1550	8127	416	24001	961	1314	7171	63	8479	283	4339	2182	47	69	0	52395
1.15	6266	38529	49131	1544	8110	415	23895	961	1312	7170	62	8478	283	4338	2182	47	69	0	52250
1.16	6263	38457	48977	1541	8084	413	23850	959	1311	7137	62	8461	283	4319	2181	47	68	0	52222
1.16	6262	38456	48932	1539	8057	413	23827	959	1310	7129	62	8459	283	4317	2171	47	68	0	52190
1.16	6259	38349	48842	1538	8038	413	23777	957	1305	7122	62	8459	281	4308	2159	47	67	0	52143
1.17	6254	38245	48823	1536	8030	413	23755	957	1303	7111	62	8447	281	4303	2158	47	67	0	52134
1.17	6215	38242	48779	1534	8019	413	23694	956	1302	7111	62	8429	280	4303	2158	47	67	0	51992
1.18	6212	38161	48723	1533	7994	412	23545	955	1302	7096	62	8413	280	4300	2153	47	67	0	51978
1.18	6212	38116	48672	1533	7972	412	23542	955	1296	7073	61	8411	280	4299	2142	47	67	0	51966
1.18	6209	38114	48649	1533	7965	411	23534	953	1295	7060	61	8404	279	4297	2142	46	66	0	51904
1.19	6208	38104	48616	1532	7918	410	23482	952	1290	7055	61	8401	279	4293	2136	46	65	0	51900
1.19	6194	38057	48566	1531	7913	410	23472	952	1290	7050	61	8400	279	4284	2130	46	65	0	51863
1.2	6194	38036	48561	1529	7908	409	23455	951	1289	7049	60	8383	278	4281	2122	46	65	0	51839
1.2	6190	37963	48558	1528	7907	408	23437	947	1287	7044	60	8357	278	4275	2120	46	64	0	51788
1.2	6189	37961	48537	1521	7889	408	23432	946	1282	7030	60	8350	278	4270	2119	46	64	0	51750
1.21	6189	37953	48531	1520	7877	408	23404	945	1281	7011	59	8346	277	4258	2110	46	63	0	51745
1.21	6180	37951	48528	1519	7871	407	23229	943	1280	7008	59	8328	277	4229	2109	46	63	0	51729
1.22	6176	37922	48518	1518	7863	407	23170	942	1279	7006	59	8326	276	4216	2107	46	62	0	51721
1.22	6174	37922	48419	1516	7857	407	23082	941	1275	7002	59	8325	276	4210	2088	46	62	0	51697
1.22	6157	37922	48398	1515	7851	407	23078	941	1275	6963	59	8309	276	4209	2087	46	62	0	51686
1.23	6156	37855	48396	1513	7843	407	23023	940	1274	6957	58	8299	275	4205	2080	46	62	0	51652
1.23	6155	37842	48373	1510	7821	407	23019	939	1274	6952	58	8231	275	4186	2078	46	62	0	51579
1.24	6154	37841	48367	1506	7821	406	23010	939	1273	6948	58	8228	275	4185	2076	46	61	0	51558
1.24	6151	37828	48366	1505	7804	406	23001	939	1267	6933	58	8215	273	4171	2071	46	61	0	51558
1.25	6147	37785	48363	1503	7777	406	22992	936	1266	6931	58	8207	272	4171	2065	45	60	0	51544
1.25	6143	37763	48153	1502	7773	406	22953	936	1264	6930	58	8205	272	4167	2063	45	60	0	51531
1.25	6139	37731	48139	1498	7766	406	22841	933	1264	6913	57	8202	271	4159	2050	45	60	0	51527
1.26	6131	37697	48120	1495	7757	405	22835	933	1263	6912	57	8193	270	4151	2026	45	60	0	51492
1.26	6130	37670	48011	1493	7738	405	22824	933	1262	6903	57	8180	269	4140	2016	45	59	0	51336
1.27	6113	37665	47972	1492	7736	403	22796	930	1261	6894	57	8168	269	4133	2016	45	59	0	51334
1.27	6088	37623	47963	1485	7731	403	22787	929	1259	6879	57	8167	269	4131	2016	45	59	0	51302
1.27	6087	37609	47861	1483	7725	403	22783	929	1258	6865	57	8151	269	4125	2013	45	58	0	51256
1.28	6080	37599	47861	1481	7717	402	22746	928	1257	6860	57	8137	269	4121	2010	45	58	0	51248
1.28	6078	37546	47831	1468	7703	402	22743	928	1253	6845	56	8126	268	4120	2006	45	57	0	51227
1.29	6075	37489	47812	1467	7700	402	22691	928	1250	6845	56	8117	267	4113	2005	45	57	0	51214
1.29	6066	37368	47764	1465	7695	402	22610	927	1245	6842	56	8107	267	4099	1996	44	56	0	51204
1.29	6065	37365	47723	1462	7689	402	22602	926	1244	6835	56	8106	267	4098	1995	44	56	0	51140
1.3	6060	37302	47723	1460	7682	402	22554	925	1243	6831	55	8073	266	4098	1994	44	55	0	51132
1.3	6058	37278	47699	1457	7678	401	22552	923	1240	6829	55	8070	266	4097	1988	44	55	0	51103
1.31	6053	37196	47531	1452	7678	400	22526	923	1239	6809	55	8066	266	4096	1986	44	54	0	51092
1.31	6046	37183	47465	1451	7671	400	22525	922	1238	6805	55	8055	265	4095	1975	44	54	0	51062
1.32	6046	37181	47438	1451	7670	399	22522	922	1238	6783	55	8041	265	4088	1974	43	53	0	51038
1.32	6045	37136	47434	1450	7653	399	22517	921	1234	6775	55	8040	265	4080	1963	43	53	0	50983
1.32	6032	37062	47232	1449	7652	398	22443	921	1231	6756	55	8035	264	4075	1957	43	52	0	50976
1.33	6031	36972	47224	1448	7648	398	22440	920	1230	6756	54	8029	264	4073	1935	43	52	0	50924
1.33	6030	36860	47199	1446	7646	398	22435	920	1229	6750	54	8028	264	4069	1919	43	52	0	50915
1.34	6017	36850	47125	1445	7633	398	22389	919	1229	6750	54	8023	263	4063	1916	43	52	0	50914
1.34	6014	36844	47107	1445	7626	397	22327	916	1229	6746	54	8019	263	4059	1910	43	51	0	50899
1.34	6013	36673	47069	1444	7615	397	22325	916	1223	6740	54	8013	262	4056	1906	43	51	0	50879
1.35	6011	36671	46999	1444	7614	397	22315	916	1222	6729	54	7999	262	4052	1891	43	49	0	50828
1.35	6007	36665	46975	1443	7611	396	22308	915	1222	6700	53	7998	262	4052	1884	43	49	0	50788
1.36	5999	36575	46961	1443	7592	395	22227	914	1220	6684	53	7996	262	4039	1882	43	49	0	50644
1.36	5991	36572	46915	1438	7586	395	22136	913	1219	6680	53	7989	261	4037	1878	43	48	0	50636
1.36	5986	36563	46851	1436	7567	395	22132	912	1215	6674	53	7969	261	4014	1874	43	48	0	50626
1.37	5980	36539	46844	1433	7560	394	22103	912	1215	6672	53	7964	260	4002	1858	42	48	0	50612
1.37	5980	36535	46728	1432	7546	393	22096	909	1214	6646	53	7930	259	4001	1846	42	48	0	50554
1.38	5979	36516	46722	1432	7542	393	22070	909	1212	6626	53	7923	259	3993	1842	42	48	0	50522
1.38	5963	36482	46722	1430	7512	393	22069	909	1209	6613	53	7904	259	3991	1837	42	47	0	50521
1.38	5960	36474	46706	1430	7490	393	22014	909	1207	6593	52	7875	258	3989	1836	42	47	0	50518
1.39	5959	36460	46693	1429	7489	393	21979	909	1203	6586	52	7873	258	3982	1828	42	47	0	50496
1.39	5959	36430	46682	1428	7477	393	21947	908	1202	6579	52	7868	258	3981	1825	42	47	0	50487
1.4	5958	36410	46668	1428	7460	392	21921	908	1202	6578	52	7865	258	3970	1819	42	47	0	50477
1.4	5947	36393	46663	1426	7456	392	21921	906	1201	6578	51	7864	257	3967	1801	42	46	0	50366
1.41	5945	36376	46604	1426	7456	392	21907	906	1200	6573	51	7846	257	3955	1792	42	46	0	50361
1.41	5939	36375	46601	1425	7419	391	21898	906	1200	6572	51	7838	257	3955	1788	42	45	0	50351
1.41	5936	36341	46570	1423	7417	391	21854	905	1196	6560	51	7838	256	3951	1781	42	45	0	50331
1.42	5924	36323	46567	1419	7381	390	21848	905	1191	6556	51	7833	256	3947	1766	42	45	0	50305
1.42	5918	36319	46512	1411	7353	390	21828	904	1189	6555	51	7826	255	3944	1763	42	45	0	50164
1.43	5912	36282	46381	1405	7352	390	21821	901	1189	6542	51	7825	255	3943	1758	42	45	0	50128
1.43	5912	36252	46321	1405	7344	390	21813	900	1188	6540	50	7801	255	3941	1758	42	44	0	50081
1.43	5911	36181	46272	1395	7328	390	21808	900	1187	6507	50	7798	255	3921	1755	41	44	0	50065
1.44	5903	36099	46236	1393	7323	389	21757	899	1186	6504	50	7786	254	3918	1754	41	44	0	49937
1.44	5902	36067	46092	1389	7276	389	21739	899	1186	6503	50	7786	254	3916	1745	41	44	0	49887
1.45	5901	36020	46089	1387	7240	388	21720	898	1185	6501	50	7779	253	3915	1742	41	43	0	49876
1.45	5888	35971	45991	1385	7239	388	21698	896	1184	6498	49	7770	253	3906	1738	41	43	0	49875
1.45	5883	35967	45938	1381	7213	388	21669	896	1184	6485	49	7767	253	3901	1716	41	43	0	49837
1.46	5865	35966	45934	1377	7198	388	21612	895	1182	6484	49	7763	252	3899	1716	41	43	0	49832
1.46	5836	35933	45927	1376	7168	386	21597	894	1179	6478	49	7762	251	3899	1715	41	42	0	49817
1.47	5834	35899	45917	1375	7158	386	21556	893	1178	6473	49	7752	250	3898	1710	41	42	0	49808
1.47	5831	35873	45871	1375	7144	386	21502	893	1177	6467	49	7751	250	3897	1710	41	42	0	49757
1.47	5830	35850	45792	1375	7131	386	21501	892	1174	6467	49	7736	250	3874	1709	41	42	0	49754
1.48	5826	35802	45725	1374	7118	386	21420	892	1171	6453	48	7732	250	3852	1697	41	42	0	49751
1.48	5825	35799	45690	1372	7107	385	21403	890	1169	6444	48	7724	250	3844	1696	41	41	0	49741
1.49	5821	35798	45643	1366	7095	385	21375	890	1169	6437	48	7720	249	3843	1671	41	41	0	49686
1.49	5816	35785	45621	1361	7081	385	21351	889	1168	6427	48	7715	249	3841	1660	40	40	0	49665
1.5	5815	35738	45603	1360	7049	384	21317	888	1167	6426	48	7694	249	3840	1655	40	40	0	49589
1.5	5814	35650	45595	1359	7020	382	21303	888	1167	6423	48	7685	249	3833	1641	40	40	0	49555
1.5	5813	35647	45567	1353	7020	382	21271	888	1167	6417	48	7676	248	3829	1637	40	40	0	49527
1.51	5811	35518	45555	1352	6963	381	21263	887	1164	6403	48	7639	248	3828	1632	40	40	0	49518
1.51	5804	35437	45493	1349	6956	381	21237	886	1162	6384	48	7620	247	3826	1632	40	40	0	49518
1.52	5787	35355	45398	1349	6905	380	21223	886	1156	6371	48	7616	247	3816	1628	40	40	0	49490
1.52	5773	35282	45362	1348	6896	380	21132	884	1155	6367	48	7562	247	3797	1622	39	40	0	49469
1.52	5765	35225	45357	1347	6883	380	21101	884	1150	6367	48	7556	247	3781	1619	39	40	0	49415
1.53	5763	35220	45308	1347	6877	379	21089	884	1149	6358	48	7554	246	3774	1617	39	40	0	49407
1.53	5763	35219	45302	1346	6873	379	21086	884	1149	6327	48	7541	245	3773	1614	39	39	0	49406
1.54	5758	35215	45103	1344	6866	378	21075	883	1147	6326	47	7499	244	3765	1606	39	39	0	49366
1.54	5756	35204	45082	1341	6852	378	21065	882	1147	6324	47	7497	244	3760	1602	39	39	0	49338
1.54	5752	35200	45017	1341	6840	377	21050	881	1146	6314	47	7492	244	3732	1598	39	39	0	49250
1.55	5751	34899	44999	1340	6833	377	21030	881	1146	6305	47	7490	244	3731	1598	39	39	0	49226
1.55	5739	34876	44998	1338	6831	377	21021	881	1145	6299	47	7487	243	3715	1567	39	39	0	49221
1.56	5739	34827	44990	1334	6816	376	21021	880	1144	6299	47	7482	243	3713	1540	39	39	0	49221
1.56	5736	34818	44950	1333	6810	376	20893	880	1142	6299	47	7479	243	3712	1534	39	39	0	49220
1.56	5731	34813	44887	1332	6808	375	20875	879	1141	6295	47	7462	243	3703	1526	39	39	0	49219
1.57	5726	34741	44809	1331	6805	375	20873	878	1136	6294	47	7460	242	3695	1519	39	39	0	49215
1.57	5725	34730	44759	1331	6799	375	20840	878	1133	6283	47	7445	242	3691	1517	38	38	0	49210
1.58	5718	34702	44741	1329	6765	375	20777	877	1131	6280	46	7440	241	3688	1514	38	38	0	49197
1.58	5715	34650	44729	1327	6764	375	20774	876	1130	6274	46	7440	241	3688	1509	38	38	0	49197
1.59	5708	34640	44716	1326	6741	375	20768	875	1130	6273	46	7439	241	3679	1500	38	37	0	49178
1.59	5699	34627	44612	1323	6734	374	20731	875	1127	6237	46	7435	240	3677	1498	38	37	0	49173
1.59	5698	34531	44569	1321	6727	374	20723	875	1126	6230	46	7418	240	3676	1498	38	37	0	49166
1.6	5695	34493	44529	1315	6723	374	20720	874	1126	6229	46	7416	239	3674	1491	38	37	0	49160
1.6	5694	34491	44528	1312	6717	374	20648	874	1124	6209	46	7414	238	3669	1490	38	37	0	49149
1.61	5693	34458	44498	1310	6716	373	20636	874	1123	6206	46	7389	238	3662	1477	38	37	0	49137
1.61	5691	34410	44414	1304	6706	372	20581	873	1122	6198	46	7389	238	3658	1474	38	37	0	49131
1.61	5679	34377	44370	1301	6702	372	20574	872	1121	6198	46	7381	238	3651	1453	38	36	0	49059
1.62	5676	34369	44325	1300	6695	372	20510	872	1113	6194	46	7374	237	3644	1447	37	36	0	49053
1.62	5676	34358	44238	1299	6693	371	20456	872	1112	6189	46	7364	237	3638	1434	37	36	0	48977
1.63	5672	34329	44238	1296	6689	371	20428	872	1112	6161	46	7359	237	3624	1431	37	36	0	48932
1.63	5672	34271	44231	1295	6674	371	20322	872	1111	6158	46	7346	237	3623	1430	37	36	0	48901
1.63	5670	34229	44136	1294	6674	370	20319	871	1110	6156	46	7333	236	3620	1429	37	36	0	48842
1.64	5669	34166	44124	1292	6667	370	20306	871	1109	6155	46	7322	236	3616	1411	37	36	0	48823
1.64	5668	34160	44111	1291	6651	369	20299	870	1108	6141	46	7317	236	3616	1404	37	36	0	48779
1.65	5665	34130	44062	1288	6646	369	20294	870	1105	6138	46	7312	236	3614	1401	37	36	0	48743
1.65	5659	34105	44000	1285	6640	369	20282	869	1105	6137	45	7286	235	3610	1387	37	35	0	48723
1.66	5657	34093	43976	1281	6638	368	20267	868	1102	6137	45	7284	235	3608	1379	37	35	0	48686
1.66	5647	34067	43974	1281	6637	368	20181	868	1100	6133	45	7279	235	3607	1378	37	35	0	48672
1.66	5644	34066	43804	1273	6622	367	20162	866	1100	6125	45	7276	235	3603	1374	37	35	0	48649
1.67	5643	34049	43787	1270	6607	367	20118	865	1100	6121	45	7276	234	3602	1373	37	35	0	48616
1.67	5642	34043	43761	1269	6593	367	20027	864	1096	6099	45	7264	234	3593	1364	37	35	0	48566
1.68	5642	33984	43641	1267	6570	367	20010	864	1096	6099	45	7247	234	3582	1360	37	35	0	48561
1.68	5620	33974	43596	1267	6567	367	20003	863	1095	6096	45	7243	233	3579	1352	37	35	0	48558
1.68	5619	33934	43555	1266	6552	367	19984	862	1094	6093	45	7242	233	3577	1352	37	34	0	48556
1.69	5618	33930	43534	1266	6544	367	19961	862	1094	6092	45	7232	233	3576	1338	37	34	0	48554
1.69	5608	33921	43528	1262	6539	367	19900	862	1092	6083	45	7225	232	3572	1338	36	34	0	48537
1.7	5607	33856	43514	1259	6537	366	19893	861	1092	6082	45	7221	230	3571	1337	36	34	0	48531
1.7	5605	33827	43504	1254	6526	366	19888	861	1091	6081	45	7217	230	3569	1337	36	34	0	48528
1.7	5600	33825	43500	1253	6520	365	19857	861	1087	6074	45	7189	230	3564	1325	36	34	0	48518
1.71	5596	33757	43495	1249	6520	365	19847	860	1086	6057	45	7185	229	3559	1325	36	34	0	48419
1.71	5592	33699	43468	1245	6480	365	19846	860	1085	6047	45	7178	229	3553	1311	36	34	0	48398
1.72	5591	33695	43441	1244	6472	364	19815	859	1085	6032	45	7176	228	3553	1311	36	34	0	48396
1.72	5590	33670	43419	1243	6457	363	19780	857	1084	6028	45	7173	228	3550	1302	36	34	0	48381
1.72	5583	33661	43394	1242	6448	363	19776	857	1084	6003	44	7173	228	3547	1300	36	34	0	48373
1.73	5573	33652	43389	1241	6442	362	19756	857	1083	5997	44	7161	226	3546	1285	36	33	0	48367
1.73	5571	33562	43376	1240	6439	362	19728	856	1082	5988	44	7160	226	3540	1277	36	33	0	48366
1.74	5569	33559	43338	1240	6407	361	19723	856	1082	5974	44	7158	226	3537	1275	35	33	0	48363
1.74	5568	33507	43335	1238	6407	361	19717	856	1082	5967	44	7140	226	3536	1275	35	33	0	48329
1.75	5566	33394	43310	1236	6404	361	19705	856	1080	5959	44	7136	226	3535	1270	35	33	0	48284
1.75	5565	33317	43305	1233	6377	361	19685	856	1079	5934	44	7134	225	3527	1270	35	33	0	48278
1.75	5558	33298	43296	1229	6355	360	19673	856	1079	5928	44	7120	225	3521	1266	35	33	0	48229
1.76	5555	33294	43265	1228	6350	360	19617	855	1075	5921	44	7108	225	3520	1257	35	33	0	48172
1.76	5552	33285	43260	1226	6345	360	19613	855	1075	5912	43	7094	223	3509	1256	35	33	0	48153
1.77	5552	33269	43232	1224	6332	360	19607	854	1074	5896	43	7088	223	3506	1256	35	32	0	48150
1.77	5549	33247	43210	1222	6317	360	19548	854	1074	5893	43	7087	223	3504	1254	35	32	0	48139
1.77	5549	33224	43180	1220	6280	359	19521	854	1072	5877	43	7078	223	3501	1249	35	32	0	48120
1.78	5546	33202	43178	1219	6270	358	19448	854	1068	5861	43	7076	223	3491	1247	35	32	0	48095
1.78	5539	33153	43021	1219	6262	358	19435	853	1067	5858	43	7072	222	3489	1245	35	32	0	48011
1.79	5535	33115	43009	1214	6231	358	19408	853	1067	5837	43	7039	222	3476	1245	35	32	0	47982
1.79	5534	33093	42941	1214	6216	358	19377	853	1065	5827	43	7028	222	3472	1242	35	32	0	47972
1.79	5534	33043	42918	1211	6201	357	19350	850	1065	5826	43	7018	221	3472	1240	34	32	0	47972
1.8	5530	33031	42903	1211	6188	357	19346	850	1061	5822	43	7008	221	3467	1230	34	31	0	47963
1.8	5527	33016	42771	1210	6186	357	19322	850	1056	5816	43	7002	221	3462	1217	34	31	0	47877
1.81	5522	32967	42676	1210	6185	356	19290	849	1056	5815	42	6998	221	3461	1214	34	31	0	47861
1.81	5521	32956	42600	1209	6182	356	19281	849	1054	5813	42	6998	221	3459	1212	34	31	0	47861
1.81	5519	32926	42547	1202	6178	356	19259	848	1053	5812	42	6994	220	3453	1212	34	30	0	47831
1.82	5516	32899	42526	1199	6176	356	19255	848	1052	5810	42	6993	220	3451	1210	34	30	0	47826
1.82	5502	32892	42485	1196	6175	356	19240	848	1051	5789	42	6990	220	3446	1206	34	30	0	47812
1.83	5499	32839	42461	1195	6173	356	19228	848	1051	5783	42	6969	220	3443	1205	33	30	0	47764
1.83	5495	32775	42440	1192	6168	356	19154	845	1048	5777	42	6958	219	3435	1203	33	30	0	47753
1.84	5489	32736	42440	1191	6163	356	19148	844	1046	5776	42	6954	219	3425	1200	33	30	0	47723
1.84	5486	32716	42431	1187	6156	355	19144	842	1045	5773	42	6949	219	3418	1198	33	30	0	47723
1.84	5481	32710	42412	1184	6132	355	19122	842	1044	5771	42	6948	217	3406	1194	33	30	0	47699
1.85	5481	32696	42344	1181	6125	355	19115	841	1043	5763	41	6941	217	3401	1193	33	30	0	47641
1.85	5479	32670	42335	1180	6123	355	19011	841	1042	5762	41	6927	216	3393	1193	33	30	0	47638
1.86	5477	32649	42300	1180	6121	355	19011	841	1042	5755	41	6927	216	3392	1192	33	29	0	47613
1.86	5476	32632	42294	1178	6117	354	18970	841	1041	5751	41	6917	216	3390	1191	33	29	0	47543
1.86	5473	32625	42281	1178	6116	354	18944	840	1040	5751	41	6913	215	3389	1186	33	29	0	47531
1.87	5472	32559	42264	1177	6099	354	18873	840	1039	5748	41	6911	215	3389	1184	33	29	0	47465
1.87	5470	32557	42244	1177	6097	354	18818	839	1039	5747	41	6911	214	3377	1178	33	29	0	47438
1.88	5470	32551	42235	1176	6091	353	18788	839	1038	5740	41	6898	214	3372	1178	33	28	0	47434
1.88	5463	32537	42197	1176	6082	353	18756	839	1036	5740	41	6870	214	3365	1175	33	28	0	47314
1.88	5462	32506	42191	1176	6080	353	18730	839	1036	5730	41	6865	214	3360	1163	33	28	0	47310
1.89	5462	32443	42133	1174	6071	353	18726	838	1033	5728	41	6852	213	3357	1150	33	28	0	47282
1.89	5460	32341	42115	1173	6066	352	18712	835	1032	5728	41	6839	213	3356	1147	33	27	0	47232
1.9	5458	32322	42108	1173	6060	352	18705	835	1032	5720	40	6830	212	3355	1137	33	27	0	47224
1.9	5457	32196	42107	1172	6052	351	18705	835	1031	5706	40	6827	211	3346	1133	33	27	0	47199
1.91	5457	32186	42085	1172	6051	351	18699	835	1030	5698	40	6802	211	3345	1132	33	27	0	47179
1.91	5455	32172	42074	1171	6050	351	18678	835	1029	5692	40	6802	211	3344	1120	33	27	0	47175
1.91	5450	32117	42015	1171	6046	351	18668	834	1027	5688	40	6795	211	3340	1118	33	27	0	47125
1.92	5448	32026	41990	1170	6045	351	18647	834	1027	5676	40	6786	211	3319	1114	33	27	0	47107
1.92	5445	32005	41948	1168	6032	351	18605	834	1025	5656	40	6775	209	3310	1107	33	27	0	47090
1.93	5441	31985	41935	1166	6028	351	18594	833	1025	5656	40	6761	209	3307	1100	32	27	0	47069
1.93	5434	31970	41851	1164	6011	351	18574	833	1025	5645	40	6757	209	3300	1098	32	26	0	46999
1.93	5429	31927	41844	1163	6003	350	18511	831	1024	5644	40	6748	209	3299	1088	32	26	0	46985
1.94	5427	31887	41793	1163	5996	350	18494	830	1024	5641	40	6743	208	3297	1087	32	26	0	46975
1.94	5426	31880	41718	1162	5991	350	18470	829	1024	5634	40	6732	208	3296	1085	32	26	0	46961
1.95	5423	31855	41714	1162	5987	350	18434	829	1023	5627	40	6731	207	3283	1084	32	26	0	46915
1.95	5423	31835	41713	1160	5982	350	18430	829	1022	5626	40	6715	207	3267	1082	32	26	0	46851
1.95	5420	31834	41689	1156	5979	349	18425	828	1022	5621	39	6690	206	3261	1080	32	26	0	46844
1.96	5419	31832	41683	1155	5978	349	18413	828	1021	5617	39	6682	206	3259	1080	32	26	0	46820
1.96	5417	31831	41637	1152	5958	349	18353	827	1021	5613	39	6678	205	3257	1078	32	26	0	46813
1.97	5413	31815	41603	1150	5955	349	18347	827	1020	5612	39	6672	205	3256	1077	32	26	0	46797
1.97	5412	31784	41519	1150	5943	349	18276	826	1020	5607	39	6647	204	3248	1076	32	26	0	46728
1.97	5409	31720	41495	1149	5939	348	18266	826	1019	5604	39	6645	204	3248	1066	32	26	0	46722
1.98	5406	31641	41494	1149	5928	348	18263	825	1018	5596	39	6638	204	3242	1057	32	25	0	46722
1.98	5405	31560	41478	1148	5914	346	18259	824	1017	5590	39	6610	203	3242	1053	32	25	0	46706
1.99	5402	31527	41471	1146	5909	346	18219	824	1016	5588	39	6605	203	3237	1052	32	25	0	46693
1.99	5400	31509	41452	1146	5905	346	18204	824	1013	5583	39	6602	203	3232	1049	32	25	0	46689
2	5400	31507	41441	1144	5905	346	18188	824	1012	5572	39	6594	203	3228	1049	32	25	0	46682
2	5400	31501	41401	1142	5903	345	18186	824	1012	5570	39	6590	203	3228	1046	32	25	0	46668
2	5399	31483	41401	1138	5899	345	18162	823	1011	5561	39	6581	203	3223	1044	32	25	0	46663
2.01	5391	31347	41340	1133	5897	345	18148	823	1011	5542	39	6563	203	3222	1043	32	25	0	46634
2.01	5389	31343	41279	1132	5891	345	18099	822	1010	5526	39	6559	202	3212	1037	32	25	0	46632
2.02	5388	31341	41251	1129	5888	345	18099	822	1009	5522	39	6557	202	3212	1036	32	25	0	46627
2.02	5387	31340	41201	1129	5886	345	18090	822	1009	5522	39	6556	202	3211	1035	31	25	0	46604
2.02	5385	31331	41159	1127	5875	344	18084	821	1007	5502	39	6547	201	3210	1031	31	25	0	46601
2.03	5382	31271	41159	1125	5864	344	18073	821	1005	5494	39	6545	201	3208	1023	31	24	0	46599
2.03	5381	31270	41139	1124	5862	343	18066	821	1004	5493	38	6538	201	3203	1020	31	24	0	46570
2.04	5380	31233	41103	1123	5849	343	18062	820	1003	5490	38	6532	201	3202	1020	31	24	0	46567
2.04	5377	31232	41088	1123	5835	343	18058	819	1003	5483	38	6531	201	3195	1019	31	24	0	46517
2.04	5376	31224	41059	1122	5826	343	18028	818	1003	5479	38	6530	200	3191	1015	31	24	0	46512
2.05	5376	31223	41047	1121	5817	343	18008	818	1002	5478	38	6512	200	3187	1012	31	24	0	46509
2.05	5374	31216	41030	1119	5804	342	17971	816	1002	5476	38	6511	199	3178	1011	31	24	0	46381
2.06	5374	31130	41026	1118	5804	342	17938	816	1000	5474	38	6508	199	3177	1007	31	24	0	46352
2.06	5369	31055	40997	1117	5795	342	17930	816	999	5469	38	6505	199	3174	1004	31	24	0	46343
2.06	5361	31050	40995	1114	5793	342	17925	816	999	5462	38	6496	199	3174	1001	31	24	0	46321
2.07	5357	31007	40981	1114	5790	342	17890	814	997	5457	38	6494	197	3173	998	31	24	0	46319
2.07	5357	30958	40950	1113	5786	342	17889	814	997	5457	38	6478	197	3170	996	31	24	0	46313
2.08	5349	30939	40945	1111	5786	341	17875	812	996	5456	38	6463	196	3156	993	31	24	0	46272
2.08	5346	30936	40915	1109	5781	341	17874	812	995	5454	38	6463	196	3155	993	31	23	0	46266
2.09	5346	30901	40896	1108	5773	341	17874	812	993	5452	38	6453	196	3143	992	31	23	0	46236
2.09	5345	30900	40890	1107	5762	340	17868	812	993	5451	38	6453	196	3143	987	31	23	0	46150
2.09	5343	30839	40842	1106	5759	340	17862	812	992	5447	38	6446	196	3139	979	31	23	0	46137
2.1	5333	30767	40820	1106	5757	340	17860	811	990	5444	38	6442	196	3139	973	31	23	0	46092
2.1	5330	30743	40795	1106	5756	340	17847	811	989	5441	38	6433	196	3136	970	31	23	0	46089
2.11	5324	30733	40792	1099	5753	339	17837	808	987	5438	38	6433	195	3126	967	31	23	0	46002
2.11	5322	30692	40785	1098	5749	339	17835	808	983	5434	37	6419	194	3122	963	31	22	0	45991
2.11	5320	30689	40768	1097	5737	339	17819	807	982	5431	37	6410	194	3116	958	30	22	0	45938
2.12	5318	30635	40751	1096	5732	339	17816	807	981	5431	37	6409	194	3116	957	30	22	0	45934
2.12	5316	30553	40750	1092	5727	339	17797	807	980	5431	37	6400	193	3109	956	30	22	0	45927
2.13	5313	30537	40708	1089	5695	339	17796	806	979	5425	37	6395	192	3101	952	30	22	0	45921
2.13	5313	30535	40659	1089	5686	339	17788	806	978	5424	37	6390	192	3101	950	30	22	0	45917
2.13	5313	30508	40637	1089	5680	339	17778	805	977	5416	37	6384	191	3100	944	30	22	0	45886
2.14	5308	30485	40627	1089	5675	339	17770	804	977	5400	37	6383	190	3092	943	30	22	0	45871
2.14	5306	30414	40622	1088	5666	338	17761	804	975	5400	37	6371	190	3089	939	30	22	0	45852
2.15	5303	30355	40578	1088	5659	338	17740	804	972	5391	37	6367	190	3089	938	30	22	0	45792
2.15	5301	30340	40561	1087	5642	338	17724	801	972	5380	37	6366	189	3089	937	30	22	0	45781
2.15	5301	30325	40473	1086	5634	337	17662	801	972	5378	37	6355	189	3088	937	30	22	0	45725
2.16	5297	30303	40397	1085	5625	337	17642	801	971	5377	37	6351	189	3081	933	30	21	0	45724
2.16	5290	30243	40369	1083	5617	337	17619	800	971	5374	37	6342	189	3076	932	30	21	0	45690
2.17	5290	30225	40343	1083	5612	337	17602	800	970	5370	37	6333	189	3069	927	30	21	0	45643
2.17	5276	30213	40270	1080	5609	337	17584	800	969	5368	37	6323	188	3066	926	30	21	0	45621
2.18	5276	30212	40226	1078	5608	337	17554	799	969	5368	36	6321	188	3065	919	30	21	0	45603
2.18	5266	30195	40219	1074	5595	337	17552	799	966	5367	36	6320	188	3065	915	30	21	0	45595
2.18	5258	30134	40201	1073	5595	337	17548	798	966	5366	36	6320	188	3063	915	30	21	0	45571
2.19	5258	30131	40163	1072	5586	337	17486	798	966	5360	36	6320	188	3061	915	30	21	0	45567
2.19	5256	30082	40126	1071	5581	336	17454	798	964	5355	36	6314	188	3060	910	30	21	0	45564
2.2	5253	30034	40099	1069	5579	336	17448	797	963	5344	36	6313	188	3057	910	30	21	0	45555
2.2	5253	29975	40086	1068	5573	335	17447	797	955	5331	36	6293	187	3052	905	30	21	0	45550
2.2	5251	29960	40079	1066	5569	335	17441	797	955	5328	36	6286	186	3051	903	30	21	0	45493
2.21	5249	29930	40077	1064	5564	335	17433	796	951	5325	36	6277	186	3048	903	30	21	0	45398
2.21	5248	29832	40058	1060	5563	335	17432	795	951	5324	36	6274	186	3042	899	30	21	0	45367
2.22	5245	29831	40027	1056	5562	335	17425	795	951	5322	36	6271	185	3033	899	30	20	0	45362
2.22	5244	29777	40026	1055	5560	335	17421	795	950	5315	36	6264	185	3032	897	30	20	0	45357
2.22	5243	29697	40017	1052	5543	335	17421	794	950	5309	36	6248	185	3032	895	30	20	0	45308
2.23	5242	29666	40015	1052	5525	335	17395	794	950	5295	35	6240	185	3030	894	30	20	0	45302
2.23	5240	29566	39925	1048	5523	334	17376	793	948	5291	35	6239	184	3027	892	30	20	0	45240
2.24	5237	29548	39896	1047	5515	334	17371	793	947	5282	35	6236	184	3027	890	29	20	0	45211
2.24	5236	29542	39893	1046	5502	334	17328	793	947	5269	35	6231	183	3024	865	29	20	0	45148
2.25	5235	29510	39881	1045	5501	334	17317	793	946	5262	35	6230	183	3024	861	29	20	0	45129
2.25	5233	29466	39854	1045	5500	333	17317	793	945	5259	35	6223	183	3011	856	29	20	0	45103
2.25	5232	29445	39847	1045	5486	333	17312	792	944	5257	35	6213	183	3010	852	29	20	0	45082
2.26	5231	29381	39797	1045	5485	333	17310	792	944	5257	35	6207	182	3005	852	29	20	0	45017
2.26	5229	29285	39742	1044	5484	333	17308	792	942	5253	35	6191	182	3004	850	29	20	0	44999
2.27	5226	29237	39735	1039	5483	333	17302	791	939	5244	35	6185	182	3004	850	29	20	0	44998
2.27	5225	29154	39707	1037	5483	332	17270	791	939	5237	35	6183	182	3001	849	29	20	0	44990
2.27	5225	29133	39700	1037	5478	331	17233	790	937	5233	35	6178	182	2994	847	29	19	0	44950
2.28	5225	29120	39683	1034	5465	331	17181	790	935	5226	35	6167	181	2986	842	29	19	0	44924
2.28	5224	29099	39596	1033	5461	330	17175	789	935	5226	35	6165	181	2981	837	29	19	0	44887
2.29	5221	29096	39569	1033	5452	330	17151	789	934	5213	35	6156	181	2973	830	29	19	0	44809
2.29	5216	29035	39560	1033	5449	330	17149	787	934	5204	35	6142	181	2972	826	29	19	0	44759
2.29	5215	29002	39544	1033	5437	330	17139	786	934	5189	35	6142	180	2969	826	29	19	0	44741
2.3	5213	28961	39517	1032	5424	329	17078	785	933	5184	35	6136	180	2968	826	29	19	0	44734
2.3	5212	28903	39515	1030	5422	329	17063	785	933	5184	35	6133	180	2961	824	29	19	0	44729
2.31	5212	28879	39510	1030	5408	329	17054	785	931	5173	35	6130	179	2960	817	29	19	0	44716
2.31	5210	28865	39506	1030	5406	329	17029	784	930	5165	35	6129	179	2957	816	29	19	0	44680
2.31	5209	28805	39444	1029	5406	329	17029	784	929	5161	35	6120	179	2941	811	29	19	0	44670
2.32	5208	28715	39428	1025	5400	328	17017	784	925	5160	34	6117	179	2934	807	29	19	0	44663
2.32	5205	28706	39370	1025	5389	328	17016	783	924	5159	34	6116	179	2932	805	28	19	0	44612
2.33	5201	28704	39367	1024	5388	328	17012	782	923	5156	34	6105	178	2930	802	28	18	0	44569
2.33	5200	28652	39353	1022	5388	328	16996	782	923	5154	34	6103	178	2916	802	28	18	0	44529
2.34	5199	28628	39342	1021	5378	328	16995	782	923	5134	34	6099	178	2915	801	28	18	0	44528
2.34	5197	28621	39342	1021	5375	327	16978	781	922	5122	34	6099	178	2905	797	28	18	0	44498
2.34	5195	28613	39337	1020	5372	327	16968	781	922	5111	34	6097	178	2899	791	28	18	0	44470
2.35	5194	28588	39327	1020	5370	327	16934	781	921	5108	34	6096	177	2899	786	28	18	0	44435
2.35	5188	28581	39325	1019	5368	326	16930	780	921	5103	34	6092	177	2897	784	28	18	0	44419
2.36	5181	28579	39316	1017	5361	326	16925	780	921	5089	34	6089	177	2893	783	28	18	0	44417
2.36	5181	28514	39305	1015	5358	326	16914	780	917	5088	34	6082	177	2885	782	28	18	0	44414
2.36	5180	28415	39289	1014	5352	326	16907	779	916	5084	33	6074	177	2884	781	28	18	0	44408
2.37	5180	28402	39264	1014	5346	326	16904	779	914	5082	33	6073	176	2883	779	28	18	0	44408
2.37	5176	28387	39169	1013	5341	325	16884	779	914	5077	33	6066	176	2878	778	28	18	0	44395
2.38	5169	28380	39157	1011	5340	325	16881	777	912	5074	33	6056	176	2876	777	28	18	0	44370
2.38	5168	28368	39136	1010	5338	325	16879	776	910	5068	33	6033	176	2872	775	28	17	0	44325
2.38	5165	28368	39133	1009	5335	324	16878	776	910	5067	33	6025	176	2869	775	28	17	0	44279
2.39	5165	28342	39124	1009	5323	324	16877	776	910	5067	33	6024	175	2868	769	28	17	0	44238
2.39	5164	28283	39084	1009	5323	324	16873	775	909	5065	33	6021	175	2867	762	28	17	0	44238
2.4	5164	28197	39078	1008	5322	324	16824	775	909	5063	33	6019	175	2864	760	28	17	0	44231
2.4	5162	28171	39056	1008	5307	324	16814	775	908	5054	33	6001	175	2863	759	28	17	0	44198
2.4	5160	28170	39056	1008	5306	323	16812	775	908	5054	33	6000	174	2852	755	28	17	0	44193
2.41	5160	28131	39044	1007	5296	323	16797	774	907	5047	33	5994	174	2852	752	28	17	0	44182
2.41	5155	28118	39011	1003	5291	323	16796	773	905	5033	33	5993	174	2843	752	28	17	0	44136
2.42	5154	28116	39000	1003	5276	323	16780	772	905	5018	33	5991	174	2841	750	28	17	0	44124
2.42	5154	27989	39000	1003	5266	322	16770	772	904	5013	33	5987	174	2838	749	28	17	0	44111
2.43	5152	27882	38990	1002	5256	322	16764	772	903	5004	33	5978	173	2834	749	27	17	0	44062
2.43	5151	27876	38983	1002	5254	321	16744	771	902	5004	32	5973	173	2834	749	27	17	0	44042
2.43	5141	27864	38971	1002	5247	321	16719	770	901	5000	32	5958	173	2829	745	27	17	0	44000
2.44	5140	27791	38961	998	5245	321	16707	769	898	4999	32	5952	173	2828	743	27	17	0	43976
2.44	5137	27775	38956	996	5243	321	16684	768	898	4987	32	5938	172	2824	743	27	16	0	43974
2.45	5136	27750	38956	993	5239	321	16683	768	898	4980	32	5937	172	2822	742	27	16	0	43945
2.45	5135	27726	38890	993	5236	321	16682	768	896	4976	32	5928	172	2821	741	27	16	0	43872
2.45	5134	27695	38882	992	5222	320	16658	767	896	4947	32	5922	171	2820	737	27	16	0	43804
2.46	5134	27686	38868	992	5211	320	16645	767	895	4940	32	5907	171	2811	737	27	16	0	43794
2.46	5133	27600	38862	991	5210	320	16618	767	895	4940	32	5899	171	2799	734	27	16	0	43792
2.47	5127	27572	38835	991	5209	320	16618	767	893	4927	32	5895	171	2790	733	27	16	0	43787
2.47	5121	27535	38796	991	5205	320	16550	767	893	4920	32	5889	170	2790	732	27	16	0	43761
2.47	5120	27535	38791	991	5193	319	16549	767	891	4917	32	5889	170	2779	728	27	16	0	43731
2.48	5119	27464	38747	990	5191	318	16516	766	891	4916	32	5888	170	2778	724	27	16	0	43711
2.48	5119	27416	38735	990	5185	318	16508	766	889	4915	32	5888	170	2778	720	27	16	0	43671
2.49	5118	27410	38725	986	5184	318	16486	765	888	4909	32	5868	169	2775	709	27	16	0	43653
2.49	5117	27395	38718	985	5173	318	16479	765	888	4908	32	5868	169	2773	706	27	16	0	43641
2.49	5117	27381	38699	984	5160	318	16458	765	888	4903	32	5863	169	2771	705	27	16	0	43596
2.5	5116	27363	38693	981	5150	318	16444	764	887	4902	32	5861	169	2766	704	27	16	0	43555
2.5	5114	27351	38685	979	5149	317	16415	764	885	4900	32	5857	169	2764	702	27	16	0	43552
2.51	5109	27345	38664	979	5148	317	16381	763	885	4896	32	5849	168	2760	700	27	16	0	43542
2.51	5108	27329	38650	978	5146	317	16375	762	884	4887	32	5841	168	2755	698	27	16	0	43534
2.52	5105	27326	38649	976	5139	317	16372	761	884	4885	32	5836	168	2755	697	26	15	0	43534
2.52	5103	27267	38603	975	5131	317	16370	761	883	4876	32	5824	167	2753	696	26	15	0	43528
2.52	5095	27260	38560	973	5127	317	16339	760	883	4869	32	5806	167	2750	693	26	15	0	43514
2.53	5088	27245	38556	970	5125	316	16316	760	882	4866	32	5800	167	2749	692	26	15	0	43505
2.53	5087	27223	38554	970	5123	316	16315	759	881	4835	32	5797	167	2736	690	26	15	0	43504
2.54	5083	27219	38552	969	5123	316	16294	758	881	4824	31	5796	167	2730	686	26	15	0	43500
2.54	5082	27117	38505	969	5118	316	16261	758	880	4823	31	5788	166	2728	685	26	15	0	43495
2.54	5080	27090	38450	968	5117	316	16255	758	880	4823	31	5752	165	2727	685	26	15	0	43468
2.55	5077	27088	38424	967	5097	315	16252	758	880	4820	31	5719	165	2725	679	26	15	0	43441
2.55	5076	27070	38414	966	5090	315	16251	758	880	4818	31	5718	165	2724	674	26	15	0	43427
2.56	5076	27021	38393	966	5088	315	16242	757	878	4812	31	5713	165	2722	674	26	15	0	43419
2.56	5075	26991	38386	966	5074	315	16229	756	878	4809	31	5703	164	2700	673	26	15	0	43415
2.56	5074	26916	38370	964	5071	314	16216	756	878	4805	31	5694	164	2699	673	26	15	0	43394
2.57	5071	26904	38348	964	5070	314	16195	756	878	4805	31	5683	164	2697	671	26	15	0	43389
2.57	5068	26842	38323	963	5064	314	16182	755	878	4804	31	5680	164	2696	670	26	14	0	43376
2.58	5068	26811	38312	962	5058	314	16172	755	876	4803	31	5679	164	2695	669	26	14	0	43338
2.58	5066	26778	38299	960	5056	314	16144	755	876	4785	31	5671	163	2692	668	26	14	0	43337
2.59	5060	26723	38297	960	5055	314	16138	755	875	4784	31	5671	163	2691	667	26	14	0	43335
2.59	5057	26717	38295	958	5055	313	16129	755	874	4782	31	5666	163	2684	666	26	14	0	43310
2.59	5053	26702	38272	956	5034	313	16124	754	874	4781	31	5664	163	2680	664	26	14	0	43305
2.6	5051	26689	38227	956	5029	313	16115	754	872	4769	31	5657	163	2673	663	26	14	0	43296
2.6	5051	26663	38225	955	5007	313	16070	754	872	4767	31	5652	163	2669	657	26	13	0	43265
2.61	5050	26650	38211	955	5000	313	16067	753	871	4764	31	5652	163	2664	647	26	13	0	43260
2.61	5047	26648	38151	953	4994	313	16066	753	870	4763	31	5629	163	2663	644	26	13	0	43233
2.61	5046	26623	38141	952	4994	313	16062	751	870	4752	31	5616	162	2662	644	26	13	0	43232
2.62	5038	26614	38138	947	4989	313	16048	749	868	4746	31	5615	162	2653	643	26	13	0	43218
2.62	5034	26604	38101	947	4974	312	16043	749	868	4737	31	5605	162	2644	641	26	13	0	43210
2.63	5032	26521	38076	947	4962	312	16034	749	868	4736	31	5604	162	2640	639	26	13	0	43180
2.63	5029	26504	38070	944	4949	312	16017	748	866	4723	30	5602	161	2637	638	26	13	0	43178
2.63	5027	26501	38055	943	4948	312	15998	748	866	4713	30	5588	161	2621	637	26	13	0	43157
2.64	5027	26498	38051	943	4947	312	15997	747	866	4708	30	5585	161	2620	632	25	12	0	43133
2.64	5026	26497	38031	942	4941	312	15984	747	865	4702	30	5584	161	2616	630	25	12	0	43122
2.65	5022	26494	37978	936	4940	311	15982	747	865	4700	30	5583	161	2615	627	25	12	0	43021
2.65	5020	26441	37970	936	4939	311	15976	747	863	4700	30	5580	161	2614	627	25	12	0	43009
2.65	5018	26435	37949	936	4933	310	15956	746	861	4693	30	5579	160	2595	623	25	12	0	42941
2.66	5013	26429	37929	929	4923	310	15955	746	860	4692	30	5578	160	2594	620	25	12	0	42935
2.66	5011	26396	37922	929	4910	309	15933	746	859	4686	30	5575	160	2584	618	25	12	0	42918
2.67	5010	26386	37901	928	4902	309	15926	745	859	4681	30	5575	159	2583	618	25	12	0	42911
2.67	5006	26344	37896	926	4898	309	15922	745	859	4674	30	5570	159	2582	618	25	12	0	42903
2.68	5004	26311	37853	925	4891	309	15890	745	857	4671	30	5556	159	2577	617	25	12	0	42890
2.68	5004	26310	37839	923	4879	309	15889	745	857	4671	30	5556	159	2571	613	25	11	0	42808
2.68	5001	26302	37798	922	4875	308	15873	744	856	4662	30	5553	159	2570	610	25	11	0	42772
2.69	4999	26292	37766	918	4859	308	15873	744	856	4662	29	5552	158	2570	609	25	11	0	42771
2.69	4998	26250	37750	917	4856	308	15843	744	855	4654	29	5539	158	2569	609	25	11	0	42740
2.7	4997	26228	37746	917	4854	308	15836	744	854	4650	29	5532	158	2563	608	25	11	0	42729
2.7	4995	26209	37722	916	4853	308	15831	744	854	4638	29	5515	157	2562	608	25	11	0	42694
2.7	4989	26156	37718	916	4848	308	15830	744	853	4627	29	5508	157	2561	607	25	11	0	42681
2.71	4989	26155	37703	914	4846	308	15822	742	853	4618	29	5504	157	2560	606	25	11	0	42676
2.71	4987	26149	37674	912	4842	308	15821	742	853	4602	29	5494	156	2559	602	25	11	0	42600
2.72	4985	26114	37666	912	4834	307	15820	740	852	4596	29	5491	156	2553	594	25	11	0	42570
2.72	4985	26086	37615	908	4824	307	15817	740	851	4593	29	5490	156	2552	593	25	11	0	42547
2.72	4982	26076	37590	906	4820	307	15797	740	850	4590	29	5487	156	2549	585	25	10	0	42526
2.73	4980	26063	37547	905	4811	307	15787	740	850	4588	29	5484	155	2548	582	25	10	0	42485
2.73	4979	26051	37524	905	4810	307	15779	740	850	4588	29	5483	155	2547	581	25	10	0	42461
2.74	4977	25945	37502	903	4805	307	15760	740	849	4586	29	5483	155	2545	580	25	10	0	42440
2.74	4975	25922	37502	902	4804	306	15743	740	849	4585	29	5481	155	2540	579	25	10	0	42440
2.74	4973	25904	37455	901	4801	306	15740	739	846	4582	29	5464	154	2537	577	25	10	0	42431
2.75	4972	25889	37410	901	4780	306	15733	739	846	4566	29	5463	154	2530	576	24	10	0	42412
2.75	4971	25846	37398	901	4769	305	15726	739	846	4566	29	5462	153	2522	576	24	10	0	42375
2.76	4969	25845	37393	900	4766	305	15713	739	845	4562	29	5429	153	2521	576	24	10	0	42344
2.76	4969	25842	37375	895	4755	304	15703	739	845	4560	29	5426	153	2520	569	24	10	0	42340
2.77	4967	25814	37363	895	4752	304	15701	739	844	4557	29	5408	153	2519	566	24	10	0	42335
2.77	4967	25754	37358	894	4743	304	15700	738	843	4553	29	5400	153	2518	565	24	10	0	42332
2.77	4965	25735	37345	894	4740	304	15682	738	841	4553	29	5400	153	2518	564	24	9	0	42300
2.78	4964	25668	37293	893	4736	304	15680	738	841	4547	29	5397	152	2516	564	24	9	0	42294
2.78	4963	25593	37278	892	4724	303	15673	736	839	4537	29	5393	152	2516	560	24	9	0	42281
2.79	4960	25518	37258	891	4705	303	15670	735	837	4535	29	5390	152	2516	551	24	9	0	42264
2.79	4959	25515	37253	890	4705	303	15665	735	835	4524	29	5386	151	2513	550	24	9	0	42244
2.79	4957	25497	37160	888	4694	303	15641	733	834	4523	29	5383	151	2510	550	24	9	0	42235
2.8	4956	25482	37146	888	4692	303	15635	733	833	4520	29	5379	151	2506	549	24	9	0	42197
2.8	4952	25480	37144	887	4679	302	15627	732	833	4519	29	5377	151	2503	545	24	8	0	42191
2.81	4947	25442	37144	887	4676	302	15625	731	833	4513	29	5376	151	2487	539	24	8	0	42191
2.81	4945	25416	37139	887	4644	302	15625	731	832	4512	29	5373	151	2479	539	24	8	0	42176
2.81	4943	25328	37137	884	4633	302	15622	731	830	4511	29	5368	151	2471	535	24	8	0	42133
2.82	4943	25303	37069	883	4631	302	15597	731	828	4509	29	5367	151	2471	534	24	8	0	42121
2.82	4939	25289	37035	882	4630	302	15587	730	828	4508	29	5366	150	2467	534	24	8	0	42115
2.83	4938	25286	36971	882	4619	301	15571	729	827	4508	29	5366	150	2455	534	24	8	0	42108
2.83	4932	25248	36926	880	4610	301	15564	729	827	4507	28	5362	150	2453	533	24	8	0	42107
2.84	4931	25247	36907	880	4603	301	15564	729	826	4505	28	5362	150	2453	531	24	7	0	42085
2.84	4927	25239	36897	879	4601	301	15561	728	826	4505	28	5360	150	2453	528	24	7	0	42074
2.84	4926	25119	36872	878	4593	300	15555	728	826	4492	28	5359	149	2452	528	24	7	0	42067
2.85	4924	25099	36858	878	4593	300	15554	727	825	4491	28	5356	149	2443	527	24	7	0	42015
2.85	4922	25039	36854	877	4589	300	15548	727	825	4481	28	5328	149	2440	526	24	7	0	41990
2.86	4920	24989	36840	877	4570	299	15535	727	824	4476	28	5324	148	2440	526	24	7	0	41952
2.86	4916	24974	36824	876	4568	299	15514	727	824	4465	28	5313	148	2437	525	23	7	0	41948
2.86	4907	24953	36776	875	4562	299	15499	726	824	4463	28	5312	148	2430	525	23	7	0	41935
2.87	4907	24884	36775	875	4559	299	15495	726	823	4463	28	5311	148	2429	523	23	7	0	41903
2.87	4906	24879	36771	874	4559	299	15478	726	823	4460	28	5308	147	2424	518	23	6	0	41851
2.88	4904	24866	36748	874	4543	299	15467	724	822	4454	28	5306	147	2420	517	23	6	0	41844
2.88	4900	24862	36741	873	4541	299	15446	724	822	4454	28	5299	147	2418	515	23	6	0	41834
2.88	4899	24850	36711	873	4537	298	15436	724	822	4453	28	5298	147	2417	514	23	6	0	41826
2.89	4897	24811	36706	872	4537	298	15428	723	822	4446	28	5290	147	2417	510	23	6	0	41813
2.89	4895	24779	36699	870	4534	298	15412	723	821	4445	28	5290	147	2414	503	23	6	0	41809
2.9	4893	24770	36684	870	4528	297	15410	722	818	4426	28	5264	146	2412	494	23	6	0	41793
2.9	4892	24769	36666	869	4523	297	15399	721	817	4424	28	5255	146	2405	493	23	6	0	41767
2.9	4891	24761	36649	869	4521	297	15392	721	817	4405	28	5252	146	2402	491	23	6	0	41737
2.91	4887	24759	36646	869	4515	297	15373	721	815	4403	28	5244	146	2402	488	23	5	0	41718
2.91	4886	24752	36567	866	4512	297	15362	720	815	4403	28	5243	146	2399	488	23	5	0	41714
2.92	4884	24751	36548	866	4499	297	15348	720	815	4397	28	5242	146	2394	487	23	5	0	41713
2.92	4884	24729	36544	866	4497	296	15339	720	814	4396	27	5237	146	2394	487	23	5	0	41689
2.93	4884	24693	36543	865	4492	296	15293	720	814	4394	27	5234	145	2387	487	23	5	0	41683
2.93	4883	24688	36534	865	4476	296	15291	719	809	4384	27	5231	145	2387	486	23	5	0	41637
2.93	4882	24665	36500	864	4476	296	15254	719	809	4376	27	5230	145	2386	484	23	5	0	41603
2.94	4880	24648	36484	864	4473	296	15220	718	807	4374	27	5213	145	2385	482	23	5	0	41598
2.94	4877	24619	36468	863	4469	296	15211	718	807	4373	27	5210	145	2378	482	23	4	0	41579
2.95	4875	24618	36458	863	4460	296	15203	717	807	4369	27	5208	144	2377	481	23	4	0	41543
2.95	4872	24566	36427	862	4448	296	15200	717	806	4367	27	5204	144	2375	478	23	4	0	41519
2.95	4870	24525	36426	862	4446	295	15195	716	803	4361	27	5202	144	2368	472	23	4	0	41504
2.96	4870	24523	36414	861	4440	295	15188	716	803	4357	27	5188	144	2368	470	23	4	0	41495
2.96	4864	24513	36403	860	4439	295	15177	715	803	4353	27	5185	144	2361	469	23	4	0	41494
2.97	4864	24512	36361	860	4436	295	15169	715	803	4346	27	5184	144	2360	469	23	4	0	41478
2.97	4861	24494	36355	859	4435	295	15151	715	802	4342	27	5181	144	2359	467	23	4	0	41471
2.97	4859	24489	36335	859	4428	295	15149	714	801	4342	27	5175	143	2358	465	23	4	0	41452
2.98	4859	24486	36294	858	4416	294	15112	714	801	4337	27	5166	143	2351	461	23	4	0	41444
2.98	4857	24456	36245	857	4415	294	15110	714	800	4328	27	5161	143	2349	460	23	4	0	41441
2.99	4856	24410	36243	856	4412	294	15065	713	800	4325	27	5139	143	2343	456	23	4	0	41401
2.99	4853	24375	36237	855	4401	294	15057	712	799	4324	27	5132	143	2339	454	23	4	0	41401
2.99	4853	24366	36231	853	4394	294	15046	712	799	4322	27	5131	143	2331	451	23	4	0	41371
3	4851	24341	36186	853	4389	294	15038	712	798	4315	27	5124	142	2330	448	23	4	0	41340
3	4851	24300	36184	853	4385	293	15023	711	797	4315	27	5123	142	2327	446	23	4	0	41305
3.01	4843	24287	36167	852	4379	293	15017	711	796	4310	27	5120	142	2324	446	23	4	0	41279
3.01	4842	24282	36156	851	4379	292	15013	711	795	4306	26	5119	142	2324	443	23	3	0	41265
3.02	4842	24245	36127	848	4373	292	15011	710	795	4305	26	5117	141	2323	441	22	3	0	41251
3.02	4838	24219	36101	848	4366	292	15003	709	794	4300	26	5117	141	2323	440	22	3	0	41238
3.02	4838	24205	36093	848	4363	292	14984	708	793	4298	26	5117	141	2307	440	22	3	0	41201
3.03	4836	24149	36078	847	4360	292	14979	708	793	4294	26	5115	141	2305	440	22	3	0	41159
3.03	4835	24126	36063	847	4359	292	14970	708	791	4293	26	5107	141	2305	439	22	3	0	41159
3.04	4833	24059	36024	846	4353	291	14951	707	791	4292	26	5098	141	2303	437	22	3	0	41150
3.04	4833	23932	35939	845	4352	291	14948	706	791	4282	26	5096	140	2302	436	22	3	0	41139
3.04	4830	23917	35934	844	4344	291	14941	706	791	4273	26	5093	140	2301	436	22	3	0	41122
3.05	4830	23879	35921	844	4343	290	14938	706	791	4261	26	5088	140	2299	435	22	3	0	41103
3.05	4827	23849	35875	844	4333	290	14929	704	788	4255	26	5084	140	2290	435	22	3	0	41101
3.06	4826	23847	35856	844	4331	290	14913	704	786	4252	26	5082	140	2287	434	22	3	0	41088
3.06	4823	23836	35847	842	4330	290	14886	704	786	4251	26	5075	140	2286	433	22	3	0	41086
3.06	4823	23818	35817	842	4327	290	14883	704	785	4251	26	5068	139	2279	431	22	3	0	41059
3.07	4822	23792	35777	840	4326	290	14880	704	785	4247	26	5067	139	2278	428	22	3	0	41050
3.07	4820	23781	35768	837	4324	290	14876	703	785	4246	26	5061	139	2276	428	22	3	0	41047
3.08	4819	23777	35757	837	4312	290	14874	703	784	4239	26	5056	139	2275	427	22	2	0	41037
3.08	4815	23734	35738	836	4312	290	14871	702	784	4234	26	5053	139	2274	427	22	2	0	41030
3.08	4814	23733	35736	835	4282	289	14862	702	782	4229	26	5046	139	2269	426	22	2	0	41026
3.09	4809	23724	35667	834	4275	289	14823	701	782	4227	26	5043	138	2266	426	22	2	0	40997
3.09	4807	23718	35652	833	4268	289	14810	701	781	4222	26	5036	138	2264	425	22	2	0	40995
3.1	4805	23666	35600	832	4262	289	14792	701	781	4221	26	5030	138	2245	425	22	2	0	40981
3.1	4805	23598	35572	831	4260	289	14768	700	780	4220	26	5027	137	2242	425	22	2	0	40966
3.11	4802	23581	35567	830	4258	289	14766	700	778	4220	26	5022	137	2237	425	22	2	0	40950
3.11	4801	23548	35563	830	4249	288	14758	700	778	4208	26	5017	137	2233	422	22	2	0	40947
3.11	4797	23532	35555	830	4248	288	14739	699	776	4192	26	5016	137	2232	421	22	2	0	40945
3.12	4797	23526	35555	828	4245	288	14718	698	775	4187	25	5010	136	2227	416	22	2	0	40939
3.12	4796	23470	35554	828	4243	287	14705	698	775	4184	25	4999	136	2225	416	22	2	0	40915
3.13	4796	23462	35554	825	4242	287	14699	698	775	4184	25	4998	136	2223	413	22	2	0	40896
3.13	4790	23455	35552	824	4239	287	14688	698	774	4182	25	4995	136	2223	408	22	2	0	40890
3.13	4790	23438	35491	823	4238	287	14670	697	774	4180	25	4984	136	2220	405	22	2	0	40866
3.14	4790	23402	35481	823	4231	287	14633	697	771	4176	25	4966	135	2217	404	22	2	0	40842
3.14	4788	23402	35415	823	4229	287	14630	696	770	4171	25	4962	135	2217	403	22	2	0	40820
3.15	4787	23399	35392	820	4218	286	14629	696	770	4171	25	4960	135	2214	401	22	2	0	40795
3.15	4785	23395	35380	820	4206	286	14626	696	770	4163	25	4959	135	2211	401	22	2	0	40792
3.15	4783	23367	35375	819	4206	286	14623	695	769	4152	25	4952	135	2210	399	21	2	0	40787
3.16	4783	23345	35365	819	4203	286	14584	694	768	4135	25	4951	135	2209	397	21	2	0	40785
3.16	4782	23308	35361	818	4186	286	14579	694	768	4133	25	4949	135	2200	397	21	2	0	40784
3.17	4781	23286	35305	817	4183	285	14538	694	768	4132	25	4934	135	2200	395	21	2	0	40779
3.17	4781	23258	35303	817	4175	285	14523	694	768	4129	25	4933	134	2200	390	21	2	0	40768
3.18	4779	23243	35302	817	4160	285	14517	693	768	4126	25	4928	134	2199	389	21	2	0	40751
3.18	4778	23215	35293	817	4149	285	14508	693	768	4120	25	4926	134	2193	388	21	2	0	40750
3.18	4776	23186	35214	817	4145	285	14487	693	767	4113	25	4923	134	2191	387	21	2	0	40747
3.19	4774	23177	35201	817	4144	285	14477	692	767	4112	25	4916	134	2190	386	21	2	0	40737
3.19	4774	23155	35164	815	4144	284	14476	692	765	4103	25	4915	133	2189	386	21	1	0	40733
3.2	4774	23151	35142	814	4137	284	14468	692	765	4100	25	4914	133	2187	385	21	1	0	40731
3.2	4772	23123	35132	814	4133	283	14461	692	764	4089	25	4908	133	2184	380	21	1	0	40708
3.2	4770	23101	35131	814	4133	283	14454	692	764	4089	25	4907	133	2178	379	21	1	0	40687
3.21	4770	23033	35116	812	4131	283	14441	692	763	4080	25	4906	133	2177	378	21	1	0	40659
3.21	4769	22995	35069	811	4131	283	14441	692	761	4071	25	4904	132	2174	377	21	1	0	40637
3.22	4769	22951	35067	810	4130	283	14432	692	760	4070	25	4900	132	2173	375	21	1	0	40627
3.22	4769	22950	35049	810	4128	283	14421	692	759	4064	25	4899	132	2172	375	21	1	0	40622
3.22	4769	22938	35015	809	4124	282	14418	691	759	4064	25	4893	132	2172	374	21	1	0	40578
3.23	4766	22904	35002	808	4124	282	14400	691	759	4062	25	4890	132	2168	374	21	1	0	40561
3.23	4761	22903	34991	807	4122	282	14384	691	758	4057	25	4885	132	2165	374	21	1	0	40521
3.24	4760	22841	34987	805	4122	282	14383	690	758	4047	25	4884	131	2161	373	21	1	0	40507
3.24	4760	22814	34945	805	4120	282	14368	690	758	4043	25	4871	131	2159	373	21	1	0	40473
3.24	4759	22806	34916	803	4116	282	14367	689	757	4042	25	4859	131	2157	372	21	1	0	40397
3.25	4759	22759	34898	803	4115	282	14355	688	756	4039	24	4859	130	2150	370	21	1	0	40393
3.25	4758	22755	34896	802	4106	281	14343	688	756	4038	24	4854	130	2142	368	20	1	0	40369
3.26	4756	22750	34870	802	4102	281	14322	688	756	4029	24	4837	129	2142	367	20	1	0	40343
3.26	4754	22748	34862	802	4099	280	14304	688	756	4025	24	4833	129	2141	367	20	1	0	40321
3.27	4753	22738	34847	801	4097	280	14286	688	755	4019	24	4826	129	2137	367	20	1	0	40270
3.27	4753	22736	34824	799	4095	280	14261	688	753	4015	24	4815	129	2137	366	20	1	0	40264
3.27	4751	22735	34815	799	4083	279	14254	687	753	4012	24	4806	129	2127	365	20	1	0	40226
3.28	4751	22717	34812	797	4082	279	14226	687	752	4011	24	4795	128	2124	363	20	1	0	40219
3.28	4751	22708	34811	796	4068	279	14225	686	751	4006	24	4783	128	2123	363	20	1	0	40201
3.29	4749	22680	34801	794	4054	278	14204	686	751	4003	24	4777	128	2120	362	20	1	0	40190
3.29	4747	22647	34787	793	4053	278	14191	686	751	3993	24	4777	128	2118	361	20	1	0	40186
3.29	4746	22627	34786	792	4048	277	14189	686	751	3993	24	4771	128	2118	360	20	1	0	40163
3.3	4745	22540	34783	791	4044	277	14188	686	750	3982	24	4769	128	2115	360	20	1	0	40143
3.3	4744	22466	34782	791	4044	277	14185	685	750	3977	24	4757	128	2112	359	20	1	0	40126
3.31	4743	22462	34724	788	4043	277	14184	685	750	3975	24	4755	127	2109	357	20	1	0	40102
3.31	4742	22428	34698	786	4043	277	14178	685	750	3971	24	4753	127	2108	354	20	1	0	40099
3.31	4741	22427	34682	785	4042	277	14170	685	750	3966	24	4751	127	2106	354	20	1	0	40094
3.32	4739	22405	34675	785	4033	277	14139	683	749	3966	24	4741	126	2103	353	20	1	0	40086
3.32	4735	22403	34665	784	4027	277	14101	683	749	3962	24	4738	126	2102	352	20	1	0	40079
3.33	4731	22398	34650	784	4024	277	14099	682	749	3961	24	4738	126	2100	352	20	1	0	40077
3.33	4728	22389	34648	783	4015	277	14095	682	748	3961	24	4730	126	2099	352	20	1	0	40066
3.33	4727	22340	34614	781	4013	276	14084	681	748	3947	24	4715	125	2096	352	20	1	0	40058
3.34	4726	22334	34601	779	4013	276	14078	681	748	3942	24	4710	125	2094	349	20	1	0	40049
3.34	4724	22287	34576	779	4011	276	14073	680	746	3936	24	4707	125	2092	347	20	1	0	40049
3.35	4723	22285	34555	779	4010	275	14071	680	744	3934	24	4703	125	2091	345	20	1	0	40043
3.35	4723	22249	34554	779	4007	275	14065	680	743	3932	23	4693	125	2089	344	20	1	0	40027
3.36	4720	22248	34541	779	4004	275	14044	680	742	3931	23	4692	125	2087	344	20	1	0	40026
3.36	4720	22195	34535	778	4003	274	14032	679	741	3928	23	4691	124	2085	343	20	1	0	40017
3.36	4718	22186	34477	778	3997	274	14026	679	741	3918	23	4689	124	2084	343	20	1	0	40015
3.37	4717	22183	34471	777	3987	273	14025	679	740	3912	23	4686	124	2084	339	20	1	0	39959
3.37	4717	22177	34461	777	3982	273	13979	678	739	3911	23	4668	124	2082	337	20	1	0	39938
3.38	4717	22157	34446	777	3971	273	13978	678	739	3910	23	4654	124	2078	336	20	1	0	39925
3.38	4716	22149	34437	777	3968	273	13969	678	739	3903	23	4652	124	2077	335	20	1	0	39896
3.38	4712	22135	34413	776	3967	273	13958	678	739	3890	23	4651	124	2077	334	20	1	0	39893
3.39	4711	22103	34411	776	3960	272	13950	677	739	3889	23	4650	124	2070	332	19	1	0	39881
3.39	4711	22090	34406	775	3956	272	13941	677	739	3884	23	4646	124	2068	330	19	1	0	39857
3.4	4711	22089	34388	775	3955	272	13941	677	739	3878	23	4635	124	2062	329	19	1	0	39854
3.4	4708	22079	34386	775	3952	271	13923	676	737	3876	23	4632	123	2061	328	19	1	0	39847
3.4	4707	22026	34384	774	3950	271	13918	676	733	3876	23	4632	123	2060	327	19	1	0	39797
3.41	4707	22017	34372	773	3947	271	13918	676	733	3875	23	4631	123	2056	327	19	1	0	39742
3.41	4705	21999	34372	773	3946	271	13915	676	732	3869	23	4629	123	2054	326	19	1	0	39739
3.42	4705	21988	34366	773	3943	270	13911	675	731	3868	23	4628	123	2054	326	19	1	0	39736
3.42	4704	21982	34335	772	3933	270	13907	675	730	3864	23	4626	123	2053	325	19	1	0	39735
3.42	4702	21944	34321	771	3932	270	13901	675	730	3861	23	4621	123	2052	324	19	1	0	39717
3.43	4702	21933	34310	771	3931	270	13879	675	730	3853	23	4615	123	2051	323	19	1	0	39709
3.43	4701	21921	34305	771	3928	270	13865	675	730	3844	23	4610	123	2040	323	19	1	0	39707
3.44	4700	21848	34284	771	3926	269	13863	674	730	3842	23	4609	123	2037	320	19	1	0	39700
3.44	4700	21808	34273	770	3924	269	13862	674	729	3841	23	4601	122	2036	319	19	1	0	39697
3.45	4698	21763	34264	769	3921	269	13858	674	729	3841	23	4596	122	2032	318	19	1	0	39683
3.45	4698	21756	34251	769	3917	269	13846	674	729	3838	23	4592	122	2028	318	19	1	0	39644
3.45	4698	21715	34229	769	3905	269	13840	674	728	3836	23	4575	122	2027	317	19	1	0	39596
3.46	4697	21648	34170	769	3889	268	13836	674	727	3836	23	4572	122	2022	316	19	1	0	39594
3.46	4696	21642	34163	767	3883	268	13835	673	727	3833	23	4567	122	2020	316	19	1	0	39569
3.47	4693	21637	34156	765	3883	268	13834	673	727	3833	23	4563	121	2014	316	19	1	0	39560
3.47	4692	21603	34144	764	3878	268	13824	673	726	3830	23	4553	121	2009	314	19	1	0	39551
3.47	4692	21591	34144	763	3876	268	13822	671	725	3829	23	4545	121	2009	314	19	1	0	39544
3.48	4691	21580	34109	763	3875	268	13810	671	725	3827	23	4542	121	2003	312	19	1	0	39517
3.48	4689	21564	34097	762	3875	267	13800	671	724	3824	23	4537	120	2003	311	19	1	0	39515
3.49	4688	21560	34096	762	3874	267	13800	671	724	3822	23	4529	120	2002	310	19	1	0	39510
3.49	4687	21529	34090	762	3874	267	13795	670	723	3820	23	4516	120	2000	310	19	1	0	39506
3.49	4687	21449	34082	761	3872	267	13791	670	723	3816	22	4516	120	1989	309	19	1	0	39494
3.5	4686	21444	34071	759	3868	267	13789	670	723	3812	22	4513	120	1988	309	19	1	0	39492
3.5	4686	21414	34071	759	3859	267	13777	670	723	3812	22	4511	120	1987	308	19	1	0	39491
3.51	4684	21408	34051	758	3856	267	13773	670	722	3810	22	4511	119	1986	306	19	1	0	39471
3.51	4684	21405	34046	758	3854	267	13771	669	722	3810	22	4507	119	1979	306	19	1	0	39455
3.52	4683	21364	34005	758	3850	267	13752	669	722	3810	22	4498	119	1972	305	19	1	0	39446
3.52	4681	21327	34002	757	3849	267	13742	669	721	3808	22	4494	119	1971	304	19	1	0	39444
3.52	4680	21316	33993	755	3847	266	13740	668	721	3806	22	4491	119	1969	304	19	1	0	39428
3.53	4678	21315	33981	752	3842	266	13736	668	719	3804	22	4487	119	1967	304	19	1	0	39370
3.53	4678	21305	33954	752	3841	266	13736	668	719	3793	22	4483	119	1966	303	19	1	0	39367
3.54	4677	21282	33934	750	3839	266	13728	668	718	3785	22	4474	119	1965	302	19	1	0	39353
3.54	4677	21259	33906	749	3836	266	13707	667	718	3783	22	4466	119	1960	302	19	1	0	39342
3.54	4673	21252	33871	748	3826	266	13687	667	717	3780	22	4462	119	1956	302	19	1	0	39342
3.55	4670	21227	33866	747	3810	266	13670	667	716	3778	22	4446	119	1953	302	19	1	0	39337
3.55	4669	21215	33856	747	3804	265	13658	667	716	3776	22	4446	119	1953	301	19	1	0	39327
3.56	4666	21198	33829	744	3803	265	13635	666	716	3771	22	4443	118	1941	300	18	1	0	39325
3.56	4666	21169	33827	742	3801	265	13632	666	715	3765	22	4440	118	1940	297	18	1	0	39316
3.56	4663	21167	33827	742	3795	265	13617	665	714	3763	22	4431	118	1935	294	18	1	0	39306
3.57	4661	21134	33825	742	3793	265	13603	665	713	3759	22	4430	118	1930	293	18	1	0	39305
3.57	4657	21117	33816	741	3792	265	13590	664	712	3755	22	4424	118	1929	293	18	1	0	39289
3.58	4657	21052	33812	741	3792	264	13562	664	711	3748	22	4409	118	1928	292	18	1	0	39271
3.58	4656	21034	33812	740	3790	264	13558	664	710	3740	22	4407	117	1928	290	18	1	0	39264
3.58	4650	21011	33807	737	3787	264	13539	664	710	3738	22	4403	117	1926	290	18	1	0	39248
3.59	4648	21010	33799	737	3785	264	13521	664	710	3727	22	4403	117	1922	288	18	1	0	39247
3.59	4646	21004	33774	736	3784	264	13490	664	710	3727	22	4385	117	1920	287	18	1	0	39235
3.6	4646	20981	33765	736	3784	264	13486	664	709	3726	22	4381	117	1917	285	18	0	0	39225
3.6	4645	20978	33746	735	3780	264	13468	664	709	3726	22	4380	117	1916	282	18	0	0	39211
3.61	4645	20893	33738	735	3777	264	13467	663	709	3724	22	4375	117	1913	281	18	0	0	39169
3.61	4644	20880	33726	733	3776	264	13443	663	708	3718	22	4373	117	1912	280	18	0	0	39157
3.61	4644	20875	33718	733	3771	263	13413	662	708	3716	22	4370	117	1912	280	18	0	0	39136
3.62	4643	20859	33687	731	3768	263	13410	662	708	3712	22	4368	116	1910	280	18	0	0	39133
3.62	4640	20838	33685	731	3757	263	13406	661	707	3712	22	4359	116	1909	279	18	0	0	39124
3.63	4637	20821	33677	731	3756	263	13361	659	707	3707	22	4348	116	1904	278	18	0	0	39113
3.63	4635	20804	33661	730	3752	263	13358	659	706	3707	22	4337	116	1901	277	18	0	0	39084
3.63	4635	20796	33659	729	3750	263	13343	659	706	3706	21	4334	116	1900	275	18	0	0	39078
3.64	4632	20746	33658	728	3748	263	13342	658	705	3705	21	4332	116	1899	274	18	0	0	39077
3.64	4631	20732	33656	728	3745	263	13341	658	705	3702	21	4329	116	1899	273	18	0	0	39064
3.65	4631	20731	33647	728	3744	262	13326	658	705	3698	21	4325	116	1894	273	18	0	0	39056
3.65	4630	20701	33622	728	3741	262	13325	657	705	3692	21	4325	116	1892	272	18	0	0	39056
3.65	4629	20688	33604	726	3720	262	13324	657	704	3690	21	4322	115	1892	272	18	0	0	39044
3.66	4629	20653	33604	725	3720	262	13322	657	704	3690	21	4321	115	1890	269	18	0	0	39044
3.66	4628	20639	33589	725	3718	262	13314	656	700	3687	21	4312	115	1884	268	18	0	0	39011
3.67	4627	20638	33583	723	3718	262	13311	655	699	3684	21	4311	115	1880	266	18	0	0	39003
3.67	4627	20592	33574	722	3698	262	13296	655	698	3681	21	4307	115	1877	266	18	0	0	39000
3.67	4624	20585	33532	721	3697	262	13295	654	695	3678	21	4304	115	1876	266	18	0	0	39000
3.68	4623	20508	33522	721	3693	262	13295	654	692	3666	21	4302	115	1874	266	18	0	0	38990
3.68	4619	20471	33519	721	3693	262	13288	654	692	3664	21	4297	115	1869	263	18	0	0	38983
3.69	4618	20441	33510	720	3676	261	13286	653	691	3663	21	4297	114	1868	263	18	0	0	38981
3.69	4618	20403	33500	718	3659	261	13283	652	690	3658	21	4296	114	1868	263	18	0	0	38971
3.7	4614	20376	33500	718	3656	261	13283	652	690	3656	21	4296	114	1868	262	18	0	0	38961
3.7	4612	20371	33458	718	3655	261	13266	652	690	3655	21	4294	114	1865	262	18	0	0	38956
3.7	4611	20290	33449	717	3650	261	13265	652	689	3649	21	4288	113	1864	262	18	0	0	38956
3.71	4610	20266	33444	716	3643	260	13259	652	689	3646	21	4286	113	1863	262	18	0	0	38915
3.71	4610	20233	33422	716	3639	260	13259	651	688	3645	21	4283	113	1858	260	17	0	0	38890
3.72	4609	20230	33419	712	3639	260	13258	651	687	3634	21	4280	112	1853	258	17	0	0	38882
3.72	4608	20219	33404	711	3638	260	13256	651	686	3632	21	4279	112	1851	256	17	0	0	38868
3.72	4608	20179	33387	711	3637	260	13239	651	686	3628	21	4275	112	1837	255	17	0	0	38862
3.73	4607	20157	33376	711	3633	259	13232	650	686	3626	21	4263	112	1835	255	17	0	0	38835
3.73	4604	20126	33364	710	3630	259	13228	650	686	3625	21	4260	112	1834	254	17	0	0	38828
3.74	4602	20080	33361	709	3624	259	13182	650	686	3621	21	4250	111	1830	254	17	0	0	38799
3.74	4601	20080	33334	708	3620	259	13181	650	685	3617	21	4246	111	1824	253	17	0	0	38796
3.74	4600	20080	33310	707	3618	259	13174	650	684	3610	21	4243	111	1822	253	17	0	0	38791
3.75	4599	20079	33298	707	3616	258	13172	650	684	3606	21	4239	111	1822	251	17	0	0	38768
3.75	4598	20024	33294	707	3614	258	13142	649	684	3600	21	4239	111	1821	249	17	0	0	38755
3.76	4598	20023	33289	707	3612	258	13137	649	683	3599	21	4234	111	1820	249	17	0	0	38747
3.76	4596	19986	33277	706	3611	258	13129	649	683	3587	21	4230	110	1818	247	17	0	0	38736
3.77	4595	19951	33275	705	3610	258	13120	648	682	3587	21	4230	110	1817	247	17	0	0	38735
3.77	4594	19937	33273	704	3607	258	13112	647	682	3583	21	4225	110	1816	247	17	0	0	38725
3.77	4591	19931	33222	704	3606	258	13098	646	681	3580	21	4224	110	1814	246	17	0	0	38718
3.78	4590	19927	33197	702	3592	258	13095	646	680	3571	20	4220	109	1812	246	17	0	0	38699
3.78	4590	19916	33180	702	3588	257	13092	646	680	3564	20	4220	109	1807	245	17	0	0	38699
3.79	4589	19859	33177	702	3579	257	13092	646	679	3562	20	4211	109	1804	244	17	0	0	38693
3.79	4589	19845	33170	702	3577	257	13051	646	679	3562	20	4199	108	1803	244	17	0	0	38685
3.79	4589	19829	33161	701	3577	257	13037	645	676	3560	20	4194	108	1802	243	17	0	0	38664
3.8	4589	19791	33154	701	3574	257	13036	645	672	3558	20	4192	108	1800	243	17	0	0	38650
3.8	4588	19787	33145	701	3570	256	13030	645	672	3558	20	4184	108	1798	243	17	0	0	38649
3.81	4587	19786	33134	701	3563	256	13029	644	671	3555	20	4182	108	1798	242	17	0	0	38639
3.81	4587	19766	33133	700	3563	256	13028	644	671	3555	20	4180	108	1794	241	17	0	0	38603
3.81	4584	19733	33129	700	3556	256	13016	644	670	3547	20	4179	108	1794	241	17	0	0	38578
3.82	4584	19716	33126	699	3552	256	13008	643	670	3546	20	4178	107	1790	240	17	0	0	38560
3.82	4582	19710	33125	698	3549	256	13005	643	670	3536	20	4178	107	1790	240	17	0	0	38556
3.83	4582	19704	33124	698	3549	256	13004	643	670	3535	20	4174	107	1790	239	17	0	0	38554
3.83	4581	19683	33114	695	3548	256	12996	642	670	3534	20	4166	107	1789	238	17	0	0	38552
3.83	4581	19681	33105	695	3547	256	12991	642	670	3529	20	4165	107	1788	238	17	0	0	38529
3.84	4580	19655	33102	693	3540	256	12986	642	669	3527	20	4153	107	1788	238	17	0	0	38505
3.84	4579	19644	33082	692	3537	255	12986	641	669	3523	20	4149	107	1785	238	17	0	0	38457
3.85	4577	19604	33045	692	3533	255	12986	641	669	3522	20	4147	107	1785	236	17	0	0	38456
3.85	4577	19579	33006	689	3533	255	12969	641	669	3520	20	4139	106	1782	233	17	0	0	38450
3.86	4577	19569	33004	688	3529	255	12964	640	668	3519	20	4116	106	1780	231	17	0	0	38424
3.86	4577	19568	32981	687	3527	255	12964	640	668	3517	20	4096	106	1774	231	17	0	0	38414
3.86	4576	19540	32978	687	3526	255	12958	640	668	3515	20	4094	106	1771	230	17	0	0	38393
3.87	4575	19453	32956	687	3523	255	12954	640	667	3515	20	4094	106	1770	229	16	0	0	38386
3.87	4574	19452	32952	686	3521	255	12948	640	667	3515	20	4089	106	1770	229	16	0	0	38370
3.88	4572	19442	32942	685	3521	255	12931	639	667	3510	20	4088	105	1769	228	16	0	0	38349
3.88	4571	19395	32908	683	3514	254	12927	639	666	3503	20	4083	105	1769	227	16	0	0	38348
3.88	4570	19380	32908	683	3511	254	12926	638	666	3495	20	4080	105	1768	227	16	0	0	38341
3.89	4569	19368	32902	682	3505	254	12909	638	665	3495	20	4076	105	1766	225	16	0	0	38323
3.89	4569	19359	32897	681	3505	254	12907	638	665	3494	20	4073	105	1759	220	16	0	0	38312
3.9	4569	19337	32887	680	3504	253	12896	638	664	3492	20	4066	105	1758	219	16	0	0	38299
3.9	4566	19310	32885	680	3494	253	12895	637	664	3488	20	4057	105	1758	219	16	0	0	38297
3.9	4566	19270	32876	679	3487	253	12886	637	664	3487	20	4055	105	1757	217	16	0	0	38295
3.91	4566	19263	32869	677	3484	253	12872	637	663	3477	20	4054	104	1754	216	16	0	0	38272
3.91	4564	19259	32864	677	3483	253	12871	637	663	3477	20	4047	104	1753	215	16	0	0	38245
3.92	4562	19220	32851	676	3483	253	12864	637	661	3477	20	4043	104	1741	215	16	0	0	38242
3.92	4560	19142	32834	675	3481	253	12850	636	661	3475	20	4043	104	1740	214	16	0	0	38227
3.92	4558	19124	32816	674	3477	253	12826	636	661	3474	20	4042	103	1739	214	16	0	0	38225
3.93	4556	19119	32813	671	3468	253	12809	635	661	3472	19	4033	103	1738	212	16	0	0	38211
3.93	4554	19098	32799	670	3466	253	12795	635	660	3460	19	4031	103	1736	207	16	0	0	38161
3.94	4553	19050	32797	670	3461	253	12788	635	659	3459	19	4026	103	1736	207	16	0	0	38151
3.94	4552	19039	32779	669	3459	253	12781	635	659	3447	19	4021	103	1733	203	16	0	0	38150
3.95	4551	19028	32763	665	3459	252	12770	635	659	3446	19	4019	103	1732	203	16	0	0	38141
3.95	4551	19028	32756	665	3457	252	12758	634	658	3434	19	4017	102	1731	202	16	0	0	38138
3.95	4550	18974	32755	664	3449	252	12757	633	658	3431	19	4017	102	1730	201	16	0	0	38116
3.96	4549	18958	32733	664	3444	252	12753	632	658	3424	19	4015	102	1727	198	16	0	0	38114
3.96	4547	18955	32722	662	3443	252	12752	632	657	3414	19	4000	102	1727	197	16	0	0	38104
3.97	4547	18934	32702	661	3438	252	12736	631	657	3394	19	3991	102	1727	197	16	0	0	38101
3.97	4546	18800	32684	660	3425	251	12733	631	657	3389	19	3987	102	1726	195	16	0	0	38097
3.97	4546	18785	32674	660	3423	251	12731	631	656	3386	19	3985	102	1722	195	16	0	0	38076
3.98	4545	18769	32653	659	3422	251	12723	631	656	3386	19	3974	102	1722	194	16	0	0	38070
3.98	4544	18744	32608	659	3421	250	12723	631	656	3385	19	3962	102	1716	194	16	0	0	38057
3.99	4544	18732	32603	657	3421	250	12714	631	656	3380	19	3961	102	1716	194	16	0	0	38055
3.99	4542	18664	32597	657	3421	250	12712	631	656	3372	19	3960	101	1716	193	16	0	0	38051
3.99	4540	18654	32595	656	3419	250	12712	630	655	3372	19	3948	101	1715	193	16	0	0	38036
4	4536	18605	32593	656	3418	250	12711	630	655	3369	19	3944	101	1714	193	16	0	0	38031
4	4535	18584	32582	655	3416	250	12711	630	655	3368	19	3939	101	1705	192	16	0	0	37978
4.01	4535	18563	32573	654	3416	250	12702	629	654	3365	19	3939	101	1702	191	16	0	0	37970
4.01	4535	18562	32571	654	3415	250	12695	629	654	3365	19	3938	101	1702	191	15	0	0	37963
4.01	4532	18560	32516	653	3413	250	12688	629	652	3364	19	3937	101	1700	191	15	0	0	37961
4.02	4531	18525	32508	653	3411	250	12672	629	652	3361	19	3934	101	1699	190	15	0	0	37953
4.02	4528	18509	32489	652	3410	250	12665	629	650	3360	19	3929	101	1697	190	15	0	0	37951
4.03	4526	18479	32484	652	3408	249	12638	628	650	3357	19	3928	100	1697	189	15	0	0	37949
4.03	4525	18470	32477	651	3408	249	12625	628	650	3355	19	3925	100	1697	189	15	0	0	37929
4.04	4525	18440	32473	651	3405	249	12619	628	650	3351	19	3924	100	1697	188	15	0	0	37922
4.04	4519	18433	32467	651	3405	249	12617	628	650	3345	19	3923	100	1696	188	15	0	0	37922
4.04	4517	18412	32460	650	3400	249	12609	627	649	3340	19	3913	100	1694	187	15	0	0	37922
4.05	4517	18380	32455	650	3398	249	12599	627	649	3337	19	3911	100	1689	187	15	0	0	37922
4.05	4517	18379	32443	649	3396	249	12597	627	648	3334	19	3909	100	1685	186	15	0	0	37901
4.06	4517	18367	32441	648	3394	249	12582	626	648	3325	19	3902	100	1682	185	15	0	0	37896
4.06	4516	18363	32431	647	3392	249	12565	626	647	3325	19	3902	99	1679	185	15	0	0	37873
4.06	4515	18332	32427	646	3383	248	12560	625	647	3325	19	3900	99	1677	185	15	0	0	37855
4.07	4514	18316	32403	646	3379	248	12530	625	647	3324	19	3900	99	1677	185	15	0	0	37853
4.07	4513	18264	32395	645	3376	248	12502	625	646	3311	19	3899	99	1677	183	15	0	0	37842
4.08	4510	18258	32386	645	3373	248	12501	624	646	3311	19	3896	99	1677	180	15	0	0	37841
4.08	4510	18236	32353	644	3373	248	12500	624	646	3309	19	3888	98	1676	179	15	0	0	37839
4.08	4509	18196	32352	644	3364	248	12499	624	646	3308	19	3882	98	1675	179	15	0	0	37828
4.09	4508	18147	32346	644	3358	248	12490	622	645	3303	19	3882	98	1674	178	15	0	0	37815
4.09	4507	18142	32343	642	3357	248	12483	622	644	3287	18	3881	98	1671	178	15	0	0	37798
4.1	4507	18117	32335	641	3357	247	12457	621	643	3281	18	3879	98	1671	177	15	0	0	37798
4.1	4506	18110	32293	640	3357	247	12457	621	641	3278	18	3874	98	1667	177	15	0	0	37785
4.11	4506	18055	32272	640	3352	247	12451	621	640	3276	18	3872	98	1667	175	15	0	0	37766
4.11	4506	18026	32269	639	3350	247	12445	621	639	3276	18	3872	98	1665	174	15	0	0	37763
4.11	4505	18025	32267	638	3348	247	12445	621	638	3273	18	3866	97	1660	174	15	0	0	37750
4.12	4505	18017	32248	638	3347	247	12445	620	637	3264	18	3861	97	1660	174	15	0	0	37746
4.12	4504	18007	32220	638	3339	247	12442	620	637	3261	18	3859	97	1658	174	15	0	0	37731
4.13	4502	18005	32219	638	3337	247	12402	619	637	3258	18	3851	97	1657	173	15	0	0	37722
4.13	4502	18004	32213	637	3333	247	12399	619	636	3255	18	3847	97	1656	173	15	0	0	37718
4.13	4500	17998	32199	636	3333	247	12391	619	636	3251	18	3847	97	1654	173	15	0	0	37707
4.14	4500	17977	32197	636	3332	247	12391	618	635	3243	18	3843	97	1651	172	15	0	0	37703
4.14	4499	17958	32194	636	3327	247	12374	618	634	3240	18	3841	97	1649	171	15	0	0	37697
4.15	4497	17955	32181	634	3326	246	12372	617	634	3239	18	3837	96	1647	169	15	0	0	37674
4.15	4496	17948	32170	633	3323	246	12365	617	634	3238	18	3832	96	1642	168	15	0	0	37670
4.15	4496	17847	32159	633	3320	246	12347	617	633	3237	18	3832	96	1641	168	14	0	0	37666
4.16	4494	17837	32125	632	3310	246	12339	616	633	3236	18	3831	96	1640	166	14	0	0	37665
4.16	4494	17808	32122	632	3308	246	12331	616	631	3230	18	3828	96	1637	166	14	0	0	37623
4.17	4493	17797	32118	632	3308	246	12324	616	631	3228	18	3827	96	1637	166	14	0	0	37615
4.17	4491	17772	32113	631	3305	246	12320	616	631	3228	18	3823	96	1636	166	14	0	0	37609
4.17	4491	17733	32111	630	3304	245	12318	616	630	3218	18	3821	96	1635	164	14	0	0	37599
4.18	4491	17711	32102	630	3299	245	12312	615	630	3218	18	3806	95	1633	163	14	0	0	37590
4.18	4491	17701	32083	627	3299	245	12304	615	629	3217	18	3801	95	1632	162	14	0	0	37547
4.19	4491	17679	32079	627	3295	245	12298	615	628	3216	18	3796	95	1632	161	14	0	0	37546
4.19	4490	17625	32073	627	3293	245	12295	614	627	3214	18	3796	95	1631	161	14	0	0	37524
4.2	4489	17622	32071	626	3287	244	12290	613	627	3213	18	3792	95	1630	160	14	0	0	37502
4.2	4485	17608	32069	626	3286	244	12287	613	627	3212	18	3790	95	1629	160	14	0	0	37502
4.2	4484	17604	32047	625	3285	244	12281	613	627	3211	18	3788	94	1628	159	14	0	0	37499
4.21	4484	17577	32000	625	3280	244	12280	612	626	3208	18	3786	94	1623	159	14	0	0	37489
4.21	4483	17543	31982	624	3280	244	12249	612	626	3205	18	3783	94	1621	159	14	0	0	37455
4.22	4481	17543	31976	624	3273	244	12245	612	625	3194	18	3780	94	1620	158	14	0	0	37443
4.22	4481	17537	31975	623	3272	244	12244	612	625	3193	18	3779	94	1620	158	14	0	0	37410
4.22	4480	17527	31973	622	3265	244	12235	611	625	3193	18	3768	93	1617	157	14	0	0	37405
4.23	4479	17495	31972	622	3264	243	12230	611	624	3190	18	3763	93	1613	156	14	0	0	37398
4.23	4478	17487	31960	621	3261	243	12225	610	624	3189	18	3757	93	1612	155	14	0	0	37393
4.24	4477	17432	31954	621	3260	243	12213	610	624	3188	18	3751	93	1611	153	14	0	0	37375
4.24	4476	17383	31954	620	3253	243	12206	610	623	3187	18	3750	93	1608	153	14	0	0	37368
4.24	4474	17382	31928	619	3246	243	12175	610	623	3187	18	3733	93	1607	152	14	0	0	37365
4.25	4474	17376	31919	618	3243	243	12147	610	623	3184	18	3732	93	1607	152	14	0	0	37363
4.25	4473	17334	31908	617	3240	243	12137	610	623	3176	18	3730	93	1607	152	14	0	0	37358
4.26	4471	17313	31903	617	3237	243	12127	610	621	3175	18	3728	93	1603	151	14	0	0	37345
4.26	4471	17303	31883	617	3234	243	12124	609	621	3173	18	3728	93	1603	150	14	0	0	37302
4.26	4470	17275	31877	617	3232	243	12118	608	619	3160	18	3727	92	1602	150	14	0	0	37293
4.27	4470	17177	31841	617	3232	243	12116	608	619	3159	18	3710	92	1601	150	14	0	0	37278
4.27	4468	17165	31829	616	3228	242	12109	608	619	3148	18	3709	92	1599	150	14	0	0	37278
4.28	4468	17162	31805	616	3225	242	12101	608	618	3130	18	3698	92	1598	149	14	0	0	37258
4.28	4465	17151	31800	615	3225	242	12097	607	618	3130	18	3688	92	1596	148	14	0	0	37253
4.29	4464	17133	31799	615	3222	242	12095	607	617	3130	18	3677	92	1584	147	14	0	0	37242
4.29	4464	17092	31785	614	3222	242	12087	607	617	3128	18	3662	92	1584	146	14	0	0	37196
4.29	4463	17090	31774	613	3221	242	12082	607	616	3122	18	3658	92	1584	146	14	0	0	37183
4.3	4463	17080	31765	612	3219	241	12079	606	614	3120	18	3658	91	1579	146	14	0	0	37181
4.3	4461	17046	31747	612	3215	241	12073	606	613	3120	18	3655	91	1578	145	14	0	0	37160
4.31	4459	17012	31729	612	3213	241	12072	606	611	3120	17	3654	91	1576	144	14	0	0	37146
4.31	4459	16965	31697	612	3212	241	12061	606	610	3116	17	3652	91	1576	143	14	0	0	37144
4.31	4458	16943	31695	611	3209	241	12060	606	610	3115	17	3649	91	1574	143	13	0	0	37144
4.32	4457	16934	31684	610	3207	241	12049	605	610	3092	17	3637	91	1573	142	13	0	0	37139
4.32	4454	16916	31680	610	3207	241	12029	605	610	3092	17	3637	91	1572	142	13	0	0	37137
4.33	4453	16888	31647	610	3203	241	11976	605	609	3089	17	3636	91	1572	142	13	0	0	37136
4.33	4452	16882	31631	608	3201	241	11969	605	607	3082	17	3634	91	1568	142	13	0	0	37069
4.33	4452	16875	31629	607	3201	240	11959	604	607	3076	17	3628	90	1567	141	13	0	0	37062
4.34	4449	16841	31626	606	3195	240	11939	603	607	3058	17	3626	90	1565	141	13	0	0	37035
4.34	4449	16836	31589	606	3191	240	11937	603	606	3058	17	3624	90	1565	139	13	0	0	36972
4.35	4447	16803	31527	605	3185	240	11919	603	606	3056	17	3606	90	1559	138	13	0	0	36971
4.35	4447	16797	31483	605	3182	240	11911	603	605	3054	17	3596	90	1558	138	13	0	0	36944
4.35	4446	16765	31464	605	3181	240	11881	602	603	3050	17	3588	90	1557	137	13	0	0	36926
4.36	4444	16742	31451	604	3181	240	11877	602	603	3049	17	3588	90	1555	136	13	0	0	36907
4.36	4442	16725	31438	604	3180	240	11873	602	601	3049	17	3587	90	1555	135	13	0	0	36897
4.37	4442	16715	31397	603	3172	240	11873	602	601	3048	17	3584	90	1554	135	13	0	0	36872
4.37	4442	16659	31379	603	3171	240	11858	602	601	3047	17	3583	90	1554	134	13	0	0	36860
4.38	4441	16631	31368	601	3170	240	11846	601	601	3047	17	3577	90	1553	134	13	0	0	36858
4.38	4441	16627	31360	601	3167	239	11843	601	599	3043	17	3577	90	1552	134	13	0	0	36854
4.38	4439	16572	31358	600	3166	239	11835	601	598	3038	17	3574	90	1550	133	13	0	0	36850
4.39	4436	16528	31356	599	3160	239	11835	601	598	3032	17	3568	90	1541	133	13	0	0	36844
4.39	4432	16524	31351	596	3160	239	11829	601	598	3031	17	3562	89	1540	133	13	0	0	36840
4.4	4429	16520	31345	596	3157	239	11819	601	597	3022	17	3561	89	1539	131	13	0	0	36824
4.4	4429	16515	31325	596	3156	239	11818	600	597	3021	17	3557	89	1538	131	13	0	0	36776
4.4	4428	16507	31323	595	3156	239	11817	600	597	3020	17	3553	88	1536	131	13	0	0	36775
4.41	4428	16500	31261	595	3155	239	11804	600	597	3017	17	3551	88	1533	131	13	0	0	36772
4.41	4427	16492	31260	595	3154	239	11792	599	596	3015	17	3545	88	1533	129	13	0	0	36771
4.42	4427	16488	31240	594	3154	239	11789	599	595	3012	17	3540	88	1532	128	13	0	0	36757
4.42	4426	16469	31234	593	3152	239	11788	599	595	3004	17	3535	88	1531	128	13	0	0	36748
4.42	4425	16434	31208	593	3152	238	11776	599	595	2995	17	3529	88	1531	128	13	0	0	36741
4.43	4425	16396	31198	592	3152	238	11776	598	594	2994	17	3528	88	1528	127	13	0	0	36732
4.43	4424	16370	31196	591	3151	238	11767	598	594	2993	17	3525	87	1527	126	13	0	0	36711
4.44	4421	16366	31191	589	3151	238	11764	598	593	2992	17	3514	87	1520	125	13	0	0	36706
4.44	4421	16360	31168	589	3148	238	11747	597	591	2991	17	3503	87	1514	125	13	0	0	36699
4.45	4417	16358	31162	588	3145	238	11746	597	591	2988	17	3498	87	1512	125	13	0	0	36684
4.45	4415	16353	31152	588	3142	238	11745	596	590	2987	17	3498	87	1507	124	13	0	0	36673
4.45	4414	16316	31147	588	3142	238	11738	596	589	2986	17	3492	87	1507	124	13	0	0	36671
4.46	4414	16316	31135	587	3141	237	11737	596	588	2980	17	3488	87	1506	123	13	0	0	36666
4.46	4413	16300	31125	587	3140	237	11710	595	588	2979	17	3486	86	1497	123	13	0	0	36665
4.47	4410	16283	31111	586	3137	236	11708	595	588	2978	17	3480	86	1497	123	13	0	0	36649
4.47	4409	16280	31110	586	3137	236	11704	595	587	2975	17	3474	86	1496	123	13	0	0	36646
4.47	4406	16208	31107	584	3136	236	11697	594	587	2972	17	3464	86	1494	123	13	0	0	36575
4.48	4405	16203	31091	581	3135	236	11696	594	586	2969	17	3452	85	1493	122	13	0	0	36572
4.48	4403	16197	31064	581	3130	236	11694	594	583	2967	17	3436	85	1487	122	13	0	0	36567
4.49	4403	16186	30993	580	3130	236	11682	594	581	2964	17	3432	85	1485	122	12	0	0	36563
4.49	4402	16171	30983	580	3121	236	11677	593	580	2964	17	3430	85	1478	122	12	0	0	36548
4.49	4401	16157	30981	580	3121	235	11674	593	580	2961	17	3429	85	1477	122	12	0	0	36544
4.5	4400	16135	30964	580	3120	235	11674	593	579	2961	17	3429	85	1476	122	12	0	0	36543
4.5	4400	16068	30944	577	3115	235	11671	593	578	2955	17	3425	84	1475	120	12	0	0	36539
4.51	4399	16045	30941	577	3113	235	11654	592	578	2951	17	3425	84	1475	120	12	0	0	36535
4.51	4399	16040	30934	576	3113	235	11648	592	578	2951	17	3419	84	1472	119	12	0	0	36534
4.51	4398	15958	30925	576	3111	235	11638	592	577	2947	17	3414	84	1471	119	12	0	0	36528
4.52	4396	15957	30925	575	3111	235	11626	592	577	2942	17	3414	84	1470	119	12	0	0	36516
4.52	4393	15906	30920	574	3107	235	11587	592	577	2940	17	3412	84	1463	119	12	0	0	36500
4.53	4391	15857	30917	573	3106	234	11568	591	576	2940	17	3408	84	1462	119	12	0	0	36492
4.53	4391	15836	30917	572	3099	234	11565	590	575	2939	17	3406	84	1452	118	12	0	0	36484
4.54	4390	15813	30909	572	3096	234	11560	590	575	2939	17	3401	84	1452	118	12	0	0	36482
4.54	4388	15787	30896	571	3084	234	11560	590	575	2936	17	3400	84	1450	118	12	0	0	36475
4.54	4386	15783	30891	570	3076	234	11552	589	573	2931	16	3397	84	1446	118	12	0	0	36474
4.55	4386	15746	30862	570	3075	234	11551	589	573	2931	16	3396	84	1445	117	12	0	0	36468
4.55	4384	15730	30851	569	3071	234	11545	589	572	2926	16	3394	84	1441	117	12	0	0	36460
4.56	4382	15714	30819	569	3060	233	11545	589	572	2926	16	3392	83	1440	117	12	0	0	36458
4.56	4382	15708	30816	569	3059	233	11538	589	570	2915	16	3388	83	1437	117	12	0	0	36430
4.56	4380	15686	30812	568	3058	233	11534	588	569	2912	16	3381	83	1432	117	12	0	0	36427
4.57	4378	15662	30808	568	3043	233	11523	588	569	2910	16	3376	83	1432	117	12	0	0	36426
4.57	4377	15625	30790	567	3040	233	11514	588	568	2910	16	3376	83	1427	116	12	0	0	36415
4.58	4377	15614	30773	566	3038	233	11512	588	567	2904	16	3375	83	1427	116	12	0	0	36414
4.58	4377	15614	30769	565	3032	233	11499	587	567	2902	16	3373	83	1420	116	12	0	0	36410
4.58	4374	15606	30769	565	3026	233	11496	587	566	2899	16	3368	83	1419	116	12	0	0	36403
4.59	4374	15605	30751	564	3017	232	11494	586	565	2894	16	3363	82	1418	115	12	0	0	36393
4.59	4372	15564	30736	564	3015	232	11489	586	565	2893	16	3361	82	1417	114	12	0	0	36376
4.6	4366	15555	30722	564	3013	232	11489	586	565	2885	16	3360	82	1414	114	12	0	0	36375
4.6	4365	15537	30719	563	3012	232	11483	586	565	2879	16	3354	82	1414	114	12	0	0	36361
4.6	4365	15532	30689	562	3012	232	11480	586	565	2876	16	3346	82	1409	113	12	0	0	36355
4.61	4365	15525	30688	562	3012	232	11478	586	565	2874	16	3345	82	1408	113	12	0	0	36341
4.61	4364	15519	30683	561	3005	232	11469	585	564	2872	16	3344	82	1408	113	12	0	0	36335
4.62	4364	15515	30682	561	3004	232	11456	585	562	2862	16	3343	82	1407	112	12	0	0	36323
4.62	4362	15512	30674	560	2999	232	11433	585	561	2856	16	3342	82	1406	112	12	0	0	36319
4.63	4362	15492	30658	560	2998	232	11429	584	561	2848	16	3337	81	1405	112	12	0	0	36294
4.63	4362	15491	30650	560	2993	232	11404	584	561	2843	16	3331	81	1402	111	12	0	0	36282
4.63	4361	15481	30623	560	2991	232	11396	584	560	2842	16	3330	81	1401	111	12	0	0	36268
4.64	4361	15465	30593	559	2980	231	11391	584	560	2836	16	3294	81	1398	111	12	0	0	36252
4.64	4360	15456	30592	558	2971	231	11387	583	559	2829	16	3294	81	1394	111	12	0	0	36245
4.65	4359	15453	30589	558	2971	231	11383	583	559	2828	16	3291	81	1393	111	12	0	0	36243
4.65	4359	15436	30559	558	2970	231	11378	583	558	2826	16	3277	81	1392	110	12	0	0	36237
4.65	4359	15435	30545	557	2967	231	11369	583	558	2825	16	3274	81	1391	110	12	0	0	36231
4.66	4359	15407	30536	556	2963	231	11365	583	557	2821	16	3271	80	1391	110	12	0	0	36186
4.66	4356	15396	30487	556	2963	230	11361	583	557	2821	16	3266	80	1389	110	12	0	0	36184
4.67	4355	15377	30467	556	2960	230	11355	583	556	2818	16	3262	80	1387	110	12	0	0	36181
4.67	4355	15361	30414	556	2959	230	11335	583	556	2817	16	3260	80	1379	109	12	0	0	36167
4.67	4353	15352	30404	556	2958	230	11333	583	556	2804	16	3259	80	1377	109	12	0	0	36156
4.68	4352	15347	30351	555	2954	230	11329	582	556	2792	16	3258	80	1376	109	12	0	0	36147
4.68	4352	15338	30327	555	2953	230	11321	582	556	2789	16	3256	80	1375	109	12	0	0	36127
4.69	4351	15300	30323	554	2946	230	11320	582	554	2787	16	3256	80	1374	109	12	0	0	36101
4.69	4350	15290	30315	554	2946	230	11319	582	553	2787	16	3254	80	1371	107	12	0	0	36099
4.69	4350	15270	30314	554	2944	230	11300	582	553	2787	16	3250	80	1370	107	12	0	0	36093
4.7	4349	15263	30309	553	2943	229	11294	582	553	2787	16	3249	80	1370	107	11	0	0	36078
4.7	4348	15256	30304	553	2940	229	11292	581	552	2786	16	3247	79	1369	107	11	0	0	36067
4.71	4348	15129	30302	553	2939	229	11285	581	551	2785	16	3246	79	1368	107	11	0	0	36063
4.71	4344	15128	30278	553	2936	229	11279	580	550	2781	16	3243	79	1365	106	11	0	0	36024
4.72	4344	15120	30272	552	2928	229	11276	580	550	2779	16	3233	79	1362	106	11	0	0	36020
4.72	4344	15108	30271	552	2927	229	11274	580	548	2778	16	3231	79	1359	106	11	0	0	35971
4.72	4343	15093	30271	552	2924	229	11270	579	548	2778	16	3230	78	1358	105	11	0	0	35967
4.73	4341	15082	30262	551	2921	229	11260	579	548	2773	16	3227	78	1358	105	11	0	0	35966
4.73	4340	15060	30247	551	2920	229	11252	579	548	2769	16	3224	78	1355	105	11	0	0	35939
4.74	4339	15049	30197	550	2919	229	11238	578	546	2767	16	3220	78	1351	105	11	0	0	35934
4.74	4338	15044	30161	550	2917	228	11234	578	546	2766	16	3217	78	1351	105	11	0	0	35933
4.74	4337	15041	30155	549	2911	228	11228	578	546	2763	16	3210	78	1342	104	11	0	0	35921
4.75	4337	15011	30149	549	2908	228	11228	578	546	2758	16	3208	78	1340	104	11	0	0	35899
4.75	4336	14985	30145	549	2906	228	11213	578	546	2756	16	3202	77	1340	104	11	0	0	35875
4.76	4334	14980	30115	548	2904	228	11207	577	546	2750	16	3200	77	1340	104	11	0	0	35873
4.76	4334	14977	30114	548	2900	228	11204	577	545	2746	16	3193	77	1338	104	11	0	0	35856
4.76	4333	14954	30104	548	2900	228	11202	577	545	2744	15	3192	77	1338	103	11	0	0	35850
4.77	4333	14932	30098	548	2899	228	11194	576	545	2743	15	3187	77	1337	103	11	0	0	35847
4.77	4333	14922	30075	546	2898	228	11194	576	543	2733	15	3183	77	1336	102	11	0	0	35817
4.78	4332	14916	30052	546	2897	228	11181	576	543	2717	15	3182	77	1333	101	11	0	0	35802
4.78	4332	14905	29996	544	2895	228	11168	575	543	2716	15	3180	77	1333	101	11	0	0	35799
4.79	4330	14888	29988	544	2886	228	11149	575	542	2714	15	3176	77	1329	101	11	0	0	35798
4.79	4329	14838	29987	544	2884	227	11149	575	542	2710	15	3163	77	1326	101	11	0	0	35785
4.79	4329	14832	29986	543	2881	227	11146	575	542	2709	15	3163	77	1324	101	11	0	0	35777
4.8	4328	14819	29975	542	2881	227	11143	574	541	2707	15	3158	77	1322	100	11	0	0	35768
4.8	4326	14802	29973	541	2879	227	11140	574	541	2702	15	3153	76	1321	100	11	0	0	35757
4.81	4326	14767	29971	541	2879	227	11132	574	540	2699	15	3153	76	1318	100	11	0	0	35738
4.81	4324	14745	29954	541	2878	227	11124	574	539	2697	15	3148	76	1318	99	11	0	0	35738
4.81	4323	14743	29942	541	2875	227	11096	573	539	2693	15	3147	76	1318	99	11	0	0	35736
4.82	4322	14737	29922	540	2875	226	11093	573	538	2692	15	3134	76	1315	99	11	0	0	35721
4.82	4322	14710	29904	540	2873	226	11075	573	538	2685	15	3134	76	1314	99	11	0	0	35687
4.83	4320	14691	29895	539	2867	226	11067	572	537	2684	15	3133	76	1312	98	11	0	0	35667
4.83	4318	14685	29871	539	2865	226	11062	572	537	2682	15	3132	76	1309	98	11	0	0	35652
4.83	4316	14673	29867	539	2864	226	11051	571	537	2680	15	3131	76	1306	98	11	0	0	35650
4.84	4316	14646	29859	539	2863	226	11024	571	535	2678	15	3129	75	1303	97	11	0	0	35647
4.84	4311	14639	29848	538	2860	226	11021	571	533	2678	15	3126	75	1303	97	11	0	0	35600
4.85	4310	14627	29823	538	2856	226	11021	571	532	2672	15	3121	75	1303	97	11	0	0	35572
4.85	4309	14623	29795	537	2850	226	11015	570	532	2671	15	3120	75	1302	97	11	0	0	35567
4.85	4309	14605	29785	537	2849	226	11014	570	532	2671	15	3119	75	1302	96	11	0	0	35563
4.86	4307	14572	29778	536	2847	226	11013	570	531	2669	15	3118	75	1302	96	11	0	0	35555
4.86	4307	14568	29766	536	2841	226	11002	570	530	2667	15	3115	75	1301	96	11	0	0	35555
4.87	4305	14567	29750	535	2837	226	11002	569	529	2666	15	3114	75	1299	96	11	0	0	35554
4.87	4305	14526	29735	535	2837	226	11001	569	528	2658	15	3113	75	1298	95	11	0	0	35554
4.88	4304	14524	29707	535	2836	225	10994	568	527	2657	15	3112	75	1297	95	11	0	0	35552
4.88	4304	14484	29699	535	2834	225	10992	568	527	2656	15	3110	75	1296	94	11	0	0	35518
4.88	4304	14484	29661	535	2834	225	10983	568	527	2652	15	3110	74	1294	94	11	0	0	35491
4.89	4302	14470	29659	533	2829	225	10961	567	527	2651	15	3109	74	1294	94	11	0	0	35481
4.89	4302	14466	29651	533	2824	225	10953	567	527	2649	15	3107	74	1293	93	11	0	0	35437
4.9	4300	14460	29644	532	2823	224	10953	567	527	2646	15	3105	74	1288	93	11	0	0	35415
4.9	4300	14428	29636	532	2822	224	10947	566	526	2645	15	3102	74	1283	93	11	0	0	35392
4.9	4299	14407	29635	532	2822	224	10944	566	526	2645	15	3080	74	1281	93	11	0	0	35380
4.91	4297	14392	29619	531	2821	224	10940	566	525	2640	15	3079	73	1281	93	11	0	0	35375
4.91	4296	14384	29595	531	2817	224	10936	566	523	2638	15	3077	73	1280	93	10	0	0	35365
4.92	4296	14375	29581	531	2815	224	10935	565	523	2634	15	3066	73	1278	92	10	0	0	35361
4.92	4295	14371	29570	531	2815	224	10934	565	523	2630	15	3065	73	1277	91	10	0	0	35355
4.92	4294	14339	29569	530	2812	224	10933	565	522	2627	15	3064	73	1275	91	10	0	0	35305
4.93	4294	14331	29558	529	2808	224	10915	565	522	2625	15	3061	73	1273	91	10	0	0	35303
4.93	4294	14330	29539	529	2806	224	10914	565	522	2620	15	3060	73	1272	90	10	0	0	35302
4.94	4292	14307	29496	529	2806	224	10913	565	522	2619	15	3059	73	1268	90	10	0	0	35293
4.94	4288	14296	29486	528	2802	224	10902	564	521	2617	15	3055	73	1266	90	10	0	0	35282
4.94	4287	14281	29475	528	2797	224	10891	564	521	2616	15	3048	73	1265	89	10	0	0	35281
4.95	4284	14268	29469	527	2791	224	10890	564	521	2613	15	3046	73	1257	89	10	0	0	35225
4.95	4284	14259	29454	527	2787	224	10890	564	521	2611	15	3043	73	1257	89	10	0	0	35220
4.96	4283	14216	29454	525	2783	223	10886	564	520	2610	15	3040	72	1254	89	10	0	0	35219
4.96	4283	14201	29447	525	2780	223	10885	564	520	2603	15	3038	72	1253	89	10	0	0	35215
4.97	4283	14176	29442	524	2779	223	10872	563	520	2602	15	3035	72	1251	89	10	0	0	35214
4.97	4283	14174	29440	524	2773	223	10870	563	520	2600	15	3034	72	1245	88	10	0	0	35204
4.97	4282	14143	29426	523	2773	223	10867	562	520	2599	15	3033	72	1241	88	10	0	0	35201
4.98	4282	14070	29424	523	2772	223	10866	562	520	2595	15	3028	72	1238	88	10	0	0	35200
4.98	4282	14058	29413	521	2766	223	10865	562	520	2579	15	3027	72	1236	88	10	0	0	35164
4.99	4282	14022	29392	521	2765	223	10863	562	519	2579	15	3021	72	1235	88	10	0	0	35142
4.99	4281	13974	29375	521	2764	223	10853	562	519	2578	15	3017	72	1235	87	10	0	0	35132
4.99	4281	13953	29373	521	2762	223	10830	562	518	2575	15	3013	72	1233	87	10	0	0	35131
5	4281	13953	29372	520	2761	223	10826	561	518	2574	15	3011	72	1232	87	10	0	0	35116
5	4281	13943	29366	520	2755	222	10813	561	518	2566	15	3007	72	1226	87	10	0	0	35069
5.01	4280	13942	29363	519	2753	222	10798	560	518	2562	15	2997	72	1224	87	10	0	0	35067
5.01	4279	13929	29347	518	2747	222	10795	560	517	2558	15	2995	72	1219	86	10	0	0	35049
5.01	4279	13928	29339	517	2747	222	10794	560	517	2554	15	2989	72	1215	86	10	0	0	35015
5.02	4278	13916	29336	517	2746	222	10792	560	517	2554	15	2988	72	1211	86	10	0	0	35002
5.02	4277	13908	29326	514	2745	222	10790	560	516	2551	15	2979	72	1210	86	10	0	0	34991
5.03	4277	13837	29286	514	2745	222	10770	560	516	2548	14	2975	72	1204	86	10	0	0	34987
5.03	4277	13830	29267	514	2742	222	10769	560	515	2546	14	2975	71	1203	86	10	0	0	34945
5.04	4275	13815	29261	513	2742	222	10758	559	515	2545	14	2971	71	1202	86	10	0	0	34916
5.04	4274	13788	29245	512	2735	222	10755	559	515	2544	14	2968	71	1201	86	10	0	0	34899
5.04	4272	13758	29232	512	2728	221	10750	558	513	2536	14	2967	71	1200	85	10	0	0	34898
5.05	4272	13752	29220	511	2722	221	10743	558	513	2535	14	2965	71	1200	85	10	0	0	34896
5.05	4271	13748	29215	511	2720	221	10737	558	513	2532	14	2965	71	1188	84	10	0	0	34876
5.06	4271	13658	29204	510	2715	221	10731	558	512	2527	14	2962	71	1187	84	10	0	0	34870
5.06	4270	13649	29163	510	2713	221	10729	558	512	2527	14	2956	71	1186	83	10	0	0	34862
5.06	4270	13638	29160	509	2713	221	10725	558	511	2526	14	2952	71	1181	83	10	0	0	34847
5.07	4270	13598	29159	508	2701	220	10710	558	510	2525	14	2952	71	1179	83	10	0	0	34827
5.07	4270	13561	29137	508	2701	220	10708	558	510	2522	14	2950	71	1179	83	10	0	0	34824
5.08	4269	13554	29131	508	2700	220	10708	558	509	2522	14	2944	71	1177	82	10	0	0	34818
5.08	4268	13549	29103	508	2697	220	10705	557	509	2521	14	2943	71	1176	82	10	0	0	34815
5.08	4267	13542	29070	507	2694	220	10683	557	508	2513	14	2933	70	1175	82	10	0	0	34813
5.09	4266	13514	29058	506	2692	220	10677	557	508	2512	14	2923	70	1173	82	10	0	0	34812
5.09	4266	13507	29056	506	2689	220	10675	557	508	2503	14	2921	70	1169	82	10	0	0	34811
5.1	4266	13498	29054	505	2689	220	10669	557	507	2502	14	2919	70	1169	82	10	0	0	34805
5.1	4266	13484	29045	505	2688	220	10663	556	506	2500	14	2913	70	1168	81	10	0	0	34801
5.1	4264	13459	29016	504	2687	220	10662	556	506	2499	14	2899	70	1167	81	10	0	0	34787
5.11	4264	13442	29009	504	2686	219	10658	556	505	2493	14	2895	70	1164	81	10	0	0	34786
5.11	4264	13441	29005	502	2685	219	10651	556	505	2492	14	2890	69	1163	81	10	0	0	34783
5.12	4263	13419	29001	501	2679	219	10642	555	505	2489	14	2890	69	1163	81	10	0	0	34782
5.12	4263	13419	28999	501	2677	219	10642	555	504	2488	14	2885	69	1162	81	10	0	0	34741
5.13	4263	13408	28987	501	2674	219	10633	555	503	2488	14	2879	69	1161	81	10	0	0	34730
5.13	4262	13388	28937	500	2672	219	10631	555	503	2484	14	2872	69	1161	80	10	0	0	34724
5.13	4260	13373	28914	500	2672	219	10627	554	503	2482	14	2848	69	1158	80	10	0	0	34715
5.14	4259	13372	28913	499	2672	219	10621	553	503	2482	14	2845	69	1157	80	10	0	0	34702
5.14	4259	13359	28896	499	2670	219	10615	553	502	2481	14	2838	69	1157	80	9	0	0	34698
5.15	4258	13351	28890	498	2669	219	10606	553	502	2480	14	2832	69	1156	79	9	0	0	34682
5.15	4256	13342	28887	497	2664	219	10606	553	502	2469	14	2829	69	1155	79	9	0	0	34675
5.15	4255	13289	28876	497	2664	218	10590	553	502	2466	14	2824	69	1152	79	9	0	0	34665
5.16	4255	13274	28869	497	2664	218	10581	553	501	2466	14	2822	69	1150	79	9	0	0	34650
5.16	4255	13273	28863	497	2662	218	10578	553	501	2465	14	2822	68	1148	79	9	0	0	34650
5.17	4255	13260	28862	497	2660	218	10573	552	499	2462	14	2809	68	1147	79	9	0	0	34648
5.17	4254	13260	28858	496	2660	218	10572	552	499	2459	14	2809	68	1138	79	9	0	0	34640
5.17	4251	13257	28858	495	2653	218	10570	552	498	2456	14	2808	68	1137	79	9	0	0	34627
5.18	4251	13247	28858	494	2651	218	10549	551	498	2454	14	2807	68	1134	78	9	0	0	34614
5.18	4250	13227	28856	494	2648	218	10545	551	498	2446	14	2805	68	1134	78	9	0	0	34601
5.19	4248	13192	28853	494	2648	218	10542	551	497	2445	14	2798	68	1132	78	9	0	0	34580
5.19	4248	13175	28852	494	2647	218	10539	551	497	2438	14	2789	68	1132	77	9	0	0	34576
5.19	4246	13168	28846	493	2643	218	10536	551	497	2435	14	2786	68	1132	77	9	0	0	34555
5.2	4245	13163	28839	492	2643	218	10518	551	497	2435	14	2780	67	1128	77	9	0	0	34554
5.2	4245	13142	28832	492	2643	218	10517	551	496	2434	14	2770	67	1125	76	9	0	0	34541
5.21	4244	13135	28796	490	2641	218	10515	551	496	2434	14	2770	67	1125	76	9	0	0	34535
5.21	4243	13096	28792	489	2634	218	10510	550	495	2425	14	2767	67	1124	76	9	0	0	34531
5.22	4243	13074	28778	488	2628	218	10508	550	495	2421	14	2758	67	1122	76	9	0	0	34524
5.22	4243	13061	28764	488	2624	218	10496	550	495	2415	14	2757	67	1119	75	9	0	0	34493
5.22	4243	13060	28753	488	2619	218	10493	550	495	2412	14	2755	67	1117	75	9	0	0	34491
5.23	4242	13053	28746	486	2612	218	10487	550	494	2412	14	2754	67	1115	75	9	0	0	34477
5.23	4242	13048	28735	486	2612	218	10462	550	493	2408	14	2746	67	1113	75	9	0	0	34471
5.24	4241	13029	28720	486	2610	217	10458	549	493	2408	14	2746	66	1112	75	9	0	0	34461
5.24	4241	13024	28708	486	2604	217	10457	549	493	2407	14	2744	66	1111	74	9	0	0	34458
5.24	4241	13019	28705	486	2603	217	10422	549	492	2404	14	2743	66	1111	74	9	0	0	34446
5.25	4240	12995	28677	485	2602	217	10415	549	492	2404	14	2740	66	1104	74	9	0	0	34437
5.25	4240	12979	28676	484	2601	217	10395	549	492	2403	14	2739	66	1104	73	9	0	0	34413
5.26	4240	12976	28671	484	2600	217	10392	548	492	2402	14	2737	66	1104	73	9	0	0	34411
5.26	4239	12966	28671	483	2600	217	10389	548	490	2396	14	2736	66	1102	73	9	0	0	34410
5.26	4239	12955	28652	482	2599	217	10374	548	490	2390	14	2726	66	1100	73	9	0	0	34406
5.27	4238	12945	28651	482	2598	216	10364	548	489	2387	14	2723	66	1100	73	9	0	0	34388
5.27	4234	12935	28629	482	2597	216	10363	548	489	2385	14	2717	65	1099	73	9	0	0	34386
5.28	4233	12932	28618	482	2597	216	10358	547	488	2383	14	2715	65	1095	73	9	0	0	34384
5.28	4232	12872	28597	482	2596	216	10355	547	488	2379	14	2715	65	1093	73	9	0	0	34377
5.28	4232	12804	28532	481	2594	216	10337	547	487	2377	14	2715	65	1089	72	9	0	0	34372
5.29	4229	12799	28527	480	2593	216	10333	547	487	2374	14	2707	65	1087	72	9	0	0	34372
5.29	4229	12795	28517	479	2588	216	10327	547	486	2374	14	2706	65	1078	72	9	0	0	34369
5.3	4228	12785	28511	479	2584	216	10324	547	486	2369	14	2683	65	1077	72	9	0	0	34366
5.3	4227	12779	28469	479	2583	216	10320	547	486	2368	14	2670	65	1072	72	9	0	0	34358
5.31	4227	12775	28467	478	2583	216	10313	547	485	2364	14	2665	65	1071	71	9	0	0	34356
5.31	4225	12770	28442	478	2574	216	10308	546	485	2359	14	2665	65	1071	71	9	0	0	34335
5.31	4225	12765	28438	478	2572	216	10291	546	485	2358	14	2662	65	1070	71	9	0	0	34329
5.32	4224	12751	28421	477	2570	216	10284	545	484	2355	14	2657	65	1069	71	9	0	0	34321
5.32	4224	12746	28396	477	2569	215	10273	545	484	2355	14	2657	65	1068	71	9	0	0	34310
5.33	4224	12738	28391	477	2569	215	10267	545	484	2353	14	2655	65	1065	71	9	0	0	34305
5.33	4223	12720	28385	477	2569	215	10265	545	484	2352	14	2654	65	1061	71	8	0	0	34284
5.33	4222	12709	28383	476	2566	215	10257	545	483	2350	14	2653	65	1059	71	8	0	0	34273
5.34	4221	12700	28371	476	2566	215	10247	544	483	2350	14	2649	65	1059	70	8	0	0	34271
5.34	4220	12697	28351	476	2560	215	10243	544	483	2347	13	2644	65	1058	70	8	0	0	34264
5.35	4219	12679	28293	476	2559	215	10237	544	481	2344	13	2642	65	1055	70	8	0	0	34251
5.35	4218	12664	28289	475	2559	214	10237	544	481	2344	13	2635	65	1054	69	8	0	0	34229
5.35	4218	12638	28279	475	2557	214	10219	543	479	2323	13	2632	65	1053	69	8	0	0	34229
5.36	4217	12628	28279	475	2552	214	10215	543	479	2318	13	2629	65	1048	69	8	0	0	34187
5.36	4215	12625	28248	473	2550	214	10213	542	479	2315	13	2620	65	1048	69	8	0	0	34170
5.37	4214	12622	28246	473	2546	214	10213	541	478	2315	13	2603	65	1048	69	8	0	0	34166
5.37	4213	12608	28246	473	2541	214	10202	541	478	2313	13	2602	65	1045	68	8	0	0	34163
5.38	4213	12575	28220	472	2539	214	10190	541	478	2313	13	2600	65	1044	68	8	0	0	34160
5.38	4213	12565	28205	472	2538	214	10189	540	478	2312	13	2594	65	1044	68	8	0	0	34156
5.38	4213	12564	28182	472	2535	214	10185	540	478	2310	13	2589	65	1043	68	8	0	0	34144
5.39	4212	12559	28173	471	2535	214	10183	540	477	2306	13	2583	65	1040	68	8	0	0	34144
5.39	4212	12542	28156	471	2532	214	10181	540	477	2305	13	2581	64	1039	67	8	0	0	34130
5.4	4212	12537	28133	471	2532	214	10171	539	477	2305	13	2580	64	1036	67	8	0	0	34121
5.4	4211	12490	28128	471	2531	214	10168	539	477	2300	13	2568	64	1034	67	8	0	0	34109
5.4	4210	12482	28122	471	2528	213	10167	539	476	2296	13	2559	64	1034	67	8	0	0	34105
5.41	4209	12477	28085	470	2526	213	10164	538	476	2295	13	2558	64	1031	67	8	0	0	34097
5.41	4209	12462	28081	470	2522	213	10155	538	476	2293	13	2552	64	1031	67	8	0	0	34096
5.42	4209	12442	28080	470	2521	213	10147	538	476	2291	13	2542	64	1029	67	8	0	0	34093
5.42	4208	12441	28049	469	2521	213	10143	538	476	2289	13	2542	64	1028	67	8	0	0	34090
5.42	4208	12427	28040	469	2520	213	10125	538	475	2286	13	2536	64	1025	67	8	0	0	34082
5.43	4208	12424	28027	468	2519	213	10122	538	475	2279	13	2532	63	1023	66	8	0	0	34071
5.43	4207	12383	28014	468	2513	213	10117	537	475	2278	13	2523	63	1021	66	8	0	0	34071
5.44	4206	12380	28010	468	2511	213	10113	537	474	2275	13	2509	63	1019	66	8	0	0	34067
5.44	4206	12355	28007	468	2511	213	10112	537	474	2273	13	2501	63	1018	66	8	0	0	34066
5.44	4205	12342	28001	467	2509	213	10111	537	474	2269	13	2500	63	1016	66	8	0	0	34051
5.45	4204	12336	27993	467	2508	212	10107	537	473	2261	13	2487	63	1015	65	8	0	0	34049
5.45	4204	12319	27985	464	2502	212	10102	537	473	2261	13	2478	63	1014	65	8	0	0	34046
5.46	4201	12305	27952	464	2497	212	10089	536	473	2257	13	2478	63	1013	65	8	0	0	34043
5.46	4200	12284	27945	464	2491	212	10089	536	472	2257	13	2473	62	1011	65	8	0	0	34005
5.47	4200	12267	27944	464	2490	212	10087	536	472	2248	13	2473	62	1011	65	8	0	0	34002
5.47	4200	12251	27931	464	2486	212	10087	536	472	2244	13	2470	62	1010	65	8	0	0	33993
5.47	4198	12241	27915	463	2484	212	10082	536	472	2235	13	2468	62	1010	65	8	0	0	33984
5.48	4198	12237	27904	463	2480	212	10061	536	472	2234	13	2466	62	1004	64	8	0	0	33981
5.48	4198	12230	27884	462	2480	212	10057	536	471	2233	13	2466	62	1004	64	8	0	0	33974
5.49	4197	12226	27869	461	2473	212	10051	536	471	2227	13	2462	61	1002	64	8	0	0	33954
5.49	4196	12208	27869	461	2470	212	10050	535	471	2223	13	2459	61	999	64	8	0	0	33934
5.49	4195	12204	27868	461	2469	212	10045	534	471	2221	13	2457	61	992	64	8	0	0	33934
5.5	4193	12202	27866	461	2466	212	10042	534	470	2217	13	2456	61	989	64	8	0	0	33930
5.5	4193	12197	27843	461	2465	211	10042	534	470	2211	13	2453	61	988	64	8	0	0	33921
5.51	4192	12194	27803	461	2460	211	10039	534	470	2209	13	2444	61	987	64	8	0	0	33906
5.51	4192	12191	27798	460	2454	211	10034	534	469	2208	13	2441	61	985	64	8	0	0	33871
5.51	4191	12175	27790	459	2452	211	10031	533	468	2203	13	2441	61	985	64	8	0	0	33866
5.52	4191	12142	27790	458	2451	211	10024	533	468	2198	13	2439	61	982	63	8	0	0	33856
5.52	4190	12123	27776	458	2450	211	10014	533	467	2196	13	2437	61	980	63	8	0	0	33856
5.53	4189	12094	27758	457	2447	211	10006	533	467	2193	13	2430	61	975	63	7	0	0	33829
5.53	4188	12061	27758	457	2446	211	9987	533	467	2191	13	2428	61	974	63	7	0	0	33827
5.53	4187	12060	27753	456	2445	210	9985	532	466	2191	13	2425	61	969	62	7	0	0	33827
5.54	4187	12056	27751	456	2444	210	9977	532	466	2186	13	2423	61	968	62	7	0	0	33827
5.54	4187	12053	27747	456	2443	210	9977	532	466	2186	13	2411	61	968	62	7	0	0	33825
5.55	4187	12044	27714	456	2443	210	9975	532	464	2185	13	2408	60	967	62	7	0	0	33825
5.55	4186	11991	27708	455	2439	210	9964	531	464	2184	13	2405	60	965	61	7	0	0	33816
5.56	4186	11978	27695	455	2439	209	9961	531	464	2183	13	2404	60	964	61	7	0	0	33812
5.56	4183	11971	27685	454	2438	209	9959	531	464	2178	13	2401	60	963	61	7	0	0	33812
5.56	4182	11957	27685	453	2434	209	9956	531	463	2178	13	2401	60	958	61	7	0	0	33807
5.57	4182	11957	27682	453	2430	209	9942	531	463	2177	13	2391	60	956	61	7	0	0	33799
5.57	4182	11957	27673	452	2428	209	9935	530	462	2153	13	2387	60	955	60	7	0	0	33774
5.58	4181	11956	27671	452	2427	209	9933	530	462	2149	13	2383	60	954	60	7	0	0	33765
5.58	4180	11935	27667	452	2426	209	9933	530	462	2145	13	2369	60	953	60	7	0	0	33757
5.58	4180	11890	27657	452	2424	209	9929	530	462	2141	13	2362	60	950	60	7	0	0	33746
5.59	4180	11886	27649	452	2422	209	9928	530	462	2138	13	2362	60	949	60	7	0	0	33738
5.59	4179	11872	27639	451	2419	209	9922	530	462	2138	12	2360	59	948	60	7	0	0	33726
5.6	4178	11844	27634	451	2417	209	9918	530	461	2133	12	2358	59	947	59	7	0	0	33720
5.6	4177	11827	27628	451	2415	209	9901	529	461	2129	12	2357	59	946	59	7	0	0	33718
5.6	4176	11804	27600	450	2414	209	9899	529	461	2127	12	2355	59	946	59	7	0	0	33713
5.61	4176	11765	27597	450	2411	209	9892	529	459	2125	12	2354	59	941	59	7	0	0	33699
5.61	4175	11752	27587	450	2409	209	9888	529	459	2123	12	2354	59	939	59	7	0	0	33695
5.62	4174	11733	27569	450	2408	209	9886	529	458	2122	12	2354	59	938	59	7	0	0	33687
5.62	4173	11718	27540	449	2408	209	9886	529	456	2116	12	2349	58	935	59	7	0	0	33685
5.62	4172	11711	27531	448	2406	209	9883	529	455	2114	12	2348	58	933	59	7	0	0	33677
5.63	4172	11701	27508	448	2403	208	9874	529	455	2113	12	2343	58	933	59	7	0	0	33670
5.63	4171	11700	27502	448	2402	208	9872	529	454	2113	12	2325	58	932	58	7	0	0	33661
5.64	4170	11687	27492	447	2395	208	9870	528	454	2113	12	2325	58	928	58	7	0	0	33661
5.64	4170	11684	27488	447	2394	208	9867	528	454	2105	12	2323	58	928	58	7	0	0	33659
5.65	4169	11646	27451	447	2389	208	9863	528	454	2105	12	2322	58	927	58	7	0	0	33658
5.65	4167	11636	27445	447	2388	208	9863	528	453	2100	12	2319	58	924	58	7	0	0	33656
5.65	4166	11629	27421	446	2388	208	9856	528	453	2095	12	2314	58	923	58	7	0	0	33652
5.66	4165	11626	27416	446	2384	208	9852	527	453	2095	12	2312	58	916	58	7	0	0	33647
5.66	4163	11625	27399	444	2384	208	9852	527	453	2093	12	2309	58	916	58	7	0	0	33647
5.67	4161	11622	27397	444	2384	208	9850	527	452	2091	12	2303	58	913	58	7	0	0	33622
5.67	4159	11606	27371	444	2384	208	9841	527	452	2089	12	2300	58	911	58	7	0	0	33619
5.67	4159	11578	27364	444	2381	208	9833	527	451	2088	12	2300	58	908	58	7	0	0	33604
5.68	4157	11576	27344	443	2378	207	9828	526	451	2081	12	2299	57	906	58	7	0	0	33604
5.68	4156	11574	27342	442	2377	207	9822	526	451	2079	12	2297	57	898	58	7	0	0	33589
5.69	4156	11572	27337	442	2374	207	9818	526	449	2078	12	2294	57	898	57	7	0	0	33583
5.69	4155	11529	27327	440	2374	207	9792	525	448	2077	12	2286	57	897	57	7	0	0	33574
5.69	4155	11519	27303	440	2374	207	9792	525	448	2076	12	2282	57	889	57	7	0	0	33562
5.7	4154	11513	27303	440	2370	207	9791	525	448	2074	12	2272	57	887	57	7	0	0	33559
5.7	4154	11504	27300	438	2369	207	9763	525	448	2074	12	2269	57	886	57	7	0	0	33532
5.71	4154	11494	27295	438	2368	207	9761	524	448	2073	12	2268	57	886	57	7	0	0	33522
5.71	4154	11478	27277	438	2366	207	9754	524	448	2064	12	2268	57	885	56	7	0	0	33519
5.72	4154	11477	27234	437	2366	207	9745	524	445	2061	12	2266	57	885	56	7	0	0	33510
5.72	4152	11471	27216	437	2366	207	9743	523	444	2060	12	2263	57	882	56	7	0	0	33507
5.72	4151	11465	27201	437	2364	207	9743	523	444	2059	12	2256	57	881	55	7	0	0	33500
5.73	4150	11463	27195	437	2363	207	9743	523	444	2053	12	2255	57	880	55	6	0	0	33500
5.73	4150	11456	27188	437	2359	207	9743	523	444	2052	12	2255	57	879	55	6	0	0	33499
5.74	4150	11399	27181	437	2357	206	9726	523	443	2052	12	2252	56	877	55	6	0	0	33458
5.74	4150	11396	27168	436	2354	206	9719	523	442	2052	12	2249	56	877	54	6	0	0	33449
5.74	4149	11391	27160	436	2353	206	9698	522	442	2051	12	2246	56	874	54	6	0	0	33444
5.75	4149	11378	27144	435	2352	206	9697	522	442	2042	12	2245	56	873	54	6	0	0	33422
5.75	4149	11372	27126	435	2351	206	9692	521	442	2041	12	2245	56	871	54	6	0	0	33419
5.76	4148	11369	27120	435	2348	206	9676	521	442	2038	12	2241	56	869	54	6	0	0	33404
5.76	4148	11346	27114	435	2343	206	9666	521	441	2035	12	2233	56	868	54	6	0	0	33394
5.76	4148	11328	27104	435	2339	206	9662	521	441	2035	12	2231	56	868	53	6	0	0	33387
5.77	4147	11325	27080	434	2335	206	9661	521	441	2035	12	2230	56	866	53	6	0	0	33376
5.77	4147	11306	27047	434	2333	206	9659	521	440	2030	12	2230	56	866	53	6	0	0	33364
5.78	4147	11301	27047	433	2333	205	9657	520	437	2030	12	2225	56	863	53	6	0	0	33361
5.78	4146	11293	27042	433	2329	205	9657	520	437	2028	12	2216	56	862	53	6	0	0	33334
5.78	4145	11292	26996	432	2328	205	9644	520	436	2021	12	2207	55	862	53	6	0	0	33317
5.79	4145	11269	26989	432	2327	205	9637	520	436	2020	12	2207	55	862	52	6	0	0	33310
5.79	4145	11265	26975	431	2326	205	9636	520	435	2020	12	2202	55	861	52	6	0	0	33298
5.8	4144	11251	26972	430	2325	205	9631	519	435	2018	12	2201	55	860	52	6	0	0	33298
5.8	4144	11217	26953	430	2319	205	9622	519	435	2013	12	2195	55	859	51	6	0	0	33294
5.81	4144	11205	26952	430	2317	204	9620	519	435	2005	12	2193	55	857	51	6	0	0	33294
5.81	4144	11185	26934	428	2317	204	9610	518	434	2005	12	2187	55	855	51	6	0	0	33289
5.81	4144	11134	26922	428	2317	204	9610	518	434	2001	12	2175	55	854	51	6	0	0	33285
5.82	4142	11090	26919	428	2317	204	9606	518	433	1996	12	2175	55	853	50	6	0	0	33277
5.82	4141	11072	26882	428	2316	204	9606	518	432	1993	12	2175	55	853	50	6	0	0	33275
5.83	4141	11059	26878	427	2314	204	9601	517	432	1990	12	2174	55	851	50	6	0	0	33273
5.83	4141	11058	26852	426	2313	204	9589	516	431	1988	12	2174	55	850	50	6	0	0	33269
5.83	4141	11055	26820	426	2306	204	9581	516	431	1987	12	2170	55	850	50	6	0	0	33247
5.84	4141	11050	26814	424	2303	204	9546	515	431	1985	12	2167	55	848	50	6	0	0	33227
5.84	4141	11037	26802	424	2300	203	9544	515	430	1976	12	2166	55	848	50	6	0	0	33224
5.85	4141	11025	26797	424	2293	203	9539	514	430	1976	12	2161	55	846	50	6	0	0	33222
5.85	4140	11025	26788	423	2293	203	9536	514	429	1972	12	2159	55	845	49	6	0	0	33202
5.85	4140	10986	26769	423	2292	203	9536	513	429	1971	12	2156	55	844	49	6	0	0	33197
5.86	4138	10986	26712	423	2292	203	9536	512	428	1971	12	2155	54	844	49	6	0	0	33180
5.86	4135	10983	26708	422	2290	203	9533	512	428	1967	12	2148	54	839	49	6	0	0	33177
5.87	4135	10974	26689	422	2284	203	9532	512	428	1966	12	2138	54	832	49	6	0	0	33170
5.87	4134	10973	26684	422	2279	203	9524	512	427	1963	12	2132	54	832	48	6	0	0	33161
5.87	4133	10965	26652	422	2277	203	9522	512	427	1961	12	2128	54	829	48	6	0	0	33154
5.88	4133	10964	26642	421	2271	202	9517	512	427	1961	12	2120	54	828	48	6	0	0	33153
5.88	4133	10963	26634	421	2270	202	9513	512	426	1959	12	2118	54	827	48	6	0	0	33145
5.89	4132	10959	26628	421	2266	202	9510	511	425	1958	12	2115	54	827	48	6	0	0	33134
5.89	4131	10954	26614	421	2265	202	9500	511	425	1952	12	2114	54	827	48	6	0	0	33133
5.9	4131	10921	26586	420	2253	202	9492	511	425	1946	12	2111	53	826	48	6	0	0	33129
5.9	4130	10916	26572	419	2250	202	9485	511	424	1942	12	2109	53	825	48	6	0	0	33126
5.9	4130	10893	26569	419	2244	202	9474	511	423	1933	12	2093	53	825	48	6	0	0	33125
5.91	4130	10881	26559	419	2243	202	9452	510	423	1929	12	2092	53	824	47	6	0	0	33124
5.91	4129	10879	26537	419	2242	202	9448	510	423	1924	12	2091	53	823	47	6	0	0	33115
5.92	4128	10871	26516	419	2240	202	9444	509	422	1921	12	2088	53	821	47	6	0	0	33114
5.92	4127	10871	26511	419	2240	202	9441	509	422	1921	12	2087	53	815	47	6	0	0	33105
5.92	4127	10869	26505	419	2234	202	9431	509	422	1918	12	2087	53	814	47	6	0	0	33102
5.93	4126	10859	26485	418	2234	201	9425	509	421	1918	12	2085	53	814	47	6	0	0	33093
5.93	4124	10845	26479	418	2232	201	9420	509	421	1916	12	2078	53	811	47	6	0	0	33082
5.94	4123	10839	26466	418	2228	201	9413	509	421	1912	12	2077	53	808	47	6	0	0	33045
5.94	4121	10839	26465	418	2228	201	9407	509	420	1910	11	2074	53	806	47	6	0	0	33043
5.94	4121	10815	26458	418	2227	201	9405	508	420	1906	11	2071	53	804	47	6	0	0	33031
5.95	4120	10813	26457	417	2226	201	9392	508	418	1904	11	2067	53	803	47	5	0	0	33016
5.95	4120	10808	26456	417	2222	201	9384	508	417	1897	11	2066	53	802	46	5	0	0	33006
5.96	4120	10800	26445	416	2222	201	9383	508	417	1893	11	2060	53	801	46	5	0	0	33004
5.96	4118	10794	26440	416	2221	201	9364	508	417	1891	11	2057	52	801	46	5	0	0	32981
5.97	4117	10791	26431	415	2220	201	9336	508	416	1889	11	2053	52	799	46	5	0	0	32978
5.97	4117	10728	26431	414	2219	201	9334	508	416	1886	11	2052	52	795	46	5	0	0	32967
5.97	4116	10720	26423	414	2218	201	9326	507	415	1886	11	2049	52	794	46	5	0	0	32956
5.98	4116	10715	26401	414	2217	201	9324	507	414	1879	11	2047	52	793	46	5	0	0	32956
5.98	4115	10697	26396	413	2213	201	9304	506	414	1873	11	2046	52	787	46	5	0	0	32952
5.99	4115	10689	26365	413	2210	201	9303	506	414	1870	11	2046	52	786	46	5	0	0	32942
5.99	4115	10688	26347	413	2208	201	9303	506	414	1869	11	2046	52	785	45	5	0	0	32926
5.99	4114	10685	26346	413	2206	200	9300	506	413	1868	11	2043	52	780	45	5	0	0	32908
6	4112	10664	26345	412	2206	200	9294	505	412	1868	11	2041	52	778	45	5	0	0	32908
6	4112	10660	26331	412	2206	200	9287	505	412	1866	11	2039	52	778	45	5	0	0	32902
6.01	4112	10659	26305	412	2202	200	9278	505	412	1864	11	2036	52	775	45	5	0	0	32902
6.01	4112	10655	26288	411	2199	200	9273	505	411	1864	11	2036	51	775	45	5	0	0	32899
6.01	4111	10655	26286	411	2199	200	9266	505	411	1856	11	2031	51	773	45	5	0	0	32897
6.02	4110	10635	26279	410	2197	200	9258	505	411	1855	11	2029	51	772	45	5	0	0	32892
6.02	4109	10617	26257	410	2194	200	9257	504	411	1853	11	2029	51	769	45	5	0	0	32887
6.03	4108	10612	26257	410	2193	200	9234	504	410	1846	11	2025	51	766	45	5	0	0	32885
6.03	4108	10567	26225	410	2192	200	9233	504	410	1844	11	2014	51	766	44	5	0	0	32876
6.03	4107	10551	26218	410	2191	200	9232	504	409	1837	11	2006	51	763	44	5	0	0	32869
6.04	4107	10543	26211	410	2190	200	9225	504	409	1836	11	2001	51	763	44	5	0	0	32864
6.04	4107	10542	26204	410	2190	199	9217	504	409	1828	11	1997	51	758	44	5	0	0	32851
6.05	4107	10522	26193	409	2188	199	9213	504	408	1825	11	1993	51	754	44	5	0	0	32839
6.05	4106	10520	26192	409	2187	199	9208	503	408	1821	11	1991	51	753	44	5	0	0	32834
6.06	4105	10518	26191	409	2182	199	9204	503	407	1820	11	1987	51	752	44	5	0	0	32816
6.06	4105	10507	26187	409	2180	199	9195	503	407	1816	11	1985	51	751	44	5	0	0	32813
6.06	4105	10505	26183	408	2179	199	9175	503	406	1816	11	1984	51	751	43	5	0	0	32799
6.07	4105	10497	26179	408	2179	199	9175	503	405	1811	11	1981	51	750	43	5	0	0	32797
6.07	4104	10496	26165	407	2178	199	9153	503	404	1807	11	1980	51	749	43	5	0	0	32779
6.08	4104	10489	26161	407	2169	199	9137	502	404	1805	11	1978	51	748	43	5	0	0	32775
6.08	4103	10451	26158	404	2166	199	9126	502	404	1804	11	1976	50	743	43	5	0	0	32763
6.08	4103	10451	26144	404	2162	199	9116	502	402	1800	11	1976	50	743	43	5	0	0	32756
6.09	4102	10441	26139	404	2161	198	9113	502	402	1799	11	1975	50	742	43	5	0	0	32755
6.09	4102	10403	26118	404	2160	198	9104	501	402	1797	11	1974	50	742	43	5	0	0	32736
6.1	4102	10392	26113	403	2160	198	9104	501	401	1796	11	1974	50	741	43	5	0	0	32733
6.1	4101	10379	26101	401	2153	198	9093	501	401	1796	11	1973	50	741	43	5	0	0	32727
6.1	4101	10368	26097	401	2152	198	9081	501	401	1795	11	1970	50	739	42	5	0	0	32722
6.11	4101	10366	26096	400	2150	198	9080	501	401	1794	11	1968	50	736	42	5	0	0	32716
6.11	4100	10366	26077	399	2140	198	9066	500	401	1792	11	1967	50	736	42	4	0	0	32710
6.12	4100	10359	26075	399	2140	197	9066	500	401	1789	11	1966	50	734	42	4	0	0	32702
6.12	4098	10344	26074	398	2140	197	9065	500	399	1786	11	1964	50	734	42	4	0	0	32696
6.12	4097	10310	26072	398	2138	197	9058	500	399	1785	11	1961	50	732	42	4	0	0	32684
6.13	4097	10309	26054	398	2135	197	9057	500	399	1784	11	1960	50	732	42	4	0	0	32676
6.13	4095	10303	26043	398	2135	197	9051	499	399	1781	11	1960	49	732	41	4	0	0	32674
6.14	4095	10298	26039	398	2129	197	9048	499	399	1780	11	1959	49	731	41	4	0	0	32670
6.14	4094	10261	26037	397	2122	197	9044	499	398	1777	11	1957	49	731	41	4	0	0	32659
6.15	4094	10260	26030	397	2121	197	9044	499	398	1776	11	1956	49	730	41	4	0	0	32653
6.15	4093	10257	26029	397	2121	197	9041	499	398	1774	11	1955	49	728	41	4	0	0	32649
6.15	4093	10255	26020	397	2120	197	9036	498	398	1769	11	1948	49	724	41	4	0	0	32632
6.16	4093	10245	26000	396	2119	196	9021	498	398	1768	11	1941	49	723	41	4	0	0	32625
6.16	4090	10240	25970	395	2118	196	9014	497	398	1768	11	1939	49	722	41	4	0	0	32608
6.17	4090	10235	25968	395	2115	196	8999	497	397	1767	11	1932	49	722	41	4	0	0	32603
6.17	4090	10216	25953	394	2112	196	8996	497	396	1761	11	1930	49	717	40	4	0	0	32597
6.17	4090	10186	25937	393	2112	196	8989	497	396	1760	11	1928	49	717	40	4	0	0	32595
6.18	4089	10183	25901	392	2109	196	8987	496	396	1759	11	1924	49	711	40	4	0	0	32593
6.18	4088	10170	25893	392	2107	196	8987	496	396	1754	11	1913	49	711	40	4	0	0	32582
6.19	4087	10168	25882	392	2106	196	8973	496	396	1753	11	1908	49	708	40	4	0	0	32573
6.19	4087	10139	25874	391	2103	196	8971	496	395	1747	11	1908	49	706	40	4	0	0	32571
6.19	4086	10125	25862	391	2102	196	8969	496	395	1745	11	1908	49	702	40	4	0	0	32559
6.2	4085	10122	25846	391	2101	196	8967	495	395	1744	11	1900	48	702	40	4	0	0	32557
6.2	4084	10079	25845	391	2100	196	8958	495	395	1744	11	1899	48	702	40	4	0	0	32551
6.21	4083	10068	25836	391	2100	196	8955	495	394	1733	11	1898	48	701	39	4	0	0	32542
6.21	4082	10054	25825	391	2097	196	8949	495	394	1733	11	1895	48	701	39	4	0	0	32537
6.21	4081	10025	25814	390	2095	196	8946	495	394	1732	11	1894	48	700	39	4	0	0	32516
6.22	4081	10023	25808	390	2088	195	8944	495	393	1729	11	1890	48	698	39	4	0	0	32508
6.22	4080	10022	25801	390	2085	195	8937	495	393	1725	11	1889	48	698	39	4	0	0	32506
6.23	4078	10019	25754	390	2085	195	8928	495	392	1725	11	1884	48	697	39	4	0	0	32489
6.23	4077	10012	25732	389	2082	195	8923	494	392	1723	11	1878	48	697	39	4	0	0	32484
6.24	4076	9990	25708	389	2079	195	8923	494	391	1719	11	1866	48	697	39	4	0	0	32477
6.24	4076	9956	25689	389	2079	195	8921	494	390	1714	11	1861	48	697	39	4	0	0	32473
6.24	4076	9949	25677	389	2078	195	8919	494	390	1714	11	1848	48	695	39	4	0	0	32467
6.25	4076	9947	25669	389	2077	195	8917	494	389	1714	11	1844	48	695	39	4	0	0	32461
6.25	4075	9946	25655	389	2077	194	8908	493	389	1711	11	1844	48	695	39	4	0	0	32460
6.26	4075	9945	25654	389	2075	194	8901	493	389	1711	11	1841	47	695	39	4	0	0	32455
6.26	4072	9936	25619	388	2071	194	8898	493	388	1710	11	1839	47	694	39	4	0	0	32443
6.26	4072	9917	25617	388	2071	194	8897	493	388	1709	11	1837	47	693	39	4	0	0	32443
6.27	4071	9915	25609	388	2071	194	8897	493	388	1707	11	1830	47	691	39	4	0	0	32441
6.27	4070	9911	25603	388	2070	194	8894	493	387	1705	11	1830	47	691	38	4	0	0	32431
6.28	4070	9896	25596	388	2070	194	8885	492	386	1697	11	1826	47	690	38	4	0	0	32427
6.28	4070	9895	25563	388	2069	194	8881	492	386	1697	11	1824	47	687	38	4	0	0	32403
6.28	4068	9886	25560	388	2068	194	8875	492	385	1692	10	1819	47	686	38	4	0	0	32395
6.29	4067	9841	25557	387	2067	194	8871	492	385	1691	10	1813	47	685	38	4	0	0	32386
6.29	4066	9840	25540	387	2066	194	8868	492	385	1690	10	1810	47	683	38	4	0	0	32353
6.3	4066	9839	25535	387	2061	194	8859	492	385	1685	10	1810	47	683	38	3	0	0	32352
6.3	4066	9825	25535	387	2061	194	8855	491	385	1684	10	1797	47	682	38	3	0	0	32346
6.31	4066	9825	25534	387	2060	194	8831	490	385	1680	10	1796	46	677	38	3	0	0	32343
6.31	4065	9818	25533	386	2060	194	8821	490	384	1677	10	1793	46	676	38	3	0	0	32341
6.31	4064	9810	25530	386	2060	194	8821	490	384	1670	10	1786	46	675	38	3	0	0	32335
6.32	4062	9805	25504	386	2059	193	8820	490	384	1670	10	1783	46	674	38	3	0	0	32322
6.32	4062	9787	25504	386	2057	193	8818	490	384	1665	10	1777	46	673	37	3	0	0	32293
6.33	4062	9779	25494	385	2050	193	8815	490	383	1663	10	1775	46	672	37	3	0	0	32284
6.33	4062	9777	25492	385	2049	193	8806	490	383	1662	10	1775	46	672	37	3	0	0	32272
6.33	4061	9773	25490	385	2049	193	8799	490	383	1661	10	1769	46	671	37	3	0	0	32269
6.34	4058	9769	25464	385	2049	193	8793	490	381	1660	10	1764	46	671	37	3	0	0	32267
6.34	4057	9763	25397	385	2048	193	8787	489	381	1658	10	1759	46	669	37	3	0	0	32248
6.35	4057	9729	25346	384	2044	193	8784	489	380	1657	10	1759	46	668	37	3	0	0	32220
6.35	4057	9729	25342	384	2043	193	8781	489	380	1655	10	1757	46	668	37	3	0	0	32219
6.35	4056	9722	25339	384	2040	193	8766	489	380	1653	10	1755	45	662	36	3	0	0	32218
6.36	4056	9722	25327	383	2039	193	8762	489	380	1647	10	1753	45	660	36	3	0	0	32213
6.36	4056	9716	25316	383	2036	193	8759	489	379	1645	10	1751	45	659	36	3	0	0	32199
6.37	4055	9712	25315	383	2035	193	8755	488	379	1641	10	1747	45	656	36	3	0	0	32197
6.37	4055	9711	25262	383	2032	193	8751	488	379	1635	10	1742	45	656	36	3	0	0	32196
6.37	4053	9705	25238	383	2029	193	8743	488	379	1635	10	1737	45	652	36	3	0	0	32194
6.38	4053	9688	25237	382	2029	193	8740	488	378	1630	10	1733	45	650	36	3	0	0	32186
6.38	4052	9674	25227	382	2028	193	8734	487	377	1630	10	1733	45	649	36	3	0	0	32181
6.39	4051	9663	25224	381	2026	192	8733	487	377	1628	10	1728	45	645	35	3	0	0	32172
6.39	4051	9659	25209	380	2024	192	8729	487	377	1626	10	1716	45	642	35	3	0	0	32170
6.4	4051	9655	25204	379	2021	192	8724	487	377	1624	10	1714	45	642	35	3	0	0	32159
6.4	4051	9655	25200	379	2021	192	8723	486	377	1622	10	1714	45	639	35	3	0	0	32136
6.4	4049	9650	25195	379	2018	192	8723	486	376	1618	10	1713	45	637	35	3	0	0	32125
6.41	4049	9644	25194	378	2011	192	8720	486	375	1612	10	1713	45	635	35	3	0	0	32122
6.41	4047	9642	25189	377	2010	192	8717	486	375	1609	10	1699	45	631	35	3	0	0	32118
6.42	4046	9636	25177	376	2008	192	8711	486	375	1609	10	1697	44	630	35	3	0	0	32117
6.42	4046	9617	25171	376	2004	192	8699	485	375	1609	10	1695	44	628	35	3	0	0	32113
6.42	4043	9613	25169	376	2003	192	8697	485	375	1608	10	1692	44	628	35	3	0	0	32111
6.43	4042	9596	25152	374	2002	192	8696	485	373	1607	10	1691	44	628	34	3	0	0	32102
6.43	4041	9587	25146	374	2000	192	8692	485	372	1605	10	1691	44	627	34	3	0	0	32090
6.44	4040	9578	25131	374	1997	192	8691	484	372	1605	10	1689	44	627	34	3	0	0	32083
6.44	4038	9568	25122	373	1993	192	8682	484	372	1602	10	1687	44	627	34	3	0	0	32079
6.44	4038	9563	25121	372	1992	192	8675	484	371	1601	10	1685	44	626	34	3	0	0	32073
6.45	4033	9530	25093	372	1989	192	8673	484	371	1600	10	1683	44	625	34	3	0	0	32071
6.45	4032	9524	25084	372	1988	192	8671	483	370	1598	10	1679	44	624	34	3	0	0	32069
6.46	4032	9516	25069	371	1988	192	8666	483	370	1595	10	1677	44	624	34	3	0	0	32066
6.46	4032	9515	25063	371	1987	191	8664	483	369	1591	10	1674	44	622	34	3	0	0	32047
6.46	4031	9513	25058	371	1985	191	8663	483	369	1590	10	1668	44	621	34	2	0	0	32026
6.47	4031	9508	25043	371	1982	191	8662	483	369	1587	10	1668	43	621	34	2	0	0	32005
6.47	4030	9503	25031	370	1981	191	8661	483	368	1586	10	1667	43	618	34	2	0	0	32000
6.48	4027	9499	25001	370	1981	191	8661	483	368	1585	10	1662	43	614	34	2	0	0	31985
6.48	4027	9492	25000	369	1978	191	8661	483	366	1581	10	1661	43	613	33	2	0	0	31982
6.49	4027	9485	24996	369	1975	191	8645	483	366	1580	10	1658	43	612	33	2	0	0	31976
6.49	4026	9474	24986	369	1974	191	8645	483	366	1576	10	1653	43	610	33	2	0	0	31975
6.49	4025	9444	24967	368	1974	191	8639	483	365	1572	10	1653	43	607	33	2	0	0	31973
6.5	4024	9440	24966	368	1974	191	8639	482	365	1571	10	1639	43	607	33	2	0	0	31972
6.5	4024	9433	24934	368	1974	191	8639	482	364	1571	10	1638	43	604	33	2	0	0	31970
6.51	4024	9423	24917	368	1972	191	8629	482	364	1570	10	1636	43	600	33	2	0	0	31960
6.51	4024	9410	24912	368	1969	191	8618	482	363	1565	10	1630	43	597	33	2	0	0	31954
6.51	4024	9400	24891	367	1969	191	8610	482	363	1559	10	1623	43	597	33	2	0	0	31954
6.52	4023	9382	24880	367	1963	191	8594	482	362	1557	10	1623	43	595	33	2	0	0	31934
6.52	4022	9379	24867	367	1962	191	8593	481	361	1553	10	1620	43	593	33	2	0	0	31928
6.53	4022	9369	24855	367	1961	191	8593	481	361	1552	10	1618	43	590	33	2	0	0	31927
6.53	4022	9365	24844	367	1957	191	8592	481	360	1552	10	1615	43	590	33	2	0	0	31919
6.53	4021	9357	24842	366	1954	190	8590	481	360	1549	10	1608	43	590	33	2	0	0	31917
6.54	4019	9319	24835	366	1953	190	8572	481	360	1549	10	1594	43	590	33	2	0	0	31908
6.54	4019	9315	24835	366	1952	190	8548	481	359	1549	10	1585	43	590	33	2	0	0	31903
6.55	4018	9309	24826	365	1951	190	8544	481	359	1543	10	1574	43	588	32	2	0	0	31903
6.55	4014	9305	24811	365	1948	190	8542	480	358	1543	10	1572	42	587	32	2	0	0	31887
6.55	4012	9299	24790	365	1947	190	8541	480	357	1540	10	1569	42	587	32	2	0	0	31883
6.56	4010	9291	24773	365	1945	190	8538	480	357	1539	10	1567	42	581	32	2	0	0	31880
6.56	4009	9290	24748	364	1944	190	8532	480	356	1539	10	1567	42	577	32	2	0	0	31877
6.57	4009	9277	24737	364	1944	190	8530	480	356	1536	10	1557	42	576	32	2	0	0	31855
6.57	4009	9267	24736	363	1939	190	8522	480	355	1536	10	1556	42	571	32	2	0	0	31848
6.58	4009	9262	24729	363	1939	190	8519	480	354	1535	10	1549	42	570	32	1	0	0	31841
6.58	4007	9260	24702	363	1936	189	8518	480	354	1530	10	1545	42	569	32	1	0	0	31835
6.58	4007	9254	24692	362	1933	189	8516	480	353	1529	10	1538	42	567	32	1	0	0	31834
6.59	4006	9244	24687	362	1932	189	8512	480	353	1527	10	1515	42	566	31	1	0	0	31832
6.59	4005	9243	24686	362	1929	189	8509	480	353	1518	10	1507	42	564	31	1	0	0	31831
6.6	4005	9239	24669	361	1926	189	8506	480	353	1516	10	1500	42	564	31	1	0	0	31829
6.6	4004	9234	24649	361	1926	189	8500	480	353	1510	10	1497	42	563	31	1	0	0	31815
6.6	4004	9228	24614	361	1922	189	8483	479	352	1510	10	1497	42	563	31	1	0	0	31805
6.61	4004	9221	24607	360	1917	189	8478	479	352	1510	10	1489	42	560	31	1	0	0	31800
6.61	4003	9221	24598	360	1915	189	8472	479	352	1510	10	1486	42	559	31	1	0	0	31799
6.62	4002	9209	24590	360	1912	189	8470	479	352	1508	10	1481	42	559	31	1	0	0	31798
6.62	4001	9209	24578	359	1910	188	8459	478	351	1507	10	1475	41	558	31	1	0	0	31785
6.62	4001	9174	24559	358	1910	188	8454	478	350	1503	10	1472	41	558	30	1	0	0	31784
6.63	4001	9141	24557	358	1909	188	8444	478	350	1497	10	1471	41	557	30	1	0	0	31774
6.63	4000	9138	24550	357	1904	188	8444	478	350	1494	10	1467	41	555	30	1	0	0	31765
6.64	4000	9132	24545	357	1903	188	8433	477	350	1492	10	1465	41	554	30	1	0	0	31747
6.64	4000	9119	24542	357	1900	188	8417	477	349	1488	10	1465	41	554	30	1	0	0	31729
6.65	3999	9119	24518	357	1898	188	8413	477	348	1482	10	1464	41	552	30	1	0	0	31720
6.65	3999	9110	24509	356	1896	188	8412	477	348	1479	10	1461	41	550	30	1	0	0	31697
6.65	3999	9095	24506	356	1891	188	8398	477	347	1478	10	1458	41	549	29	1	0	0	31695
6.66	3998	9082	24500	355	1891	188	8397	476	347	1476	10	1457	41	548	29	1	0	0	31684
6.66	3998	9069	24498	355	1888	187	8395	476	347	1475	10	1457	41	547	29	1	0	0	31680
6.67	3995	9064	24497	355	1888	187	8394	475	346	1474	10	1445	41	545	29	1	0	0	31647
6.67	3992	9055	24493	355	1884	187	8390	475	345	1473	10	1444	41	545	29	1	0	0	31641
6.67	3992	9042	24468	354	1882	187	8390	475	345	1470	10	1438	40	545	29	1	0	0	31631
6.68	3992	9036	24454	354	1881	187	8389	475	345	1468	10	1433	40	543	29	1	0	0	31629
6.68	3992	9036	24448	354	1880	187	8385	475	345	1465	10	1432	40	538	29	1	0	0	31626
6.69	3988	9032	24415	354	1880	187	8376	475	345	1463	10	1428	40	535	29	1	0	0	31589
6.69	3984	9021	24414	353	1880	187	8369	475	345	1462	10	1427	40	533	29	1	0	0	31560
6.69	3984	9018	24401	353	1877	187	8364	475	345	1457	10	1423	40	529	29	1	0	0	31527
6.7	3984	9012	24398	353	1876	187	8363	475	344	1457	10	1416	40	528	28	1	0	0	31527
6.7	3984	9011	24369	353	1875	187	8362	475	344	1457	10	1416	40	527	28	1	0	0	31509
6.71	3983	9005	24369	353	1871	187	8355	475	344	1455	9	1412	40	525	28	1	0	0	31507
6.71	3980	8995	24364	353	1870	187	8348	474	344	1454	9	1396	40	521	28	1	0	0	31501
6.71	3980	8990	24321	353	1870	186	8347	474	343	1452	9	1395	40	519	28	1	0	0	31493
6.72	3980	8948	24307	352	1869	186	8320	474	343	1449	9	1388	40	518	28	1	0	0	31491
6.72	3977	8929	24295	352	1869	186	8310	474	343	1449	9	1384	40	517	28	1	0	0	31483
6.73	3977	8910	24290	352	1869	186	8300	473	342	1442	9	1369	40	514	28	1	0	0	31483
6.73	3976	8909	24277	352	1869	186	8291	473	342	1441	9	1368	40	512	28	1	0	0	31464
6.74	3976	8893	24262	352	1860	186	8290	473	342	1441	9	1354	40	510	28	1	0	0	31451
6.74	3976	8884	24224	351	1855	186	8288	473	342	1440	9	1353	39	510	28	1	0	0	31438
6.74	3976	8866	24210	351	1852	186	8288	473	342	1435	9	1346	39	510	28	1	0	0	31397
6.75	3976	8862	24203	350	1850	186	8278	473	341	1430	9	1342	39	506	28	1	0	0	31379
6.75	3974	8862	24195	350	1849	186	8278	472	341	1427	9	1338	39	502	28	1	0	0	31368
6.76	3974	8835	24191	350	1846	186	8277	472	341	1426	9	1330	39	501	28	1	0	0	31360
6.76	3973	8829	24181	348	1845	186	8262	472	340	1425	9	1330	39	499	28	1	0	0	31358
6.76	3972	8818	24176	348	1842	185	8261	471	340	1423	9	1328	39	499	28	1	0	0	31356
6.77	3972	8814	24164	348	1841	185	8261	471	340	1420	9	1325	39	498	27	1	0	0	31351
6.77	3972	8801	24155	348	1841	185	8260	471	339	1420	9	1321	39	497	27	1	0	0	31347
6.78	3972	8796	24135	347	1838	185	8259	471	338	1419	9	1319	39	496	27	1	0	0	31345
6.78	3972	8791	24126	347	1838	185	8252	471	338	1417	9	1309	39	495	27	1	0	0	31343
6.78	3971	8791	24124	347	1837	185	8250	471	338	1412	9	1309	39	495	27	1	0	0	31341
6.79	3970	8788	24121	346	1836	185	8242	471	338	1408	9	1304	39	494	27	1	0	0	31340
6.79	3970	8782	24080	346	1835	185	8230	471	337	1407	9	1295	39	494	27	0	0	0	31331
6.8	3969	8781	24076	345	1831	185	8222	470	337	1406	9	1293	39	491	27	0	0	0	31325
6.8	3969	8759	24071	345	1831	185	8216	470	336	1404	9	1287	38	489	27	0	0	0	31323
6.8	3968	8753	24062	345	1830	185	8215	470	335	1402	9	1287	38	488	27	0	0	0	31271
6.81	3968	8752	24059	345	1829	185	8212	470	334	1402	9	1285	38	487	27	0	0	0	31270
6.81	3966	8749	24043	345	1825	185	8210	470	334	1401	9	1283	38	486	27	0	0	0	31261
6.82	3965	8747	24039	344	1821	185	8210	470	334	1397	9	1283	38	486	27	0	0	0	31260
6.82	3965	8732	24023	344	1816	184	8203	470	333	1397	9	1277	38	486	27	0	0	0	31240
6.83	3964	8729	24023	344	1813	184	8191	470	333	1395	9	1270	38	484	27	0	0	0	31234
6.83	3963	8700	24018	343	1808	184	8191	469	333	1393	9	1256	38	482	26	0	0	0	31233
6.83	3962	8686	24006	343	1805	184	8186	469	333	1391	9	1251	38	481	26	0	0	0	31232
6.84	3961	8664	23991	343	1805	184	8185	469	332	1390	9	1250	38	479	26	0	0	0	31224
6.84	3960	8660	23983	342	1802	184	8183	469	332	1386	9	1244	38	477	26	0	0	0	31223
6.85	3960	8643	23950	342	1801	184	8180	468	332	1383	9	1232	38	474	26	0	0	0	31216
6.85	3959	8618	23941	342	1797	184	8176	468	332	1379	9	1216	38	474	26	0	0	0	31208
6.85	3959	8611	23846	342	1796	184	8171	468	332	1378	9	1215	38	472	26	0	0	0	31198
6.86	3959	8609	23845	342	1795	183	8155	467	331	1378	9	1215	38	472	26	0	0	0	31196
6.86	3959	8609	23829	341	1794	183	8139	467	331	1374	9	1203	38	472	26	0	0	0	31191
6.87	3958	8604	23823	341	1793	183	8138	467	331	1374	9	1202	38	472	26	0	0	0	31168
6.87	3958	8596	23811	340	1785	183	8123	466	331	1374	9	1202	38	470	26	0	0	0	31162
6.87	3958	8595	23788	339	1783	183	8120	466	330	1373	9	1182	38	470	26	0	0	0	31152
6.88	3956	8593	23765	339	1782	183	8120	466	330	1371	9	1169	38	466	26	0	0	0	31147
6.88	3956	8583	23723	339	1780	183	8114	466	329	1371	9	1167	38	466	26	0	0	0	31135
6.89	3955	8566	23720	339	1777	183	8106	466	329	1369	9	1162	38	463	25	0	0	0	31130
6.89	3954	8544	23706	339	1777	183	8106	466	329	1365	9	1160	37	462	25	0	0	0	31125
6.89	3953	8543	23703	338	1774	183	8103	466	329	1365	9	1159	37	460	25	0	0	0	31111
6.9	3953	8538	23702	337	1771	182	8097	466	328	1364	9	1158	37	460	25	0	0	0	31110
6.9	3953	8535	23685	337	1769	182	8097	465	327	1356	9	1154	37	460	25	0	0	0	31107
6.91	3951	8525	23683	337	1768	182	8096	465	327	1354	9	1153	37	459	25	0	0	0	31091
6.91	3951	8521	23683	337	1765	182	8095	465	327	1354	9	1140	37	458	25	0	0	0	31064
6.92	3950	8512	23683	337	1764	182	8095	465	327	1353	9	1132	37	455	25	0	0	0	31055
6.92	3950	8507	23681	337	1763	182	8093	465	327	1352	9	1130	37	455	25	0	0	0	31050
6.92	3950	8497	23672	337	1763	182	8088	465	327	1350	9	1119	37	451	25	0	0	0	31047
6.93	3949	8488	23646	336	1763	182	8082	465	326	1349	9	1115	37	451	25	0	0	0	31034
6.93	3948	8484	23632	336	1761	182	8069	464	326	1347	9	1109	37	451	24	0	0	0	31007
6.94	3948	8481	23614	336	1759	182	8067	464	325	1346	9	1107	37	451	24	0	0	0	30993
6.94	3946	8480	23606	335	1758	182	8065	464	325	1346	9	1101	37	448	24	0	0	0	30983
6.94	3945	8471	23589	335	1757	181	8063	464	325	1342	9	1099	36	448	24	0	0	0	30981
6.95	3945	8470	23554	335	1757	181	8060	464	325	1336	9	1097	36	448	24	0	0	0	30964
6.95	3944	8452	23553	335	1755	181	8049	464	324	1335	9	1095	36	447	24	0	0	0	30958
6.96	3944	8445	23548	335	1746	181	8049	463	324	1335	9	1094	36	444	24	0	0	0	30944
6.96	3943	8443	23526	335	1744	181	8046	463	323	1332	9	1091	36	443	24	0	0	0	30941
6.96	3942	8431	23506	334	1743	181	8043	463	323	1331	9	1085	36	442	24	0	0	0	30939
6.97	3939	8430	23506	334	1741	181	8043	463	323	1331	9	1082	36	439	24	0	0	0	30934
6.97	3939	8421	23488	333	1741	181	8042	463	323	1329	9	1081	36	438	24	0	0	0	30925
6.98	3939	8419	23465	333	1741	181	8010	463	323	1328	9	1079	36	438	24	0	0	0	30925
6.98	3938	8406	23460	333	1741	181	8009	462	323	1324	9	1069	36	437	24	0	0	0	30920
6.99	3937	8404	23444	332	1737	181	8000	462	323	1324	9	1067	36	436	24	0	0	0	30917
6.99	3937	8395	23438	332	1735	181	7996	462	323	1322	9	1062	36	435	24	0	0	0	30917
6.99	3937	8393	23436	331	1735	181	7988	462	321	1315	9	1061	36	434	24	0	0	0	30909
7	3935	8383	23412	330	1734	181	7986	462	320	1314	9	1057	36	433	23	0	0	0	30901
7	3934	8359	23409	330	1725	181	7980	461	320	1314	9	1053	36	429	23	0	0	0	30900
7.01	3934	8351	23401	330	1724	180	7977	461	320	1313	9	1051	35	427	23	0	0	0	30896
7.01	3933	8347	23391	330	1722	180	7966	461	320	1308	9	1046	35	426	23	0	0	0	30891
7.01	3932	8342	23384	329	1720	180	7964	461	320	1307	9	1045	35	426	23	0	0	0	30862
7.02	3931	8327	23373	329	1717	180	7963	461	320	1305	9	1035	35	426	23	0	0	0	30851
7.02	3931	8322	23361	329	1715	180	7963	461	320	1305	9	1030	35	425	23	0	0	0	30839
7.03	3929	8321	23357	329	1714	180	7958	461	319	1302	9	1029	35	423	23	0	0	0	30819
7.03	3929	8304	23334	329	1712	180	7955	460	319	1302	9	1024	35	423	22	0	0	0	30816
7.03	3929	8297	23332	329	1711	180	7950	459	319	1299	9	1018	35	422	22	0	0	0	30812
7.04	3929	8292	23325	328	1709	180	7948	459	318	1296	9	1012	35	422	22	0	0	0	30808
7.04	3929	8281	23291	327	1708	180	7946	459	318	1290	9	996	35	421	22	0	0	0	30790
7.05	3928	8281	23290	327	1707	180	7944	459	318	1285	9	993	35	421	22	0	0	0	30773
7.05	3928	8275	23269	327	1707	180	7937	459	318	1284	9	989	35	419	22	0	0	0	30769
7.05	3927	8271	23259	327	1707	180	7936	459	318	1282	9	985	35	416	22	0	0	0	30769
7.06	3927	8271	23256	327	1706	180	7933	458	317	1280	9	982	35	415	22	0	0	0	30767
7.06	3926	8268	23251	326	1705	179	7927	458	317	1279	9	977	35	415	22	0	0	0	30751
7.07	3925	8246	23245	326	1702	179	7922	458	317	1273	9	976	35	414	22	0	0	0	30743
7.07	3924	8241	23235	326	1700	179	7922	458	316	1272	9	973	35	413	22	0	0	0	30736
7.08	3923	8235	23232	325	1698	179	7918	458	315	1269	9	970	35	413	22	0	0	0	30733
7.08	3923	8233	23229	324	1697	179	7916	458	315	1268	9	963	35	413	21	0	0	0	30722
7.08	3923	8231	23215	324	1695	179	7909	458	315	1268	9	958	35	411	21	0	0	0	30719
7.09	3923	8213	23207	324	1694	179	7906	457	315	1268	9	952	35	408	21	0	0	0	30692
7.09	3922	8213	23188	324	1692	179	7902	457	314	1266	9	947	35	408	21	0	0	0	30689
7.1	3918	8212	23166	323	1690	179	7898	457	314	1264	9	934	35	408	21	0	0	0	30689
7.1	3917	8205	23165	323	1688	179	7881	457	314	1264	9	931	35	407	21	0	0	0	30688
7.1	3917	8204	23162	322	1688	178	7876	457	314	1263	9	922	35	405	21	0	0	0	30683
7.11	3915	8202	23133	322	1686	178	7872	457	314	1262	9	918	35	404	21	0	0	0	30682
7.11	3915	8200	23124	322	1686	178	7871	457	314	1261	9	889	35	401	20	0	0	0	30674
7.12	3915	8189	23087	322	1686	178	7861	457	313	1258	9	886	35	401	20	0	0	0	30658
7.12	3914	8188	23069	322	1684	178	7857	456	312	1257	9	882	35	400	20	0	0	0	30650
7.12	3914	8177	23068	321	1681	178	7854	456	312	1254	9	880	35	400	20	0	0	0	30644
7.13	3913	8158	23024	320	1679	177	7849	456	311	1252	9	879	35	400	20	0	0	0	30635
7.13	3912	8153	23001	320	1678	177	7847	456	311	1252	9	878	35	399	20	0	0	0	30623
7.14	3911	8148	22990	319	1675	177	7847	455	311	1251	9	877	34	398	20	0	0	0	30596
7.14	3910	8142	22988	319	1674	177	7830	455	311	1251	9	870	34	397	20	0	0	0	30593
7.14	3910	8140	22975	319	1674	177	7829	455	311	1251	9	863	34	396	20	0	0	0	30592
7.15	3910	8137	22946	319	1671	177	7824	455	310	1250	9	863	34	394	20	0	0	0	30589
7.15	3909	8127	22908	319	1671	177	7815	455	310	1250	9	854	34	394	20	0	0	0	30559
7.16	3909	8113	22899	318	1669	177	7812	455	309	1246	9	849	34	392	20	0	0	0	30553
7.16	3909	8105	22867	317	1667	177	7787	455	309	1244	9	848	34	391	20	0	0	0	30545
7.17	3907	8105	22867	317	1666	177	7782	454	309	1242	9	844	34	391	19	0	0	0	30537
7.17	3907	8056	22860	317	1663	177	7782	454	308	1239	9	843	34	390	19	0	0	0	30536
7.17	3905	8023	22852	316	1663	177	7779	454	308	1238	9	842	34	389	19	0	0	0	30535
7.18	3904	8019	22848	316	1661	177	7777	454	308	1237	9	842	34	388	19	0	0	0	30515
7.18	3903	8012	22844	316	1659	176	7770	454	308	1236	9	837	34	387	19	0	0	0	30508
7.19	3903	8007	22838	316	1652	176	7763	454	307	1236	9	836	34	386	19	0	0	0	30501
7.19	3901	8007	22831	315	1648	176	7762	454	307	1226	9	836	34	386	19	0	0	0	30497
7.19	3900	7988	22825	315	1647	176	7753	453	307	1221	9	823	34	386	19	0	0	0	30487
7.2	3900	7985	22804	314	1646	176	7748	452	306	1219	9	816	34	385	19	0	0	0	30485
7.2	3899	7969	22791	314	1646	176	7739	452	306	1217	9	801	34	384	19	0	0	0	30467
7.21	3899	7963	22789	314	1646	176	7718	452	306	1217	8	796	34	381	19	0	0	0	30414
7.21	3899	7956	22770	313	1643	176	7703	452	305	1216	8	790	34	378	19	0	0	0	30414
7.21	3899	7954	22762	313	1642	176	7690	452	305	1216	8	784	34	377	19	0	0	0	30405
7.22	3897	7946	22753	313	1641	176	7680	452	304	1213	8	777	34	376	19	0	0	0	30404
7.22	3897	7920	22749	312	1640	176	7674	451	303	1213	8	766	34	375	19	0	0	0	30355
7.23	3897	7907	22746	312	1640	176	7668	451	303	1211	8	748	34	374	18	0	0	0	30351
7.23	3896	7903	22711	312	1639	176	7668	451	303	1211	8	745	34	373	18	0	0	0	30340
7.24	3896	7899	22696	311	1639	176	7659	451	302	1210	8	716	33	372	18	0	0	0	30327
7.24	3896	7892	22665	311	1636	176	7655	450	302	1208	8	711	33	368	18	0	0	0	30325
7.24	3894	7867	22605	311	1628	176	7644	450	301	1208	8	708	33	367	18	0	0	0	30323
7.25	3894	7866	22585	310	1625	176	7643	450	301	1206	8	701	33	366	18	0	0	0	30315
7.25	3893	7864	22574	310	1622	176	7641	450	300	1196	8	693	33	366	18	0	0	0	30314
7.26	3892	7855	22566	310	1621	175	7633	450	300	1195	8	691	33	365	18	0	0	0	30309
7.26	3890	7849	22559	310	1621	175	7611	449	300	1194	8	677	33	365	18	0	0	0	30304
7.26	3890	7847	22551	310	1616	175	7607	449	300	1191	8	669	33	364	17	0	0	0	30303
7.27	3889	7846	22488	310	1615	175	7604	449	299	1191	8	663	33	361	17	0	0	0	30302
7.27	3888	7823	22486	309	1615	175	7588	449	299	1190	8	662	33	360	17	0	0	0	30278
7.28	3888	7807	22472	309	1614	175	7577	449	299	1188	8	648	33	359	17	0	0	0	30272
7.28	3888	7802	22444	309	1607	175	7576	449	299	1186	8	647	33	358	17	0	0	0	30271
7.28	3888	7800	22441	308	1605	175	7574	449	298	1184	8	640	33	354	17	0	0	0	30271
7.29	3886	7789	22431	308	1603	175	7570	448	298	1183	8	637	33	354	16	0	0	0	30262
7.29	3886	7780	22393	308	1602	175	7565	448	297	1181	8	636	33	353	16	0	0	0	30247
7.3	3885	7775	22388	308	1602	175	7565	448	297	1181	8	635	33	353	16	0	0	0	30247
7.3	3885	7771	22387	308	1601	175	7559	448	297	1180	8	623	33	352	16	0	0	0	30243
7.3	3885	7765	22384	307	1601	175	7559	447	297	1178	8	600	33	351	16	0	0	0	30242
7.31	3882	7762	22376	307	1600	175	7554	447	296	1176	8	595	33	349	16	0	0	0	30237
7.31	3882	7761	22370	307	1598	175	7550	447	296	1175	8	594	33	349	16	0	0	0	30225
7.32	3881	7757	22365	306	1598	175	7548	447	295	1174	8	582	33	348	16	0	0	0	30225
7.32	3881	7750	22357	306	1598	175	7545	447	295	1174	8	576	33	348	15	0	0	0	30213
7.33	3880	7748	22340	306	1597	174	7522	446	295	1174	8	576	32	347	15	0	0	0	30212
7.33	3879	7715	22313	306	1596	174	7522	446	294	1170	8	576	32	340	15	0	0	0	30197
7.33	3879	7711	22223	306	1593	174	7521	445	294	1166	8	573	32	332	15	0	0	0	30195
7.34	3879	7683	22220	305	1592	174	7508	445	294	1164	8	561	32	331	15	0	0	0	30161
7.34	3879	7681	22207	305	1590	174	7507	445	294	1164	8	560	32	331	15	0	0	0	30155
7.35	3878	7678	22194	305	1589	174	7482	445	294	1160	8	540	32	329	15	0	0	0	30149
7.35	3878	7677	22178	305	1587	174	7472	445	294	1159	8	523	32	329	15	0	0	0	30145
7.35	3877	7670	22170	305	1586	174	7462	445	294	1159	8	518	32	329	15	0	0	0	30134
7.36	3875	7668	22155	305	1585	174	7459	444	294	1159	8	514	32	329	15	0	0	0	30131
7.36	3875	7653	22152	304	1584	174	7458	444	294	1158	8	490	32	329	15	0	0	0	30115
7.37	3874	7641	22151	304	1577	174	7445	444	293	1157	8	488	32	329	15	0	0	0	30114
7.37	3872	7626	22132	304	1577	174	7441	444	293	1157	8	488	32	328	15	0	0	0	30104
7.37	3872	7626	22102	304	1576	174	7431	443	292	1157	8	471	32	327	15	0	0	0	30098
7.38	3872	7608	22102	304	1575	174	7431	443	292	1157	8	467	32	327	14	0	0	0	30096
7.38	3872	7601	22061	303	1574	174	7431	443	292	1154	8	467	32	327	14	0	0	0	30092
7.39	3872	7598	22040	303	1573	173	7429	443	292	1153	8	464	32	326	14	0	0	0	30082
7.39	3871	7590	22035	302	1571	173	7425	442	292	1150	8	462	32	325	14	0	0	0	30075
7.39	3870	7584	21996	302	1570	173	7425	442	291	1150	8	456	31	325	14	0	0	0	30052
7.4	3869	7584	21996	302	1569	173	7420	442	291	1148	8	456	31	324	14	0	0	0	30034
7.4	3869	7578	21985	302	1569	173	7417	442	291	1145	8	455	31	323	14	0	0	0	30016
7.41	3869	7563	21957	301	1569	173	7407	442	289	1142	8	455	31	323	14	0	0	0	29996
7.41	3869	7557	21947	301	1568	173	7406	442	289	1141	8	449	31	322	14	0	0	0	29988
7.42	3868	7537	21942	301	1567	173	7395	442	289	1138	8	448	31	321	14	0	0	0	29987
7.42	3868	7519	21925	300	1564	173	7392	442	289	1137	8	441	31	319	14	0	0	0	29986
7.42	3867	7512	21912	300	1563	173	7385	441	288	1137	8	439	31	318	14	0	0	0	29975
7.43	3867	7504	21904	300	1560	173	7373	441	288	1135	8	428	31	318	13	0	0	0	29975
7.43	3866	7499	21870	300	1559	173	7371	441	287	1134	8	426	31	317	13	0	0	0	29973
7.44	3866	7493	21815	299	1558	173	7365	441	286	1132	8	422	31	316	13	0	0	0	29971
7.44	3864	7489	21808	299	1558	173	7362	441	286	1132	8	421	31	316	13	0	0	0	29962
7.44	3864	7489	21805	299	1558	173	7335	441	284	1130	8	383	31	315	13	0	0	0	29960
7.45	3862	7483	21787	299	1557	173	7327	440	284	1130	8	361	31	313	13	0	0	0	29956
7.45	3862	7463	21778	299	1556	172	7320	440	284	1127	8	353	31	311	13	0	0	0	29954
7.46	3862	7462	21759	298	1554	172	7316	440	284	1127	8	337	31	310	13	0	0	0	29942
7.46	3862	7461	21755	298	1552	172	7310	440	283	1126	8	330	31	309	13	0	0	0	29930
7.46	3861	7438	21754	298	1551	172	7310	440	283	1123	8	325	31	308	13	0	0	0	29922
7.47	3861	7431	21740	298	1545	172	7305	440	283	1122	8	317	31	307	13	0	0	0	29904
7.47	3861	7427	21725	298	1545	172	7297	440	283	1121	8	310	30	306	13	0	0	0	29895
7.48	3861	7426	21714	297	1543	172	7292	439	283	1120	8	304	30	305	13	0	0	0	29887
7.48	3860	7404	21695	297	1542	172	7283	439	283	1119	8	300	30	302	13	0	0	0	29871
7.48	3859	7399	21661	297	1542	172	7281	439	282	1117	8	299	30	302	12	0	0	0	29867
7.49	3858	7396	21661	297	1542	172	7280	439	282	1117	8	296	30	300	12	0	0	0	29859
7.49	3857	7396	21647	297	1540	172	7279	438	282	1116	8	289	30	299	12	0	0	0	29848
7.5	3857	7394	21638	296	1539	172	7277	438	282	1115	8	276	30	299	12	0	0	0	29832
7.5	3857	7391	21638	296	1534	171	7270	438	282	1112	8	270	30	297	12	0	0	0	29831
7.51	3857	7386	21636	296	1533	171	7264	438	281	1111	8	269	30	297	12	0	0	0	29823
7.51	3855	7381	21623	296	1533	171	7264	437	281	1109	8	264	30	296	12	0	0	0	29795
7.51	3854	7381	21617	296	1529	171	7261	437	281	1107	8	262	30	295	12	0	0	0	29785
7.52	3851	7376	21607	296	1529	171	7256	437	280	1106	8	257	30	294	12	0	0	0	29778
7.52	3849	7376	21598	296	1528	171	7252	437	279	1105	8	255	30	292	12	0	0	0	29777
7.53	3849	7364	21589	296	1528	171	7251	437	279	1105	8	251	30	290	12	0	0	0	29766
7.53	3848	7362	21580	296	1526	171	7245	437	279	1105	8	248	30	289	12	0	0	0	29750
7.53	3848	7361	21578	295	1523	171	7242	437	279	1102	8	246	30	288	12	0	0	0	29735
7.54	3848	7358	21576	294	1520	171	7240	436	278	1101	8	236	30	286	12	0	0	0	29723
7.54	3847	7352	21573	294	1516	171	7237	436	278	1101	8	231	30	286	12	0	0	0	29707
7.55	3846	7351	21572	294	1515	171	7225	436	277	1099	8	229	30	282	12	0	0	0	29699
7.55	3845	7350	21568	294	1512	171	7219	436	276	1097	8	227	30	282	12	0	0	0	29697
7.55	3845	7337	21567	294	1508	170	7216	436	276	1096	8	227	30	281	11	0	0	0	29666
7.56	3844	7297	21565	294	1505	170	7204	435	276	1095	8	226	30	281	11	0	0	0	29661
7.56	3844	7294	21534	293	1504	170	7193	435	275	1093	8	222	30	280	11	0	0	0	29659
7.57	3843	7285	21534	293	1502	170	7186	435	274	1088	8	218	29	279	11	0	0	0	29651
7.57	3842	7281	21524	293	1499	170	7185	435	274	1088	8	209	29	276	11	0	0	0	29644
7.58	3842	7274	21500	293	1499	170	7170	435	274	1079	8	208	29	276	11	0	0	0	29636
7.58	3842	7267	21497	292	1497	170	7156	435	274	1079	8	201	29	275	11	0	0	0	29635
7.58	3842	7265	21491	292	1494	170	7149	435	273	1077	8	199	29	273	11	0	0	0	29624
7.59	3841	7264	21448	292	1492	170	7148	435	273	1075	8	197	29	272	10	0	0	0	29619
7.59	3841	7253	21445	292	1489	169	7145	435	273	1069	8	195	29	271	10	0	0	0	29595
7.6	3841	7253	21444	292	1484	169	7143	435	273	1066	8	188	29	268	10	0	0	0	29592
7.6	3840	7239	21435	292	1480	169	7136	435	272	1063	8	184	29	264	10	0	0	0	29581
7.6	3839	7233	21431	291	1479	169	7132	434	272	1063	8	182	29	263	10	0	0	0	29570
7.61	3839	7224	21431	291	1478	169	7132	434	272	1063	8	182	29	261	10	0	0	0	29569
7.61	3839	7220	21409	291	1476	169	7131	434	272	1061	8	181	29	259	10	0	0	0	29566
7.62	3839	7216	21393	291	1470	169	7127	434	271	1053	8	178	29	258	10	0	0	0	29565
7.62	3838	7209	21384	291	1469	169	7125	434	271	1051	8	177	29	256	10	0	0	0	29558
7.62	3837	7205	21383	291	1469	169	7098	434	270	1051	8	177	29	256	10	0	0	0	29548
7.63	3837	7201	21379	291	1461	169	7086	433	270	1047	8	176	29	255	9	0	0	0	29542
7.63	3837	7198	21379	290	1460	169	7081	433	270	1045	8	175	29	255	9	0	0	0	29539
7.64	3835	7185	21376	290	1459	169	7081	433	270	1045	8	175	29	253	9	0	0	0	29510
7.64	3833	7169	21374	290	1459	169	7071	433	270	1045	8	174	29	252	9	0	0	0	29510
7.64	3833	7159	21370	290	1458	169	7067	433	270	1044	8	170	29	252	9	0	0	0	29499
7.65	3833	7147	21366	290	1456	169	7059	433	269	1040	8	166	29	252	9	0	0	0	29496
7.65	3832	7143	21352	290	1455	169	7057	433	268	1039	8	165	29	251	9	0	0	0	29486
7.66	3832	7139	21310	290	1452	169	7051	433	268	1034	8	165	29	247	9	0	0	0	29480
7.66	3831	7134	21293	289	1448	169	7049	433	268	1033	8	163	28	245	9	0	0	0	29475
7.67	3831	7122	21291	289	1448	168	7028	432	268	1030	8	160	28	244	9	0	0	0	29469
7.67	3831	7096	21281	288	1445	168	7015	432	268	1027	8	159	28	244	9	0	0	0	29466
7.67	3830	7089	21268	288	1445	168	7011	432	267	1027	8	159	28	243	9	0	0	0	29454
7.68	3830	7081	21260	288	1443	168	7006	432	267	1027	8	158	28	242	9	0	0	0	29454
7.68	3830	7059	21237	288	1443	168	7001	432	267	1026	8	154	28	241	9	0	0	0	29447
7.69	3829	7059	21219	288	1441	168	7001	432	266	1026	8	150	28	241	9	0	0	0	29445
7.69	3828	7053	21217	287	1440	168	6999	432	266	1022	8	149	28	241	8	0	0	0	29442
7.69	3828	7053	21214	287	1439	168	6994	432	266	1022	8	148	28	238	8	0	0	0	29440
7.7	3828	7047	21213	287	1438	168	6991	432	266	1021	8	146	28	235	8	0	0	0	29426
7.7	3828	7045	21180	287	1438	168	6990	432	266	1019	8	145	28	234	8	0	0	0	29424
7.71	3827	7038	21175	287	1437	168	6989	431	265	1019	8	144	28	233	8	0	0	0	29413
7.71	3827	7037	21167	286	1436	168	6989	431	264	1018	8	142	28	233	8	0	0	0	29392
7.71	3827	7025	21166	286	1435	168	6985	431	264	1018	8	142	28	231	8	0	0	0	29381
7.72	3826	7021	21158	286	1434	168	6985	431	264	1017	8	142	28	228	8	0	0	0	29375
7.72	3826	7015	21152	285	1428	168	6979	430	264	1017	8	139	28	228	8	0	0	0	29373
7.73	3826	7013	21151	285	1426	168	6957	430	264	1017	8	139	28	224	8	0	0	0	29372
7.73	3826	7011	21146	285	1425	167	6946	430	264	1014	8	137	28	221	8	0	0	0	29366
7.73	3825	7004	21120	284	1425	167	6940	430	263	1012	8	137	28	221	8	0	0	0	29363
7.74	3825	6996	21115	284	1424	167	6926	430	263	1011	8	136	28	221	8	0	0	0	29347
7.74	3825	6996	21111	284	1423	167	6923	429	262	1011	8	135	27	220	7	0	0	0	29339
7.75	3824	6987	21104	284	1422	167	6891	429	262	1008	8	134	27	219	7	0	0	0	29336
7.75	3823	6981	21104	283	1422	167	6880	429	262	1008	8	133	27	217	7	0	0	0	29326
7.76	3823	6966	21089	283	1421	167	6878	429	262	1005	8	131	27	217	7	0	0	0	29297
7.76	3823	6965	21076	283	1420	167	6877	429	262	1003	8	129	27	217	7	0	0	0	29286
7.76	3823	6956	21071	282	1419	167	6877	429	261	1002	8	129	27	213	7	0	0	0	29285
7.77	3822	6955	21058	282	1417	167	6871	429	261	1001	8	129	27	212	7	0	0	0	29282
7.77	3822	6943	21046	282	1415	167	6869	429	261	1000	7	129	27	212	7	0	0	0	29267
7.78	3821	6941	21038	281	1413	167	6864	428	260	997	7	127	27	212	7	0	0	0	29261
7.78	3821	6941	21031	281	1413	167	6851	428	260	997	7	125	27	211	6	0	0	0	29245
7.78	3820	6915	21031	281	1412	167	6851	428	260	996	7	123	27	210	6	0	0	0	29237
7.79	3820	6913	21022	280	1412	167	6850	428	260	995	7	120	27	210	6	0	0	0	29232
7.79	3818	6911	21011	280	1410	167	6845	428	260	994	7	120	27	208	6	0	0	0	29225
7.8	3818	6908	21010	280	1410	167	6841	428	260	993	7	115	27	207	6	0	0	0	29220
7.8	3818	6903	20999	280	1409	166	6837	428	259	993	7	112	27	205	6	0	0	0	29215
7.8	3818	6888	20996	280	1409	166	6830	427	259	990	7	111	27	203	6	0	0	0	29204
7.81	3818	6886	20995	280	1409	166	6810	427	258	990	7	110	27	203	6	0	0	0	29167
7.81	3817	6880	20981	280	1406	166	6804	427	258	990	7	109	26	203	6	0	0	0	29163
7.82	3816	6878	20970	280	1404	166	6802	427	258	990	7	108	26	202	6	0	0	0	29160
7.82	3815	6877	20967	280	1402	166	6797	426	258	989	7	108	26	201	6	0	0	0	29159
7.82	3815	6870	20964	279	1398	166	6793	426	258	984	7	107	26	200	6	0	0	0	29154
7.83	3814	6851	20953	279	1397	166	6792	426	257	983	7	102	26	200	6	0	0	0	29144
7.83	3812	6848	20942	279	1396	166	6786	426	257	982	7	100	26	199	6	0	0	0	29137
7.84	3811	6833	20914	279	1396	166	6778	426	257	980	7	99	26	198	6	0	0	0	29133
7.84	3810	6832	20910	279	1394	166	6750	426	257	980	7	98	26	197	6	0	0	0	29131
7.85	3810	6824	20870	278	1391	166	6732	425	256	979	7	96	26	197	6	0	0	0	29120
7.85	3810	6824	20861	277	1391	166	6726	425	256	978	7	93	26	197	5	0	0	0	29103
7.85	3809	6822	20859	277	1390	166	6717	424	256	975	7	93	26	196	5	0	0	0	29099
7.86	3808	6815	20859	277	1389	166	6715	424	256	973	7	92	26	195	5	0	0	0	29096
7.86	3808	6804	20858	276	1388	166	6714	424	255	971	7	92	26	195	5	0	0	0	29087
7.87	3807	6797	20834	276	1387	166	6697	424	254	969	7	92	26	195	5	0	0	0	29070
7.87	3807	6796	20825	276	1387	166	6696	424	254	968	7	91	26	194	5	0	0	0	29058
7.87	3806	6789	20815	276	1387	165	6688	423	253	968	7	89	26	194	5	0	0	0	29056
7.88	3805	6788	20802	276	1385	165	6685	423	253	968	7	88	26	193	5	0	0	0	29054
7.88	3804	6783	20800	275	1385	165	6670	423	253	967	7	87	26	192	5	0	0	0	29045
7.89	3802	6782	20797	275	1385	165	6669	423	252	965	7	86	26	191	5	0	0	0	29035
7.89	3802	6757	20790	275	1385	165	6662	423	252	964	7	86	26	190	5	0	0	0	29016
7.89	3802	6755	20782	275	1384	165	6659	423	252	964	7	86	26	189	5	0	0	0	29009
7.9	3801	6751	20779	275	1383	165	6655	422	252	964	7	86	26	187	5	0	0	0	29005
7.9	3801	6749	20773	274	1382	165	6653	421	251	961	7	84	26	186	5	0	0	0	29002
7.91	3800	6747	20773	274	1380	165	6648	421	251	960	7	83	26	186	5	0	0	0	29001
7.91	3799	6717	20741	274	1379	165	6647	421	251	960	7	82	26	186	5	0	0	0	28999
7.92	3798	6711	20735	274	1378	165	6639	421	250	958	7	82	26	185	5	0	0	0	28987
7.92	3797	6707	20729	273	1374	165	6637	421	250	957	7	80	26	185	5	0	0	0	28961
7.92	3797	6703	20727	273	1372	165	6634	421	250	956	7	80	26	185	5	0	0	0	28937
7.93	3796	6687	20726	273	1372	165	6629	421	249	956	7	78	25	184	5	0	0	0	28914
7.93	3796	6674	20725	273	1369	165	6622	421	249	955	7	77	25	183	5	0	0	0	28913
7.94	3795	6673	20707	273	1368	165	6620	420	249	955	7	77	25	182	5	0	0	0	28913
7.94	3794	6670	20693	273	1367	165	6617	420	249	953	7	77	25	182	4	0	0	0	28903
7.94	3793	6661	20691	272	1366	165	6604	420	249	952	7	76	25	180	4	0	0	0	28896
7.95	3792	6659	20680	272	1365	164	6601	420	249	952	7	76	25	180	4	0	0	0	28890
7.95	3792	6648	20675	272	1365	164	6592	420	248	950	7	76	25	179	4	0	0	0	28887
7.96	3791	6642	20664	272	1362	164	6591	420	248	949	7	76	25	178	4	0	0	0	28879
7.96	3790	6641	20652	272	1360	164	6588	419	248	948	7	75	25	177	4	0	0	0	28876
7.96	3790	6639	20646	272	1358	164	6584	419	248	948	7	75	25	176	4	0	0	0	28869
7.97	3790	6636	20639	271	1357	164	6584	419	248	948	7	75	25	176	4	0	0	0	28865
7.97	3789	6629	20636	271	1357	164	6575	419	248	944	7	75	25	176	4	0	0	0	28863
7.98	3789	6618	20616	271	1356	164	6574	418	248	944	7	74	25	175	4	0	0	0	28862
7.98	3789	6600	20605	271	1353	164	6572	418	247	942	7	74	25	174	4	0	0	0	28858
7.98	3788	6597	20592	271	1352	164	6552	418	247	942	7	74	25	174	4	0	0	0	28858
7.99	3788	6596	20589	271	1350	164	6548	418	247	941	7	73	25	173	4	0	0	0	28858
7.99	3787	6579	20582	270	1347	164	6538	418	247	941	7	72	25	172	4	0	0	0	28856
8	3787	6577	20574	270	1346	164	6538	417	246	940	7	72	25	171	4	0	0	0	28853
8	3786	6567	20568	269	1346	164	6537	417	246	940	7	71	25	169	4	0	0	0	28852
8.01	3786	6565	20561	269	1344	164	6535	417	245	938	7	71	25	169	4	0	0	0	28846
8.01	3785	6557	20543	268	1343	164	6519	417	245	938	7	71	25	167	4	0	0	0	28839
8.01	3785	6555	20532	268	1342	163	6517	417	245	937	7	70	25	167	4	0	0	0	28832
8.02	3784	6551	20530	268	1341	163	6508	416	244	936	7	70	25	167	3	0	0	0	28805
8.02	3783	6550	20486	268	1337	163	6499	416	244	934	7	69	25	166	3	0	0	0	28796
8.03	3782	6540	20479	268	1337	163	6498	416	244	934	7	67	24	166	3	0	0	0	28792
8.03	3782	6526	20474	267	1336	163	6496	416	244	930	7	67	24	165	3	0	0	0	28778
8.03	3782	6526	20464	267	1336	163	6494	416	243	928	7	67	24	165	3	0	0	0	28764
8.04	3782	6501	20454	267	1335	163	6486	416	243	927	7	65	24	165	3	0	0	0	28753
8.04	3782	6500	20424	267	1335	163	6476	416	243	927	7	64	24	164	3	0	0	0	28746
8.05	3780	6498	20422	266	1334	163	6473	416	243	927	7	64	24	164	3	0	0	0	28735
8.05	3778	6498	20416	266	1332	163	6461	415	241	926	7	63	24	164	3	0	0	0	28720
8.05	3777	6497	20414	266	1331	163	6441	415	241	925	7	63	24	164	3	0	0	0	28715
8.06	3777	6496	20411	266	1330	163	6421	415	241	925	7	63	24	164	3	0	0	0	28708
8.06	3776	6496	20406	266	1329	163	6416	415	241	924	7	63	24	163	3	0	0	0	28706
8.07	3776	6494	20404	266	1328	163	6405	415	241	923	7	62	24	163	3	0	0	0	28705
8.07	3775	6490	20374	266	1328	163	6404	414	241	922	7	61	24	163	3	0	0	0	28704
8.07	3775	6484	20365	266	1326	162	6400	414	240	920	7	61	24	163	3	0	0	0	28677
8.08	3774	6482	20356	266	1324	162	6391	414	240	917	7	61	24	162	3	0	0	0	28676
8.08	3773	6466	20345	266	1323	162	6389	414	240	917	7	61	24	162	3	0	0	0	28671
8.09	3772	6465	20344	265	1321	162	6387	414	240	916	7	60	24	162	3	0	0	0	28671
8.09	3772	6457	20340	265	1318	162	6382	414	239	913	7	59	24	161	3	0	0	0	28652
8.1	3772	6452	20340	265	1317	162	6372	414	239	911	7	59	24	159	2	0	0	0	28652
8.1	3772	6449	20318	265	1315	162	6370	413	239	910	7	59	24	158	2	0	0	0	28651
8.1	3772	6436	20307	264	1314	162	6369	413	239	907	7	58	24	158	2	0	0	0	28634
8.11	3771	6422	20290	264	1314	162	6360	413	239	906	7	58	24	157	2	0	0	0	28629
8.11	3771	6417	20262	264	1313	162	6351	413	239	906	7	58	24	157	2	0	0	0	28628
8.12	3770	6416	20240	263	1312	162	6349	413	239	904	7	58	24	156	2	0	0	0	28621
8.12	3770	6414	20234	263	1311	162	6349	412	238	901	7	58	24	155	2	0	0	0	28618
8.12	3770	6414	20232	263	1311	161	6340	412	238	899	7	57	24	154	2	0	0	0	28613
8.13	3769	6412	20228	263	1311	161	6335	412	238	897	7	57	24	154	2	0	0	0	28597
8.13	3769	6405	20208	263	1310	161	6328	412	237	895	7	56	24	154	2	0	0	0	28588
8.14	3769	6402	20191	262	1304	161	6327	412	237	892	7	56	24	153	2	0	0	0	28581
8.14	3769	6399	20186	262	1304	161	6318	412	237	892	7	56	24	152	2	0	0	0	28579
8.14	3768	6398	20175	262	1303	161	6317	411	237	890	7	56	24	152	2	0	0	0	28532
8.15	3768	6393	20170	261	1303	161	6315	411	237	890	7	56	24	152	2	0	0	0	28527
8.15	3768	6381	20157	261	1301	161	6300	411	237	888	7	55	24	151	2	0	0	0	28517
8.16	3767	6374	20143	261	1299	161	6300	411	237	886	7	55	24	150	2	0	0	0	28514
8.16	3767	6370	20134	261	1298	161	6298	411	236	885	7	55	24	149	2	0	0	0	28511
8.17	3766	6369	20131	261	1296	161	6293	411	236	883	7	54	24	148	2	0	0	0	28490
8.17	3766	6364	20130	261	1296	161	6293	410	236	878	7	54	24	146	2	0	0	0	28469
[truncated: 22,417 more rows]
