# Supplementary material for: Single-cell transcriptomic evidence for dense intracortical neuropeptide networks
Source: eLife. 2019 Nov 11;8:e47889. doi: 10.7554/eLife.47889 (PMC6881117; doi:10.7554/eLife.47889)
Supplement: Figure 6—source data 1. [file elife-47889-fig6-data1.zip]

Archive with 77 entries (74 files):
- VISp_Types/
- VISp_Types/18_VISp_Rln1-Rxfp3.csv
- __MACOSX/
- __MACOSX/VISp_Types/
- __MACOSX/VISp_Types/._18_VISp_Rln1-Rxfp3.csv
- VISp_Types/16_VISp_Pdyn-Oprm1.csv
- __MACOSX/VISp_Types/._16_VISp_Pdyn-Oprm1.csv
- VISp_Types/27_VISp_Adcyap1-Vipr2.csv
- __MACOSX/VISp_Types/._27_VISp_Adcyap1-Vipr2.csv
- VISp_Types/13_VISp_Cort-Sstr4.csv
- __MACOSX/VISp_Types/._13_VISp_Cort-Sstr4.csv
- VISp_Types/28_VISp_Tac2-Tacr3.csv
- __MACOSX/VISp_Types/._28_VISp_Tac2-Tacr3.csv
- VISp_Types/8_VISp_Penk-Oprd1.csv
- __MACOSX/VISp_Types/._8_VISp_Penk-Oprd1.csv
- VISp_Types/11_VISp_Cort-Sstr2.csv
- __MACOSX/VISp_Types/._11_VISp_Cort-Sstr2.csv
- VISp_Types/1_VISp_Npy-Npy1r.csv
- __MACOSX/VISp_Types/._1_VISp_Npy-Npy1r.csv
- VISp_Types/10_VISp_Cort-Sstr1.csv
- __MACOSX/VISp_Types/._10_VISp_Cort-Sstr1.csv
- VISp_Types/20_VISp_Vip-Vipr2.csv
- __MACOSX/VISp_Types/._20_VISp_Vip-Vipr2.csv
- VISp_Types/12_VISp_Cort-Sstr3.csv
- __MACOSX/VISp_Types/._12_VISp_Cort-Sstr3.csv
- VISp_Types/22_VISp_Crh-Crhr2.csv
- __MACOSX/VISp_Types/._22_VISp_Crh-Crhr2.csv
- VISp_Types/4_VISp_Sst-Sstr1.csv
- __MACOSX/VISp_Types/._4_VISp_Sst-Sstr1.csv
- VISp_Types/15_VISp_Pdyn-Oprk1.csv
- __MACOSX/VISp_Types/._15_VISp_Pdyn-Oprk1.csv
- VISp_Types/32_VISp_Trh-Trhr.csv
- __MACOSX/VISp_Types/._32_VISp_Trh-Trhr.csv
- VISp_Types/7_VISp_Sst-Sstr4.csv
- __MACOSX/VISp_Types/._7_VISp_Sst-Sstr4.csv
- VISp_Types/21_VISp_Crh-Crhr1.csv
- __MACOSX/VISp_Types/._21_VISp_Crh-Crhr1.csv
- VISp_Types/33_VISp_Trh-Trhr2.csv
- __MACOSX/VISp_Types/._33_VISp_Trh-Trhr2.csv
- VISp_Types/17_VISp_Pnoc-Oprl1.csv
- __MACOSX/VISp_Types/._17_VISp_Pnoc-Oprl1.csv
- VISp_Types/26_VISp_Adcyap1-Vipr1.csv
- __MACOSX/VISp_Types/._26_VISp_Adcyap1-Vipr1.csv
- VISp_Types/3_VISp_Npy-Npy5r.csv
- __MACOSX/VISp_Types/._3_VISp_Npy-Npy5r.csv
- VISp_Types/34_VISp_Grp-Grpr.csv
- __MACOSX/VISp_Types/._34_VISp_Grp-Grpr.csv
- VISp_Types/9_VISp_Penk-Oprm1.csv
- __MACOSX/VISp_Types/._9_VISp_Penk-Oprm1.csv
- VISp_Types/24_VISp_Rln1-Rxfp2.csv
- __MACOSX/VISp_Types/._24_VISp_Rln1-Rxfp2.csv
- VISp_Types/6_VISp_Sst-Sstr3.csv
- __MACOSX/VISp_Types/._6_VISp_Sst-Sstr3.csv
- VISp_Types/19_VISp_Vip-Vipr1.csv
- __MACOSX/VISp_Types/._19_VISp_Vip-Vipr1.csv
- VISp_Types/5_VISp_Sst-Sstr2.csv
- __MACOSX/VISp_Types/._5_VISp_Sst-Sstr2.csv
- VISp_Types/29_VISp_Cck-Cckbr.csv
- __MACOSX/VISp_Types/._29_VISp_Cck-Cckbr.csv
- VISp_Types/23_VISp_Rln1-Rxfp1.csv
- __MACOSX/VISp_Types/._23_VISp_Rln1-Rxfp1.csv
- VISp_Types/14_VISp_Pdyn-Oprd1.csv
- __MACOSX/VISp_Types/._14_VISp_Pdyn-Oprd1.csv
- VISp_Types/30_VISp_Tac1-Tacr1.csv
- __MACOSX/VISp_Types/._30_VISp_Tac1-Tacr1.csv
- VISp_Types/35_VISp_Nts-Ntsr1.csv
- __MACOSX/VISp_Types/._35_VISp_Nts-Ntsr1.csv
- VISp_Types/31_VISp_Pthlh-Pth1r.csv
- __MACOSX/VISp_Types/._31_VISp_Pthlh-Pth1r.csv
- VISp_Types/37_VISp_Nmb-Nmbr.csv
- __MACOSX/VISp_Types/._37_VISp_Nmb-Nmbr.csv
- VISp_Types/36_VISp_Nts-Ntsr2.csv
- __MACOSX/VISp_Types/._36_VISp_Nts-Ntsr2.csv
- VISp_Types/25_VISp_Adcyap1-Adcyap1r1.csv
- __MACOSX/VISp_Types/._25_VISp_Adcyap1-Adcyap1r1.csv
- VISp_Types/2_VISp_Npy-Npy2r.csv
- __MACOSX/VISp_Types/._2_VISp_Npy-Npy2r.csv
