# Supplementary material for: Single-cell transcriptomic evidence for dense intracortical neuropeptide networks
Source: eLife. 2019 Nov 11;8:e47889. doi: 10.7554/eLife.47889 (PMC6881117; doi:10.7554/eLife.47889)
Supplement: Figure 6—source data 1. [file elife-47889-fig6-data1.zip › VISp_Types/16_VISp_Pdyn-Oprm1.csv]

0.140790070118906	0.994093026693878	1.0259823215946	1.68943473747995	2.35613729566589	1.83116385090149	1.17293434837896	1.34307955830326	1.32250111173082	1.29019220738759	1.51398758974763	1.68371811895165	1.7398094732233	2.80811912995306	2.64046739939035	2.90597164590615	1.92179736899501	2.30802549796384	2.03599792491932	1.55579159779615	2.91391050587677	2.20875973423577	1.89982890624551	2.3356038709707	2.32059593334644	2.54492377238624	2.83291490278674	3.14234835204963	3.27357274408628	3.39894477306576	3.46404288442011	3.43383638083154	3.40898355623399	2.45835942061676	1.75527298770907	0.130174160669649	1.66230912885639	2.67080243703526	3.04519710702929	3.05935530445683	2.12380578163897	1.61272916034148	1.72938516353441	0.743855379932454	2.1454875266969	2.57198746303081	2.51359849199334	3.00029404984346	2.59657174173672	3.38268237097355
0.0657861171785539	0.680027223969825	0.70822111670999	1.33175720014563	1.98927024365794	1.47024720094344	0.840960330167824	0.999316276121672	0.979945273588828	0.94964394568673	1.16204115152742	1.32619411803312	1.38086080061347	2.43959952193679	2.27237354610725	2.53726960615043	1.55929088393928	1.9414570905631	1.6719015501829	1.20227018197873	2.54519538706494	1.84292179226857	1.53767838515371	1.9688602661773	1.95394629743383	2.17715677529565	2.46434511726968	2.77334313935076	2.90445818373776	3.02975247227502	3.09481824405933	3.06462614537951	3.03978594701143	2.09095721566427	1.39596210179804	0.060429198611982	1.30537791513547	2.30261892735247	2.67629698838953	2.69043837053225	1.75873890308981	1.25728475576909	1.37068786940754	0.4685130717418	1.78020944038815	2.20412049739691	2.1459552257016	2.6314510317205	2.22861919254818	3.01349893416911
0.0431281950146283	0.533669214203856	0.558964444058553	1.14813165413866	1.79684627224749	1.28356185275336	0.680131573902107	0.828346710367178	0.810038087212959	0.781490918452878	0.983722459375044	1.1427125116608	1.19603977318019	2.24555411805045	2.07874704845078	2.3430444554702	1.37108735752134	1.74932483845823	1.48216886987322	1.02250650201493	2.3509573440601	1.65150139890416	1.34981572363733	1.77655692743424	1.76173473968866	1.98385132401359	2.270250289315	2.57881894584275	2.70982603040649	2.83504353230868	2.90007735325304	2.86989948691539	2.84507176274646	1.89800950751315	1.21079917302268	0.0395327295273906	1.12245112004062	2.10890428317018	2.48187650421027	2.49600129597864	1.56806737402357	1.07574309516016	1.1861037982889	0.350077858764439	1.58933304481282	2.0107169053317	1.95277118103413	2.43708687479533	2.03513154610287	2.81879875081582
0	0	0	0	0	0	0	0	0	0	0	0	0	0	0	0	0	0	0	0	0	0	0	0	0	0	0	0	0	0	0	0	0	0	0	0	0	0	0	0	0	0	0	0	0	0	0	0	0	0
0	0	0	0	0	0	0	0	0	0	0	0	0	0	0	0	0	0	0	0	0	0	0	0	0	0	0	0	0	0	0	0	0	0	0	0	0	0	0	0	0	0	0	0	0	0	0	0	0	0
0	0	0	0	0	0	0	0	0	0	0	0	0	0	0	0	0	0	0	0	0	0	0	0	0	0	0	0	0	0	0	0	0	0	0	0	0	0	0	0	0	0	0	0	0	0	0	0	0	0
0	0	0	0	0	0	0	0	0	0	0	0	0	0	0	0	0	0	0	0	0	0	0	0	0	0	0	0	0	0	0	0	0	0	0	0	0	0	0	0	0	0	0	0	0	0	0	0	0	0
0	0	0	0	0	0	0	0	0	0	0	0	0	0	0	0	0	0	0	0	0	0	0	0	0	0	0	0	0	0	0	0	0	0	0	0	0	0	0	0	0	0	0	0	0	0	0	0	0	0
5.56793891612758e-05	0.00128727078168906	0.0013962374249165	0.00691261887505086	0.0316897377867796	0.00960588375160842	0.00201546896026195	0.00304804938143005	0.00290077598196052	0.00268308909235758	0.00457961621040158	0.00682105859492459	0.00777280159777031	0.0845514647905301	0.0591813995784586	0.103575070282476	0.0118378626724172	0.0284587525975403	0.0153783435735712	0.00505420056161631	0.105273844676343	0.0227652815602253	0.0112544604367233	0.0302698709963048	0.0292709590824181	0.0480901530044018	0.0890493305401764	0.16565917552465	0.211745798243242	0.264519978520777	0.295440851915819	0.280790552197167	0.269129789948928	0.0397605843106194	0.00805712498363142	5.08236868036692e-05	0.00648851073355944	0.063174803900163	0.137115090529168	0.140997495536019	0.0187820225042333	0.00577765208495856	0.00758666555004584	0.000660369214423836	0.0197291000003315	0.0510157487209447	0.0449014900318659	0.125398530789626	0.0538175210721413	0.257174392419614
0	0	0	0	0	0	0	0	0	0	0	0	0	0	0	0	0	0	0	0	0	0	0	0	0	0	0	0	0	0	0	0	0	0	0	0	0	0	0	0	0	0	0	0	0	0	0	0	0	0
0	0	0	0	0	0	0	0	0	0	0	0	0	0	0	0	0	0	0	0	0	0	0	0	0	0	0	0	0	0	0	0	0	0	0	0	0	0	0	0	0	0	0	0	0	0	0	0	0	0
0	0	0	0	0	0	0	0	0	0	0	0	0	0	0	0	0	0	0	0	0	0	0	0	0	0	0	0	0	0	0	0	0	0	0	0	0	0	0	0	0	0	0	0	0	0	0	0	0	0
0	0	0	0	0	0	0	0	0	0	0	0	0	0	0	0	0	0	0	0	0	0	0	0	0	0	0	0	0	0	0	0	0	0	0	0	0	0	0	0	0	0	0	0	0	0	0	0	0	0
0.00404796521373165	0.0852210079612155	0.0917327085850062	0.336822918326075	0.814820400828662	0.420524449923472	0.127018817170674	0.180241167478344	0.173030123966514	0.162151801733266	0.24901280794726	0.333683422859136	0.365289769617096	1.22265873868714	1.06679949718721	1.31536224343137	0.479746132213377	0.774245315653391	0.560211966740753	0.268330833845373	1.32292968379278	0.692901565883377	0.46500061281626	0.79741758293766	0.784778240229017	0.980104263156491	1.24604414620659	1.54304963451834	1.67109834414112	1.79419891299496	1.85834872030553	1.82856486372867	1.80408217237913	0.903214577450195	0.374314981103814	0.00369642652711146	0.322091685480417	1.09467676773381	1.44892955507742	1.46260412950348	0.626126884858846	0.296256089668236	0.359281336478407	0.0457690187060224	0.642901023944416	1.00448006654142	0.952083748436167	1.40566489236241	1.02675043607915	1.77819608370167
0	0	0	0	0	0	0	0	0	0	0	0	0	0	0	0	0	0	0	0	0	0	0	0	0	0	0	0	0	0	0	0	0	0	0	0	0	0	0	0	0	0	0	0	0	0	0	0	0	0
0	0	0	0	0	0	0	0	0	0	0	0	0	0	0	0	0	0	0	0	0	0	0	0	0	0	0	0	0	0	0	0	0	0	0	0	0	0	0	0	0	0	0	0	0	0	0	0	0	0
0.00115783782733671	0.0260453635152614	0.0281834484954067	0.125175161858727	0.410960427781016	0.166033348473176	0.0401476617821854	0.0594289590090509	0.0567279623603212	0.052706259053692	0.0866159488171726	0.12372094164465	0.138619008536838	0.738392017565216	0.606350131419642	0.820056187134041	0.197374765291351	0.382031079561248	0.243158210239992	0.0947247779948725	0.82681121031146	0.326445513604229	0.189383166553975	0.398457605302654	0.389466096457618	0.536312650926977	0.758794366896073	1.02813587079216	1.14868930584782	1.26631383144038	1.3281482874802	1.2993985031912	1.27581855959331	0.476571352794688	0.142978456290066	0.00105698167911358	0.118400471486514	0.629422387556984	0.941001601815898	0.953572344111313	0.2833489339293	0.10681806717114	0.135742716038293	0.0135466095662467	0.293953276527689	0.555731098718974	0.514269576602794	0.901446698843315	0.573663019189677	1.25094174433111
0.0925608086219414	0.812891028328566	0.842980837939699	1.48749599226655	2.14996818438673	1.62772847666794	0.983085080720034	1.14763824092325	1.12762885912265	1.09626797137741	1.31471161125156	1.48185046417565	1.53728268524599	2.60119439188735	2.43373718729868	2.6989635870595	1.71762960944862	2.10199310763247	1.83109920076548	1.3557819830332	2.70689647425416	2.00306196935457	1.69582500208774	2.12949126824374	2.11452635116198	2.33834297012164	2.62596724560395	2.93520186918631	3.06637634768411	3.19171289491048	3.25679624707956	3.22659631755275	3.20174925536703	2.25194544123639	1.55257880473773	0.0852289823989782	1.46071607307684	2.46403125261301	2.83809860252068	2.85224912287999	1.91846157102013	1.41182572985383	1.52697459295765	0.581982554210905	1.94004643758021	2.36536095748375	2.30707426446746	2.79322161595101	2.38990611392506	3.175454538283
0.0363848136332588	0.480472127357457	0.504440640397914	1.07683861478405	1.72092993497858	1.21067715296065	0.620180092667741	0.763459963555796	0.745676455347128	0.717992149140853	0.915149966215444	1.07149392868055	1.12412689142605	2.16877002793231	2.00218762396317	2.26616386233896	1.29740656766913	1.67356409557722	1.40768193082749	0.953198211860746	2.27406982689817	1.5761196685077	1.27631404332637	1.70070495147062	1.68593171340143	1.90746385630322	2.193439670369	2.5017776655773	2.63272669739797	2.75790289566576	2.82291952690104	2.79274931787373	2.7679283047785	1.82181342210223	1.13870854248073	0.03333014434114	1.05151917710666	2.03229761204364	2.40489097019631	2.41900684561572	1.49308333311499	1.00552435618616	1.11431398145906	0.309027298265722	1.51424031244518	1.93427689280462	1.87644868950405	2.36013160945567	1.95864651615694	2.74166282493423
0	0	0	0	0	0	0	0	0	0	0	0	0	0	0	0	0	0	0	0	0	0	0	0	0	0	0	0	0	0	0	0	0	0	0	0	0	0	0	0	0	0	0	0	0	0	0	0	0	0
0	0	0	0	0	0	0	0	0	0	0	0	0	0	0	0	0	0	0	0	0	0	0	0	0	0	0	0	0	0	0	0	0	0	0	0	0	0	0	0	0	0	0	0	0	0	0	0	0	0
0	0	0	0	0	0	0	0	0	0	0	0	0	0	0	0	0	0	0	0	0	0	0	0	0	0	0	0	0	0	0	0	0	0	0	0	0	0	0	0	0	0	0	0	0	0	0	0	0	0
0	0	0	0	0	0	0	0	0	0	0	0	0	0	0	0	0	0	0	0	0	0	0	0	0	0	0	0	0	0	0	0	0	0	0	0	0	0	0	0	0	0	0	0	0	0	0	0	0	0
0	0	0	0	0	0	0	0	0	0	0	0	0	0	0	0	0	0	0	0	0	0	0	0	0	0	0	0	0	0	0	0	0	0	0	0	0	0	0	0	0	0	0	0	0	0	0	0	0	0
0	0	0	0	0	0	0	0	0	0	0	0	0	0	0	0	0	0	0	0	0	0	0	0	0	0	0	0	0	0	0	0	0	0	0	0	0	0	0	0	0	0	0	0	0	0	0	0	0	0
0	0	0	0	0	0	0	0	0	0	0	0	0	0	0	0	0	0	0	0	0	0	0	0	0	0	0	0	0	0	0	0	0	0	0	0	0	0	0	0	0	0	0	0	0	0	0	0	0	0
0	0	0	0	0	0	0	0	0	0	0	0	0	0	0	0	0	0	0	0	0	0	0	0	0	0	0	0	0	0	0	0	0	0	0	0	0	0	0	0	0	0	0	0	0	0	0	0	0	0
0	0	0	0	0	0	0	0	0	0	0	0	0	0	0	0	0	0	0	0	0	0	0	0	0	0	0	0	0	0	0	0	0	0	0	0	0	0	0	0	0	0	0	0	0	0	0	0	0	0
0	0	0	0	0	0	0	0	0	0	0	0	0	0	0	0	0	0	0	0	0	0	0	0	0	0	0	0	0	0	0	0	0	0	0	0	0	0	0	0	0	0	0	0	0	0	0	0	0	0
0	0	0	0	0	0	0	0	0	0	0	0	0	0	0	0	0	0	0	0	0	0	0	0	0	0	0	0	0	0	0	0	0	0	0	0	0	0	0	0	0	0	0	0	0	0	0	0	0	0
0.026584932086853	0.391202274076653	0.41253261307149	0.949359497107645	1.58284841014168	1.07958977501311	0.517222326441062	0.650079818947385	0.633422915646536	0.607580570527713	0.793739707699967	0.94418254815663	0.995247736633358	2.02865652146598	1.86260151067481	2.12582353842983	1.16449815213928	1.53584548902323	1.27291822700706	0.830158659460517	2.13371322248575	1.43928328522599	1.14381629436503	1.56277359960027	1.5481145252003	1.76828078811401	2.05326382826394	2.36105929300857	2.49187162873848	2.61695053250606	2.68192666265288	2.65177449586378	2.62696929459583	1.68307830329953	1.009426702911	0.0243300655226106	0.924852674286012	1.89260066505846	2.26430380497872	2.27839869819782	1.3571698998082	0.880456426206981	0.985713311704957	0.242843104795887	1.37807490872854	1.79497072277013	1.73741777850099	2.21961566255064	1.81923483983113	2.60072155997386
0.0293321141301136	0.417920535727783	0.440099824539465	0.988718169863207	1.62584746710076	1.12018081211731	0.548383413273108	0.68468751823818	0.667655382582097	0.64120094271461	0.831040800288799	0.983484095916469	1.03508377735069	2.0723599440855	1.90612191091253	2.16960571862538	1.20571370811017	1.57871897062338	1.3147718186403	0.868010280762503	2.17750105677572	1.48185178999289	1.18489086330765	1.60572068605856	1.59102211079169	1.81166141656786	2.09698889294453	2.40497280231116	2.53583264282296	2.66094536443002	2.72593557349261	2.69577713478721	2.67096643708724	1.72630368703864	1.04940023413429	0.0268513661769276	0.963934736307213	1.93615951610662	2.30817172612841	2.32227390903469	1.39941978260249	0.918995336518808	1.02545431710326	0.262280732635645	1.42041173307431	1.83839403265651	1.78074566247948	2.26345884257447	1.86269473677234	2.64471253411118
0	0	0	0	0	0	0	0	0	0	0	0	0	0	0	0	0	0	0	0	0	0	0	0	0	0	0	0	0	0	0	0	0	0	0	0	0	0	0	0	0	0	0	0	0	0	0	0	0	0
0.000605501303828791	0.0138066294564321	0.014957294196511	0.0698856149016342	0.260954322728989	0.0945990797838815	0.0214443800724508	0.0320707012878214	0.0305693786384858	0.0283416422907143	0.0474126774819754	0.0690230036116549	0.0779157379440378	0.523590894714114	0.413070226907991	0.594478406735251	0.114173325877976	0.239785691274004	0.143708696639438	0.05206942592427	0.600418648131552	0.200199389378454	0.109131883514218	0.251759183688702	0.245189952263292	0.356826832175679	0.541134235558387	0.782001362446976	0.894172988062821	1.00547550527056	1.0645845928176	1.03705591117339	1.01453682814284	0.310325375204897	0.0805411291418224	0.000552727091367458	0.0658770410577353	0.431978838765244	0.702410447379557	0.713805950033115	0.170533426187735	0.0590830105370325	0.0761892919777286	0.0071324951215921	0.177747676160412	0.372240541662022	0.33950449326529	0.666760554286763	0.386598949164352	0.990840398976418
0	0	0	0	0	0	0	0	0	0	0	0	0	0	0	0	0	0	0	0	0	0	0	0	0	0	0	0	0	0	0	0	0	0	0	0	0	0	0	0	0	0	0	0	0	0	0	0	0	0
0.000141950071992031	0.00327461060554553	0.0035511179988283	0.0174121592989259	0.0766408529250085	0.0240843855268654	0.00512042257346829	0.00772966446676956	0.00735809576506928	0.00680852304777367	0.0115824675374305	0.0171842510554011	0.0195498081528481	0.189771647238569	0.137427049511625	0.227039658097997	0.0295680092865875	0.0691767025025315	0.0381833616990684	0.0127721667738435	0.230293355868745	0.0558430353729208	0.0281386379937342	0.0733696641588299	0.0710599049927656	0.113460055374977	0.198726049046765	0.339265148085288	0.415318571377587	0.496723247466175	0.542136287188153	0.520808235088768	0.503591283800224	0.0949764015772109	0.0202550034246676	0.00012957197617497	0.0163558834374805	0.145886527273914	0.289266278096473	0.296214883605676	0.0463723431359022	0.0145819740058086	0.0190877722688269	0.00168174518631577	0.048635013491876	0.119851407203086	0.106435200687697	0.267990644824785	0.125924959880525	0.48570436237202
3.17962581917686e-05	0.0007355555681858	0.000797862767328455	0.00396087534688439	0.0183784068115149	0.00551137712538464	0.00115206687183287	0.00174318965285299	0.00165884310346912	0.00153419166252454	0.0026210742206041	0.0039082361799897	0.00445563562898168	0.0502771961481078	0.0347758359901928	0.062130599206334	0.00679940866863103	0.0164788562968855	0.00884829054246355	0.0028933711381155	0.0631985846909216	0.0131457552335991	0.00646246837899799	0.0175429260057375	0.0169558181255413	0.0281100658115076	0.0530620861949248	0.102156371291046	0.133159160056677	0.169955445041891	0.192132424033533	0.181569337717334	0.173233259083605	0.0231488016095632	0.00461926441627998	2.90232924098558e-05	0.00371708987863412	0.0371924529638949	0.0835016555261672	0.0860139455998821	0.0108246350642707	0.00330870177683177	0.00434853851990179	0.000377222884046123	0.0113757098924989	0.0298617326202881	0.0262062869403208	0.0759681107276241	0.0315436972467091	0.164753191529589
3.50535159633576e-05	0.000810839754302611	0.000879517646655732	0.00436461740863844	0.0202180117883159	0.00607206430007973	0.00126991874667128	0.00192137741759442	0.00182842715234697	0.00169105734878346	0.00288870081125649	0.00430663915447059	0.00490952543714592	0.0551138832992913	0.0381861396806208	0.0680211454623348	0.00749000485014834	0.0181322655544081	0.00974466220531416	0.00318869887073029	0.0691825546869365	0.0144702811278527	0.00711912220071272	0.0193007465198385	0.0186560637415538	0.0308896877173713	0.0581491944311475	0.111383360705808	0.144751625678105	0.184130087680541	0.207754174452106	0.19651163074451	0.187626778932667	0.0254520830790434	0.00508972541569382	3.19964937504195e-05	0.00409609926472369	0.0408288014679852	0.0912150270580996	0.0939352814709299	0.0119184876240644	0.00364624483620942	0.00479157855042446	0.000415849241994727	0.0125244511307082	0.0328081163096925	0.0288038282235235	0.0830499930811239	0.034649515306762	0.178576812207676
0.000115526464062793	0.0026668374701486	0.00289219535083926	0.0142229462595186	0.0633595312440845	0.0197005590223808	0.00417170566525354	0.00630100100043306	0.00599763539334415	0.00554902657713241	0.00944940748146146	0.0140361099138964	0.0159762233584341	0.160162217725422	0.114921607936779	0.19280751696486	0.0242136110910374	0.0571050526227408	0.0313243490414198	0.010422627825362	0.195673910935601	0.0459760368283919	0.0230362595451302	0.0606163412720659	0.058681410586741	0.0944612469345639	0.167974029890824	0.293058247579988	0.362446192267349	0.437810444933985	0.480284180442593	0.460300800558664	0.444215313348876	0.0787966585195888	0.0165549571943629	0.000105452236347674	0.0133571733281836	0.122182380061049	0.248054607066714	0.25427769097016	0.03810587300868	0.0119040498802671	0.0155971349757204	0.00136914434391383	0.0399835162361971	0.0999012723412935	0.0884958354811065	0.229066043266452	0.105081788959173	0.427549061790381
0	0	0	0	0	0	0	0	0	0	0	0	0	0	0	0	0	0	0	0	0	0	0	0	0	0	0	0	0	0	0	0	0	0	0	0	0	0	0	0	0	0	0	0	0	0	0	0	0	0
0	0	0	0	0	0	0	0	0	0	0	0	0	0	0	0	0	0	0	0	0	0	0	0	0	0	0	0	0	0	0	0	0	0	0	0	0	0	0	0	0	0	0	0	0	0	0	0	0	0
0	0	0	0	0	0	0	0	0	0	0	0	0	0	0	0	0	0	0	0	0	0	0	0	0	0	0	0	0	0	0	0	0	0	0	0	0	0	0	0	0	0	0	0	0	0	0	0	0	0
0	0	0	0	0	0	0	0	0	0	0	0	0	0	0	0	0	0	0	0	0	0	0	0	0	0	0	0	0	0	0	0	0	0	0	0	0	0	0	0	0	0	0	0	0	0	0	0	0	0
0	0	0	0	0	0	0	0	0	0	0	0	0	0	0	0	0	0	0	0	0	0	0	0	0	0	0	0	0	0	0	0	0	0	0	0	0	0	0	0	0	0	0	0	0	0	0	0	0	0
0	0	0	0	0	0	0	0	0	0	0	0	0	0	0	0	0	0	0	0	0	0	0	0	0	0	0	0	0	0	0	0	0	0	0	0	0	0	0	0	0	0	0	0	0	0	0	0	0	0
0	0	0	0	0	0	0	0	0	0	0	0	0	0	0	0	0	0	0	0	0	0	0	0	0	0	0	0	0	0	0	0	0	0	0	0	0	0	0	0	0	0	0	0	0	0	0	0	0	0
0	0	0	0	0	0	0	0	0	0	0	0	0	0	0	0	0	0	0	0	0	0	0	0	0	0	0	0	0	0	0	0	0	0	0	0	0	0	0	0	0	0	0	0	0	0	0	0	0	0
5.23307695711834e-05	0.00120995598667239	0.00131238786574378	0.00649995664648808	0.0298477433739409	0.00903410684451145	0.00189451314238946	0.00286532868616054	0.00272685615936374	0.00252218310414383	0.00430553716253827	0.00641382196596629	0.0073092199180068	0.0799057841576921	0.0558410097829833	0.0979970512603401	0.0111349251136995	0.026798816366982	0.0144686495091535	0.00475187386876638	0.099614443767995	0.0214292846612314	0.0105857448714054	0.0285077252332199	0.0275651366558607	0.0453435046853681	0.0841796936493111	0.157295673118829	0.201547641815492	0.25243863830636	0.282354562064883	0.268171783670219	0.256894202888424	0.037469364521122	0.00757673332645248	4.77670784245764e-05	0.00610098899108833	0.059624128396772	0.129985122523103	0.133695158333202	0.0176750519372461	0.00543232079287838	0.00713409435278095	0.000620679859791478	0.018567495578323	0.0481110901194573	0.0423282106353986	0.118797762166439	0.050762481000175	0.245342132147133
0.000227972286811366	0.00524760342926174	0.00568962192367337	0.0276366655453336	0.117268360781069	0.0380587510051933	0.00819509499499817	0.0123489926589723	0.0117583582257401	0.0108842270896496	0.0184558497228686	0.0272790718806742	0.0309855107781821	0.274199647202579	0.203539414394597	0.322831636848412	0.046557812520831	0.106306481653326	0.0597936902745762	0.0203352021265149	0.327018679117518	0.0864991706124207	0.0443481059847999	0.112475140489931	0.109080509922116	0.17012272002341	0.286001994418828	0.462667079950009	0.553054978698301	0.646873178169915	0.698140280844365	0.674148815263947	0.654671580085245	0.143833115108528	0.0320882283923064	0.00020809482076141	0.0259784418420209	0.21516543973509	0.401455367871683	0.41005872938396	0.072246536757572	0.0231884306649255	0.0302624747690663	0.00269799471256201	0.0756659967018302	0.179105688632738	0.160186641666503	0.374903393554668	0.187592953310867	0.634326240287595
9.34698122626745e-05	0.00215888555375374	0.00234143518841367	0.0115429037917353	0.0519540831124315	0.0160072496217212	0.00337823478904772	0.00510490618700906	0.0048588055891758	0.00449493820343607	0.00766091458495874	0.0113908130087726	0.0129707199518184	0.133801590297984	0.0952003135602851	0.162011627958715	0.0196932611147321	0.0467655617070292	0.0255150966821929	0.0084517202475348	0.164502197866497	0.0375649935315555	0.0187309890606564	0.0496768502673855	0.0480720580613017	0.0779409599341158	0.140525728546972	0.250328734808343	0.312780964695704	0.38166802938521	0.420921418082409	0.402416951454245	0.387568468024562	0.0648142402327214	0.0134422581145132	8.53187967633626e-05	0.0108382393184371	0.101355443223663	0.210383205307684	0.215878872754603	0.0310834073574101	0.00965611030474519	0.0126619111257584	0.00110804833961079	0.032627883109991	0.0825174515634001	0.0729329885424586	0.193671853820296	0.0868840520228269	0.372229214901467
0	0	0	0	0	0	0	0	0	0	0	0	0	0	0	0	0	0	0	0	0	0	0	0	0	0	0	0	0	0	0	0	0	0	0	0	0	0	0	0	0	0	0	0	0	0	0	0	0	0
0	0	0	0	0	0	0	0	0	0	0	0	0	0	0	0	0	0	0	0	0	0	0	0	0	0	0	0	0	0	0	0	0	0	0	0	0	0	0	0	0	0	0	0	0	0	0	0	0	0
0	0	0	0	0	0	0	0	0	0	0	0	0	0	0	0	0	0	0	0	0	0	0	0	0	0	0	0	0	0	0	0	0	0	0	0	0	0	0	0	0	0	0	0	0	0	0	0	0	0
0	0	0	0	0	0	0	0	0	0	0	0	0	0	0	0	0	0	0	0	0	0	0	0	0	0	0	0	0	0	0	0	0	0	0	0	0	0	0	0	0	0	0	0	0	0	0	0	0	0
0	0	0	0	0	0	0	0	0	0	0	0	0	0	0	0	0	0	0	0	0	0	0	0	0	0	0	0	0	0	0	0	0	0	0	0	0	0	0	0	0	0	0	0	0	0	0	0	0	0
0	0	0	0	0	0	0	0	0	0	0	0	0	0	0	0	0	0	0	0	0	0	0	0	0	0	0	0	0	0	0	0	0	0	0	0	0	0	0	0	0	0	0	0	0	0	0	0	0	0
0	0	0	0	0	0	0	0	0	0	0	0	0	0	0	0	0	0	0	0	0	0	0	0	0	0	0	0	0	0	0	0	0	0	0	0	0	0	0	0	0	0	0	0	0	0	0	0	0	0
0	0	0	0	0	0	0	0	0	0	0	0	0	0	0	0	0	0	0	0	0	0	0	0	0	0	0	0	0	0	0	0	0	0	0	0	0	0	0	0	0	0	0	0	0	0	0	0	0	0
9.41403289011557e-05	0.00217433554215287	0.00235818804346321	0.0116246186077081	0.0523052481275327	0.0161199866451129	0.00340237688626543	0.00514131486133706	0.00489346892149983	0.00452701916760671	0.00771539166392572	0.0114714652974048	0.0130623914407336	0.134626961383059	0.0958132086921473	0.162980700589242	0.0198313708897255	0.0470835267999255	0.0256928421394441	0.00851176586863107	0.165483512500066	0.0378230961430085	0.0188624959118277	0.0500134930353209	0.0483984207052011	0.0784525326603214	0.141386208727844	0.251691576882565	0.314377514345116	0.383486116051643	0.422850842322111	0.404295146008848	0.389403941819648	0.065245993507695	0.0135372105739268	8.59308469227488e-05	0.0109150280952634	0.102003503932106	0.211577868371707	0.217097605528947	0.0312985652506716	0.00972461717272711	0.0127514319729857	0.00111598771047641	0.0328533327865312	0.0830562867802795	0.0734143953858647	0.194791417049529	0.0874486313616774	0.374018990340211
0	0	0	0	0	0	0	0	0	0	0	0	0	0	0	0	0	0	0	0	0	0	0	0	0	0	0	0	0	0	0	0	0	0	0	0	0	0	0	0	0	0	0	0	0	0	0	0	0	0
0	0	0	0	0	0	0	0	0	0	0	0	0	0	0	0	0	0	0	0	0	0	0	0	0	0	0	0	0	0	0	0	0	0	0	0	0	0	0	0	0	0	0	0	0	0	0	0	0	0
0	0	0	0	0	0	0	0	0	0	0	0	0	0	0	0	0	0	0	0	0	0	0	0	0	0	0	0	0	0	0	0	0	0	0	0	0	0	0	0	0	0	0	0	0	0	0	0	0	0
0.315346789953157	1.41000145734292	1.44402275231897	2.12879830345037	2.80000305705964	2.27213057786095	1.59891491329012	1.77534816709399	1.75413764707053	1.72077186488843	1.95047032523732	2.12300524893991	2.17980430483466	3.25277960835321	3.08492355960837	3.35071958198339	2.36354445839175	2.75174716206911	2.47852115982873	1.99307172508896	3.35866470995883	2.65212832577501	2.34140164233272	2.77941008637077	2.76435680509835	2.98922287417968	3.27759944167253	3.58724150893247	3.71851824206451	3.84392747096745	3.90904105437339	3.87882765932994	3.85396879393785	2.90248302848344	2.19544719463393	0.295340718540723	2.10130076773636	3.11530164768354	3.49003994050073	3.50420619099705	2.56680072012508	2.05097699197169	2.16925537588579	1.13557830824965	2.58858491325645	3.01633461951889	2.9578380939325	3.44510953365816	3.04096002507141	3.82766082782715
0.436156220581942	1.61333740175514	1.64785364187568	2.33741871443685	3.00959852700952	2.48109960282358	1.80456303686003	1.98240677575746	1.96105560110823	1.92745407310491	2.15846033450559	2.33160899943872	2.3885621741744	3.46254592077276	3.29464598546001	3.56050467222926	2.57268261045471	2.96131161433091	2.68782715876512	2.20123673521261	3.56845114581646	2.86161672444675	2.55050203906324	2.98899274025319	2.97392969824786	3.19891154757796	3.48737092051879	3.79705776904248	3.92834573344514	4.05376294365026	4.11887984636477	4.08866497287545	4.06380481150894	3.11213397002126	2.40424407865532	0.411465490159294	2.30984007745379	3.32503332264739	3.69984540074127	3.7140133796028	2.77620855017104	2.25935385535198	2.37798612860125	1.33308384615391	2.79801484196761	3.22603362162856	3.16751397671185	3.65490912377189	3.25066786574197	4.03749539062835
0.0527707673316348	0.601109166391374	0.627864086377655	1.23470701457867	1.88805575483171	1.37174376829772	0.754906802312414	0.908334156203886	0.889476713127064	0.8600247749964	1.06752419650615	1.22921242871838	1.28324218358844	2.33762245522857	2.17059335122218	2.43520809536048	1.4600683906701	1.84037996067534	1.57195613519878	1.10706185805291	2.4431278202421	1.74218005308573	1.43861722186402	1.86770257252305	1.85283182086392	2.07552752952664	2.36234482955155	2.67114118089982	2.80220553376291	2.92746377192271	2.99251454417825	2.96232912689134	2.937494784649	1.98949624268455	1.29818106731363	0.0484153068030617	1.20866035402481	2.20079729820688	2.57414373197754	2.5882773228439	1.65835030351214	1.16122738531427	1.27318185593902	0.403704314065271	1.67972420057522	2.10244510166355	2.04438307812367	2.52932422924704	2.1269042752676	2.91121434476774
0.125285412793193	0.941612599727215	0.973056172779223	1.63190153904018	2.29759559496934	1.77327300667739	1.11832470940347	1.28710994106622	1.26666928504943	1.23459023279908	1.45709302828865	1.62620193216284	1.682135639765	2.74939807750074	2.58179249589491	2.84723083141942	1.86373185004373	2.24951627409172	1.97775829364303	1.49872078414967	2.8551682748773	2.15033003050598	1.84180244751303	2.27707559242443	2.26207787411417	2.48628432528907	2.77418841408669	3.08357471252857	3.2147872703282	3.34015088740196	3.40524549984813	3.37504055473807	3.35018909622023	2.39975957319887	1.69755914691746	0.115688415761209	1.60485867238096	2.61211781203449	2.9864348439014	3.00059122091557	2.06546014703936	1.55544391777782	1.67173911288843	0.696250974520161	2.08711885086585	2.51333716911464	2.45497247305778	2.9415379688548	2.53791216357454	3.3238894443697
0.518618214587765	1.73454622385215	1.76926416381429	2.46076446257709	3.13333459771931	2.60458504441589	1.92671135048239	2.10512475984517	2.08371689373358	2.05002028954887	2.28155307448804	2.45494806760485	2.51196302214459	3.58635025462994	3.41843278724539	3.6843165068088	2.69623576657825	3.08503528733994	2.81144748035001	2.32439976241063	3.69226351787744	2.98530999375975	2.67404008203712	3.11272368855965	3.09765674518363	3.32268486404212	3.61117731812826	3.92088205328897	4.05217450330716	4.17759490103631	4.24271312937199	4.21249766544244	4.18763698650618	3.23589220951118	2.52766056111066	0.491380269547418	2.43315330489584	3.44882381953031	3.82366537151483	3.83783404069631	2.899869602696	2.38260191804122	2.50137610887604	1.45189210129938	2.92168473186689	3.34981106494082	3.29128218247965	3.77872674995107	3.37444884040197	4.16132698463555
1.20875187075208	2.5468562482556	2.58210374984407	3.27864009091091	3.95221622955499	3.42282108542804	2.74148043812706	2.92137560064858	2.89982058930232	2.86587705549618	3.09877487713253	3.2728064510333	3.32998085901803	4.4054074935848	4.2374449343112	4.50339303537925	3.51464636356024	3.90388501547596	3.63003112174901	3.14180333882469	4.51134142864378	3.80408146857814	3.49241172845855	3.93159213902167	3.91651515595714	4.1416623228984	4.43023986455572	4.73999059605461	4.87129457998554	4.99672317357181	5.06184481032106	5.03162782826667	5.00676581856223	4.05483088140234	3.34571873765609	1.17167953439731	3.25094496941207	4.26784547080142	4.64276282259864	4.65693326689812	3.71855813627429	3.20022526863246	3.31936590215501	2.25783016116746	3.74039601921282	4.16879913967188	4.11024649411735	4.59781817197034	4.1934459988608	4.98045432285131
1.01901422476757	2.34189133856222	2.37708070591109	3.07306734366664	3.74653435220865	3.21720921512185	2.53624611042333	2.71597958502712	2.69444060809975	2.66052399309872	2.89327317706421	3.06723557646187	3.12439267147484	4.19970658967441	4.03174891533244	4.29769004190846	3.30901555547609	3.69820659554697	3.42438154657394	2.93628187696096	4.30563828544888	3.59841152995312	3.28678514557738	3.72591169011889	3.71083579506465	3.93597006209907	4.22453838570159	4.53428413480755	4.66558686944139	4.79101457531043	4.85613584288884	4.82591902526471	4.80105715969808	3.84914282316555	3.14012617105161	0.983337216669909	3.04538134065956	4.06214842216765	4.43705756277628	4.45122781479734	3.51289718853037	2.99467992354769	3.11378075908968	2.05356972085456	3.5347326047942	3.96310572870225	3.90455565777992	4.39211356521345	3.98775160374029	4.77474582578807
0.794162154523365	2.08627998117613	2.12134548621086	2.81615833996316	3.48939176746224	2.96021649397884	2.2800602864967	2.45944846543083	2.43794374911746	2.40408464239051	2.63651614305506	2.81033057940143	2.86745063069379	3.94252326177419	3.77457604847497	4.04050223911816	3.05198230184385	3.44107141385203	3.16730812029744	2.67948258036514	4.04845016201489	3.34129450771436	3.02976093561986	3.46877216399042	3.45369859858897	3.67880524310181	3.96735382653954	4.27708890546494	4.40838896457195	4.53381476926821	4.59893524621115	4.56871878073968	4.54385722386598	3.59198700338257	2.88317475987216	0.761146344979846	2.78849184574797	3.80497335034282	4.17986490641296	4.19403474665077	3.25579941559534	2.73782954222571	2.85684523276527	1.7994552107472	3.27762955088061	3.70593844672455	3.64739388910411	4.13492230745018	3.73058221428068	4.5175462364767
0.00037642042782703	0.00863235879695833	0.00935642785620328	0.0447384932729762	0.179533063135234	0.0611707641687716	0.0134517902952309	0.0202088869945914	0.0192505725944557	0.0178307880537926	0.0300703234361891	0.0441706107868852	0.0500434146069473	0.389799266114445	0.298272158637789	0.450478207649369	0.0744064404346309	0.163761372966915	0.0947392850126872	0.0330881158058718	0.45562628138792	0.134803375600569	0.0709790821964459	0.172658160393734	0.167769151127768	0.253317103133691	0.404682112291154	0.617076151529639	0.72011616847995	0.824281100764992	0.880243977244977	0.854130218451792	0.832833439648997	0.217061229663648	0.0517850295643686	0.000343604521575878	0.0421027992937485	0.313642448298732	0.545397309416514	0.555578529344025	0.113574817316211	0.0376546962330351	0.0489000691684876	0.00444662944171653	0.118699190466733	0.265520316148119	0.239711669897589	0.513734676473581	0.27696838972933	0.810489509818948
0.411204946392472	1.57430200862473	1.60874033225656	2.2975552716976	2.9695832241471	2.44118183229395	1.76516429105171	1.94278717565833	1.92145799761578	1.88789335076104	2.11869522670201	2.29174815398156	2.34867730561271	3.42250403975154	3.2546109310798	3.52045987045857	2.53273849652019	2.9213011378728	2.64785690939685	2.16144431734144	3.5284061347501	2.82161808328673	2.51056380518585	2.94897943155708	2.93391790834463	3.15888174385382	3.44732823588817	3.75700811926961	3.88829433688955	4.01371030579787	4.07882669228059	4.04861204872452	4.02375208891317	3.07211003641238	2.36435312986448	0.38738180039369	2.26998927876611	3.28499682950133	3.65979743069192	3.67396514073526	2.73622244883849	2.21952838877163	2.33810548629181	1.29497195167455	2.7580253009686	3.18600221109541	3.12748616283359	3.61486206672893	3.21063508024401	3.99744289428487
1.7409608414616	3.09794113501191	3.13325791770513	3.83044836086508	4.50415413994155	3.97467583957873	3.29288623098553	3.47297377209185	3.45139968977033	3.41742413587935	3.6504987087135	3.82461249573519	3.8818074755094	4.9573679991657	4.78939963894728	5.0553560223074	4.06652361540414	4.45581881973801	4.18193066639604	3.69355066000201	5.0633045933679	4.35600519990608	4.04428396103369	4.48352835295781	4.46845007774057	4.69361256453114	4.98220105288335	5.29195770089997	5.42326316832938	5.54869281604449	5.613814891168	5.58359771385995	5.55873553299809	4.60677613220721	3.89755055719437	1.70208288478796	3.80274240388308	4.81980139818334	5.19472850078356	5.20889917340921	4.27047118899206	3.75200097516237	3.87118890123702	2.80807388245774	4.29231200168687	4.72075074719139	4.66219504411687	5.14978307465346	4.74539877510416	5.53242384515546
1.65991073864116	3.0153127945574	3.05062389965343	3.74776078001223	4.42145595194658	3.89198445506823	3.21023159921943	3.39030338761219	3.36873086661091	3.33475793431144	3.56781803814716	3.7419250969772	3.79911839337165	4.87466796273606	4.70670007706444	4.97265578289271	3.98383039011142	4.37312096766037	4.09923561717175	3.61086806696497	4.98060433940876	4.27330817189593	3.96159114641462	4.40083030374715	4.3857521342395	4.61091336774864	4.89950096060194	5.209257124624	5.34056247069832	5.46599203218242	5.53111407144561	5.50089691010989	5.47603474324922	4.52407734370834	3.81486104930536	1.62118706979473	3.72005570971794	4.73710173627318	5.11202804121351	5.12619869516124	4.18777503461899	3.6693160590962	3.78850011510486	2.72551454201412	4.20961560762299	4.63805143867083	4.57949598572098	5.06708267852236	4.66269937097494	5.44972307112354
1.93263525609151	3.29234675609454	3.32767331531782	4.02495597374448	4.69868001071204	4.16918999976809	3.48733712142887	3.66745178257159	3.64587501238432	3.61189494527553	3.84499442638289	4.01911979516723	4.07631767259836	5.15189705149081	4.98392787447854	5.24988542401131	4.26104094411177	4.65034411231841	4.37645113458103	3.88804968702046	5.25783402010576	4.55052907407377	4.23880058285641	4.67805398484911	4.6629755276816	4.88814017164705	5.17673020134083	5.48648768241006	5.61779335871577	5.74322315485151	5.8083452916977	5.77812808689813	5.75326588193747	4.80130303657845	4.09206148713812	1.89348883893566	3.99724849046724	5.01432980588264	5.38925828141938	5.40342898619348	4.46499355941824	3.94650400099961	4.06569858880405	3.00236066126214	4.48683478467994	4.91527854663243	4.85672241303962	5.34431274609805	4.93992673910805	5.72695416704285
1.81538621003434	3.17357406858277	3.20889518144347	3.90612647075923	4.57984033762343	4.05035684974516	3.36853921547168	3.54863876926805	3.52706349635063	3.49308594332938	3.72617154942992	3.90029046678168	3.95748673013205	5.03305560621584	4.86508688417271	5.13104378412606	4.14220602914289	4.53150476129328	4.25761447084834	3.76922496664063	5.13899236627615	4.43169051313378	4.11996606164006	4.55921444482098	4.54413608900342	4.76929953138034	5.05788870251839	5.36764571956249	5.49895127952044	5.62438099298331	5.6895030954489	5.65928590596258	5.63442371442537	4.68246278775396	3.97323013645074	1.77638978593129	3.87841983767531	4.89548871967602	5.27041643046232	5.28458711732917	4.34615583609455	3.82767705314169	3.94686793015621	2.88365418339562	4.36799683154751	4.796437799237	4.73788190545103	5.22547095596243	4.82108590004802	5.60811201459917
1.20306752504444	2.54081193326491	2.57605808405262	3.27258166100109	3.94615526751963	3.4167617476816	2.73542986445639	2.91532127272835	2.89376663362606	2.85982372477843	3.09271809605123	3.26674806458019	3.32392207081207	4.39934609014322	4.23138364419565	4.49733158346212	3.50858658639814	3.89782413365288	3.62397090915019	3.13574609909475	4.50527997325322	3.79802078352445	3.48635204933275	3.92553121012621	3.9104542523036	4.13560111997008	4.42417844777605	4.73392906368932	4.86523301863824	4.99066159163073	5.05578321981574	5.02556624157589	5.00070423521524	4.04876977597152	3.33965984783514	1.16602879434938	3.24488675110507	4.26178415679869	4.63670131810487	4.65087175794372	3.71249765981645	3.19416747462751	3.31330718459597	2.25180222919467	3.73433548552567	4.1627379100603	4.10418532423579	4.59175668262687	4.18738474641757	4.97439274325787
0.0999546369157003	0.844578855360353	0.875040456724052	1.52354301273735	2.18692481401906	1.66409650601202	1.01657073465809	1.18230168461114	1.16217189950525	1.1306107055029	1.35018964551489	1.51788225821558	1.57345573016689	2.63831422868586	2.47081498732182	2.73610143387094	1.75415504347463	2.1389202308073	1.86778194202299	1.39141650870293	2.74403561220137	2.03991690600008	1.73231520211934	2.1664357015889	2.15146150018247	2.375388492923	2.66309203616179	2.97236964271255	3.10355491415047	3.22889913428393	3.29398567826236	3.26378432702383	3.2389360186683	2.2889549353333	1.58878774888545	0.0920970421793213	1.49668907080997	2.50111790546922	2.8752560024733	2.88940818265894	1.95524028513097	1.44765119587876	1.56312272049788	0.609753152139503	1.97684603282251	2.40241635270739	2.34410756761805	2.83037337945805	2.42696996064425	3.2126399028024
0.11496528859193	0.903987646876383	0.93507651515003	1.59021692643931	2.25509042913362	1.73129779611526	1.078999412769	1.24669070963479	1.22636117083676	1.19446733453786	1.41592625040972	1.58453113123786	1.6403368087229	2.70674662227251	2.53917869283676	2.80456325045247	1.82161455324034	2.20703758645625	1.93549926488727	1.45741123103509	2.8124995379906	2.10791616009159	1.79971693258954	2.2345813700397	2.21959198340757	2.4436994455847	2.73153252303555	3.0408803435236	3.17208324267088	3.29743999397778	3.3625317505567	3.33232807750798	3.30747773400489	2.35720699163817	1.65572781118445	0.106065561774686	1.563241228365	2.56949607796508	2.94374975942349	2.95790465078758	2.02311477832644	1.51396052239811	1.62996285130847	0.662464086768841	2.04475470995553	2.47074344163499	2.41239854617999	2.89885792957277	2.49531086259532	3.28117933373897
0.640627316881266	1.8979389550075	1.93285325540292	2.626228445462	3.29917474674155	2.77018373056757	2.09101717258046	2.26998235165594	2.24851963930423	2.21473102189619	2.44677287045177	2.62040560700779	2.67748014672597	3.75225612282752	3.58432177867613	3.85022959496213	2.86189971771855	3.25086349851251	2.97717614753437	2.48968742304331	3.85817712338384	3.15110892612737	2.83968946847141	3.27855890525801	3.26348820520471	3.48856087328934	3.77708517285228	4.08680712455384	4.21810389192245	4.34352735755152	4.40864686174632	4.37843082954181	4.35356965246425	3.40175370336967	2.69319276214803	0.610386628682426	2.59858591658421	3.6147163680563	3.98958629103192	4.00375562465662	3.06563750585717	2.54797165444832	2.66688275302586	1.6129339168359	3.08746114708711	3.51569104714734	3.45715327150398	3.94464541274578	3.54033222221461	4.32725909141131
0.00059278154144713	0.0135208665936941	0.0146481146865747	0.0685265096052141	0.256811166554273	0.0928084703174026	0.0210043162070251	0.0314203362402046	0.0299484205518685	0.0277645037705058	0.0464674494501123	0.0676793997724483	0.0764137700587487	0.517148240583904	0.407431071747448	0.587617605527391	0.11205766729065	0.235894908163703	0.141129064739056	0.0510367009143334	0.593525791903717	0.196814431914928	0.107098570336986	0.247724160704941	0.241233579528666	0.351681395048244	0.534581696752692	0.774312393759633	0.886134455654228	0.997168622859665	1.0561607645104	1.02868457518031	1.0062109712487	0.305638791694731	0.0789930133966342	0.000541115266032337	0.0645902282759933	0.426187437930039	0.695030124292158	0.7063779067517	0.16755849970719	0.0579202306736687	0.0747178204346537	0.00698375958198382	0.174670481162553	0.366953436190811	0.334524325643344	0.659537831284946	0.381184282825551	0.982565009264733
0	0	0	0	0	0	0	0	0	0	0	0	0	0	0	0	0	0	0	0	0	0	0	0	0	0	0	0	0	0	0	0	0	0	0	0	0	0	0	0	0	0	0	0	0	0	0	0	0	0
0.00049282419124451	0.0112689435187666	0.0122110747149678	0.0576968246200819	0.222803502006916	0.0784759542518037	0.0175309491203998	0.0262759750097927	0.0250381545244929	0.0232028017149427	0.0389679366331697	0.0569749626544388	0.0644278766897568	0.462896582851365	0.360373166749222	0.529569225389649	0.0950653862755019	0.204046315277887	0.120308314364661	0.0428355523406923	0.535184830212017	0.169257438325341	0.090781824161404	0.214643052455944	0.20882501418139	0.308978900495544	0.479335864160276	0.70863391119435	0.817190246382941	0.925698839571807	0.983585243114547	0.95660576028609	0.934561993284502	0.266940980686202	0.0666328983019637	0.000449865591653712	0.0543443021212489	0.377776607582198	0.632212664598857	0.643119462160797	0.143445875357218	0.0486738147275628	0.0629790290355428	0.00581330755869134	0.14970163145239	0.323006159850557	0.293268981427103	0.598173246398349	0.336112771688706	0.91139246209237
0.000260090783303706	0.00598207628715371	0.00648550064789558	0.0313938613236941	0.13151542649042	0.0431639445289305	0.00933769613799659	0.014061444440181	0.013390161527414	0.0123964426807486	0.0209949031880884	0.0309893645742306	0.0351798384326075	0.301946425797849	0.225856781727777	0.353801540332668	0.0527355898052649	0.119396253203872	0.0675955457191453	0.023125995053559	0.358248531018755	0.0974139344283943	0.0502492873204515	0.126220135380372	0.122466207779281	0.189520075858719	0.314566725926576	0.501034257586853	0.595035099290812	0.691864112861269	0.744514478092644	0.719896528992503	0.699883895922829	0.160754670724227	0.0364256643613539	0.000237413591706395	0.0295177709711996	0.238442865161626	0.436890071654474	0.445932233849256	0.0815265657921562	0.0263590612244401	0.0343627452602475	0.00307687894431023	0.0853436992686917	0.199312167626023	0.178667494681599	0.408924713684394	0.208547340067847	0.678952296855454
0.000303897811270086	0.00698192683995191	0.00756876341988031	0.0364669692845396	0.150224816833321	0.050032255931786	0.0108914167691624	0.0163864603341799	0.015606163969332	0.0144507094004496	0.024434507984882	0.0359997747138358	0.0408365236389711	0.337144717288651	0.254559831435718	0.392772601503004	0.0610230838543356	0.136637980867044	0.0780165230113839	0.0269040573045334	0.397521234292482	0.111873167593204	0.05817158371426	0.144293896427525	0.140084069435912	0.214655047634473	0.350728223406718	0.548439443522487	0.64644990981701	0.746567181134624	0.800712397950523	0.775418653479233	0.754826870980548	0.18282216674722	0.0422731034858501	0.000277402325459008	0.0342995110953362	0.268307477924127	0.480988459007106	0.490528464221046	0.0938734131529179	0.030646936403611	0.039893978589786	0.00359315916019106	0.0982060953752375	0.22544118711813	0.202671494806823	0.451412212105261	0.235591541659565	0.733259396491013
0	0	0	0	0	0	0	0	0	0	0	0	0	0	0	0	0	0	0	0	0	0	0	0	0	0	0	0	0	0	0	0	0	0	0	0	0	0	0	0	0	0	0	0	0	0	0	0	0	0
0.000151662970036106	0.00349781401461973	0.00379308648475825	0.01857865006673	0.0814227387539916	0.0256848189319167	0.0054686500412051	0.00825366117650972	0.00785713085382617	0.00727059656976602	0.0123639531190172	0.0183357935213309	0.0208560993388472	0.200167873765973	0.145415414270045	0.238974701661441	0.0315198066832758	0.0735312244929637	0.0406777473715493	0.013632670722115	0.242356338077083	0.059414519473306	0.0299993025852424	0.0779652118733805	0.0755229843491243	0.12024024539483	0.209504657216362	0.355086668471271	0.433242889010197	0.51651692851619	0.562827387165889	0.541089767758925	0.523526904664789	0.100775743941663	0.0216072532122322	0.000138438041104912	0.017453023534291	0.154284897161218	0.303483801433265	0.310666892435273	0.0493719720101217	0.0155622413821332	0.0203639087719796	0.00179660052994958	0.0517724707289177	0.126960664896663	0.112847780894573	0.281465593347788	0.133342241124194	0.505265476932523
0.000298567770585098	0.00686039166227342	0.00743710031219544	0.0358528496032338	0.147990931071276	0.0492023263997769	0.0107026625578739	0.016104225237088	0.0153371324367031	0.0142012724508736	0.02401744238793	0.0353932064243818	0.0401521632792009	0.333011270500477	0.25116704267917	0.388213429624062	0.0600231024149394	0.134576283809911	0.0767618182285955	0.0264461090857128	0.392928166122548	0.11013933043893	0.0572153149308808	0.142134520735409	0.137978194733682	0.211673323172247	0.346485774914394	0.54294034546646	0.640509626595322	0.740267782743361	0.794250544069256	0.769030181061543	0.748501366733345	0.180196229713317	0.0415658015520319	0.000272536841295986	0.0337204921914296	0.264781513637056	0.475855949393477	0.485340605414445	0.0923897172746745	0.0301274602150356	0.0392247108970709	0.00353037288292158	0.0966612510571898	0.222344641890637	0.199820689920866	0.44645918479789	0.232389490651176	0.727003114205969
9.06620065141844e-05	0.00209418261680319	0.00227127543607908	0.0112005551661495	0.050480484552157	0.0155348441976024	0.0032771249590813	0.00495241137237484	0.00471362251347019	0.00436057312989523	0.00743271707245417	0.0110529180444244	0.0125866344528099	0.130328202307774	0.0926243735224226	0.157929976257031	0.0191144476710911	0.0454315457189617	0.0247699948282506	0.00820018845549575	0.16036867917757	0.0364825173660268	0.0181798700081724	0.0482643144847034	0.0467027414607371	0.0757921752292472	0.136903827042906	0.244574910075584	0.306030908860832	0.373971010925919	0.412747522264126	0.394462561130134	0.379797020144178	0.0630015929514199	0.0130444181930055	8.27558218019045e-05	0.0105165380702514	0.0986311304497003	0.205344539403349	0.210737942769471	0.0301812721824151	0.00936911974283082	0.0122868412134523	0.00107480057560019	0.0316825373210361	0.0802537846650341	0.0709112769117255	0.188952070698233	0.0845118667006294	0.364653355205524
0	0	0	0	0	0	0	0	0	0	0	0	0	0	0	0	0	0	0	0	0	0	0	0	0	0	0	0	0	0	0	0	0	0	0	0	0	0	0	0	0	0	0	0	0	0	0	0	0	0
0.000140281655237696	0.00323625916978108	0.00350954124224915	0.0172114742390922	0.0758141382381492	0.0238088828417913	0.00506057905864532	0.00763959333055673	0.00727231823542452	0.00672910268406171	0.011448089287668	0.0169861417253238	0.019325029164519	0.187960559595149	0.136039969322254	0.224956143444678	0.0292318624078929	0.0684243077930616	0.0377534528826954	0.012624185350323	0.228187140180975	0.0552265909974343	0.027818225844192	0.0725753648391445	0.0702886399335148	0.112284687154001	0.196847371882273	0.336488501559675	0.412163842471504	0.493230588536356	0.538480787996813	0.517227102844401	0.500072895780084	0.0939724019052968	0.0200223017066587	0.000128049024496945	0.0161671472580877	0.144427443224958	0.286776581762407	0.293683316457651	0.04585500216988	0.0144133695310745	0.0188681910639351	0.00166201330374911	0.0480938006558422	0.11861844406701	0.105324112596294	0.26563337044999	0.124638038580393	0.482253838748303
0	0	0	0	0	0	0	0	0	0	0	0	0	0	0	0	0	0	0	0	0	0	0	0	0	0	0	0	0	0	0	0	0	0	0	0	0	0	0	0	0	0	0	0	0	0	0	0	0	0
0	0	0	0	0	0	0	0	0	0	0	0	0	0	0	0	0	0	0	0	0	0	0	0	0	0	0	0	0	0	0	0	0	0	0	0	0	0	0	0	0	0	0	0	0	0	0	0	0	0
[truncated: 43 more columns]
