# Supplementary material for: Single-cell transcriptomic evidence for dense intracortical neuropeptide networks
Source: eLife. 2019 Nov 11;8:e47889. doi: 10.7554/eLife.47889 (PMC6881117; doi:10.7554/eLife.47889)
Supplement: Figure 6—source data 1. [file elife-47889-fig6-data1.zip › VISp_Types/13_VISp_Cort-Sstr4.csv]

0	0	0	0	0	0	0	0	0	0	0	0	0	0	0	0	0	0	0	0	0	0	0	0	0	0	0	0	0	0	0	0	0	0	0	0	0	0	0	0	0	0	0	0	0	0	0	0	0	0
0	0	0	0	0	0	0	0	0	0	0	0	0	0	0	0	0	0	0	0	0	0	0	0	0	0	0	0	0	0	0	0	0	0	0	0	0	0	0	0	0	0	0	0	0	0	0	0	0	0
0.0182614752664226	0.0256520409323044	0.00125907433876163	0	0.00911905972251334	0.0481182812084223	0.0372773204914514	0.00470602940590762	0.0126149430368303	0.0469211431220148	0.0597910259251962	0.067122528080535	0.0269060460400389	0.00599492452735235	0.0515054931525088	0.0395283128059417	0.0611947708845621	0.0655357235588274	0.0628332596750282	0.0126689531935474	0.0393282715406962	0	0.0944096268362103	0.0452390615334674	0.0915150474129534	0.0820525347555973	0.058066049477363	0.0561865753853434	0.0605253886535492	0.0555874100246256	0.0371784196506253	0.0382421691752747	0.00465207945748391	0.0216476116417954	0	0	0	0.00195707719877126	0.0173226040193572	9.3680167225637e-05	0	0.0176677359638807	0.0350552822813902	0	0.0181901108052247	0.0328284220791629	0.0301960259071707	0.0358777739649439	0.0582015232466179	0.0122593779035132
0	0	0	0	0	0	0	0	0	0	0	0	0	0	0	0	0	0	0	0	0	0	0	0	0	0	0	0	0	0	0	0	0	0	0	0	0	0	0	0	0	0	0	0	0	0	0	0	0	0
0	0	0	0	0	0	0	0	0	0	0	0	0	0	0	0	0	0	0	0	0	0	0	0	0	0	0	0	0	0	0	0	0	0	0	0	0	0	0	0	0	0	0	0	0	0	0	0	0	0
0	0	0	0	0	0	0	0	0	0	0	0	0	0	0	0	0	0	0	0	0	0	0	0	0	0	0	0	0	0	0	0	0	0	0	0	0	0	0	0	0	0	0	0	0	0	0	0	0	0
0.0221668191950028	0.0310822606298767	0.00153478936070404	0	0.0110941497442554	0.0579970009509979	0.0450438428410397	0.00573160378895353	0.0153339429053748	0.0565696988965035	0.0718748339514413	0.0805557927676486	0.0325919115421726	0.00729903323307422	0.0620313637901861	0.0477386068119562	0.0735390489388458	0.0786791988610994	0.0754803059940447	0.0153993893499293	0.0474992397998764	0	0.112635887433543	0.0545629359849033	0.109249472504876	0.0981520630407946	0.0698284114276206	0.0675969716822341	0.0727455848720586	0.0668852209564085	0.0449253809720325	0.0461992437643261	0.00566597314909308	0.0262554949076808	0	0	0	0.00238522330755913	0.0210319809111453	0.000114228039145556	0	0.0214492104675214	0.04238103075466	0	0.0220805770748352	0.0397097190879506	0.0365483917724876	0.0433669908611578	0.0699891853251714	0.0149030462069669
0	0	0	0	0	0	0	0	0	0	0	0	0	0	0	0	0	0	0	0	0	0	0	0	0	0	0	0	0	0	0	0	0	0	0	0	0	0	0	0	0	0	0	0	0	0	0	0	0	0
0.0322136533219274	0.0449657659220047	0.00225476333406189	0	0.0162155739658228	0.0828088947518879	0.0647150339582939	0.00840136959821019	0.0223628123502817	0.080825568044097	0.101963235993193	0.113828928287939	0.0471140214339578	0.0106899691878188	0.0884012539264904	0.0684970006256516	0.104244757528813	0.111271226759438	0.106902001692042	0.0224574916428774	0.0681614435295936	0	0.156958058969989	0.0780327328822067	0.152456247688166	0.137621275007416	0.0991532720135065	0.0960836038908759	0.103157378651784	0.0951032384737044	0.0645485609505601	0.0663377411992696	0.00830545947596284	0.0380758423090173	0	0	0	0.00350253264153257	0.0305823012381597	0.000167941603752484	0	0.0311822936794518	0.0609685582021833	0	0.032089744035485	0.0572006781151253	0.0527292626740531	0.0623568571267542	0.0993742113408389	0.0217392885667143
0	0	0	0	0	0	0	0	0	0	0	0	0	0	0	0	0	0	0	0	0	0	0	0	0	0	0	0	0	0	0	0	0	0	0	0	0	0	0	0	0	0	0	0	0	0	0	0	0	0
0.0240778586138882	0.0337325709547377	0.00167054945601348	0	0.012063838204443	0.062782126594632	0.0488193685278104	0.00623593950308103	0.0166671605543182	0.0612451613574531	0.0777062548207753	0.087023669555687	0.0353657841654546	0.0079400343709988	0.0671243695657265	0.0517268517125099	0.0794935443416594	0.0850106450189057	0.0815777257306094	0.016738188381403	0.0514686471269459	0	0.12134099078436	0.0590835558312072	0.117726664564097	0.105868939374167	0.0755077960690314	0.0731096948189115	0.0786414639987313	0.0723445910458715	0.0486915227983507	0.0500661488892682	0.00616457476950753	0.0285076093596638	0	0	0	0.00259598418534987	0.0228477341954894	0.000124350100201398	0	0.0233000276024091	0.0459449555766861	0	0.0239843846887006	0.0430599553903593	0.0396438999530183	0.0470094285161855	0.0756805423268847	0.0161994934637338
0	0	0	0	0	0	0	0	0	0	0	0	0	0	0	0	0	0	0	0	0	0	0	0	0	0	0	0	0	0	0	0	0	0	0	0	0	0	0	0	0	0	0	0	0	0	0	0	0	0
0.119612915292436	0.161142194761991	0.00921138546530211	0	0.0632101679980436	0.270701411104445	0.220564144594905	0.0336014829397768	0.0855086709763659	0.265381829320062	0.320105279237579	0.349094214186613	0.167876957492148	0.0424282889705044	0.285485637136839	0.231355206776551	0.325768960801374	0.342941181896584	0.332310375787646	0.0858457237500239	0.230404764941738	0	0.446051050835522	0.257820845010315	0.436467236682122	0.40405610988338	0.313068432141724	0.305301852624285	0.323075136382237	0.302803589758317	0.220085116561089	0.225215556971919	0.0332286513215516	0.139046454411251	0	0	0	0.0142462962485872	0.11409469333188	0.000691204533458998	0	0.116129978810702	0.209699060367057	0	0.119195506796196	0.198588463135789	0.185153591444817	0.213746046454962	0.313624208898344	0.0832842492253484
0	0	0	0	0	0	0	0	0	0	0	0	0	0	0	0	0	0	0	0	0	0	0	0	0	0	0	0	0	0	0	0	0	0	0	0	0	0	0	0	0	0	0	0	0	0	0	0	0	0
1.32475416000268	1.46997547271091	0.372989677364491	0	1.03912981549899	1.74742324335138	1.63342938025657	0.785691233312166	1.17056156711559	1.73608159245283	1.84610149912577	1.89936462245248	1.49062983798646	0.875810075203728	1.77815262148537	1.65943441712142	1.85674595912885	1.88830389380041	1.86889108473497	1.17231728446666	1.6571800892273	0	2.05986879143466	1.71968339637531	2.04497928714002	1.99319077013689	1.83270258312848	1.8176806204007	1.85169833920812	1.81279442479805	1.63225349967351	1.64475061216609	0.781485351779982	1.39703777886673	0	0	0	0.493640792286942	1.30249530428972	0.0418208838023354	0	1.3108052914626	1.60627936074198	0	1.3231000768409	1.57740653475535	1.54081313355219	1.61651157283527	1.8337680268764	1.15882813082716
0.524235700267525	0.635551683050481	0.0638778716829474	0	0.334064541545404	0.868908966238232	0.770217585356136	0.202651863070727	0.416392304713098	0.858938149856107	0.956910081189666	1.00525468697761	0.65206161998644	0.245161546424168	0.89607900567799	0.792420535145568	0.966527386575466	0.995170751952352	0.977528031462663	0.417554137832139	0.790488153501616	0	1.15388499693292	0.844578325520256	1.13993351312249	1.091651845046	0.944836829055492	0.931345520512581	0.961964009845194	0.92696752734693	0.769218253903162	0.779859675998106	0.200781384028471	0.578558203585528	0	0	0	0.0956893848975102	0.507970118993875	0.00508335056315138	0	0.514016330354746	0.747249007514557	0	0.523019290595908	0.723071091399177	0.692813545134024	0.755879319902743	0.945795506398734	0.40866870371788
1.7153492963243	1.86419405410382	0.647636592997919	0	1.41764892950794	2.14591086424189	2.03048886296357	1.14359465192123	1.55566540907291	2.13444350785286	2.24555353912326	2.29925231338456	1.88527027459008	1.24257171671064	2.17696461891119	2.05685389260032	2.25628942220489	2.28810549340801	2.26853613669744	1.55749572270021	2.05456921539518	0	2.46078634308196	2.1178575902221	2.4458165891903	2.39372638137295	2.23203628224592	2.21687718890733	2.25119873099891	2.21194534709836	2.02929618221164	2.04196950636063	1.13892378178083	1.7895913682794	0	0	0	0.803142596661834	1.69241667295736	0.0989202060651686	0	1.70098237163513	2.00293892653534	0	1.71364635888521	1.97361201613238	1.93639721756589	2.01332484451816	2.23311127151568	1.54342529032309
1.70983605265066	1.85864919278161	0.643286264977452	0	1.41224296732685	2.14032908590515	2.02491939459502	1.13837880756186	1.55020058281397	2.12886281143612	2.23996347055955	2.29365850590946	1.87972174918699	1.23727308513641	2.17138005016947	2.051281317457	2.25069856870746	2.28251242450453	2.26294441117757	1.55203023464304	2.04899690207102	0	2.45518371174654	2.11227851006232	2.44021464468946	2.38812702008813	2.22644722996816	2.21128931462111	2.24560824727943	2.20635786500805	2.02372685889264	2.03639866193953	1.13371232949386	1.7840610029636	0	0	0	0.798409856350279	1.68690933736784	0.097780880039747	0	1.69547279271161	1.99737291248575	0	1.70813354329591	1.96804992810343	1.93084050874683	2.00775750244677	2.22752213725285	1.53796496219832
1.93971828203205	2.08956038548992	0.833578959659429	0	1.6386161137916	2.37243872174035	2.25662976599788	1.35846502801292	1.77850252363877	2.36093737027649	2.47234179326629	2.52615795431985	2.11075203293703	1.46010781607854	2.40358014122497	2.28309248829695	2.48310232282747	2.51498794875725	2.49537641664485	1.78035381341642	2.28079957905247	0	2.68796888803256	2.34430066302134	2.67297758693092	2.62080632920169	2.45879262343468	2.44359653630708	2.47800002098068	2.43865237720898	2.25543252360264	2.26815368222209	1.35365226213138	2.01450073161133	0	0	0	1.00211157060051	1.91659903201776	0.156006970511812	0	1.92523560366594	2.22897118173778	0	1.93800182489342	2.19952075312819	2.16213665807317	2.23939887297697	2.45987018725222	1.76611980573139
0	0	0	0	0	0	0	0	0	0	0	0	0	0	0	0	0	0	0	0	0	0	0	0	0	0	0	0	0	0	0	0	0	0	0	0	0	0	0	0	0	0	0	0	0	0	0	0	0	0
0.00519506795459965	0.00734222275256311	0.00035318091260256	0	0.00257467466553811	0.0140297638615618	0.0107723906772615	0.00132385507698303	0.00357201739413866	0.013667263590072	0.0176009861193026	0.0198782196245674	0.00770912095158736	0.00168823540558667	0.0150592097809833	0.0114440697330949	0.018034952488717	0.0193830945953363	0.0185427161925724	0.00358747102046081	0.0113842800187533	0	0.0285887951809382	0.0131590959669734	0.027647071789798	0.0245979961800318	0.0170690374596587	0.0164911069054133	0.0178278927600239	0.0163072299440935	0.0107429354107444	0.0110599951309335	0.00130861993114159	0.00617561270977295	0	0	0	0.000549294122616935	0.00492415404100456	2.62527097330654e-05	0	0.00502369439468386	0.0101117444589133	0	0.00517446090648093	0.00945204502693425	0.00867527369811246	0.0103560070680811	0.0171107620294391	0.00347031575853286
0	0	0	0	0	0	0	0	0	0	0	0	0	0	0	0	0	0	0	0	0	0	0	0	0	0	0	0	0	0	0	0	0	0	0	0	0	0	0	0	0	0	0	0	0	0	0	0	0	0
0.262724970128616	0.337976164563039	0.0237423257172199	0	0.149427677550773	0.514234469074096	0.436894092294044	0.0830937068644446	0.196014516280082	0.506251166211684	0.586210631533053	0.626830944075729	0.349658124235292	0.103464903353629	0.536171293072513	0.453958473144868	0.594233332048264	0.618298994429751	0.603445831252142	0.196699259739987	0.452465323908703	0	0.755842836873039	0.494818500693892	0.743493799568701	0.701121052019664	0.576181257268445	0.565030285042816	0.590422917516762	0.561424727663381	0.436130814222108	0.444279836881861	0.0822211775771992	0.2986673979744	0	0	0	0.0363940356793296	0.252261838334164	0.00180949287651761	0	0.25613484282114	0.419456715076214	0	0.261937663607771	0.401344539418651	0.379040088469981	0.425982635702016	0.576975910763507	0.191481641415001
0	0	0	0	0	0	0	0	0	0	0	0	0	0	0	0	0	0	0	0	0	0	0	0	0	0	0	0	0	0	0	0	0	0	0	0	0	0	0	0	0	0	0	0	0	0	0	0	0	0
0	0	0	0	0	0	0	0	0	0	0	0	0	0	0	0	0	0	0	0	0	0	0	0	0	0	0	0	0	0	0	0	0	0	0	0	0	0	0	0	0	0	0	0	0	0	0	0	0	0
0	0	0	0	0	0	0	0	0	0	0	0	0	0	0	0	0	0	0	0	0	0	0	0	0	0	0	0	0	0	0	0	0	0	0	0	0	0	0	0	0	0	0	0	0	0	0	0	0	0
0	0	0	0	0	0	0	0	0	0	0	0	0	0	0	0	0	0	0	0	0	0	0	0	0	0	0	0	0	0	0	0	0	0	0	0	0	0	0	0	0	0	0	0	0	0	0	0	0	0
0	0	0	0	0	0	0	0	0	0	0	0	0	0	0	0	0	0	0	0	0	0	0	0	0	0	0	0	0	0	0	0	0	0	0	0	0	0	0	0	0	0	0	0	0	0	0	0	0	0
0.00435032624702168	0.00615080920497234	0.000295483698887972	0	0.00215496318980497	0.0117677762952701	0.00903012966033891	0.00110778627570542	0.00299028270460126	0.0114629524484399	0.0147729508196367	0.016691277858916	0.00645861301751798	0.00141279210052498	0.0126336504764354	0.00959437145100851	0.0151383990176304	0.0162740528525851	0.0155660659904746	0.00300322826470991	0.00954413963859484	0	0.024043565365694	0.0110357061592224	0.0232475834672135	0.0206722199916239	0.0143250692630756	0.0138385709180271	0.0149640243860485	0.0136838059189696	0.0090053890556158	0.00927171375103796	0.00109503455202502	0.00517237748405499	0	0	0	0.000459575925252901	0.00412325529399236	2.1962598997897e-05	0	0.00420668401479119	0.00847529220323929	0	0.00433305330520311	0.0079213848519986	0.00726935279984504	0.00868041808665617	0.0143601967098572	0.00290508873219135
0	0	0	0	0	0	0	0	0	0	0	0	0	0	0	0	0	0	0	0	0	0	0	0	0	0	0	0	0	0	0	0	0	0	0	0	0	0	0	0	0	0	0	0	0	0	0	0	0	0
0	0	0	0	0	0	0	0	0	0	0	0	0	0	0	0	0	0	0	0	0	0	0	0	0	0	0	0	0	0	0	0	0	0	0	0	0	0	0	0	0	0	0	0	0	0	0	0	0	0
0	0	0	0	0	0	0	0	0	0	0	0	0	0	0	0	0	0	0	0	0	0	0	0	0	0	0	0	0	0	0	0	0	0	0	0	0	0	0	0	0	0	0	0	0	0	0	0	0	0
0.678308729223438	0.801960646536214	0.0985459066945026	0	0.456614573882272	1.05228698154631	0.94758595321104	0.291334329342192	0.554579272868327	1.04177255683981	1.14455765020911	1.19489028870052	0.820020671333657	0.346244329650767	1.08087332467093	0.971270074636612	1.15458901682688	1.18441047232917	1.16605170749859	0.555937650559982	0.969211966187721	0	1.34837533129712	1.02660632409647	1.33403747312866	1.28431566488193	1.1319508671365	1.11784473667985	1.14983036166971	1.11326289913739	0.946518036102096	0.957881207713717	0.288881182480136	0.739089785632022	0	0	0	0.144961787082833	0.659925992145921	0.00814288846188171	0	0.666769673916765	0.922997549409155	0	0.676937069145897	0.897012270384175	0.864334680798614	0.932247284113337	1.13295247800191	0.545533327033511
0.647582364838365	0.769135369291219	0.0908577492137258	0	0.431480783310775	1.01665437571035	0.912937116635742	0.272590321779203	0.52662955813091	1.00622847104595	1.10823301685748	1.15824536751927	0.78693513776641	0.325113747493385	1.04501052618188	0.93637771472378	1.11819757349003	1.14782923272691	1.12958577477169	0.52795306868316	0.934340250405271	0	1.31095342747464	0.991193723117503	1.29667714022472	1.2471852324178	1.09571239934846	1.08170567312128	1.11347042041966	1.07715681912667	0.911880492694127	0.923124897200518	0.270250673526742	0.707258353095185	0	0	0	0.134175907629972	0.629564848886259	0.00744505918621121	0	0.636270789605867	0.888615828140209	0	0.64623743628318	0.862929573337858	0.830654003667222	0.897763319552393	1.09670707314029	0.517818534840471
1.44599387564635	1.59270679386474	0.450292682640015	0	1.15545115106387	1.87192133414369	1.75733529361614	0.893802683747994	1.28955471199494	1.86052751371557	1.97100013117757	2.02444435901051	1.61353529349581	0.987420449450814	1.90278537386734	1.78348949402228	1.98168258788009	2.01334783290709	1.99386994071936	1.29134083538523	1.78122258805086	0	2.18537707364977	1.84405142702344	2.17045415457382	2.11854005007871	1.95755203801036	1.94247309973748	1.9766170663535	1.93756794120898	1.75615245362654	1.76872256897992	0.889414327392288	1.51908279022716	0	0	0	0.583389624007088	1.42345846786115	0.0550933053867057	0	1.4318733836103	1.73001965282924	0	1.4443197314407	1.70095888099774	1.66410846963655	1.74031550998614	1.95862144815929	1.27761482974994
0.947677514676816	1.084333059948	0.185178279384699	0	0.688964220783961	1.35137191498701	1.24089946841349	0.476440545173601	0.806022221586801	1.34034183617186	1.44764928812317	1.4998217500325	1.10397438715467	0.549684872909017	1.38129584563816	1.26602063397539	1.45806518610419	1.48897685692839	1.46995613702107	0.807611074014591	1.26384091892664	0	1.65773231162732	1.32440834105555	1.64304568736823	1.59201869739309	1.43454598003722	1.4198662086625	1.45312526741489	1.41509383341163	1.23976477462909	1.25182961795842	0.473093318312973	1.01536125410984	0	0	0	0.261774810644067	0.926985213703742	0.0168281479450053	0	0.934701605729298	1.21472838344103	0	0.94613729304228	1.18696332874003	1.15187943910734	1.22458471501139	1.43558759012975	0.795419737193282
0.910126123129264	1.04543326740847	0.170869517302215	0	0.655454964166518	1.31079152627388	1.20089288355419	0.448553487694921	0.770389849652484	1.2998124356707	1.40667456780028	1.45866705432553	1.06491307839495	0.519551778297427	1.34058344944762	1.22587053319083	1.41705279323969	1.44785781910791	1.42890182289734	0.77195357780367	1.22370294630199	0	1.61614751033232	1.28395490899492	1.60149463835044	1.55059417641965	1.3936199488026	1.37899649101885	1.41213062919184	1.37424283545496	1.19976486907669	1.2117595741593	0.445317929670176	0.977089589222356	0	0	0	0.243019665929484	0.889677115213537	0.0152843068965954	0	0.897301438500255	1.17488035443983	0	0.908603618897235	1.14729422294661	1.11245329261739	1.18467585458435	1.39465763472374	0.759957356403026
2.26094791785349	2.41155924399804	1.12259155013696	0	1.95719832483458	2.69532949913375	2.57922387499422	1.67220874345901	2.09854455537731	2.68380210319369	2.79543194768219	2.84933791889573	2.43283971500765	1.77598207953174	2.72653806421294	2.60576153991073	2.8062113372992	2.83815017792552	2.81850638019373	2.10041215749396	2.60346231680107	0	3.01136053639637	2.66712647802929	2.99635277172159	2.94411957329346	2.78185835451309	2.76663395166354	2.80110015095708	2.76168036374233	2.57802313251404	2.59078099062059	1.66728190756369	2.3361475327719	0	0	0	1.30264003551243	2.23768438033132	0.281278551193615	0	2.24637575926958	2.55148190911797	0	2.25922101186128	2.52193664184703	2.48442248155167	2.56194166354298	2.78293788877806	2.08605090649735
2.72326941050984	2.87434020091348	1.56443412574574	0	2.41792849798038	3.15864158399784	3.04235949018472	2.12999002944654	2.5601541209896	3.14709870350684	3.25886252164557	3.31282183841552	2.89567364345836	2.23506837570423	3.18989006316563	3.06894175197837	3.26965311524191	3.30162356433799	3.28196060220778	2.562031522894	3.06663877208528	0	3.4749701225919	3.13039993722734	3.45995258777088	3.40768262595389	3.24527441842898	3.23003319141519	3.26453665108509	3.22507400084475	3.0411566645728	3.05393636363659	2.12499303127103	2.798718363693	0	0	0	1.75209029105752	2.69991954373156	0.562436148588396	0	2.70864372004594	3.01456789111979	0	2.7215362543603	2.98496615233286	2.9473745129126	3.02504673306336	3.24635512339651	2.54759381367607
3.15311172400086	3.30433439313077	1.98728399392616	0	2.84724313471109	3.58881107765663	3.47247077077132	2.5583199852147	2.98976067984515	3.57726309044612	3.68907108434199	3.74304798594782	3.32568533200113	2.66383519575521	3.62007271915433	3.49906774696535	3.69986537145773	3.73184623996303	3.71217696060497	2.99164133044271	3.49676352762764	0	3.90523768355337	3.56055669190316	3.89021692955365	3.83793485365518	3.67547819753466	3.6602314237591	3.69474716742497	3.6552703859868	3.47126725779679	3.48405416341536	2.55329944988378	3.22864312400434	0	0	0	2.17758957911652	3.12973329668945	0.910715673771209	0	3.13846832433534	3.44466279325034	0	3.15137650034914	3.41504241639982	3.37742520024285	3.4551479341788	3.67655928846071	2.97717827223866
1.25387634246187	1.3980088729858	0.331506025203201	0	0.971796770387402	1.67415859909049	1.56060082955033	0.724124337998615	1.10131147040198	1.66285540856929	1.77254130058746	1.82567063358073	1.41853570824439	0.811808401218242	1.70478866501141	1.58649611609206	1.78315769869953	1.8146363578663	1.79527163300932	1.10304525422659	1.58425104531851	0	1.9858578291826	1.64651462001194	1.97099305966459	1.91929747725894	1.75917869731327	1.74419879673968	1.77812330027239	1.73932659837576	1.55943006790481	1.57187347662188	0.720044524862724	1.32557294753232	0	0	0	0.444325780494261	1.23181864358647	0.0354726526964299	0	1.24005233446986	1.53357259287076	0	1.25223685863028	1.50483786761184	1.46843314718725	1.54375801570128	1.76024121251143	1.08972688491473
0.780013316939583	0.909587611676929	0.127030494540621	0	0.541986114964259	1.16766751749068	1.06027082719682	0.35698393878713	0.648277736409122	1.15691146896247	1.26182083274318	1.31302104186421	0.928374414347739	0.419399389126331	1.19688133451082	1.08462436538231	1.27203336497959	1.30236891871835	1.28369792326855	0.649737890253386	1.08250956323053	0	1.46860089906167	1.14138599665152	1.45409754473967	1.40375702257549	1.24898024557768	1.23460417471586	1.26718929992512	1.22993271687614	1.05917183234637	1.07086168829244	0.354169564689091	0.843926109004256	0	0	0	0.18428162832417	0.760588803358868	0.010828252419361	0	0.767825781663606	1.03494653367882	0	0.778565520804284	1.00813543685163	0.974344205158728	1.04447814448984	1.25000068607297	0.638545222768277
0.576586579809772	0.692634432213337	0.0746012079992938	0	0.374697424040452	0.932636689601224	0.831573895829001	0.231284565909601	0.462771095484029	0.922450547278127	1.0223346593321	1.0714728039111	0.70974482574796	0.278117972489822	0.960368498580247	0.854359473112198	1.03211706056081	1.06123067570006	1.04330204559063	0.464005984463683	0.852377589273983	0	1.22205009908364	0.907771600353161	1.20794318265937	1.15908289578103	1.010048815533	0.996312718787041	1.02747580998786	0.991853612059631	0.830547615006039	0.841472763703148	0.229212897897767	0.633376148319974	0	0	0	0.111108677817607	0.559517208284674	0.00600602643777344	0	0.565865898479409	0.807969529459755	0	0.575311145835707	0.783083915457466	0.751881572359595	0.816842797615115	1.01102459442987	0.454556517154565
1.26613653834474	1.41047054017713	0.338480361441435	0	0.983403877648227	1.68686099846379	1.57322228669294	0.734678346185689	1.11327123513711	1.6755506667468	1.78529859468983	1.83845278721357	1.43102100088727	0.822805690784716	1.71750950673025	1.59913793748418	1.79592020645434	1.8274135957944	1.80803993615443	1.11500906116877	1.59689114888355	0	1.9986989044079	1.65919921990878	1.98382953572875	1.93211667505691	1.7719292452383	1.75694153093221	1.79088335155585	1.7520667324891	1.57205057532728	1.58450394819826	0.730575636062392	1.3379417149545	0	0	0	0.452679829943546	1.24404166187801	0.0365042865987508	0	1.25228945210755	1.54617145802824	0	1.26449435580814	1.51741111988774	1.48097141646371	1.55636556014426	1.77299230448538	1.10165922180949
0.091464792261116	0.124548788745557	0.00682892293313246	0	0.047598270856085	0.214733494415447	0.172964848809101	0.0250896523035678	0.0647889573919919	0.210264050480094	0.256648659198598	0.281570260278393	0.129973847465541	0.0317612306380195	0.227200539119719	0.181886273280248	0.261499255905862	0.276261116468299	0.26711282110106	0.0650503466960701	0.181098964135561	0	0.366517449288614	0.203926544746207	0.358018528572687	0.329437180095061	0.250634749482717	0.244013733553952	0.25919102774772	0.241887687509452	0.172569709126945	0.176805655598334	0.0248085845336834	0.10686625232937	0	0	0	0.0105773659862559	0.0871177369021014	0.000511127202309511	0	0.0887196961439514	0.164021346748124	0	0.0911355635652515	0.154917011625379	0.143964800414509	0.16734796126147	0.251109217652323	0.0630650292992344
1.54942075843565	1.69711246909752	0.522174618649356	0	1.2556107420319	1.97747919361746	1.86250783182613	0.988368567647029	1.39149682968743	1.96605146205515	2.07681812594822	2.13037984398001	1.71805487345713	1.08439204602975	2.00843073474296	1.88875917252052	2.08752523942305	2.11926010095161	2.09973999013467	1.39330313384155	1.88648407741104	0	2.29159025298717	1.94952473254864	2.27664569761137	2.2246502498236	2.06333811550956	2.048222191162	2.08244810165115	2.04330472094218	1.86132045829284	1.87393812369307	0.9838538487525	1.62303880001204	0	0	0	0.664773438031056	1.52670326406718	0.0692888499393977	0	1.53518728921381	1.83508426835383	0	1.54773341216503	1.80590094424758	1.76888280450471	1.84542160616132	2.0644101001776	1.37941986520328
2.18459095078812	2.33506736956204	1.0520646855839	0	1.88130717524827	2.61868144522773	2.50262773984796	1.59717499761566	2.02239625925359	2.60715860605666	2.71874901803062	2.77263928364321	2.35633227525571	1.70056982214964	2.6498782634828	2.529152286592	2.72952510926274	2.76145464394978	2.74181648856754	2.02426099198311	2.52685416860753	0	2.93462489342637	2.59048979043084	2.9196200064697	2.86739763565155	2.70517969636955	2.68996024603287	2.7244154766916	2.68500830730295	2.50142761007841	2.51417904392457	1.59226847040383	2.25971737820179	0	0	0	1.22998845308444	2.16135274056688	0.246344861555446	0	2.1700344981689	2.47490037152577	0	2.18286587868746	2.44537171039531	2.40788032923871	2.48535451240043	2.7062588860067	2.00992212580516
1.56020731053963	1.7079882047109	0.529965994996835	0	1.26609799870841	1.98845963087108	1.87345328776512	0.998337677241131	1.40214767673132	1.97702882205158	2.08782216039837	2.14139453105964	1.72894097335896	1.09458489162508	2.01941911107838	1.89971345051317	2.09853150971994	2.1302726832427	2.1107487446756	1.40395582877029	1.89743761176842	0	2.30263010563606	1.96049749648786	2.28768359013854	2.23568077217319	2.07433925553394	2.0592199768047	2.093453318618	2.05430138993034	1.87226550245342	1.88488748655575	0.99381116889215	1.6338735912064	0	0	0	0.67349222348535	1.53747320098743	0.0709430481181706	0	1.54596353317932	1.84601992048261	0	1.5585187598519	1.81682546037599	1.77979207404215	1.85636102675044	2.0754114736815	1.39005815760535
2.64902889082685	2.80005460855369	1.49224679292053	0	2.34384441687597	3.08430394243986	2.96803913584037	2.05619721546372	2.48598352515673	3.07276257858332	3.1845132762864	3.23846736978455	2.82138285744386	2.16114644353702	3.11554851244683	2.99461702826384	3.19530277280935	3.22727012699885	3.20760904130419	2.48785996384655	2.99231441642525	0	3.40060335173324	3.05606607895145	3.38558677325244	3.33332041015402	3.17092659390536	3.15568701438092	3.19018682544342	3.15072837245704	2.96683651433276	2.97961407347328	2.0512071690774	2.72445337900581	0	0	0	1.67913003765134	2.62568749760487	0.509716593813723	0	2.63440845454876	2.94025240005311	0	2.64729634810385	2.91065619520293	2.87307214942019	2.95072937165851	3.17200718423517	2.47342977017609
1.33015886534957	1.47545603584276	0.376267490515545	0	1.04428613462711	1.7529939786206	1.63896985326529	0.790438846416016	1.17585248555733	1.74164966011039	1.85169272561122	1.90496511991833	1.49611927310611	0.880730975072707	1.78373024388113	1.66498250920044	1.86233913041179	1.89390255845626	1.87448641753761	1.17760973922101	1.66272753873941	0	2.06549124133717	1.72524748177745	2.05060002461703	1.99880507268098	1.83829129280243	1.82326641449249	1.8572905942072	1.81837924858964	1.63779361726585	1.65029445827807	0.786223964041859	1.40248340799242	0	0	0	0.497500439093214	1.30788597233089	0.0423446584181602	0	1.31620128449822	1.61181137695072	0	1.32850376363839	1.58292895795375	1.54632244497976	1.62204683846723	1.8393569395346	1.16410862096487
1.31568699111166	1.46077887127012	0.36752679890918	0	1.03048602852615	1.73807270583438	1.62413051417215	0.777742675497807	1.16168843277898	1.72673561015313	1.8367159682538	1.88996325782977	1.4814180946957	0.867566963805456	1.76879032315143	1.65012254273936	1.84735710684597	1.87890565947551	1.85949854086619	1.16344153125635	1.64786931194542	0	2.05042993096654	1.71034421403942	2.03554335176375	1.98376582635807	1.82332135051837	1.80830436699679	1.84231105180024	1.8034198284444	1.62295524038844	1.63544598714405	0.773552084969312	1.38790079126819	0	0	0	0.487196640819004	1.29345207988216	0.0409553024122846	0	1.30175298405979	1.59699493251606	0	1.31403464543632	1.56813848325997	1.53156746426386	1.60722159712668	1.82438644760817	1.14997277242605
1.71033651830849	1.859152545225	0.643680685561148	0	1.41273363928789	2.14083580922369	2.02542499386725	1.13885212912048	1.55069662818766	2.12936943596135	2.2404709508906	2.29416632765918	1.88022543618424	1.23775396111674	2.17188702828915	2.05178720041194	2.2512061207145	2.28302017881137	2.26345204281323	1.5525263404328	2.04950276111891	0	2.45569233925762	2.11278498700278	2.44072320948088	2.38863534898889	2.22695461749752	2.21179659458297	2.24611576552029	2.20686510915685	2.02423244492029	2.03690438686026	1.13418525030774	1.7845630318547	0	0	0	0.798839120240432	1.68740926362116	0.0978838295161577	0	1.69597292377919	1.99787819634283	0	1.70863396986968	1.96855485347687	1.93134494295119	2.00826290756575	2.22802953226864	1.53846059693607
1.98181515098073	2.13179329989646	0.870153140741874	0	1.68024627044406	2.41482963025506	2.29896809317009	1.39924824718129	1.82038974099988	2.40332366149927	2.51476805586111	2.5686001466608	2.15300066954062	1.50126301052837	2.44598295468939	2.32544409546755	2.52553193043041	2.55742699513091	2.53780973990354	1.82224390725067	2.32315006731939	0	2.73044863772768	2.38668005511162	2.71545441508645	2.66327216650078	2.5012145544987	2.48601344576846	2.52042805282	2.48106761459183	2.2977702305981	2.31049789216953	1.39441560811615	2.05667135620357	0	0	0	1.040620928242	1.95867040422632	0.169296624848123	0	1.96731665993333	2.27129473571811	0	1.98009684721307	2.24182750684391	2.2044203761946	2.28172810749686	2.50229246777184	1.8079874641891
1.26334213908305	1.40763072797111	0.336883273044107	0	0.980756801035161	1.68396694505236	1.57034646839423	0.732269187499539	1.1105445853271	1.67265822203748	1.78239217578895	1.83554076889724	1.42817586441962	0.820296330790213	1.71461129889365	1.596257531167	1.79301261319831	1.82450268468254	1.80513103752185	1.11228149957018	1.59401112958241	0	1.99577361545392	1.65630917623586	1.98090528257237	1.92919631329185	1.76902434590411	1.75403839165284	1.78797631160918	1.74916417888686	1.5691749710024	1.58162609894784	0.728171655263985	1.33512284093367	0	0	0	0.450769132218479	1.24125564447098	0.036266800111294	0	1.24950025587429	1.54330072984672	0	1.26170056496289	1.5145461626986	1.47811434193056	1.55349287644054	1.77008728260429	1.0989387589892
0.064859643669854	0.0892728908118824	0.00470366542928574	0	0.0332576786313949	0.158198690229754	0.12585736669141	0.0173937487375897	0.0455355573166914	0.154704709197894	0.191340414757053	0.211356418025405	0.093322272005327	0.0220704896920054	0.167985995697457	0.132705945775801	0.195218432102959	0.207073444182631	0.199717238321221	0.0457233148031836	0.132100250659886	0	0.28120468935541	0.149763876912459	0.27410897267974	0.25041755447962	0.186544442370335	0.181279938348722	0.193371937226261	0.179592972414233	0.125554793056538	0.1288017744734	0.0171971938127433	0.0761639867531713	0	0	0	0.00729530445832827	0.0616883788965504	0.000351259576150718	0	0.0628560413489188	0.119024828978444	0	0.0646191643740451	0.112103719354089	0.103824242466946	0.121562370790831	0.186922331951278	0.04429804734476
2.54760245555015	2.69855270314296	1.39423617591674	0	2.24267976146889	2.98271485927054	2.86647901030977	1.95551928738684	2.38467412962044	2.97117603603663	3.08290475397609	3.13685009679179	2.71987225438046	2.06025285770407	3.01395288065382	2.89304958393613	3.09369241256695	3.12565458177828	3.1059966397371	2.38654895640739	2.89074758860502	0	3.29896546738737	2.95448333338372	3.28395049123058	3.23169015761012	3.06932045190892	3.05408363238346	3.08857733098472	3.04912590958765	2.86527673067683	2.878050705425	1.9505408472687	2.62298598188436	0	0	0	1.57983858282118	2.52427524819536	0.442091722646561	0	2.53299081556941	2.83870042039462	0	2.54587093981011	2.80911348445739	2.7715421569118	2.84917425925782	3.07040085018788	2.37213133946545
2.1890996621891	2.33958472406084	1.05620227168045	0	1.88578606247547	2.62320880880083	2.5071517757295	1.60159906739965	2.02689160670146	2.61168567755238	2.72327861714591	2.77716988954551	2.36085062713784	1.70501807928624	2.65440638001089	2.53367716323721	2.73405491981385	2.76598505104609	2.74634653396691	2.02875652315494	2.53137897442266	0	2.93915787179473	2.59501642545767	2.92415280034844	2.87192973538582	2.70970902167131	2.69448925387026	2.7289451876414	2.68953720942517	2.50595160669097	2.51870345227426	1.5966912429957	2.26423077818791	0	0	0	1.23426075182025	2.1658598296062	0.248315310301785	0	2.17454220350061	2.47942347185577	0	2.18737447261399	2.44989374648002	2.41240090552833	2.48987797249719	2.7107882333998	2.0144162237298
2.79091430788712	2.94201996692742	1.6304838257904	0	2.48545232322173	3.22636160776521	3.1100661440057	2.19728822875698	2.62774491192995	3.21481755434553	3.32659151927374	3.38055487534969	2.96335742691888	2.30246662771543	3.25761311015061	3.13665178516325	3.33738296127557	3.36935580375141	3.34969139052355	2.62962305926598	3.1343485206113	0	3.54271267285146	3.19811703508165	3.52769439850868	3.47542165383749	3.31300231726932	3.29775981617948	3.33226609746663	3.29280020131459	3.10886316053368	3.1216445146686	2.19228584219479	2.86638218821859	0	0	0	1.81874207548519	2.76755788517108	0.612666734655489	0	2.7762845523191	3.08227078350738	0	2.7891806771409	3.05266476448443	3.01506725159044	3.09275107204641	3.31408311089095	2.61517953368916
2.87552522260625	3.02666750097444	1.71341298053496	0	2.56993604017452	3.3110514133385	3.19474191173219	2.28153471011161	2.71229899168998	3.29950612843153	3.41129074650339	3.46525834331642	3.04800917973399	2.38681834122186	3.34230608984462	3.22133110115464	3.42208307922548	3.45405843443325	3.43439249774832	2.71417792214748	3.21902753771872	0	3.62742612823222	3.28280376865258	3.61240707753032	3.56013141135992	3.39770039090309	3.38245655217818	3.41696579583196	3.37749649185055	3.19353876250883	3.20632185444389	2.27652665480913	2.95101298113189	0	0	0	1.90230747803267	2.85216191411743	0.678203020011016	0	2.86089119744022	3.16694260173707	0	2.87379109339314	3.13733208839038	3.09972840809701	3.17742440920647	3.39878127760113	2.69972828605701
3.22042557670716	3.37166114265012	2.05399874934978	0	2.91451214158401	3.65615270685174	3.53980745953377	2.62550514842102	3.05705450370297	3.64460428627241	3.75641602884912	3.81039442255961	3.39301356691024	2.73105758256423	3.68741546531175	3.56640568457881	3.76721062937201	3.79919238198249	3.77952256659928	3.05893543037773	3.56410136004786	0	3.97258763390946	3.62789724002644	3.95756660678986	3.90528350309508	3.74282273613426	3.72757549168686	3.76209227770547	3.72261429716834	3.5386038882198	3.55139140548497	2.62048260642158	3.29596397830638	0	0	0	2.24453256416709	3.19704472362561	0.970341449396394	0	3.20578067294261	3.5119980918749	0	3.21869017745932	3.48237613303082	3.44475674580781	3.52248376744276	3.74390385981067	3.04447021793188
3.0909269564244	3.24213579750426	1.92574064600258	0	2.78510644451696	3.52659652688399	3.4102615176406	2.49627315279636	2.92759738564854	3.51504900438126	3.62685297847951	3.68082828004684	3.26348514367503	2.60174847411982	3.55785697064208	3.43685715469946	3.63764692951824	3.66962684996509	3.64995814540694	2.92947774027145	3.43455304816013	0	3.84301420969055	3.49834330037803	3.82799374857307	3.77571277483652	3.61326052693974	3.59801425787951	3.6325288837982	3.59305338819056	3.40905806722291	3.4218443169778	2.49125476763204	3.16645084937524	0	0	0	2.11580209460982	3.06755112994505	0.856625424175958	0	3.07628516940863	3.38245503074649	0	3.08919192104217	3.35283635023512	3.31522146204679	3.39293959838922	3.61434158274657	2.91501699155939
0.326615800259267	0.413092981284291	0.0317358396882123	0	0.191471324236882	0.608465061477592	0.523781473570543	0.108728941336227	0.247871690554051	0.599788178708285	0.686109223754144	0.729510053725265	0.426326803037905	0.134476460502886	0.632238011594412	0.542591540394524	0.694703343549681	0.720416893029552	0.704558218646609	0.248691417559523	0.540948640828778	0	0.865726986130259	0.587337785935352	0.852781699630965	0.808222243606674	0.67534940271866	0.663364745522424	0.690622940734596	0.659484662196941	0.522938330334489	0.531932069688668	0.107618924635616	0.368199216841627	0	0	0	0.0484158480388764	0.314406060544187	0.00243953826038821	0	0.318931316640248	0.504480235031402	0	0.325698769517616	0.484342126884689	0.459409847152413	0.511713422739436	0.676202594001935	0.242438790151004
3.53244990289015	3.68372489072043	2.36418655394582	0	3.22639934983749	3.96826193195663	3.85190158580171	2.93713584710925	3.36901759797986	3.95671218695334	4.06853538574396	4.12251833931228	3.70508185508937	3.04280218717944	3.99952810395468	3.87850362762235	4.07933094404139	4.11131539846881	4.0916439450006	3.37089936875176	3.87619898159837	0	4.28472228838083	3.94000316124393	4.26970042664154	4.21741418211275	4.05494085256847	4.03969216973371	4.07421214120529	4.0347304961926	3.8506978361879	3.86348722279219	2.93210716348622	3.60800970696427	0	0	0	2.55542121738789	3.50906163438892	1.25798301070004	0	3.51780040121364	3.82408796950967	0	3.53071396686214	3.79446117560315	3.75683515281334	3.83457527908503	4.05602207633074	3.35642756972356
3.38081208420523	3.53207140256565	2.21327966876801	0	3.07481603966376	3.81659036858768	3.70023602346081	2.78565453506378	3.21740411954256	3.80504114997125	3.91685979556872	3.97084093687315	3.55342656238048	2.89127557725075	3.84785518389352	3.72683654829331	3.92765497320855	3.95963835382945	3.93996755139908	3.21928555476401	3.72453203004732	0	4.13304061840222	3.78833291099325	4.11801908836728	4.06573409210904	3.90326575540225	3.88801764424163	3.92253634968507	3.88305616108401	3.69903234471297	3.71182098834201	2.78062829403277	3.45636338108576	0	0	0	2.40423517569097	3.3574267632917	1.11620168844254	0	3.36616441016935	3.67242409580937	0	3.3790763615433	3.64279922363482	3.60517583822197	3.68291075593906	3.90434693938634	3.20481637408316
3.62306514670557	3.77434719598451	2.45447199130783	0	3.31699002650584	4.0588923823593	3.94252933204723	3.02768054090098	3.4596218721265	4.04734240016002	4.15916765065816	4.21315142083931	3.79570497355226	3.13336730413267	4.09015916569658	3.96913205745159	4.16996338048174	4.20194831877033	4.18227657194228	3.46150379413043	3.96682735384855	0	4.37535729285745	4.03063301993959	4.36033528165345	4.30804847465724	4.14557289533013	4.13032395489543	4.16484449684653	4.12536219556623	3.94132555049978	3.95411527190337	3.02265075591457	3.69862878459347	0	0	0	2.64583270879372	3.59967554983226	1.34408211742253	0	3.60841482137851	3.91471495481755	0	3.62132911452156	3.88508729493219	3.84746008366756	3.92520255704755	4.14665413701668	3.44703081501299
3.63486649837899	3.78614936355978	2.46623521962042	0	3.32878853949896	4.07069549103098	3.95433212828042	3.03947374019147	3.47142195630073	4.05914548142614	4.17097096897739	4.22495483350917	3.80750723508612	3.14516286356627	4.10196234500213	3.98093493266629	4.18176671861894	4.21375171281238	4.19407993208983	3.47330389577913	3.97863022241055	0	4.38716092770221	4.04243606024558	4.3721388992293	4.31985202724649	4.15737618798204	4.14212721778445	4.17664782564829	4.13716544854336	3.95312834304334	3.96591810312979	3.0344438279257	3.71043057923955	0	0	0	2.6576105119013	3.61147674801975	1.35535861620066	0	3.6202160778838	3.92651766313156	0	3.6331304550847	3.8968899031903	3.85926255460796	3.93700529917507	4.15845743173955	3.45883078030526
3.38619616070363	3.5374561341395	2.21863321312726	0	3.08019783756414	3.82197585583929	3.70562125982168	2.79103206991228	3.22278717852123	3.81042661521556	3.92224545117474	3.97622666824755	3.5588113693967	2.89665500522367	3.85324072786612	3.73222184807604	3.93304064472934	3.96502407024469	3.94535324059526	3.22466862776966	3.72991732448793	0	4.13842652819806	3.79371834334578	4.12340498429485	4.07111993584756	3.90865139039626	3.89340325533479	3.92792201370905	3.88844176421751	3.7044175781111	3.71720625280223	2.78600572680394	3.46174781323178	0	0	0	2.40960037500634	3.36281071656624	1.121178162348	0	3.37154841026317	3.67780926157222	0	3.38446042912191	3.64818430905498	3.61056081338071	3.68829594885365	3.90973257604342	3.21019933763459
2.89679644132004	3.04794685678892	1.73430959374604	0	2.59117898803478	3.33234016117368	3.21602754071832	2.3027249031664	2.733557579571	3.32079460266679	3.43258158751956	3.48655012646626	3.06928947293784	2.40803193941929	3.36359554287083	3.24261751848573	3.44337411812742	3.47535003157049	3.4556837564307	2.73543668408082	3.2403138886448	0	3.64872013016865	3.30409183397826	3.63370090699438	3.58142459179381	3.41899097563133	3.40374683973048	3.43825674151747	3.39878668043629	3.21482435466853	3.22760783270501	2.29771558685782	2.97228861703975	0	0	0	1.92334602160519	2.87343160266504	0.695119263413651	0	2.88216146736139	3.18822735322422	0	2.8950622013379	3.15861584131708	3.12101079071443	3.19870949817064	3.42007188300766	2.72098568989064
3.20369003407239	3.35492257786618	2.03740367074625	0	2.89778710834379	3.6394106553538	3.52306656570385	2.60879976574957	3.040323654625	3.62786233632332	3.73967320049558	3.79365124457232	3.37627465405484	2.7143434753814	3.67067315208276	3.54966449811064	3.75046772758003	3.78244927302475	3.76277958324428	3.04220451660276	3.54736019822917	0	3.95584363257635	3.61115544185004	3.94082266945442	3.888539806594	3.72608000289415	3.71083286873605	3.74534941050745	3.70587171094681	3.52186300806035	3.53465038200072	2.6037776940917	3.279226794958	0	0	0	2.22788395747481	3.18030974943656	0.955419745331615	0	3.18904548277239	3.49525752379118	0	3.20195467597299	3.46563593565115	3.42801705716954	3.50574307407875	3.7271611188964	3.02773980899117
3.58511668114876	3.73639595134232	2.41665335405126	0	3.27905122974507	4.02093793217159	3.90457594608523	2.98975984233263	3.42167772381836	4.00938804332103	4.12121248636855	4.17519593517191	3.75775340887143	3.09543856716112	4.05220447491581	3.93117840246365	4.13200814868802	4.16399289655317	4.14432126517679	3.42355958630261	3.92887372152097	0	4.33740105041515	3.99267880261884	4.32237909803276	4.27009251239488	4.10761781846866	4.09236897941246	4.1268892968513	4.08740725384519	3.90337217710534	3.91616176674787	2.9847304908411	3.66067881020748	0	0	0	2.60796444330868	3.56172760706917	1.30791662817688	0	3.57046667997725	3.87676186832459	0	3.58338068680784	3.84713454924792	3.80950780571193	3.88724935537954	4.10869905310111	3.40908707162771
3.01466644051971	3.16585538389156	1.8504013983903	0	2.70891509696583	3.45029315288358	3.33396576748468	2.42021103250135	2.85136776554558	3.43874629915161	3.55054448821678	3.60451748707568	3.18720243816699	2.52562899594993	3.48155187294135	3.3605594774135	3.56133795558925	3.59331651163002	3.57364863430074	2.85324769434682	3.35825553320124	0	3.7666979939448	3.42204159467184	3.75167795434163	3.69939856682353	3.53695266309226	3.52170712039112	3.55622013770556	3.51674649259821	3.33276240709127	3.34554771300438	2.41519573875984	3.09017953147823	0	0	0	2.04011258532688	2.99129435630405	0.791753461266587	0	3.00002697390647	3.30616142571303	0	3.01293167603495	3.27654518633751	3.23893364820066	3.31664516835726	3.53803366835732	2.83879026830503
2.8260140386028	2.97713575910977	1.66484674515112	0	2.52049627010696	3.26149594144925	3.14519432017586	2.23222815814699	2.66281971598213	3.24995134784966	3.36172998570407	3.41569520196729	2.9984750695282	2.33745269289112	3.29274883613576	3.17178151772184	3.37252181841697	3.40449576309557	3.38483068160714	2.66469820676695	3.16947812206904	0	3.57785738046013	3.23325002126336	3.56283876556447	3.5105647393696	3.34814027767987	3.33289718984319	3.36740477055879	3.32793737957856	3.1439912639999	3.1567733803914	2.22722328647896	2.90149063754045	0	0	0	1.85338355870697	2.80265459582859	0.63950336068931	0	2.81138241041183	3.11739722730369	0	2.82428018923112	3.08778923693938	3.05018901886294	3.12787818209244	3.34922111212903	2.65025200134876
1.05242931146999	1.19226797901979	0.22922001105813	0	0.783970658911132	1.46322813804587	1.3514225255576	0.557359501463105	0.906185926344133	1.45207983083826	1.5604183106029	1.61300646820424	1.21228837249054	0.636308582798227	1.49345794580628	1.37687768283712	1.57092126941684	1.6020792600633	1.58290907052065	0.907835293164212	1.37466975721322	0	1.77190815606427	1.4359700991962	1.75714387095398	1.70582557427432	1.54720244551212	1.53239243905027	1.56594032306	1.52757675883827	1.35027227867624	1.36250040268198	0.553725903629723	1.12181750600288	0	0	0	0.318369539593162	1.03115912592953	0.0218737114240127	0	1.0390943337884	1.32488202038928	0	1.0508470432482	1.29669955153436	1.26104793754301	1.33488013654816	1.54825312885675	0.895173687116178
2.05289900324003	2.20307887757374	0.932913312021003	0	1.75063689700818	2.48634928159411	2.37040986691512	1.46837614080905	1.89116241873912	2.47483647515964	2.58634005655288	2.64019573132837	2.22430954965887	1.57094625249393	2.51752023505875	2.39690554026666	2.59710888358186	2.62901792236656	2.60939219416702	1.8930208569092	2.39460985479524	0	2.8020998175345	2.45818265161363	2.78710127064464	2.73490275355314	2.57278014199165	2.55757159815412	2.59200267298269	2.55262329120995	2.36921108566721	2.38194837998451	1.46351379826575	2.12786459129198	0	0	0	1.10632803683452	2.02971643297964	0.193787757844467	0	2.03837705529255	2.34271462485611	0	2.05117796024919	2.31322250627915	2.27578124436068	2.35315641185116	2.57385857266935	1.87873109266678
1.92462341754876	2.07441342490084	0.820579996588369	0	1.62369979680806	2.35723123188088	2.24144242400716	1.34387204263642	1.76348789720372	2.34573164978413	2.45712075470141	2.51093081051722	2.09559905036682	1.44537293062112	2.38836808921504	2.26790005805806	2.4678800022798	2.49976201070323	2.48015267204672	1.76533808645726	2.26560757753125	0	2.6727273487645	2.32909758625919	2.65773716752987	2.6055701226564	2.44357324491963	2.42837908228172	2.46277830435009	2.42343556398772	2.24024541922815	2.25296408626515	1.33906685319741	1.99937762656201	0	0	0	0.988382373343049	1.90151392853128	0.151454099862527	0	1.91014679289425	2.21378949986133	0	1.92290766738753	2.18434550768318	2.14697023734744	2.22421501472335	2.44465067480991	1.75111266216692
2.52788852144623	2.67882193980491	1.37528021179804	0	2.22302417446432	2.96296465153947	2.8467352619082	1.93597207090282	2.36498628736609	2.95142639504131	3.06315020982881	3.1170936004951	2.70013955130582	2.04065764304004	2.99420121210498	2.87330420304366	3.07393745840785	3.10589847092614	3.08624123019024	2.36686075486745	2.87100234522864	0	3.27920437280881	2.93473453937154	3.26418975413145	3.21193076567659	3.04956643876657	3.03433023494244	3.0688225699677	3.02937271718492	2.84553305853114	2.85830623376931	1.93099621312432	2.60326291406165	0	0	0	1.56059925404094	2.50456447702664	0.429568771419674	0	2.51327884273646	2.81895848892721	0	2.52615723469048	2.78937362036736	2.75180512946311	2.82943162903821	3.05064679420259	2.35244594117606
3.80034872441272	3.95164097431495	2.63127869460994	0	3.49423811255482	4.23619792625498	4.11983096987676	3.20486218322932	3.63688960278256	4.22464760143626	4.3364758155228	4.3904607652506	3.9729999265639	3.31057845937036	4.26746559264344	4.14643468270095	4.34727179310571	4.3792574303018	4.35958525973385	3.63877174326661	4.14412989592652	0	4.55266941482893	4.20793770913901	4.53764718773516	4.48535956829829	4.32288073930823	4.30763142678478	4.34215279276103	4.30266954353934	4.11862714220187	4.13141734721535	3.19983080659869	3.87591790049077	0	0	0	2.82282178099864	3.77695720859276	1.51475771883672	0	3.78569720925396	4.09201549348693	0	3.79861255332365	4.06238658270567	4.0247576546937	4.10250351845163	4.32396200688538	3.62429705930663
3.82507136061107	3.97636473018745	2.6559489539719	0	3.51895685277435	4.26092297354165	4.14455558842937	3.22957362886025	3.66161049946721	4.24937261111682	4.36120115048746	4.41518622968188	3.99772381137372	3.33529314525769	4.29219073685417	4.17115940963424	4.37199715526438	4.4039828691723	4.38431065209484	3.66349266393406	4.1688546137308	0	4.57739518412267	4.23266266261365	4.56237293333311	4.51008522472367	4.34760603905244	4.33235668568855	4.3668781421097	4.32739478884207	4.14335175569145	4.15614201378672	3.22454207747422	3.90064114459365	0	0	0	2.84751207813297	3.80167963415415	1.53874885735427	0	3.8104197148482	4.11673999139375	0	3.82333517427484	4.08711094331151	4.04948182686501	4.12722806275861	4.34868730947134	3.64901779283126
3.67395409852454	3.82523951307156	2.50520367751507	0	3.3678672697526	4.10978858106722	3.9934242420827	3.07853586632359	3.51050559598026	4.0982384858321	4.21006471406917	4.26404887340435	3.84659767817954	3.18423236471641	4.141055655738	4.0200272932516	4.22086052563303	4.252845694504	4.23317380787637	3.51238759006023	4.01772256220906	0	4.42625566179323	4.08152893666914	4.41123357936289	4.3589465043265	4.19646985287492	4.18122078968154	4.21574160349326	4.17625898947019	3.99222044531713	4.00501032627077	3.07350555632825	3.74951956349956	0	0	0	2.69662452370444	3.65056386858113	1.39280215578706	0	3.65930338066582	3.96560950222425	0	3.67221802051498	3.93598142965107	3.89835365200909	3.97609724392044	4.19755110310325	3.49791404852018
1.34069076824543	1.48613303761078	0.382700832574432	0	1.05434241343111	1.76384336340945	1.64976139699133	0.799710782463372	1.18616660121454	1.75249394669375	1.86258126914452	1.91587137854182	1.50681324016931	0.890335726780806	1.79459279057904	1.67578861656332	1.87323139017654	1.90480531501377	1.88538280760227	1.187926796476	1.67353241788259	0	2.07643944252665	1.73608415750452	2.06154495424949	2.00973770815831	1.84917502699498	1.8341445772374	1.86818110308983	1.82925555714325	1.64858448160542	1.66109244968711	0.795478602415348	1.41309359803809	0	0	0	0.505060833579273	1.31839101692397	0.0433823650611615	0	1.32671651797623	1.62258675487233	0	1.33903371777612	1.59368599701042	1.55705441648326	1.63282842801232	1.85024106160998	1.1744027686107
1.84827090076312	1.99776766146671	0.755835588654418	0	1.54835055020196	2.28024445879318	2.16456919494315	1.27033269593121	1.68758658110376	2.26875484942713	2.38005760774758	2.43383324325306	2.0189193744306	1.37104037018123	2.3113556011137	2.1909981572912	2.39080962798756	2.42267124150282	2.40307426932585	1.68943058553964	2.1887080926259	0	2.59554860955453	2.25213568632645	2.58056474357308	2.52842145524022	2.36651945649394	2.35133614286631	2.3857113347336	2.34639623693461	2.16337352905034	2.17607815663148	1.265569810399	1.92286617383585	0	0	0	0.919635031852519	1.82521633003031	0.130073598642746	0	1.8338283370622	2.13694816228264	0	1.84655912854271	2.10754043233965	2.07021487382843	2.1473614148386	2.36759613137833	1.67525339617934
2.02961772483497	2.17973514047411	0.912226737638374	0	1.72757040947439	2.4629330951628	2.34701778178178	1.44570151011195	1.86797752619695	2.4514224047108	2.56290767089577	2.61675604817729	2.20095859889351	1.54809918685855	2.49409859326819	2.37350736711943	2.57367496548254	2.60557968032407	2.58595657386985	1.8698346408234	2.37121219456727	0	2.7786429328879	2.43477174300117	2.76364572389398	2.71145224026059	2.54934974079196	2.53414349764972	2.56856947677981	2.52919595680501	2.34581928486044	2.35855359790159	1.4408483947438	2.10454944303443	0	0	0	1.08471891154167	2.0064468678066	0.185476353465411	0	2.01510304096756	2.3193293130351	0	2.02789753010663	2.28984489813768	2.25241420077673	2.32976849548264	2.5504280113667	1.85555520052477
4.03817141861807	4.1894722005172	2.8687021107595	0	3.73203111798873	4.47403899294456	4.35766876966373	3.44259959651098	3.87469904148055	4.4624883815726	4.57431907427258	4.62830501051208	4.2108321352684	3.54834056745027	4.50530739787991	4.38427330833782	4.58511525906897	4.61710148079504	4.59742895583323	3.87658136472167	4.38196845200134	0	4.79051598307836	4.44577806099394	4.77549357542805	4.72320527651581	4.56072372968429	4.54547410596366	4.57999616111436	4.54051211908051	4.35646490340907	4.36925551290064	3.43756688799139	4.1137452269902	0	0	0	3.06039798636528	4.01477829771321	1.74697497308429	0	4.02351890823728	4.32985237396352	0	4.0364351313436	4.30022241695865	4.26259205308549	4.34034075249358	4.56180501891509	3.86210525466855
2.81031823956091	2.96143293801972	1.64947323603894	0	2.50482486080404	3.24578501422534	3.12948608492546	2.21660223195655	2.64713481512806	3.23424065678352	3.346017251717	3.39998165474258	2.98277143944376	2.32180659242312	3.27703730022149	3.15607260203953	3.35680891361846	3.3887823764355	3.36911758709749	2.64901315575122	3.15376926370219	0	3.56214191795923	3.2175396831456	3.54712345194566	3.49484998600484	3.33242776491512	3.31718493359331	3.35169194622309	3.31222520875386	3.12828306053471	3.14106484367777	2.21159844701097	2.88579102671941	0	0	0	1.83788816632873	2.78696011716775	0.627439573099234	0	2.79568743008728	3.10168974942524	0	2.80858448577295	3.07208262090853	3.0344835855101	3.11217041293784	3.33350858151525	2.63456812200705
3.43315281060481	3.58441816565493	2.26533895057886	0	3.12713576761046	3.86894409535003	3.75258743824201	2.83793497436367	3.26973546908622	3.85739467393481	3.9692150737263	4.02319691323893	3.60577402068588	2.94357346413659	3.9002094333435	3.77918854751384	3.98001039802137	4.0119941923461	3.99232313909128	3.27161703357319	3.77688398003967	0	4.18539823892364	3.84068613185648	4.17037658109255	4.11809110391211	3.95562084361929	3.94037251221116	3.97489170541444	3.93541095570498	3.75138373219216	3.76417266206185	2.83290779254048	3.50870738487941	0	0	0	2.4564019118207	3.40976635414311	1.16477166793629	0	3.41850443247602	3.72477486002137	0	3.43141700574417	3.69514924747825	3.65752484598992	3.73526177035766	3.95670204292863	3.25714684421694
2.82153529618046	2.9726550387903	1.66045880671313	0	2.51602439770981	3.2570129379073	3.14071207486799	2.22776909803066	2.65834404329291	3.24546841082489	3.3572464732625	3.41121146046668	2.99399412134113	2.33298794970024	3.28826566114765	3.16729908075995	3.36803825786409	3.40001206682007	3.38034706761962	2.66022249178076	3.16499570125092	0	3.5733730994981	3.22876718365156	3.55835452653688	3.50608065814441	3.34365682754852	3.3284138119627	3.36292123266933	3.32345402575923	3.13950902764482	3.15229105017179	2.22276453249668	2.89701082145315	0	0	0	1.84896127442291	2.79817622531995	0.6360507278463	0	2.80690389859872	3.11291519532142	0	2.81980147373196	3.08330744771022	3.04570756275446	3.12339606806767	3.34473765697025	2.64577661639556
3.57492141591552	3.72619989715512	2.40649493852388	0	3.26885870933382	4.01074096795468	3.89437928399477	2.97957245950805	3.41148368419509	3.99919110560523	4.11101531942243	4.16499867698845	3.7475572638281	3.08524890248551	4.04200744239604	3.92098166399865	4.12181096257788	4.15379565638288	4.13412405778259	3.41336552978259	3.91867698948908	0	4.3272035773872	3.98248190451136	4.31218164170398	4.25989511890863	4.09742067634289	4.08217186606745	4.11669211976856	4.07721015008499	3.89317551858272	3.90596507081922	2.97454323107061	3.65048311663384	0	0	0	2.59779194326478	3.55153249025101	1.29822619850495	0	3.56027150676805	3.86656529125118	0	3.57318543231782	3.83693806892749	3.79931145817594	3.87705274560879	4.09850190897272	3.3988931469559
3.03419383535869	3.18538821123612	1.86967746508507	0	2.72842360875273	3.46983224913653	3.35350278216145	2.43968427093423	2.8708867255196	3.45828521280569	3.57008498140317	3.62405860899262	3.20673589126028	2.54511788961667	3.50109143982845	3.38009701826166	3.58087858083547	3.61285750941312	3.59318940621751	2.87276677057148	3.37779302972858	0	3.78624059650341	3.44158023541985	3.77122044180893	3.71894062118652	3.55649298524292	3.54124724421771	3.57576070074353	3.53628655037789	3.35229939718842	3.36508496080187	2.43466813346379	3.1097098754728	0	0	0	2.05948416006709	3.01082072944414	0.808201105322194	0	3.01955373523704	3.32569785470113	0	3.0324589969143	3.29608094881816	3.25846849601551	3.33618182259672	3.55757400430784	2.85830843743258
2.84126079657115	2.99238909939017	1.67979117362932	0	2.53572016407358	3.27675687998315	3.16045273542919	2.24740940762026	2.67805625782284	3.26521206502586	3.37699261776307	3.43095859629016	3.01372916812873	2.35265285862518	3.30801034521215	3.18704057077056	3.38778461058116	3.41975900691821	3.40009365159149	2.67993488937487	3.18473712139382	0	3.59312256999868	3.24851040761013	3.57810381555426	3.52582926422653	3.36340270238228	3.34815937410829	3.38266748730349	3.34319948377258	3.15924964945966	3.17203207821822	2.2424035169467	2.91674096861153	0	0	0	1.86844237296396	2.81790011607803	0.651317693885857	0	2.82662840091929	3.13265493264043	0	2.83952685759999	3.1030461344272	3.06544480776785	3.14313616045486	3.36448355356174	2.66548758558273
2.96901512573479	3.12019037381058	1.80538302083205	0	2.66331138148791	3.40461233819315	3.28829020076646	2.37469621254253	2.80573771378152	3.39306594482442	3.50486015159361	3.55883156529121	3.14153585054054	2.48007472497968	3.43586987169789	3.31488258414501	3.51565328601628	3.54763090281357	3.52796359494096	2.80761734954234	3.31257875167184	0	3.72100833912079	3.37636192838666	3.70598858969101	3.65371029413248	3.49126875768461	3.4760237149976	3.51053562497237	3.47106325372178	3.28708690234149	3.29987155855755	2.36968304484617	3.04452078197433	0	0	0	1.99485383497654	2.94564561714514	0.753770436028034	0	2.95437725615109	3.26048733558963	0	2.96728054769742	3.23087277655474	3.19326354437895	3.27097051034768	3.49234972815746	2.79316221007095
1.94153336118743	2.09138160743966	0.835146220750557	0	1.64041013367206	2.37426707982747	2.25845574886247	1.36022088701537	1.7803081400948	2.36276551977872	2.47417174853449	2.52798862928217	2.11257396490193	1.46188042660227	2.40540903712471	2.28491907102429	2.48493242921857	2.51681848158511	2.4972066909055	1.78215955967359	2.28262611123781	0	2.68980125990807	2.34612850086108	2.67480982680065	2.62263807247216	2.4606223830119	2.4454260690194	2.4798300561808	2.44048183438104	2.25725847845403	2.26997993081179	1.35540722655112	2.01631914079135	0	0	0	1.00376532597431	1.91841296013568	0.156561894057167	0	1.92704996895821	2.23079649731206	0	1.9398168206815	2.20134530987765	2.16396017440955	2.24122444513298	2.46169996261716	1.76792453961176
3.51466447918479	3.66593789952697	2.34647430542132	0	3.20861937926214	3.95047313268076	3.83411338680739	2.91936608226587	3.35123460924077	3.93892344033153	4.05074618367171	4.10472895596264	3.68729468338145	3.02502788965275	3.98173916897022	3.86071527688332	4.06154170389261	4.09352605090916	4.07385466256303	3.35311634644381	3.85841064364099	0	4.26693247815984	3.92221449331836	4.25191064959998	4.19962452993227	4.03715169981111	4.02190307416005	4.05642291899284	4.01694141966273	3.83290964428233	3.84569895656655	2.91433764307024	3.59022343223946	0	0	0	2.53768100887767	3.49127650554982	1.24119372377924	0	3.50001516033878	3.80629993943105	0	3.51292856450111	3.77667333775722	3.73904757878798	3.81678718404191	4.03823291959444	3.33864480935876
3.04390743341591	3.19510442195969	1.87927013843386	0	2.73812812496743	3.47955147471926	3.36322100667448	2.44937182079058	2.88059626688353	3.46800435057342	3.57980487879386	3.63377880874898	3.21645240292339	2.55481296983694	3.51081089174714	3.38981549582122	3.59059854173571	3.62257764947176	3.60290943765377	2.88247636784618	3.38751148597337	0	3.79596150831936	3.45129924194217	3.78094129827611	3.72866126936858	3.56621280037992	3.55096696397758	3.58548063172689	3.54600623837477	3.3620176098806	3.37480329742746	2.44435527746452	3.11942489187963	0	0	0	2.06912279862789	3.02053383612815	0.816425724869664	0	3.02926702861657	3.33541579754403	0	3.04217255940162	3.30579857112276	3.26818567843576	3.34589987376785	3.5672938260814	2.86801759843808
[truncated: 43 more columns]
