# Supplementary material for: Single-cell transcriptomic evidence for dense intracortical neuropeptide networks
Source: eLife. 2019 Nov 11;8:e47889. doi: 10.7554/eLife.47889 (PMC6881117; doi:10.7554/eLife.47889)
Supplement: Figure 6—source data 1. [file elife-47889-fig6-data1.zip › VISp_Types/28_VISp_Tac2-Tacr3.csv]

0	0	0	0.00601120383233603	0.0365256298133909	0.000126664848227923	0	0	0	0	0	0	0	0	0.000255696079311915	0	0	0	0	0	0	0	0	0	0	0	0	0	0	0	0	0	0	0	0	0	0	0	0	0	0	0	0	0	0	0.000447247707753438	0	0	0	0
0	0	0	0.00345656836865417	0.0213152946132758	7.26251740973616e-05	0	0	0	0	0	0	0	0	0.000146616440427624	0	0	0	0	0	0	0	0	0	0	0	0	0	0	0	0	0	0	0	0	0	0	0	0	0	0	0	0	0	0	0.00025647650115192	0	0	0	0
0	0	0	0.00136129354102017	0.00849951053653051	2.85343023674508e-05	0	0	0	0	0	0	0	0	5.76083191459321e-05	0	0	0	0	0	0	0	0	0	0	0	0	0	0	0	0	0	0	0	0	0	0	0	0	0	0	0	0	0	0	0.000100782113007694	0	0	0	0
0	0	0	0	0	0	0	0	0	0	0	0	0	0	0	0	0	0	0	0	0	0	0	0	0	0	0	0	0	0	0	0	0	0	0	0	0	0	0	0	0	0	0	0	0	0	0	0	0	0
0	0	0	0.00268701105471771	0.016644953581917	5.64071770063955e-05	0	0	0	0	0	0	0	0	0.000113877549018406	0	0	0	0	0	0	0	0	0	0	0	0	0	0	0	0	0	0	0	0	0	0	0	0	0	0	0	0	0	0	0.000199211903289626	0	0	0	0
0	0	0	0	0	0	0	0	0	0	0	0	0	0	0	0	0	0	0	0	0	0	0	0	0	0	0	0	0	0	0	0	0	0	0	0	0	0	0	0	0	0	0	0	0	0	0	0	0	0
0	0	0	0	0	0	0	0	0	0	0	0	0	0	0	0	0	0	0	0	0	0	0	0	0	0	0	0	0	0	0	0	0	0	0	0	0	0	0	0	0	0	0	0	0	0	0	0	0	0
0	0	0	0.271436354607023	0.810632397711162	0.00782104106526219	0	0	0	0	0	0	0	0	0.0156482515554644	0	0	0	0	0	0	0	0	0	0	0	0	0	0	0	0	0	0	0	0	0	0	0	0	0	0	0	0	0	0	0.0270180634101135	0	0	0	0
0	0	0	0.257513612453685	0.784965449863396	0.00729452761778088	0	0	0	0	0	0	0	0	0.0146035945207362	0	0	0	0	0	0	0	0	0	0	0	0	0	0	0	0	0	0	0	0	0	0	0	0	0	0	0	0	0	0	0.0252361269898096	0	0	0	0
0	0	0	0.00164806561165865	0.0102723658535662	3.45565541929343e-05	0	0	0	0	0	0	0	0	6.97662383300114e-05	0	0	0	0	0	0	0	0	0	0	0	0	0	0	0	0	0	0	0	0	0	0	0	0	0	0	0	0	0	0	0.000122050343901686	0	0	0	0
0	0	0	0.00328804979418142	0.0202961583462096	6.90713317506259e-05	0	0	0	0	0	0	0	0	0.000139442488553456	0	0	0	0	0	0	0	0	0	0	0	0	0	0	0	0	0	0	0	0	0	0	0	0	0	0	0	0	0	0	0.000243928598836726	0	0	0	0
0	0	0	0.0105765100657918	0.0626549420549738	0.000224015608555576	0	0	0	0	0	0	0	0	0.000452164718448055	0	0	0	0	0	0	0	0	0	0	0	0	0	0	0	0	0	0	0	0	0	0	0	0	0	0	0	0	0	0	0.000790764519936163	0	0	0	0
0	0	0	0.23103165580544	0.734087055009759	0.00633684163624522	0	0	0	0	0	0	0	0	0.012700242493451	0	0	0	0	0	0	0	0	0	0	0	0	0	0	0	0	0	0	0	0	0	0	0	0	0	0	0	0	0	0	0.0219816491095293	0	0	0	0
0	0	0	0.0115071715526506	0.0678263458590384	0.000243984252982744	0	0	0	0	0	0	0	0	0.000492458938503663	0	0	0	0	0	0	0	0	0	0	0	0	0	0	0	0	0	0	0	0	0	0	0	0	0	0	0	0	0	0	0.000861202829516227	0	0	0	0
0	0	0	0	0	0	0	0	0	0	0	0	0	0	0	0	0	0	0	0	0	0	0	0	0	0	0	0	0	0	0	0	0	0	0	0	0	0	0	0	0	0	0	0	0	0	0	0	0	0
0	0	0	0	0	0	0	0	0	0	0	0	0	0	0	0	0	0	0	0	0	0	0	0	0	0	0	0	0	0	0	0	0	0	0	0	0	0	0	0	0	0	0	0	0	0	0	0	0	0
0	0	0	0	0	0	0	0	0	0	0	0	0	0	0	0	0	0	0	0	0	0	0	0	0	0	0	0	0	0	0	0	0	0	0	0	0	0	0	0	0	0	0	0	0	0	0	0	0	0
0	0	0	0	0	0	0	0	0	0	0	0	0	0	0	0	0	0	0	0	0	0	0	0	0	0	0	0	0	0	0	0	0	0	0	0	0	0	0	0	0	0	0	0	0	0	0	0	0	0
0	0	0	0.000853864841357061	0.00534758372297238	1.78877661102085e-05	0	0	0	0	0	0	0	0	3.61143228716522e-05	0	0	0	0	0	0	0	0	0	0	0	0	0	0	0	0	0	0	0	0	0	0	0	0	0	0	0	0	0	0	6.31808968114379e-05	0	0	0	0
0	0	0	0.00336499393619359	0.0207617349099578	7.06938183514586e-05	0	0	0	0	0	0	0	0	0.000142717723079656	0	0	0	0	0	0	0	0	0	0	0	0	0	0	0	0	0	0	0	0	0	0	0	0	0	0	0	0	0	0	0.000249657304827332	0	0	0	0
0	0	0	0.00422390640869122	0.0259308070127496	8.88244355636613e-05	0	0	0	0	0	0	0	0	0.000179316267484897	0	0	0	0	0	0	0	0	0	0	0	0	0	0	0	0	0	0	0	0	0	0	0	0	0	0	0	0	0	0	0.000313669542572484	0	0	0	0
0	0	0	0	0	0	0	0	0	0	0	0	0	0	0	0	0	0	0	0	0	0	0	0	0	0	0	0	0	0	0	0	0	0	0	0	0	0	0	0	0	0	0	0	0	0	0	0	0	0
0	0	0	0	0	0	0	0	0	0	0	0	0	0	0	0	0	0	0	0	0	0	0	0	0	0	0	0	0	0	0	0	0	0	0	0	0	0	0	0	0	0	0	0	0	0	0	0	0	0
0	0	0	0	0	0	0	0	0	0	0	0	0	0	0	0	0	0	0	0	0	0	0	0	0	0	0	0	0	0	0	0	0	0	0	0	0	0	0	0	0	0	0	0	0	0	0	0	0	0
0	0	0	0.0029015384369737	0.0179511148727691	6.0925395865471e-05	0	0	0	0	0	0	0	0	0.000122998496905719	0	0	0	0	0	0	0	0	0	0	0	0	0	0	0	0	0	0	0	0	0	0	0	0	0	0	0	0	0	0	0.00021516595762123	0	0	0	0
0	0	0	0.00249999543407757	0.0155036137471974	5.24701728930665e-05	0	0	0	0	0	0	0	0	0.000105929823029586	0	0	0	0	0	0	0	0	0	0	0	0	0	0	0	0	0	0	0	0	0	0	0	0	0	0	0	0	0	0	0.000185309804454705	0	0	0	0
0	0	0	0.00871225316153648	0.0521411393379284	0.000184141102667513	0	0	0	0	0	0	0	0	0.000371697323172832	0	0	0	0	0	0	0	0	0	0	0	0	0	0	0	0	0	0	0	0	0	0	0	0	0	0	0	0	0	0	0.000650084865850754	0	0	0	0
0	0	0	0	0	0	0	0	0	0	0	0	0	0	0	0	0	0	0	0	0	0	0	0	0	0	0	0	0	0	0	0	0	0	0	0	0	0	0	0	0	0	0	0	0	0	0	0	0	0
0	0	0	0	0	0	0	0	0	0	0	0	0	0	0	0	0	0	0	0	0	0	0	0	0	0	0	0	0	0	0	0	0	0	0	0	0	0	0	0	0	0	0	0	0	0	0	0	0	0
0	0	0	0	0	0	0	0	0	0	0	0	0	0	0	0	0	0	0	0	0	0	0	0	0	0	0	0	0	0	0	0	0	0	0	0	0	0	0	0	0	0	0	0	0	0	0	0	0	0
0	0	0	0	0	0	0	0	0	0	0	0	0	0	0	0	0	0	0	0	0	0	0	0	0	0	0	0	0	0	0	0	0	0	0	0	0	0	0	0	0	0	0	0	0	0	0	0	0	0
0	0	0	0	0	0	0	0	0	0	0	0	0	0	0	0	0	0	0	0	0	0	0	0	0	0	0	0	0	0	0	0	0	0	0	0	0	0	0	0	0	0	0	0	0	0	0	0	0	0
0	0	0	0	0	0	0	0	0	0	0	0	0	0	0	0	0	0	0	0	0	0	0	0	0	0	0	0	0	0	0	0	0	0	0	0	0	0	0	0	0	0	0	0	0	0	0	0	0	0
0	0	0	0.0301276014470029	0.162032212764727	0.000652436270543096	0	0	0	0	0	0	0	0	0.00131625049097946	0	0	0	0	0	0	0	0	0	0	0	0	0	0	0	0	0	0	0	0	0	0	0	0	0	0	0	0	0	0	0.00230020250479095	0	0	0	0
0	0	0	1.26048286558814	2.03897030353343	0.133647542372357	0	0	0	0	0	0	0	0	0.237423209807087	0	0	0	0	0	0	0	0	0	0	0	0	0	0	0	0	0	0	0	0	0	0	0	0	0	0	0	0	0	0	0.356563971587713	0	0	0	0
0	0	0	2.61297116420668	3.41109763406454	0.980624642693376	0	0	0	0	0	0	0	0	1.26221132323144	0	0	0	0	0	0	0	0	0	0	0	0	0	0	0	0	0	0	0	0	0	0	0	0	0	0	0	0	0	0	1.4948373771937	0	0	0	0
0	0	0	2.00343765708678	2.79881616956059	0.489762398200832	0	0	0	0	0	0	0	0	0.717408902677204	0	0	0	0	0	0	0	0	0	0	0	0	0	0	0	0	0	0	0	0	0	0	0	0	0	0	0	0	0	0	0.923113962739613	0	0	0	0
0	0	0	0.0241623069600867	0.133593644210743	0.000519714215600858	0	0	0	0	0	0	0	0	0.00104865475007411	0	0	0	0	0	0	0	0	0	0	0	0	0	0	0	0	0	0	0	0	0	0	0	0	0	0	0	0	0	0	0.00183298954319926	0	0	0	0
0	0	0	0.0217145162101594	0.121482671089826	0.000465766948025701	0	0	0	0	0	0	0	0	0.000939861884489998	0	0	0	0	0	0	0	0	0	0	0	0	0	0	0	0	0	0	0	0	0	0	0	0	0	0	0	0	0	0	0.00164297951130514	0	0	0	0
0	0	0	0.0117299493981904	0.0690568039858384	0.000248770477920258	0	0	0	0	0	0	0	0	0.000502116659991404	0	0	0	0	0	0	0	0	0	0	0	0	0	0	0	0	0	0	0	0	0	0	0	0	0	0	0	0	0	0	0.000878084762198607	0	0	0	0
0	0	0	3.22441497206847	4.02321501846729	1.55711600679863	0	0	0	0	0	0	0	0	1.85612838407974	0	0	0	0	0	0	0	0	0	0	0	0	0	0	0	0	0	0	0	0	0	0	0	0	0	0	0	0	0	0	2.09644914295225	0	0	0	0
0	0	0	2.82515973603257	3.62363100106325	1.17527983955592	0	0	0	0	0	0	0	0	1.46551996352319	0	0	0	0	0	0	0	0	0	0	0	0	0	0	0	0	0	0	0	0	0	0	0	0	0	0	0	0	0	0	1.70202277082073	0	0	0	0
0	0	0	0.0538220925163012	0.262589496561627	0.00119756614456188	0	0	0	0	0	0	0	0	0.00241447723392224	0	0	0	0	0	0	0	0	0	0	0	0	0	0	0	0	0	0	0	0	0	0	0	0	0	0	0	0	0	0	0.00421542472754283	0	0	0	0
0	0	0	3.20071643637784	3.99950425610684	1.53407815306892	0	0	0	0	0	0	0	0	1.83275462416363	0	0	0	0	0	0	0	0	0	0	0	0	0	0	0	0	0	0	0	0	0	0	0	0	0	0	0	0	0	0	2.07293121259937	0	0	0	0
0	0	0	2.17604943270037	2.97262495286996	0.614699190065953	0	0	0	0	0	0	0	0	0.863051034463632	0	0	0	0	0	0	0	0	0	0	0	0	0	0	0	0	0	0	0	0	0	0	0	0	0	0	0	0	0	0	1.07968793227096	0	0	0	0
0	0	0	3.12329138560396	3.92203427086096	1.45907243057869	0	0	0	0	0	0	0	0	1.7565210026917	0	0	0	0	0	0	0	0	0	0	0	0	0	0	0	0	0	0	0	0	0	0	0	0	0	0	0	0	0	0	1.99616921993223	0	0	0	0
0	0	0	2.73118399711622	3.52952307838636	1.08811143077184	0	0	0	0	0	0	0	0	1.37497084451617	0	0	0	0	0	0	0	0	0	0	0	0	0	0	0	0	0	0	0	0	0	0	0	0	0	0	0	0	0	0	1.60997238395803	0	0	0	0
0	0	0	1.06791811370016	1.83451325672192	0.0877067610357727	0	0	0	0	0	0	0	0	0.161914936749317	0	0	0	0	0	0	0	0	0	0	0	0	0	0	0	0	0	0	0	0	0	0	0	0	0	0	0	0	0	0	0.252970072386714	0	0	0	0
0	0	0	1.74965987532069	2.54212743724284	0.333462381421588	0	0	0	0	0	0	0	0	0.522714865548235	0	0	0	0	0	0	0	0	0	0	0	0	0	0	0	0	0	0	0	0	0	0	0	0	0	0	0	0	0	0	0.705865585724692	0	0	0	0
0	0	0	0.162238291270358	0.585596716385897	0.00409726020403178	0	0	0	0	0	0	0	0	0.008232908921465	0	0	0	0	0	0	0	0	0	0	0	0	0	0	0	0	0	0	0	0	0	0	0	0	0	0	0	0	0	0	0.0143029302135118	0	0	0	0
0	0	0	0.0399545062052577	0.205918124669511	0.000874998908874767	0	0	0	0	0	0	0	0	0.00176479745566684	0	0	0	0	0	0	0	0	0	0	0	0	0	0	0	0	0	0	0	0	0	0	0	0	0	0	0	0	0	0	0.00308286894858138	0	0	0	0
0	0	0	2.37582488397851	3.17330258374705	0.774630790190541	0	0	0	0	0	0	0	0	1.04127859279722	0	0	0	0	0	0	0	0	0	0	0	0	0	0	0	0	0	0	0	0	0	0	0	0	0	0	0	0	0	0	1.26694119665961	0	0	0	0
0	0	0	2.56788450986089	3.36591333922603	0.940374756334178	0	0	0	0	0	0	0	0	1.21960542348956	0	0	0	0	0	0	0	0	0	0	0	0	0	0	0	0	0	0	0	0	0	0	0	0	0	0	0	0	0	0	1.45115641850648	0	0	0	0
0	0	0	1.2464218035197	2.02421687521961	0.129752277624166	0	0	0	0	0	0	0	0	0.231213824464829	0	0	0	0	0	0	0	0	0	0	0	0	0	0	0	0	0	0	0	0	0	0	0	0	0	0	0	0	0	0	0.348287247269949	0	0	0	0
0	0	0	3.27305182368122	4.07187496624214	1.60450203099511	0	0	0	0	0	0	0	0	1.90415104620338	0	0	0	0	0	0	0	0	0	0	0	0	0	0	0	0	0	0	0	0	0	0	0	0	0	0	0	0	0	0	2.1447446123723	0	0	0	0
0	0	0	2.34657885039636	3.14394904838782	0.750333316234166	0	0	0	0	0	0	0	0	1.01465937208943	0	0	0	0	0	0	0	0	0	0	0	0	0	0	0	0	0	0	0	0	0	0	0	0	0	0	0	0	0	0	1.23920774780145	0	0	0	0
0	0	0	3.1472398013196	3.94599745072423	1.4822274393562	0	0	0	0	0	0	0	0	1.78007832375119	0	0	0	0	0	0	0	0	0	0	0	0	0	0	0	0	0	0	0	0	0	0	0	0	0	0	0	0	0	0	2.0198998934413	0	0	0	0
0	0	0	3.50369241021613	4.30259584701946	1.83076532019655	0	0	0	0	0	0	0	0	2.13264935145804	0	0	0	0	0	0	0	0	0	0	0	0	0	0	0	0	0	0	0	0	0	0	0	0	0	0	0	0	0	0	2.37419614309602	0	0	0	0
0	0	0	2.8482812331239	3.64678086125724	1.1969263839341	0	0	0	0	0	0	0	0	1.48790252654521	0	0	0	0	0	0	0	0	0	0	0	0	0	0	0	0	0	0	0	0	0	0	0	0	0	0	0	0	0	0	1.724729947592	0	0	0	0
0	0	0	3.43343983914537	4.23232315870139	1.76161368035332	0	0	0	0	0	0	0	0	2.06293454646175	0	0	0	0	0	0	0	0	0	0	0	0	0	0	0	0	0	0	0	0	0	0	0	0	0	0	0	0	0	0	2.30424180936301	0	0	0	0
0	0	0	3.28168190568961	4.08050888287264	1.61292408433759	0	0	0	0	0	0	0	0	1.91267906793114	0	0	0	0	0	0	0	0	0	0	0	0	0	0	0	0	0	0	0	0	0	0	0	0	0	0	0	0	0	0	2.15331798745056	0	0	0	0
0	0	0	3.39700772718207	4.19587925974846	1.72582530221461	0	0	0	0	0	0	0	0	2.02681719885587	0	0	0	0	0	0	0	0	0	0	0	0	0	0	0	0	0	0	0	0	0	0	0	0	0	0	0	0	0	0	2.26798433750148	0	0	0	0
0	0	0	0.00951156683644359	0.0566746780457875	0.000201217075414552	0	0	0	0	0	0	0	0	0.000406157832065811	0	0	0	0	0	0	0	0	0	0	0	0	0	0	0	0	0	0	0	0	0	0	0	0	0	0	0	0	0	0	0.000710333922006452	0	0	0	0
0	0	0	0.00373732010700817	0.0230087552259418	7.85488697399171e-05	0	0	0	0	0	0	0	0	0.000158574155761776	0	0	0	0	0	0	0	0	0	0	0	0	0	0	0	0	0	0	0	0	0	0	0	0	0	0	0	0	0	0	0.000277391301105883	0	0	0	0
0	0	0	0.0123021182608673	0.0722040226336154	0.000261074136765705	0	0	0	0	0	0	0	0	0.000526942683098677	0	0	0	0	0	0	0	0	0	0	0	0	0	0	0	0	0	0	0	0	0	0	0	0	0	0	0	0	0	0	0.000921479967337615	0	0	0	0
0	0	0	0.0189832106044482	0.107641999770877	0.000405921248395662	0	0	0	0	0	0	0	0	0.000819157856302194	0	0	0	0	0	0	0	0	0	0	0	0	0	0	0	0	0	0	0	0	0	0	0	0	0	0	0	0	0	0	0.00143212467731372	0	0	0	0
0	0	0	0.0313109720973202	0.167503474531569	0.000678977646002687	0	0	0	0	0	0	0	0	0.00136975354989406	0	0	0	0	0	0	0	0	0	0	0	0	0	0	0	0	0	0	0	0	0	0	0	0	0	0	0	0	0	0	0.00239359125433945	0	0	0	0
0	0	0	0.0160526382272287	0.0923855641190328	0.000342117514053195	0	0	0	0	0	0	0	0	0.000690452152609788	0	0	0	0	0	0	0	0	0	0	0	0	0	0	0	0	0	0	0	0	0	0	0	0	0	0	0	0	0	0	0.00120724368227746	0	0	0	0
0	0	0	0.00627891552512039	0.0380942587446021	0.000132345940185532	0	0	0	0	0	0	0	0	0.000267162618965499	0	0	0	0	0	0	0	0	0	0	0	0	0	0	0	0	0	0	0	0	0	0	0	0	0	0	0	0	0	0	0.000467299646817357	0	0	0	0
0	0	0	0.0297595969416003	0.160319681481103	0.000644196837116519	0	0	0	0	0	0	0	0	0.00129964046918698	0	0	0	0	0	0	0	0	0	0	0	0	0	0	0	0	0	0	0	0	0	0	0	0	0	0	0	0	0	0	0.00227120822766482	0	0	0	0
0	0	0	0.0201710618020167	0.113704898719821	0.000431903053277068	0	0	0	0	0	0	0	0	0.000871563173081999	0	0	0	0	0	0	0	0	0	0	0	0	0	0	0	0	0	0	0	0	0	0	0	0	0	0	0	0	0	0	0.00152367558482097	0	0	0	0
0	0	0	0.0126723716118343	0.0742307087407608	0.000269044353188457	0	0	0	0	0	0	0	0	0.000543024409611095	0	0	0	0	0	0	0	0	0	0	0	0	0	0	0	0	0	0	0	0	0	0	0	0	0	0	0	0	0	0	0.000949589392491616	0	0	0	0
0	0	0	0.0566968995785668	0.273674685658614	0.00126570365701844	0	0	0	0	0	0	0	0	0.0025516498200737	0	0	0	0	0	0	0	0	0	0	0	0	0	0	0	0	0	0	0	0	0	0	0	0	0	0	0	0	0	0	0.00445439029181019	0	0	0	0
0	0	0	1.21854424720004	1.99489499181611	0.122295832698432	0	0	0	0	0	0	0	0	0.219233844770386	0	0	0	0	0	0	0	0	0	0	0	0	0	0	0	0	0	0	0	0	0	0	0	0	0	0	0	0	0	0	0.332205156312365	0	0	0	0
0	0	0	0.00944621074551758	0.0563054515368986	0.000199819699167081	0	0	0	0	0	0	0	0	0.000403337880757146	0	0	0	0	0	0	0	0	0	0	0	0	0	0	0	0	0	0	0	0	0	0	0	0	0	0	0	0	0	0	0.000705403792452893	0	0	0	0
0	0	0	0.0181655817789962	0.103428804933628	0.000388077644550543	0	0	0	0	0	0	0	0	0.000783165449189229	0	0	0	0	0	0	0	0	0	0	0	0	0	0	0	0	0	0	0	0	0	0	0	0	0	0	0	0	0	0	0.00136924197252472	0	0	0	0
0	0	0	0.0141119246091063	0.0820379539546837	0.000300095979605797	0	0	0	0	0	0	0	0	0.000605675272182571	0	0	0	0	0	0	0	0	0	0	0	0	0	0	0	0	0	0	0	0	0	0	0	0	0	0	0	0	0	0	0.00105909009546479	0	0	0	0
0	0	0	0.00157027729946371	0.00979206951592121	3.29226044336084e-05	0	0	0	0	0	0	0	0	6.64675840315412e-05	0	0	0	0	0	0	0	0	0	0	0	0	0	0	0	0	0	0	0	0	0	0	0	0	0	0	0	0	0	0	0.000116279948161952	0	0	0	0
0	0	0	0.0208191214570878	0.11698420911647	0.000446107359608104	0	0	0	0	0	0	0	0	0.000900211919907634	0	0	0	0	0	0	0	0	0	0	0	0	0	0	0	0	0	0	0	0	0	0	0	0	0	0	0	0	0	0	0.00157372081163929	0	0	0	0
0	0	0	2.20119332570465	2.99790660482336	0.633995766693607	0	0	0	0	0	0	0	0	0.884975871894479	0	0	0	0	0	0	0	0	0	0	0	0	0	0	0	0	0	0	0	0	0	0	0	0	0	0	0	0	0	0	1.10294460787945	0	0	0	0
0	0	0	0.00790425969702632	0.0475183685828176	0.000166910932812537	0	0	0	0	0	0	0	0	0.000336924235459544	0	0	0	0	0	0	0	0	0	0	0	0	0	0	0	0	0	0	0	0	0	0	0	0	0	0	0	0	0	0	0.000589285685489828	0	0	0	0
0	0	0	0.0223550747556625	0.124678108307717	0.000479855610691754	0	0	0	0	0	0	0	0	0.000968275139915434	0	0	0	0	0	0	0	0	0	0	0	0	0	0	0	0	0	0	0	0	0	0	0	0	0	0	0	0	0	0	0.00169260755016055	0	0	0	0
0	0	0	0.110423366025157	0.450639129726575	0.00262348382156907	0	0	0	0	0	0	0	0	0.00528056408306267	0	0	0	0	0	0	0	0	0	0	0	0	0	0	0	0	0	0	0	0	0	0	0	0	0	0	0	0	0	0	0.00919679708924482	0	0	0	0
0	0	0	0.00117141698475426	0.0073223257294049	2.4549010974349e-05	0	0	0	0	0	0	0	0	4.95625879371546e-05	0	0	0	0	0	0	0	0	0	0	0	0	0	0	0	0	0	0	0	0	0	0	0	0	0	0	0	0	0	0	8.67072167124897e-05	0	0	0	0
0	0	0	0.010014625137286	0.0595080741201895	0.000211979837970311	0	0	0	0	0	0	0	0	0.000427877131971637	0	0	0	0	0	0	0	0	0	0	0	0	0	0	0	0	0	0	0	0	0	0	0	0	0	0	0	0	0	0	0.000748305038163332	0	0	0	0
0	0	0	0.00307877005567954	0.0190277283765311	6.46597670776935e-05	0	0	0	0	0	0	0	0	0.000130537015205465	0	0	0	0	0	0	0	0	0	0	0	0	0	0	0	0	0	0	0	0	0	0	0	0	0	0	0	0	0	0	0.000228351890038313	0	0	0	0
0	0	0	0.00459608141448854	0.0281547924087557	9.66915120179433e-05	0	0	0	0	0	0	0	0	0.000195196298802758	0	0	0	0	0	0	0	0	0	0	0	0	0	0	0	0	0	0	0	0	0	0	0	0	0	0	0	0	0	0	0.000341443060800723	0	0	0	0
0	0	0	0.00830959846253531	0.049842507715962	0.000175550714569725	0	0	0	0	0	0	0	0	0.000354360796829153	0	0	0	0	0	0	0	0	0	0	0	0	0	0	0	0	0	0	0	0	0	0	0	0	0	0	0	0	0	0	0.000619773184480149	0	0	0	0
0	0	0	0.00153374874758963	0.00956637384110142	3.21554181184456e-05	0	0	0	0	0	0	0	0	6.49187667871377e-05	0	0	0	0	0	0	0	0	0	0	0	0	0	0	0	0	0	0	0	0	0	0	0	0	0	0	0	0	0	0	0.000113570562759669	0	0	0	0
0	0	0	0.00872244844314632	0.052199211018673	0.000184358713868058	0	0	0	0	0	0	0	0	0.000372136486493245	0	0	0	0	0	0	0	0	0	0	0	0	0	0	0	0	0	0	0	0	0	0	0	0	0	0	0	0	0	0	0.000650852699872657	0	0	0	0
0	0	0	0.00426321767981116	0.0261661656559258	8.96550898816867e-05	0	0	0	0	0	0	0	0	0.000180992992695602	0	0	0	0	0	0	0	0	0	0	0	0	0	0	0	0	0	0	0	0	0	0	0	0	0	0	0	0	0	0	0.000316602101558531	0	0	0	0
0	0	0	0.00437669691122747	0.0268449764245178	9.20533396311147e-05	0	0	0	0	0	0	0	0	0.000185833984313058	0	0	0	0	0	0	0	0	0	0	0	0	0	0	0	0	0	0	0	0	0	0	0	0	0	0	0	0	0	0	0.000325068851859787	0	0	0	0
0	0	0	0.0146110657060057	0.084718504026399	0.00031088614930088	0	0	0	0	0	0	0	0	0.000627444834018639	0	0	0	0	0	0	0	0	0	0	0	0	0	0	0	0	0	0	0	0	0	0	0	0	0	0	0	0	0	0	0.001097136005628	0	0	0	0
[truncated: 43 more columns]
