# Supplementary material for: Single-cell transcriptomic evidence for dense intracortical neuropeptide networks
Source: eLife. 2019 Nov 11;8:e47889. doi: 10.7554/eLife.47889 (PMC6881117; doi:10.7554/eLife.47889)
Supplement: Figure 6—source data 1. [file elife-47889-fig6-data1.zip › VISp_Types/8_VISp_Penk-Oprd1.csv]

0	1.02975704336069	1.29378468714335	0	0	0.335110714814808	0.955328130491794	2.11012461923157	1.92636759257774	1.31569887156493	0	1.01942955016718	1.63705553822022	1.16883765790197	0	0	0	0	0	0	0	1.97502573505623	0.712964442305114	2.11025964443384	0.97544255089102	0	0.894677548823761	0	0	0	0	0	0	0	0	0	0	0	0	0	0	0	0	0	0	0	0	0	0	0
0	0.0302626582898965	0.056434371705919	0	0	0.00373897428618274	0.0251545156692785	0.290120426712535	0.209499055667987	0.059310435127262	0	0.0295043018084869	0.11887051491785	0.0422659009092384	0	0	0	0	0	0	0	0.228995440686817	0.013237048609505	0.290186741728214	0.0264555386900359	0	0.0215570875994666	0	0	0	0	0	0	0	0	0	0	0	0	0	0	0	0	0	0	0	0	0	0	0
0	1.38882197689825	1.66416336994861	0	0	0.581293670602944	1.30966348348617	2.49166910617636	2.30686493628665	1.68673387672344	0	1.3778885231698	2.01466622254503	1.53474372359642	0	0	0	0	0	0	0	2.35584505374438	1.04412930821277	2.49180474864467	1.33114229143667	0	1.24446389453154	0	0	0	0	0	0	0	0	0	0	0	0	0	0	0	0	0	0	0	0	0	0	0
0	0.00464092827968361	0.00888014137455295	0	0	0.000558656776052926	0.00383826097956898	0.0574690261239107	0.0383376590417877	0.00935916077721977	0	0.00452126057401174	0.0198921312434554	0.00655861510567213	0	0	0	0	0	0	0	0.0427180134854824	0.00199631505066251	0.0574858951155483	0.00404194229327792	0	0.00327773950713364	0	0	0	0	0	0	0	0	0	0	0	0	0	0	0	0	0	0	0	0	0	0	0
0	0.00498535849851599	0.00953575284417549	0	0	0.000600327586941205	0.00412340299827497	0.0614684910224128	0.041068012590457	0.0100497303130108	0	0.00485685912205099	0.0213410217986759	0.00704421787545857	0	0	0	0	0	0	0	0.045744230935156	0.00214495789160315	0.061486452959952	0.00434214016737243	0	0.00352140934315915	0	0	0	0	0	0	0	0	0	0	0	0	0	0	0	0	0	0	0	0	0	0	0
0	0.00158943759950844	0.00305106980767381	0	0	0.000190739268211354	0.00131373891898548	0.0204793566033926	0.0134677547712825	0.00321681841473383	0	0.00154831313641638	0.00689169417086358	0.00224947624849342	0	0	0	0	0	0	0	0.0150558916166412	0.000682334711285721	0.0204856255583381	0.00138366732769947	0	0.0011214103667261	0	0	0	0	0	0	0	0	0	0	0	0	0	0	0	0	0	0	0	0	0	0	0
0	0.00170961995321138	0.00328135401054048	0	0	0.000205186655465966	0.00141310873092825	0.021992262746949	0.014471280834473	0.00345956299576765	0	0.00166539189881087	0.00740939352451627	0.00241942734569437	0	0	0	0	0	0	0	0.0161755669620255	0.00073398613633318	0.0219989831952023	0.00148831739255414	0	0.00120625284616059	0	0	0	0	0	0	0	0	0	0	0	0	0	0	0	0	0	0	0	0	0	0	0
0	0.00368731496288304	0.00706251339057886	0	0	0.00044343554520999	0.00304900027106202	0.0462167793964305	0.0306989379214485	0.00744432326484715	0	0.00359213486550176	0.0158612852445122	0.00521331688318323	0	0	0	0	0	0	0	0.0342405077952708	0.00158512176467181	0.0462305188906154	0.00321095331830403	0	0.00260339339997825	0	0	0	0	0	0	0	0	0	0	0	0	0	0	0	0	0	0	0	0	0	0	0
0	0.242093583222453	0.386465100924884	0	0	0.0371885058872395	0.208594352775696	1.03450008734725	0.86982193890939	0.400200245531245	0	0.237256405409831	0.628931136511552	0.31320732113576	0	0	0	0	0	0	0	0.912707303291952	0.120575037200781	1.0346236012853	0.217336732152907	0	0.183608143568133	0	0	0	0	0	0	0	0	0	0	0	0	0	0	0	0	0	0	0	0	0	0	0
0	1.87562244244715	2.15677816030584	0	0	0.994653184058483	1.79396425675894	2.98980309749175	2.80449027797684	2.17967899369618	0	1.86437104221119	2.51087988582765	2.02508731741568	0	0	0	0	0	0	0	2.85362698877932	1.51555738960228	2.98993903925998	1.81616845209873	0	1.72632072221071	0	0	0	0	0	0	0	0	0	0	0	0	0	0	0	0	0	0	0	0	0	0	0
0	1.02996657418956	1.29400404616548	0	0	0.335235004167053	0.955533627980083	2.11035393200329	1.92659596097166	1.31591880861912	0	1.01963856178425	1.6372813149974	1.16905310098339	0	0	0	0	0	0	0	1.9752543935847	0.71315080215495	2.11048895776292	0.975649207415218	0	0.894879208149326	0	0	0	0	0	0	0	0	0	0	0	0	0	0	0	0	0	0	0	0	0	0	0
0	0.443598608609774	0.645141398933438	0	0	0.0838327770711289	0.392419242808883	1.3874520376366	1.21128614012562	0.663084957658677	0	0.436334770115465	0.942149062760967	0.546178038654691	0	0	0	0	0	0	0	1.25762620366817	0.246035403182765	1.38758254324092	0.405979076514743	0	0.352793907815525	0	0	0	0	0	0	0	0	0	0	0	0	0	0	0	0	0	0	0	0	0	0	0
0	0.287235809748353	0.44756101606419	0	0	0.0462296478313131	0.24910451246529	1.12534241355057	0.956800896565799	0.462530997941357	0	0.281754605645438	0.706696672766639	0.366942588023983	0	0	0	0	0	0	0	1.00084096058969	0.14675755074242	1.12546829949121	0.259095256584822	0	0.220387369504632	0	0	0	0	0	0	0	0	0	0	0	0	0	0	0	0	0	0	0	0	0	0	0
0	1.2629617835704	1.53537391766392	0	0	0.487889144300684	1.18504465869778	2.36004380076521	2.17550327342571	1.55777622649328	0	1.25218681920258	1.88403380904823	1.40710552678569	0	0	0	0	0	0	0	2.22440227558557	0.925737427117141	2.36017928796274	1.20616433349072	0	1.1210484738718	0	0	0	0	0	0	0	0	0	0	0	0	0	0	0	0	0	0	0	0	0	0	0
0	0.000865705603472704	0.00166307363956969	0	0	0.000103812174434432	0.0007154397099832	0.0112646175367517	0.00738100432389163	0.00175357189770707	0	0.000843288508636323	0.00376407021248114	0.00122562719145893	0	0	0	0	0	0	0	0.00825819705057743	0.000371464778435723	0.011268102321758	0.000753549149741274	0	0.000610639293192	0	0	0	0	0	0	0	0	0	0	0	0	0	0	0	0	0	0	0	0	0	0	0
0	0.00222339088716776	0.00426514501686936	0	0	0.000266987870793589	0.00183796121970913	0.0284057009422898	0.0187384267735797	0.00449650729407737	0	0.00216590463231594	0.00961719620406173	0.00314573667221507	0	0	0	0	0	0	0	0.02093326858289	0.00095488417265095	0.0284143179638127	0.00193573109237268	0	0.00156902618179451	0	0	0	0	0	0	0	0	0	0	0	0	0	0	0	0	0	0	0	0	0	0	0
0	0.00382289724602425	0.0073211597301668	0	0	0.000459803841308597	0.0031611971066694	0.0478329630480564	0.0317921902409834	0.00771682857680036	0	0.00372423236809361	0.016436125628306	0.0054046619411689	0	0	0	0	0	0	0	0.035454813340909	0.00164355284911433	0.0478471570418753	0.00332908687762014	0	0.00269924374492699	0	0	0	0	0	0	0	0	0	0	0	0	0	0	0	0	0	0	0	0	0	0	0
0	0.0406194866608888	0.0750066284660943	0	0	0.00507178855201883	0.0338302490404916	0.360053088663684	0.265341782476254	0.0787466136956648	0	0.0396132116537757	0.154642008901473	0.056471458801975	0	0	0	0	0	0	0	0.288533076085984	0.0178866364789049	0.360129780691388	0.035561938381589	0	0.0290330082240206	0	0	0	0	0	0	0	0	0	0	0	0	0	0	0	0	0	0	0	0	0	0	0
0	0.117382773644476	0.203229556658714	0	0	0.0158548591997032	0.0991365440793681	0.706450269650012	0.564178260690573	0.211990380600865	0	0.114708528411011	0.371778778643789	0.158224461055382	0	0	0	0	0	0	0	0.60050771155486	0.0542629258085142	0.70655960262195	0.103836482498562	0	0.0859454104376324	0	0	0	0	0	0	0	0	0	0	0	0	0	0	0	0	0	0	0	0	0	0	0
0	0.00192774711075311	0.00369916348242253	0	0	0.000231417191624059	0.00159347394891975	0.0247258091816881	0.0162874520180249	0.00389996182092367	0	0.00187788827352545	0.00834779289425295	0.00272783346069711	0	0	0	0	0	0	0	0.0182011842200965	0.00082775265485811	0.0247333414175652	0.00167826349829391	0	0.00136025688825817	0	0	0	0	0	0	0	0	0	0	0	0	0	0	0	0	0	0	0	0	0	0	0
0	0.00268188480966575	0.00514219153346687	0	0	0.000322194177216105	0.00221717692534374	0.0340564999177914	0.0225155912703568	0.00542083292073796	0	0.00261257970989136	0.0115802179991367	0.00379360197842906	0	0	0	0	0	0	0	0.0251402010279175	0.00115214141537392	0.0340667649263678	0.0023350649080716	0	0.0018928749350937	0	0	0	0	0	0	0	0	0	0	0	0	0	0	0	0	0	0	0	0	0	0	0
0	0	0	0	0	0	0	0	0	0	0	0	0	0	0	0	0	0	0	0	0	0	0	0	0	0	0	0	0	0	0	0	0	0	0	0	0	0	0	0	0	0	0	0	0	0	0	0	0	0
0	0.00104913241975431	0.00201505632649153	0	0	0.000125831421788487	0.000867059767056166	0.0136171553532205	0.00893079183646066	0.00212466136269866	0	0.00102197114801895	0.00455839280531599	0.00148518436131993	0	0	0	0	0	0	0	0.00999006016900165	0.000450225491258476	0.0136213565683377	0.000913237088358092	0	0.000740068367105122	0	0	0	0	0	0	0	0	0	0	0	0	0	0	0	0	0	0	0	0	0	0	0
0	0.000726069832334334	0.00139503114765652	0	0	8.70552548606899e-05	0.000600024644782827	0.00946580943969141	0.00619793277623111	0.00147096822328439	0	0.000707265605423494	0.00315863294876132	0.00102800580172423	0	0	0	0	0	0	0	0.00693564364300103	0.000311520005699233	0.0094687437997157	0.000631990724326658	0	0.000512120712802039	0	0	0	0	0	0	0	0	0	0	0	0	0	0	0	0	0	0	0	0	0	0	0
0	0.00289649287257593	0.00555242211585693	0	0	0.00034805230909899	0.00239470087151789	0.0366784527358809	0.0242737104662941	0.00585314336352964	0	0.00282165988025937	0.0124967225672226	0.00409675243994901	0	0	0	0	0	0	0	0.027096945056074	0.00124451273187376	0.0366894751506079	0.00252200048026693	0	0.00204449388693966	0	0	0	0	0	0	0	0	0	0	0	0	0	0	0	0	0	0	0	0	0	0	0
0	0.00501419517926649	0.00959062120522361	0	0	0.000603817704175493	0.00414727766749962	0.0618018158495986	0.0412959266449532	0.0101075218073812	0	0.00488495669968329	0.0214621600809063	0.00708486676592674	0	0	0	0	0	0	0	0.0459967488996664	0.00215740573448373	0.0618198684221355	0.00436727497690643	0	0.00354181264169498	0	0	0	0	0	0	0	0	0	0	0	0	0	0	0	0	0	0	0	0	0	0	0
0	0.00278529820995943	0.00533989281912941	0	0	0.000334653057958873	0.00230271867315213	0.0353217573845038	0.0233635579798537	0.00562917783602604	0	0.00271332904689703	0.0120220398799395	0.00393968910776645	0	0	0	0	0	0	0	0.0260840791391947	0.00119664922775713	0.035332388460351	0.00242514225084967	0	0.00196593296471675	0	0	0	0	0	0	0	0	0	0	0	0	0	0	0	0	0	0	0	0	0	0	0
0	0.00164977734226253	0.00316669548955888	0	0	0.000197992402827616	0.00136362875028874	0.021239545174831	0.0139718484732839	0.00333870132217051	0	0.00160709455996291	0.00715167380524862	0.00233480573112067	0	0	0	0	0	0	0	0.0156183671446188	0.000708266232535979	0.0212460411878632	0.00143620833369912	0	0.00116400621804686	0	0	0	0	0	0	0	0	0	0	0	0	0	0	0	0	0	0	0	0	0	0	0
0	0	0	0	0	0	0	0	0	0	0	0	0	0	0	0	0	0	0	0	0	0	0	0	0	0	0	0	0	0	0	0	0	0	0	0	0	0	0	0	0	0	0	0	0	0	0	0	0	0
0	0.00216671004436095	0.00415666229481042	0	0	0.000260166607479779	0.00179108587400333	0.0277024099945207	0.0182694671879255	0.00438216957742413	0	0.00211068572657517	0.00937404653656053	0.00306562535725039	0	0	0	0	0	0	0	0.0204106593362363	0.000930506688205163	0.0277108204048145	0.0018863676360594	0	0.00152899768448347	0	0	0	0	0	0	0	0	0	0	0	0	0	0	0	0	0	0	0	0	0	0	0
0	0.00413521578052511	0.00791668198778972	0	0	0.000497525883861177	0.00341966942709005	0.0515350726467205	0.0343014028359273	0.00834422749113989	0	0.00402852762052984	0.0177580831764863	0.005845338548357	0	0	0	0	0	0	0	0.0382405887987919	0.0017781903941216	0.0515503013853881	0.00360122972129594	0	0.0029200717303142	0	0	0	0	0	0	0	0	0	0	0	0	0	0	0	0	0	0	0	0	0	0	0
0	0.000758380871489193	0.0014570619263235	0	0	9.0932303048474e-05	0.000626730557835597	0.00988265644116522	0.00647194266821555	0.00153636961444354	0	0.000738740543861976	0.00329878594822797	0.00107373677785268	0	0	0	0	0	0	0	0.00724199658231896	0.000325389956784289	0.00988571855706517	0.000660118303534353	0	0.000534916604296996	0	0	0	0	0	0	0	0	0	0	0	0	0	0	0	0	0	0	0	0	0	0	0
0	0	0	0	0	0	0	0	0	0	0	0	0	0	0	0	0	0	0	0	0	0	0	0	0	0	0	0	0	0	0	0	0	0	0	0	0	0	0	0	0	0	0	0	0	0	0	0	0	0
0	0.221216831813508	0.35740590770277	0	0	0.0332563286725935	0.190009788122846	0.988894184630512	0.826466516238474	0.370488484837961	0	0.216700544546697	0.590817148450881	0.287979863621127	0	0	0	0	0	0	0	0.868682562965798	0.108854918274085	0.989016307072287	0.198138003476871	0	0.166843508664393	0	0	0	0	0	0	0	0	0	0	0	0	0	0	0	0	0	0	0	0	0	0	0
0	0.0432949489762925	0.0797481456355151	0	0	0.00542061352694769	0.0360768728384356	0.376669106035652	0.278870023028624	0.0837025680764807	0	0.042225562133747	0.163554291095246	0.0601209092643282	0	0	0	0	0	0	0	0.302882905093375	0.0190976937190494	0.37674802750412	0.0379186214947475	0	0.0309722889546363	0	0	0	0	0	0	0	0	0	0	0	0	0	0	0	0	0	0	0	0	0	0	0
0	0.0407485292415557	0.0752358397210035	0	0	0.00508857017312952	0.0339385569821892	0.360866883219584	0.266002100423441	0.0789862475194803	0	0.0397392015106772	0.155074818192153	0.0566476668237116	0	0	0	0	0	0	0	0.289234129532868	0.0179449543265519	0.3609436864357	0.0356755659088618	0	0.0291264678974564	0	0	0	0	0	0	0	0	0	0	0	0	0	0	0	0	0	0	0	0	0	0	0
0	1.01384674640915	1.27711340958865	0	0	0.325744470134398	0.93972973791594	2.0926812603841	1.90899754589298	1.29898279587107	0	1.0035594173823	1.61988661468127	1.15246974698398	0	0	0	0	0	0	0	1.95763316652522	0.698842907767212	2.09281624231479	0.959754551532193	0	0.879375756672256	0	0	0	0	0	0	0	0	0	0	0	0	0	0	0	0	0	0	0	0	0	0	0
0	0.0378252890380106	0.0700304094124134	0	0	0.00470947326879163	0.031486294880584	0.342108802003612	0.250841499490395	0.0735426949369616	0	0.0368853332292541	0.145195069899577	0.0526512624375007	0	0	0	0	0	0	0	0.273121469104235	0.0166261914121686	0.34218298860219	0.0331025183443549	0	0.0270111778375704	0	0	0	0	0	0	0	0	0	0	0	0	0	0	0	0	0	0	0	0	0	0	0
0	0.0151266293842503	0.0286333544190746	0	0	0.00184036501078745	0.0125363707535966	0.166361371816571	0.115435647984045	0.0301416453023155	0	0.014741129534737	0.0624411396567411	0.0212723771013822	0	0	0	0	0	0	0	0.12743042386114	0.0065516056103726	0.166404681359759	0.0131946736644498	0	0.0107211843198207	0	0	0	0	0	0	0	0	0	0	0	0	0	0	0	0	0	0	0	0	0	0	0
0	0.0387088197063115	0.071606605123056	0	0	0.00482381878845162	0.0322271949201813	0.347850807063004	0.255468925959849	0.0751913089998428	0	0.0377478485882775	0.148197890384799	0.0538601922363168	0	0	0	0	0	0	0	0.27804324468132	0.0170242653528187	0.347925806667585	0.0338799866751172	0	0.0276500957015598	0	0	0	0	0	0	0	0	0	0	0	0	0	0	0	0	0	0	0	0	0	0	0
0	0	0	0	0	0	0	0	0	0	0	0	0	0	0	0	0	0	0	0	0	0	0	0	0	0	0	0	0	0	0	0	0	0	0	0	0	0	0	0	0	0	0	0	0	0	0	0	0	0
0	0.0265672488639805	0.0497210584022853	0	0	0.00327008391179213	0.0220671024469051	0.262629515824142	0.188057085774947	0.0522751975865789	0	0.0258987578866479	0.105578981563201	0.0371663917439111	0	0	0	0	0	0	0	0.205994215464132	0.011592813684047	0.262691271478148	0.0232126729305841	0	0.0189016522744256	0	0	0	0	0	0	0	0	0	0	0	0	0	0	0	0	0	0	0	0	0	0	0
0	0.00904949230131776	0.0172365431747789	0	0	0.00109422499807605	0.00749089388230475	0.106288660911278	0.0722042343863318	0.018157004092898	0	0.00881729664494521	0.0381656118342579	0.0127622792729778	0	0	0	0	0	0	0	0.0801129104606423	0.00390394433870727	0.106318206495385	0.00788665391625627	0	0.00640087576554273	0	0	0	0	0	0	0	0	0	0	0	0	0	0	0	0	0	0	0	0	0	0	0
0	0.0305897275631025	0.0570263090013117	0	0	0.0037806423367201	0.0254279810475753	0.292482653846794	0.21135534834695	0.059930508304233	0	0.0298234532447912	0.120032905456272	0.0427164508590795	0	0	0	0	0	0	0	0.230982881201416	0.0133829489084327	0.292549347336047	0.0267427172894339	0	0.0217924180573075	0	0	0	0	0	0	0	0	0	0	0	0	0	0	0	0	0	0	0	0	0	0	0
0	0.0255096219221832	0.0477910697503578	0	0	0.0031365274877513	0.0211842808701727	0.254475530480206	0.181755220413711	0.05025169056443	0	0.0248669880804299	0.101720130467302	0.0357038646959859	0	0	0	0	0	0	0	0.199218140615378	0.0111236622777696	0.254535877351068	0.0222851870744254	0	0.0181428376423113	0	0	0	0	0	0	0	0	0	0	0	0	0	0	0	0	0	0	0	0	0	0	0
0	0.0346692502400948	0.0643794433728479	0	0	0.00430267273748332	0.0288417342365702	0.321055328953898	0.233977451330586	0.0676298233139253	0	0.0338047044316585	0.134347158953542	0.04832544084881	0	0	0	0	0	0	0	0.255155998870193	0.0152078735687447	0.321126440921668	0.0303268960172319	0	0.0247318568378267	0	0	0	0	0	0	0	0	0	0	0	0	0	0	0	0	0	0	0	0	0	0	0
0	3.18260653481918	3.4664097563745	0	0	2.26319388813638	3.09979415305541	4.30190067473041	4.11636248092149	3.48945945996705	0	3.17120886574788	3.82212459683046	3.33369087699895	0	0	0	0	0	0	0	4.16556861625199	2.81528646925085	4.30203674900141	3.12233428621224	0	3.03101272290091	0	0	0	0	0	0	0	0	0	0	0	0	0	0	0	0	0	0	0	0	0	0	0
0	3.07016240719752	3.35392516167817	0	0	2.15136556844184	2.9873677434886	4.18937860542327	4.00384382785064	3.37697259699666	0	3.0587669809332	3.70961546452082	3.2212219669894	0	0	0	0	0	0	0	4.05304891065413	2.7029544873592	4.1895146776863	3.00990271488221	0	2.91860382660621	0	0	0	0	0	0	0	0	0	0	0	0	0	0	0	0	0	0	0	0	0	0	0
0	2.97666083066825	3.26038096407039	0	0	2.05851157374549	2.89388482555415	4.0957949312124	3.91026375267016	3.28342601013653	0	2.96526776635382	3.61604541922646	3.12769428990935	0	0	0	0	0	0	0	3.9594677266348	2.60957098331754	4.09593100136	2.91641436134037	0	2.82513935007744	0	0	0	0	0	0	0	0	0	0	0	0	0	0	0	0	0	0	0	0	0	0	0
0	2.73280033339312	3.01635466689805	0	0	1.81716048408658	2.65009688688635	3.85161499543148	3.6660978267513	3.0393904161982	0	2.7214164549534	3.37191853341537	2.88373226854616	0	0	0	0	0	0	0	3.71529748442525	2.36616938368122	3.85175105734423	2.67260528652838	0	2.58142311045078	0	0	0	0	0	0	0	0	0	0	0	0	0	0	0	0	0	0	0	0	0	0	0
0	2.749049871177	3.03261837892712	0	0	1.8331960956887	2.66634022318619	3.86789184645448	3.68237347949116	3.055654923155	0	2.73766520758085	3.3881908471866	2.89999048504429	0	0	0	0	0	0	0	3.73157350633974	2.38237971606719	3.86802790907158	2.68885042920749	0	2.59766031966325	0	0	0	0	0	0	0	0	0	0	0	0	0	0	0	0	0	0	0	0	0	0	0
0	0.764324440090948	1.01083451217793	0	0	0.197701998642838	0.696884760431538	1.80868181996822	1.62671353057018	1.03169607621355	0	0.754903007276808	1.34227269736238	0.892952128773747	0	0	0	0	0	0	0	1.67482291589681	0.486231336841249	1.80881578730164	0.71500222593777	0	0.642782289044619	0	0	0	0	0	0	0	0	0	0	0	0	0	0	0	0	0	0	0	0	0	0	0
0	2.61144849916641	2.8948783921365	0	0	1.69768197259863	2.52879948511608	3.73002333347646	3.54451668958408	2.91790716131859	0	2.60007151272194	3.2503667216551	2.76230424564027	0	0	0	0	0	0	0	3.59371310474532	2.24516154029474	3.73015938920267	2.55129203036005	0	2.46017948067085	0	0	0	0	0	0	0	0	0	0	0	0	0	0	0	0	0	0	0	0	0	0	0
0	2.51938756692388	2.80269689505798	0	0	1.60742783526151	2.43679126865484	3.6377299821391	3.45223354321171	2.82571889950279	0	2.50801725583605	3.15811200699228	2.67016950568775	0	0	0	0	0	0	0	3.50142681444427	2.15343353175004	3.63786603186664	2.45926846085458	0	2.36822332758657	0	0	0	0	0	0	0	0	0	0	0	0	0	0	0	0	0	0	0	0	0	0	0
0	2.02359997684709	2.30556152729349	0	0	1.1313099306848	1.94159155213316	3.13934012353612	2.95395830117631	2.32850777449866	0	2.01230415567705	2.66015592068314	2.17355737045084	0	0	0	0	0	0	0	3.00311626503784	1.66134415063111	3.13947610588002	1.96389762040039	0	1.87360335926798	0	0	0	0	0	0	0	0	0	0	0	0	0	0	0	0	0	0	0	0	0	0	0
0	2.8407248820973	3.12436413323498	0	0	1.92380172217089	2.75798427826759	3.95970316487873	3.77417881892598	3.14740464452238	0	2.82933629939607	3.4799795258822	2.99170881290383	0	0	0	0	0	0	0	3.82338068782985	2.47385898152302	3.95983923101024	2.78050350143393	0	2.6892737876689	0	0	0	0	0	0	0	0	0	0	0	0	0	0	0	0	0	0	0	0	0	0	0
0	2.65253668696586	2.93601266429351	0	0	1.73807741269096	2.56986751742906	3.77120034467523	3.58568980213931	2.95904401868551	0	2.64115714843549	3.29152897166296	2.80342064758651	0	0	0	0	0	0	0	3.63488741840169	2.28612238040883	3.77133640269312	2.59236593314424	0	2.50122760361955	0	0	0	0	0	0	0	0	0	0	0	0	0	0	0	0	0	0	0	0	0	0	0
0	0.118585476320813	0.205125846085404	0	0	0.0160371201330463	0.100173153727128	0.710516717820706	0.567860651006227	0.213949989901938	0	0.115887325954482	0.374693811056073	0.159774387464947	0	0	0	0	0	0	0	0.604300466659757	0.0548597980454384	0.710626300082894	0.104916550681225	0	0.0868574800047393	0	0	0	0	0	0	0	0	0	0	0	0	0	0	0	0	0	0	0	0	0	0	0
0	1.84531531501674	2.12626908960463	0	0	0.967134195165643	1.76374475396493	2.95910473366641	2.77380926238116	2.14915852824556	0	1.83407503313562	2.48024712050077	1.9946568195073	0	0	0	0	0	0	0	2.82294063025052	1.48579691271864	2.95924066523235	1.7859234713118	0	1.69618736164926	0	0	0	0	0	0	0	0	0	0	0	0	0	0	0	0	0	0	0	0	0	0	0
0	3.02886768992603	3.31261274701537	0	0	2.11033986911612	2.94608077407541	4.14804979994395	3.96251651666458	3.3356591902836	0	3.01747324443505	3.66829231771436	3.17991641196312	0	0	0	0	0	0	0	4.01172113908485	2.66170880219004	4.14818587132867	2.96861348834885	0	2.87732451505624	0	0	0	0	0	0	0	0	0	0	0	0	0	0	0	0	0	0	0	0	0	0	0
0	2.64776742355737	2.93123827288353	0	0	1.73338529254957	2.56510049695886	3.76642119794341	3.58091108916939	2.95426933962261	0	2.63638816902253	3.28675146727503	2.79864824461311	0	0	0	0	0	0	0	3.63010857179725	2.28136729003103	3.76655725570632	2.58759825938804	0	2.49646279878954	0	0	0	0	0	0	0	0	0	0	0	0	0	0	0	0	0	0	0	0	0	0	0
0	0.608455041863512	0.837750857035814	0	0	0.135623125891372	0.547512683490284	1.61583292502127	1.43585390967922	0.857533183687776	0	0.599887347223689	1.15674391465987	0.726977056019899	0	0	0	0	0	0	0	1.48335485478048	0.363984215364244	1.61596571075576	0.56379426332685	0	0.499318335133091	0	0	0	0	0	0	0	0	0	0	0	0	0	0	0	0	0	0	0	0	0	0	0
0	2.43030966232362	2.71347525462529	0	0	1.52049354062129	2.34777618364766	3.54837491225346	3.36289064981704	2.73648919164595	0	2.4189473069541	3.0688030348001	2.58100361887793	0	0	0	0	0	0	0	3.41208016980334	2.06475208064931	3.54851095482322	2.37023508187462	0	2.27927026832491	0	0	0	0	0	0	0	0	0	0	0	0	0	0	0	0	0	0	0	0	0	0	0
0	0.598779657289886	0.826761637168044	0	0	0.132204301658986	0.538318813324324	1.60326427622262	1.42344776044585	0.84645971045355	0	0.590275675404174	1.14476928286578	0.716537183814961	0	0	0	0	0	0	0	1.4708990887983	0.35671917483246	1.60339696519533	0.554465119566148	0	0.490555651020131	0	0	0	0	0	0	0	0	0	0	0	0	0	0	0	0	0	0	0	0	0	0	0
0	0.122457854098559	0.211210963944187	0	0	0.0166268672651568	0.103513443250977	0.7234309552367	0.579576589128509	0.220236380343457	0	0.119683174989275	0.384002368371305	0.164756359213389	0	0	0	0	0	0	0	0.616361201323446	0.0567872217247188	0.723541313893254	0.108396144684161	0	0.0897982366281861	0	0	0	0	0	0	0	0	0	0	0	0	0	0	0	0	0	0	0	0	0	0	0
0	0.0109266370215845	0.0207717995756648	0	0	0.00132372052375229	0.00904809278984519	0.125654502583165	0.0859571680034447	0.021876342229926	0	0.0106468644054519	0.0457732375644424	0.015396029167471	0	0	0	0	0	0	0	0.0952143510486622	0.0047195393988913	0.125688694928133	0.00952522475650185	0	0.00773349400314686	0	0	0	0	0	0	0	0	0	0	0	0	0	0	0	0	0	0	0	0	0	0	0
0	0.0386456466366464	0.0714939893962175	0	0	0.00481563627876693	0.0321742119662581	0.347442374473808	0.255139382205742	0.07507352825442	0	0.0376861767431037	0.147983672175198	0.0537737829501186	0	0	0	0	0	0	0	0.277692848886882	0.0169957880128103	0.34751731660322	0.0338243908366054	0	0.0276044006770788	0	0	0	0	0	0	0	0	0	0	0	0	0	0	0	0	0	0	0	0	0	0	0
0	0.0267907606552928	0.0501284338168486	0	0	0.00329834522093507	0.0222537175086222	0.264335811484134	0.189379200594422	0.0527022569109222	0	0.0261168130627229	0.106391311009083	0.0374752980588533	0	0	0	0	0	0	0	0.207414882931807	0.0116920423729655	0.264397858606499	0.0234087171358898	0	0.0190620818845148	0	0	0	0	0	0	0	0	0	0	0	0	0	0	0	0	0	0	0	0	0	0	0
0	0.00640495247542082	0.0122329616593347	0	0	0.000772383728734417	0.0052990469033663	0.0776066766554775	0.052165860770897	0.0128901745975815	0	0.00624012467791848	0.0272741874238793	0.00904400236220504	0	0	0	0	0	0	0	0.0580236778444521	0.00275830745650591	0.0776289478600677	0.00557974975421163	0	0.00452630851858902	0	0	0	0	0	0	0	0	0	0	0	0	0	0	0	0	0	0	0	0	0	0	0
0	1.08137265243048	1.34767762165105	0	0	0.366459389573458	1.00600570796875	2.16631191688999	1.98233772634229	1.36972537443122	0	1.07092451953201	1.69242916206481	1.22182464037359	0	0	0	0	0	0	0	2.03106259806321	0.759163486843637	2.16644707022763	1.02638989127678	0	0.944460609917129	0	0	0	0	0	0	0	0	0	0	0	0	0	0	0	0	0	0	0	0	0	0	0
0	2.1245784323114	2.40695119903828	0	0	1.22638731999442	2.04239092096905	3.24111334640641	3.05569644896182	2.42992058663011	0	2.11325990960757	2.76179643393682	2.27478729502434	0	0	0	0	0	0	0	3.10486521693821	1.76119880608427	3.24124934937301	2.06474910211598	0	1.97422628178513	0	0	0	0	0	0	0	0	0	0	0	0	0	0	0	0	0	0	0	0	0	0	0
0	0.796284605637321	1.04555925997334	0	0	0.212109312249469	0.727767894451924	1.84642839254364	1.66416309033103	1.06658995259773	0	0.786722721827789	1.37891856674338	0.926550640958525	0	0	0	0	0	0	0	1.71236348617201	0.51240870659775	1.84656253583403	0.746191593105189	0	0.672669600259995	0	0	0	0	0	0	0	0	0	0	0	0	0	0	0	0	0	0	0	0	0	0	0
0	0.00519061314874395	0.00992622504499405	0	0	0.000625174090677358	0.00429334482247657	0.0638359693254891	0.0426879967725955	0.0104609966092776	0	0.00505685400140737	0.0222027037930457	0.00733352578498857	0	0	0	0	0	0	0	0.0475387864880368	0.00223356977430443	0.0638545735031716	0.004521050184278	0	0.00366664522118426	0	0	0	0	0	0	0	0	0	0	0	0	0	0	0	0	0	0	0	0	0	0	0
0	0.00725948592234829	0.0138527504013129	0	0	0.0008761925136524	0.0060070512360237	0.0870641503235494	0.0587290931441843	0.0145955332416369	0	0.00707284573135527	0.0308162228730191	0.0102464997935023	0	0	0	0	0	0	0	0.065270158358508	0.00312806614581595	0.0870888734477501	0.00632498638499998	0	0.00513167626237868	0	0	0	0	0	0	0	0	0	0	0	0	0	0	0	0	0	0	0	0	0	0	0
0	0.00455565503233843	0.00871775399531217	0	0	0.00054834449750679	0.00376767218191153	0.0564736265436036	0.0376593609808633	0.00918810609648935	0	0.0044381749057279	0.0195328483421476	0.00643836629374862	0	0	0	0	0	0	0	0.0419658940422279	0.00195952474401488	0.0564902219511085	0.00396762471141953	0	0.00321742101692133	0	0	0	0	0	0	0	0	0	0	0	0	0	0	0	0	0	0	0	0	0	0	0
0	0.0175272890977908	0.0330974238870971	0	0	0.00213764532038476	0.0145327857034679	0.188183532928636	0.131547653269743	0.0348315811027179	0	0.0170818031846831	0.071758394572975	0.0246210944872046	0	0	0	0	0	0	0	0.144955243128714	0.0076032787979719	0.188231389282018	0.015294089998532	0	0.012432648712073	0	0	0	0	0	0	0	0	0	0	0	0	0	0	0	0	0	0	0	0	0	0	0
0	0.457686268779481	0.662115407982684	0	0	0.0877430583880959	0.405530271094913	1.40839756197034	1.23179435149072	0.680256094021494	0	0.450290854561836	0.961529474500583	0.561903523051043	0	0	0	0	0	0	0	1.27826719267278	0.255606699003893	1.4085283300928	0.419360388438317	0	0.365063890548077	0	0	0	0	0	0	0	0	0	0	0	0	0	0	0	0	0	0	0	0	0	0	0
0	1.00182750958989	1.26449960093479	0	0	0.318762681948984	0.92795366375643	2.07946230573236	1.89583613474884	1.28633392750043	0	0.991571510243179	1.60688297827866	1.14009318821583	0	0	0	0	0	0	0	1.94445407958592	0.688213995481148	2.0795972536936	0.947908651160628	0	0.86783062608532	0	0	0	0	0	0	0	0	0	0	0	0	0	0	0	0	0	0	0	0	0	0	0
0	0.229573646359038	0.369103992184528	0	0	0.0348119553101094	0.197437268954095	1.00746319310502	0.844092025084809	0.382454647564344	0	0.224927083120267	0.606256217478994	0.298108635806187	0	0	0	0	0	0	0	0.886588382396003	0.113516733181445	1.00758589980135	0.205814202167895	0	0.173535201555736	0	0	0	0	0	0	0	0	0	0	0	0	0	0	0	0	0	0	0	0	0	0	0
0	0.0287436610748171	0.0536805087786274	0	0	0.00354581526234282	0.0238849120624811	0.279001955193729	0.20079110340649	0.0564251464341097	0	0.0280221535032629	0.113442525796242	0.0401717435725929	0	0	0	0	0	0	0	0.219664188649848	0.0125602461928631	0.279066460904495	0.0251221505024712	0	0.0204648018987521	0	0	0	0	0	0	0	0	0	0	0	0	0	0	0	0	0	0	0	0	0	0	0
0	0.00313207828645958	0.00600253901414157	0	0	0.000376450944938122	0.00258959474835588	0.039540062611129	0.0261965155269051	0.00632746165102621	0	0.00305118012864052	0.0135011108377942	0.00442946390139285	0	0	0	0	0	0	0	0.0292359585663943	0.00134594302798566	0.0395519064584594	0.00272722220504859	0	0.00221095849353625	0	0	0	0	0	0	0	0	0	0	0	0	0	0	0	0	0	0	0	0	0	0	0
0	0.953168286492883	1.21324836109589	0	0	0.291329971278464	0.880349042895732	2.0255532899957	1.84218070838842	1.23492925068769	0	0.943048341690953	1.55392192124084	1.08987851299777	0	0	0	0	0	0	0	1.89072077681973	0.645542536371282	2.02568808820276	0.900001514775261	0	0.821224702787512	0	0	0	0	0	0	0	0	0	0	0	0	0	0	0	0	0	0	0	0	0	0	0
0	2.66663780159181	2.95012861509624	0	0	1.75195525644429	2.58396214264029	3.78533005281999	3.59981825541732	2.97316080169666	0	2.65525744139433	3.30565392850546	2.81753084558644	0	0	0	0	0	0	0	3.64901625828289	2.30018248650896	3.78546611157549	2.60646244849841	0	2.51531581826855	0	0	0	0	0	0	0	0	0	0	0	0	0	0	0	0	0	0	0	0	0	0	0
0	0.0675647742081223	0.121778251268085	0	0	0.00867150886135213	0.0565565786440623	0.50741548431259	0.388454106018799	0.12753037872119	0	0.0659399039856411	0.239132995673394	0.0928644525786409	0	0	0	0	0	0	0	0.418214115427779	0.0302703707750826	0.507509265865419	0.0593745603767518	0	0.0487128441918543	0	0	0	0	0	0	0	0	0	0	0	0	0	0	0	0	0	0	0	0	0	0	0
0	2.14174744379834	2.42418106990982	0	0	1.24267565195384	2.05953340722056	3.25839992266895	3.07297784200244	2.44715388027808	0	2.13042555937472	2.77906339650048	2.29199353141476	0	0	0	0	0	0	0	3.12214820660849	1.77820115899859	3.25853592868294	2.08189930830964	0	1.99134262158304	0	0	0	0	0	0	0	0	0	0	0	0	0	0	0	0	0	0	0	0	0	0	0
0	0.548045176045509	0.768562620349577	0	0	0.115072902007779	0.490282671299797	1.53588770489945	1.35702597655068	0.787776824928962	0	0.539899367524104	1.08087107354175	0.661477650333514	0	0	0	0	0	0	0	1.40418603563259	0.319297779569085	1.53601982460337	0.505672916859146	0	0.444919152706295	0	0	0	0	0	0	0	0	0	0	0	0	0	0	0	0	0	0	0	0	0	0	0
0	1.43012625171631	1.70625481676288	0	0	0.61340665924817	1.35063212991325	2.53451623932928	2.34964207820126	1.72887031882015	0	1.41915001510235	2.05724948461848	1.57652659975095	0	0	0	0	0	0	0	2.39864373569497	1.0833958383487	2.53465192300269	1.37220816190171	0	1.28510601109231	0	0	0	0	0	0	0	0	0	0	0	0	0	0	0	0	0	0	0	0	0	0	0
0	0.293863992185484	0.456349741735811	0	0	0.0476212656106238	0.255088303020425	1.13792749984456	0.968909315340329	0.471483228773822	0	0.288293661920185	0.717648894674373	0.374745681064908	0	0	0	0	0	0	0	1.01309234720265	0.150697763351109	1.13805367698551	0.26525348537887	0	0.225846403173858	0	0	0	0	0	0	0	0	0	0	0	0	0	0	0	0	0	0	0	0	0	0	0
0	0.0196698247631621	0.0370637197325257	0	0	0.00240417966574022	0.0163161085052558	0.206869889275087	0.145510922098202	0.0389965220316731	0	0.0191710749780657	0.0799506606232303	0.0276036054314795	0	0	0	0	0	0	0	0.160097699027354	0.00854463339918376	0.20692146152076	0.017169000039983	0	0.0139623839305362	0	0	0	0	0	0	0	0	0	0	0	0	0	0	0	0	0	0	0	0	0	0	0
0	0.00814512858389223	0.0155285039318845	0	0	0.000983969955254371	0.00674108231738083	0.0966723404642773	0.0654415161757305	0.0163594602917967	0	0.00793592601387383	0.0344642441076163	0.011491759181655	0	0	0	0	0	0	0	0.0726696770202483	0.00351172147609129	0.0966995004882912	0.00709755105712976	0	0.00575944872219236	0	0	0	0	0	0	0	0	0	0	0	0	0	0	0	0	0	0	0	0	0	0	0
0	0.00622000232558284	0.0118820079796449	0	0	0.000749939584648638	0.00514584210105124	0.075534848292116	0.0507339197960387	0.012520636469799	0	0.00605990098115943	0.0265046749978996	0.00878361401470772	0	0	0	0	0	0	0	0.0564411467748063	0.0026783334082202	0.0755565751910588	0.0054184798563938	0	0.00439533204447133	0	0	0	0	0	0	0	0	0	0	0	0	0	0	0	0	0	0	0	0	0	0	0
0	0.00800752660402994	0.0152683426216745	0	0	0.00096721194457763	0.00662701936268412	0.0951921201776398	0.0644044990304973	0.0160856334845473	0	0.00780182660124991	0.0338989722944299	0.0112983513102398	0	0	0	0	0	0	0	0.0715272718969827	0.00345208398805051	0.0952189082823042	0.00697750476716045	0	0.00566188748660231	0	0	0	0	0	0	0	0	0	0	0	0	0	0	0	0	0	0	0	0	0	0	0
0	0.0145194581791881	0.027500935524677	0	0	0.00176540521371152	0.012031735221942	0.160683751158143	0.111278614790972	0.0289515410092725	0	0.0141491812060318	0.0600609002571374	0.0204242634594727	0	0	0	0	0	0	0	0.122899518037473	0.00628613551715447	0.160725839785794	0.0126639234472823	0	0.0102887539292169	0	0	0	0	0	0	0	0	0	0	0	0	0	0	0	0	0	0	0	0	0	0	0
[truncated: 43 more columns]
