# Supplementary material for: Single-cell transcriptomic evidence for dense intracortical neuropeptide networks
Source: eLife. 2019 Nov 11;8:e47889. doi: 10.7554/eLife.47889 (PMC6881117; doi:10.7554/eLife.47889)
Supplement: Figure 6—source data 1. [file elife-47889-fig6-data1.zip › VISp_Types/11_VISp_Cort-Sstr2.csv]

0	0	0	0	0	0	0	0	0	0	0	0	0	0	0	0	0	0	0	0	0	0	0	0	0	0	0	0	0	0	0	0	0	0	0	0	0	0	0	0	0	0	0	0	0	0	0	0	0	0
0	0	0	0	0	0	0	0	0	0	0	0	0	0	0	0	0	0	0	0	0	0	0	0	0	0	0	0	0	0	0	0	0	0	0	0	0	0	0	0	0	0	0	0	0	0	0	0	0	0
0.0221366792789622	0.0394242827699084	0.0059961280322449	0.0838344686689054	0.231188129675485	0.395384994990837	0.354380102803932	0.365193936301973	0.268848871562072	0.26438443336264	0.330157064514717	0.194796369872874	0.191169675285704	0.655956663850773	0.253304495632536	0.282427161896955	0.22220805398	0.122709174644848	0.10898529646186	2.32177445863613e-05	0.000626124577661833	0.115252936858267	0.0980941767022085	0.0792978655287202	0.0696262843864701	0.0784289289414323	0.122322569878841	0.168986702396566	0.369333238031439	0.183774582656814	0	0.0472170551291149	0	0.0541354560624629	0.242251584643531	0.295488399008939	0.255692103564732	0.179650861545256	0.0521887331671247	0.0970082094450081	0.14495825887533	0.0694575856513432	0	0.070366185630542	0.126710471793498	0.196071040933666	0.323727276321815	0.0521775517836885	0.0809932837864725	0.080745785844888
0	0	0	0	0	0	0	0	0	0	0	0	0	0	0	0	0	0	0	0	0	0	0	0	0	0	0	0	0	0	0	0	0	0	0	0	0	0	0	0	0	0	0	0	0	0	0	0	0	0
0	0	0	0	0	0	0	0	0	0	0	0	0	0	0	0	0	0	0	0	0	0	0	0	0	0	0	0	0	0	0	0	0	0	0	0	0	0	0	0	0	0	0	0	0	0	0	0	0	0
0	0	0	0	0	0	0	0	0	0	0	0	0	0	0	0	0	0	0	0	0	0	0	0	0	0	0	0	0	0	0	0	0	0	0	0	0	0	0	0	0	0	0	0	0	0	0	0	0	0
0.026845486616331	0.0476141284062346	0.00730049634975053	0.100245075188567	0.268832948207412	0.448887519566259	0.404513856246367	0.416249805178567	0.310734179237746	0.305788143953125	0.378132389569676	0.227933840584231	0.223834207674856	0.724486781253282	0.29348897324096	0.325743997417977	0.25877972952729	0.145547959576291	0.129630865642628	2.83108443102267e-05	0.000763356584750841	0.136910117069681	0.116940982719992	0.0949135405588206	0.0835142584586419	0.0938912263225199	0.145100664520456	0.198658999072889	0.420735534402946	0.215460802610572	0	0.0569225738920116	0	0.065159672785501	0.281184859668063	0.340136413999135	0.296142240001242	0.21078329145079	0.0628444148817743	0.115672757598526	0.171186792169767	0.083315019409655	0	0.0843879421123313	0.150173735614334	0.229373677711535	0.37110727232808	0.0628311110648783	0.096907183143447	0.0966162355607547
0	0	0	0	0	0	0	0	0	0	0	0	0	0	0	0	0	0	0	0	0	0	0	0	0	0	0	0	0	0	0	0	0	0	0	0	0	0	0	0	0	0	0	0	0	0	0	0	0	0
0.0389197811696181	0.0683225096137801	0.0106921037072928	0.140429017459915	0.354146524052246	0.563837731941478	0.513423535559931	0.526825970334383	0.404280983789118	0.398411721826955	0.483102065083903	0.304230181735546	0.299167955939269	0.86487697143008	0.383761845464217	0.422017532979372	0.341971769056404	0.200133699538816	0.179380184334047	4.16254169529237e-05	0.00112191652280018	0.188899943668375	0.162664574104902	0.133267691740668	0.117853060926415	0.13189105368655	0.199553620504191	0.267827825592106	0.531935218392138	0.288793200681199	0	0.0813161466290972	0	0.0927239444248164	0.369025158180954	0.438922288908682	0.386928956340854	0.282976680696576	0.0895258706543545	0.160985420055349	0.233096330400318	0.117582363693648	0	0.119039570824565	0.206122343211724	0.306005440417611	0.474980438927956	0.0895074752312347	0.135949090454091	0.135558037721801
0	0	0	0	0	0	0	0	0	0	0	0	0	0	0	0	0	0	0	0	0	0	0	0	0	0	0	0	0	0	0	0	0	0	0	0	0	0	0	0	0	0	0	0	0	0	0	0	0	0
0.029146531300429	0.0515925785713835	0.00794162480764745	0.108106943051293	0.286243079361799	0.473003302295238	0.427234062265532	0.439353538261472	0.329971761968942	0.324819463202125	0.399950335316043	0.243373255163214	0.239065131984589	0.754645824064831	0.311996643020659	0.345592765802534	0.275723319472719	0.156372207176665	0.139451573668108	3.08198163202184e-05	0.000830944716820938	0.147194621193249	0.125933101931592	0.102404593172805	0.0901959393189346	0.10131061753331	0.15589724157047	0.21256320743718	0.443983056296134	0.230259407301212	0	0.0616251847460722	0	0.0704893043880115	0.299152958656661	0.36055095263607	0.314764186978135	0.225336551062628	0.0679990964261524	0.124580640751413	0.183547635311275	0.0899823505401435	0	0.0911324647537622	0.161282375466977	0.244885827120829	0.39267523884611	0.0679847844184721	0.10453746647329	0.104226242469052
0	0	0	0	0	0	0	0	0	0	0	0	0	0	0	0	0	0	0	0	0	0	0	0	0	0	0	0	0	0	0	0	0	0	0	0	0	0	0	0	0	0	0	0	0	0	0	0	0	0
0.141794964827762	0.23086114122032	0.0424364598487624	0.410292240759446	0.791675097755099	1.07798015716509	1.01340833309532	1.03078278543919	0.865030519863521	0.856639761537526	0.973486458321089	0.714257650457039	0.706118888018527	1.432208740731	0.835478118361486	0.890099306755783	0.773235318234452	0.532847442099767	0.492211336215007	0.000171397177006465	0.00460180957026165	0.511082709048969	0.458041495904087	0.394287741417316	0.358673478170769	0.391173316813073	0.531736353217654	0.654369934913736	1.03736499938937	0.689254731404625	0	0.266701445459685	0	0.296703798893011	0.813860389139723	0.913612269734642	0.840080032170059	0.679687607098003	0.288421419275763	0.454531244572907	0.593902090241487	0.358032920475084	0	0.361474734904275	0.544239805144354	0.717098256375163	0.962639037353593	0.288373496832408	0.400318525929755	0.399441891391291
0	0	0	0	0	0	0	0	0	0	0	0	0	0	0	0	0	0	0	0	0	0	0	0	0	0	0	0	0	0	0	0	0	0	0	0	0	0	0	0	0	0	0	0	0	0	0	0	0	0
1.40659241549179	1.65826340081134	0.875886173020746	2.00333778232454	2.51898463118887	2.84322500017288	2.77236877698088	2.79153634638722	2.60491781564723	2.59521072678132	2.72801293466623	2.42524053762549	2.41516989325274	3.21863259277756	2.570595184255	2.63374913456033	2.49696856810377	2.187497366916	2.12922937669458	0.0107454540230978	0.224281992989344	2.15658367515756	2.07824787444062	1.97710848035582	1.91634170977837	1.97193114728745	2.18593478167307	2.35001898312241	2.79877749236622	2.39415668923474	0	1.73890980578708	0	1.80074945939064	2.54524016052508	2.66057203806941	2.57596495765274	2.38214466902243	1.7841237413039	2.07289520175465	2.27106170895346	1.91521541513989	0	1.92125245705894	2.20342688473879	2.42874494836734	2.71588019007331	1.78402660525239	1.98706490564697	1.98562320925377
0.585903759228884	0.791416575832496	0.24519941357447	1.10108072920682	1.59506698081091	1.91414892925415	1.84412054323869	1.86305084596949	1.67924655838805	1.6697209518914	1.8003550676702	1.50366517507368	1.49387670418181	2.28684217845214	1.64558385794468	1.70756174595864	1.57355755136853	1.27460352706796	1.21925327731398	0.00126531467354819	0.0329163336862301	1.24519147241743	1.17114706173564	1.07674012349882	1.02077599532819	1.07194825514238	1.27311442791289	1.43071304423505	1.87020501492223	1.47347314911377	0	0.861421574340797	0	0.916197405828853	1.62075024351585	1.73393378378543	1.65084698070439	1.4618227069943	0.901384012652465	1.16611513595898	1.35458430023875	1.01974467626977	0	1.02527526670847	1.28979811441778	1.5070728767232	1.78839443801948	0.901297647693799	1.08596712583381	1.08463009301295
1.79938074090004	2.05566713119174	1.24265447648612	2.40393538903572	2.92140086440551	3.24606004570727	3.17513697213477	3.19432371563132	3.00747702811645	2.99775517114579	3.13073337170053	2.82746481705436	2.81737097247176	3.6216858664549	2.9731006629229	3.03635031069404	2.89934337685996	2.58900032708158	2.53048638212817	0.0266935012839816	0.433084421672917	2.55796027664628	2.47926074421938	2.37754279824424	2.31635731787829	2.37233204458891	2.58743156920045	2.75205620840818	3.20157188759745	2.79630758758484	0	2.13730337910201	0	2.19978562003418	2.94770312180037	3.06320982739236	2.97847912615801	2.78426576944656	2.18299612269844	2.47388072857401	2.67286431011951	2.31522269208985	0	2.32130413647503	2.60499151489345	2.83097717543284	3.11858669053555	2.18289801103703	2.38756237787228	2.38611162665897
1.79384832855258	2.05009469187687	1.23735578327794	2.39833549677178	2.91578542935047	3.24044104042814	3.16951853650212	3.18870511660323	3.00186037383102	2.99213864277434	3.12511534307834	2.82185101947735	2.81175737285472	3.61606500221181	2.96748446679632	3.03073329864639	2.89372829511907	2.58339268919819	2.52488084689109	0.0263603750180308	0.429544755967634	2.55235371884512	2.47365729724534	2.37194430467885	2.31076241327852	2.36673383736168	2.58182398407198	2.74644400720286	3.19595322869794	2.79069441618096	0	2.13172241018319	0	2.19419912416588	2.94208728823627	3.0575925032261	2.97286285593411	2.77865285234335	2.17741103473993	2.46827751555591	2.66725411222521	2.30962785893524	0	2.31570892255538	2.59938334998361	2.82536331004361	3.11296878069378	2.17731293146682	2.38196334327797	2.38051266963046
2.02435466437397	2.2819014562313	1.4601925541772	2.63103199791903	3.14898488275389	3.4737559437434	3.40281502122097	3.42200688452648	3.23509925668668	3.2253734537798	3.35839866730948	3.05499751199817	3.04489746234075	3.84944000685091	3.20070853337402	3.26398375073942	3.12691632182743	2.81633990293695	2.75776001539643	0.0441910466025378	0.590006965929362	2.78526598056476	2.70646887575663	2.60459551736662	2.54329739790679	2.59937577814152	2.81476949069749	2.97953886231632	3.42925693247926	3.02382065475669	0	2.36380580408906	0	2.42646167530224	3.17529962965471	3.29085304829969	3.20608931875863	3.01177086514985	2.40962795498245	2.70108152107154	2.90028415835403	2.54216052951777	0	2.54825392564418	2.83234761758106	3.05851199593668	3.34624826414386	2.4095295798275	2.61463207448367	2.61317888929721
0	0	0	0	0	0	0	0	0	0	0	0	0	0	0	0	0	0	0	0	0	0	0	0	0	0	0	0	0	0	0	0	0	0	0	0	0	0	0	0	0	0	0	0	0	0	0	0	0	0
0.00631768428911097	0.0114129741080654	0.00168857600801947	0.0251687446591667	0.0780805937183892	0.151129057966681	0.131448085275233	0.136544583248261	0.0934879859752775	0.0916202146223957	0.120275009806788	0.0639360941506298	0.062566042990197	0.298579860280405	0.0870329082443919	0.0992374540834739	0.0745228418212918	0.0380206098291092	0.0333954703693854	6.5061062307071e-06	0.000175541111159777	0.0354957334411418	0.0297936619872781	0.0237188123901976	0.0206619914798922	0.0234422686892427	0.037888990081534	0.054340240474255	0.138513175763539	0.059794428737285	0	0.0137568026285335	0	0.0158623708972251	0.0825249663299624	0.104866003170704	0.0880156293041013	0.0582616900483417	0.0152675388330337	0.0294378299524488	0.0457262194381881	0.0206090847412834	0	0.0208942035057509	0.039387396536419	0.0644193165133503	0.117365535786049	0.0152641276453505	0.0242594749538424	0.0241804591560676
0	0	0	0	0	0	0	0	0	0	0	0	0	0	0	0	0	0	0	0	0	0	0	0	0	0	0	0	0	0	0	0	0	0	0	0	0	0	0	0	0	0	0	0	0	0	0	0	0	0
0.303643288481036	0.4531825263737	0.103483512935629	0.709350309704242	1.16446427814717	1.47344261759452	1.40505976265794	1.42351939663226	1.24524884028736	1.23607645901702	1.3624620841581	1.07753514799255	1.06828078510157	1.84067390281384	1.21286850546364	1.27255708150288	1.14392824559832	0.864460443164377	0.814284491804353	0.000449132510556355	0.0119604451750462	0.837723419213162	0.771184374740641	0.688153457029533	0.640022352314144	0.683998742028388	0.863102852929461	1.00885045245229	1.43050083588647	1.04902777714871	0	0.508236141495452	0	0.552582312535155	1.18904404111816	1.29804660548605	1.21792477488006	1.03805751802152	0.540485072383975	0.766705295792525	0.937951854433448	0.639143657374656	0	0.643859382407091	0.878336392756765	1.08075956403985	1.3508410244444	0.540414765766555	0.696170642483861	0.695007536331751
0	0	0	0	0	0	0	0	0	0	0	0	0	0	0	0	0	0	0	0	0	0	0	0	0	0	0	0	0	0	0	0	0	0	0	0	0	0	0	0	0	0	0	0	0	0	0	0	0	0
0	0	0	0	0	0	0	0	0	0	0	0	0	0	0	0	0	0	0	0	0	0	0	0	0	0	0	0	0	0	0	0	0	0	0	0	0	0	0	0	0	0	0	0	0	0	0	0	0	0
0	0	0	0	0	0	0	0	0	0	0	0	0	0	0	0	0	0	0	0	0	0	0	0	0	0	0	0	0	0	0	0	0	0	0	0	0	0	0	0	0	0	0	0	0	0	0	0	0	0
0	0	0	0	0	0	0	0	0	0	0	0	0	0	0	0	0	0	0	0	0	0	0	0	0	0	0	0	0	0	0	0	0	0	0	0	0	0	0	0	0	0	0	0	0	0	0	0	0	0
0	0	0	0	0	0	0	0	0	0	0	0	0	0	0	0	0	0	0	0	0	0	0	0	0	0	0	0	0	0	0	0	0	0	0	0	0	0	0	0	0	0	0	0	0	0	0	0	0	0
0.00529150973950955	0.00956824659208585	0.00141307722248446	0.0211540817285294	0.0662420374272409	0.129753279947451	0.112505961504859	0.116962952631584	0.0795204300219801	0.0779072921600742	0.102758027142113	0.0541100369932462	0.0529379188887867	0.261778278466919	0.0739494002597636	0.0844919871154568	0.0631852057636111	0.0320303662863809	0.0281105071165368	5.44288466901788e-06	0.000146859023211745	0.0298897152567778	0.0250623556577139	0.0199301508664066	0.0173518886352083	0.019696784482918	0.031918729132326	0.0459117955529557	0.118686279385193	0.0505683598649238	0	0.0115382414110248	0	0.0133094212382774	0.0700655926792662	0.0893675708188627	0.0747968011291325	0.0492589064357912	0.0128089171643547	0.0247614319874964	0.0385750213328024	0.0173072897102876	0	0.0175476470721948	0.0331899499598007	0.0545235749524111	0.100224935383091	0.0128060472336135	0.0203864657066606	0.0203197714819875
0	0	0	0	0	0	0	0	0	0	0	0	0	0	0	0	0	0	0	0	0	0	0	0	0	0	0	0	0	0	0	0	0	0	0	0	0	0	0	0	0	0	0	0	0	0	0	0	0	0
0	0	0	0	0	0	0	0	0	0	0	0	0	0	0	0	0	0	0	0	0	0	0	0	0	0	0	0	0	0	0	0	0	0	0	0	0	0	0	0	0	0	0	0	0	0	0	0	0	0
0	0	0	0	0	0	0	0	0	0	0	0	0	0	0	0	0	0	0	0	0	0	0	0	0	0	0	0	0	0	0	0	0	0	0	0	0	0	0	0	0	0	0	0	0	0	0	0	0	0
0.747241535617597	0.97020086895023	0.34629256181326	1.29403890116932	1.79703895840748	2.11830629857372	2.0479261870286	2.0669572585057	1.88195978239489	1.87235738347044	2.00391011618095	1.70464976617496	1.69474255351145	2.49215550438064	1.8480179275743	1.91049346691146	1.77531569751346	1.4719552756808	1.4153935506372	0.00203224896499478	0.0517604912714128	1.4419191317039	1.36609814065716	1.26892475688916	1.21100258769765	1.26397526077067	1.47043560592109	1.63074390152486	2.07414837511729	1.67408260386424	0	1.04439261086384	0	1.10198205526276	1.82296392724457	1.93705649493161	1.85332614755279	1.66228019461296	1.08644416259841	1.36093384282839	1.55343049988489	1.20993267629564	0	1.21566911592901	1.48745576422366	1.70809817437929	1.99187646513678	1.08635349718503	1.27845026787193	1.27707038438737
0.715273116380596	0.935319221758912	0.325160007747325	1.25686142695251	1.75843385521656	2.07935881039525	2.0090337055681	2.02804901387582	1.84323838537902	1.83364802661569	1.9650568485061	1.66619983373382	1.65631130173171	2.45302749949319	1.80934030732314	1.87173782193028	1.73674417335601	1.43407882046834	1.37770923747553	0.00185696760487794	0.0475223109095968	1.40414160180398	1.32860287478398	1.23187096271118	1.17426269020401	1.22694669218804	1.43256399371399	1.5924441337452	2.03523435156952	1.63569170320696	0	1.00882626787402	0	1.06595867095934	1.78432088449561	1.89827092538763	1.81464145358515	1.62391321986687	1.05053822849006	1.32345964719568	1.51531764278939	1.17319897755035	0	1.1789023587837	1.44953086383843	1.66964183890297	1.95303462762647	1.050448260723	1.24134872361896	1.23997569292254
1.52873409139921	1.78231195219286	0.987499194945456	2.12871286551164	2.6451176050801	2.96953277133081	2.89864864059616	2.91782421421469	2.73111045291827	2.72139720098453	2.85427286257876	2.5512934296989	2.5412131077533	3.34503148347151	2.69676539776814	2.75995928489465	2.62308425824564	2.31324951387413	2.25487904245935	0.0143184139433546	0.279791957921229	2.28228316840997	2.20379585044071	2.10241560544287	2.04147464295915	2.09722436511944	2.31168435628306	2.47599385732135	2.92506829323924	2.52017897267024	0	1.8633688646933	0	1.92547530520564	2.67139263216747	2.78679746931179	2.70213879742936	2.50815452403919	1.90878156796545	2.19843179067547	2.39693875214506	2.04034488338558	0	2.04640039279062	2.3292047328483	2.55480115573146	2.84213430067427	1.90868402677837	2.11239831275266	2.1109528480101
1.02435987235587	1.26488832875537	0.549747897504501	1.60200937292072	2.11303484058393	2.43620118111835	2.3655166409952	2.38463497774285	2.19860177503772	2.18893253545832	2.32128339187497	2.01978177381223	2.00977042438813	2.8110476698704	2.16441683640136	2.22732551992652	2.0911248085689	1.78387689504061	1.72623325381824	0.00423152803354099	0.101824102502757	1.75328411741658	1.67587024768617	1.57619167439887	1.51647786485915	1.57109851773793	1.78232999417621	1.94503797068081	2.39185808139233	1.98888543379921	0	1.34309161213764	0	1.40333484555055	2.13917072040623	2.25405453511085	2.16976434622216	1.97694952314933	1.38711679666369	1.67058676952542	1.8666789130748	1.51537248502327	0	1.52129804122553	1.79964966901796	2.02326586944465	2.30918641284641	1.38702208743356	1.58598897065405	1.58457009455749
0.986000543726331	1.22474452067884	0.519613024166549	1.56055889764435	2.07081220007825	2.39379770808503	2.3231421090762	2.34225214789855	2.15631752827709	2.14665465807056	2.27892951766728	1.97764163287517	1.96764023848572	2.76854951661621	2.12215575781169	2.1850231667979	2.04891999203342	1.7420446482325	1.68450523315769	0.00383819420070732	0.0932658242389134	1.71150546447843	1.63424530388362	1.53480950825114	1.47527010353507	1.52973031209394	1.74050036779276	1.90297799435835	2.34947221032585	1.94677676823555	0	1.30254937951078	0	1.36253085625022	2.09692796054555	2.21173637484569	2.12749952214656	1.93485362889737	1.34637975727503	1.62897334684406	1.82471916982152	1.47416818288578	0	1.48007529775862	1.75779122859211	1.9811223174368	2.26683856407367	1.34628544637322	1.54458040462534	1.54316531516236
2.34605124375704	2.60456723233405	1.77606839006772	2.95435797653839	3.47268302149666	3.79753940403483	3.72658487216552	3.74578063928925	3.55882653961789	3.54909772722541	3.68215879346493	3.37865649758443	3.36855171370028	4.17326786852812	3.52442486542735	3.58771958417252	3.45060601369488	3.13985149037627	3.08122124567799	0.0884139163743485	0.850833417331898	3.10875170333192	3.02988007218811	2.92788794791231	2.86650370297899	2.92266133963781	3.13827981494844	3.30315966517383	3.7530321176483	3.34746466472105	0	2.68667709733926	0	2.74946594866223	3.49900729505024	3.61459634085077	3.529807421949	3.3354087926925	2.73259836771522	3.0244871107087	3.22385702772358	2.86536511946501	0	2.87146765601768	3.15587182364798	3.38217260321376	3.67000555210227	2.73249979079044	2.93793748284416	2.93648243715173
2.8086518014045	3.06774549546604	2.23515564558917	3.41792858814895	3.93647438370341	4.26138133314623	4.19041873658436	4.20961681709273	4.0226351762791	4.01290458017834	4.14598689487467	3.84242464987638	3.83231705932599	4.63713610642899	3.98822701145902	4.05153328856952	3.91439236889237	3.60353223543467	3.54487211806392	0.219328450306184	1.27255087192116	3.57241710574187	3.49350125822663	3.39143864532518	3.33000326492675	3.38620795926807	3.60195981073075	3.76690517960838	4.21686914309563	3.81122393861233	0	3.14997759818945	0	3.21284549443288	3.96280430413405	4.07841446600925	3.99361061775843	3.79916446043887	3.19595778999797	3.48810496975492	3.68757411876129	3.32886366292374	0	3.33497162724242	3.61956005341375	3.84594171690703	4.13383197152878	3.19585909315319	3.40149588420229	3.40003973409097
3.23858638702874	3.49787084745851	2.66392278614715	3.84818330674768	4.36680182073257	4.69172542072733	4.62076016881511	4.63995901102651	4.45296830168999	4.44323711823794	4.57632642955855	4.27274444353621	4.26263592867218	5.06748885588755	4.418557999577	4.48186808270054	4.34471815708503	4.03382323972196	3.97515328140501	0.442458130327045	1.68808063939288	4.00270305581714	3.92377264111101	3.82168680148318	3.76023456828644	3.81645477160143	4.03225056819522	4.19721751776276	4.64721161612255	4.24154080833949	0	3.58014327152715	0	3.64303723350162	4.3931336006815	4.50875071580151	4.42394195155955	4.22948014252799	3.62614289377496	3.91837525647386	4.11787709528096	3.75909463059155	0	3.76520438387864	4.04985352324512	4.27626182718137	4.56417095239116	3.62604415738788	3.83174657913338	3.83029006507339
1.3350569946924	1.58532990244366	0.811882643972509	1.92942539889176	2.4445106400982	2.76862123944599	2.69778574094255	2.71694736650127	2.53039954064338	2.52069702667837	2.65344470185084	2.35082596895501	2.34076250425555	3.1439611487338	2.49609355406622	2.55921785883405	2.42250740353981	2.11330578721474	2.05511372078672	0.00906457980662642	0.195671357103405	2.08243110815878	2.00420752517199	1.90324637154101	1.84260840364666	1.89807932521248	2.11174510809267	2.2756622870301	2.7241863343823	2.31976482778632	0	1.66567393733698	0	1.72731681571147	2.47075169879663	2.58602941790211	2.50146063584512	2.30776202688359	1.71074128677099	1.9988632833088	2.19677755696306	1.84148467017301	0	1.84750806113028	2.12921625929628	2.35432792005903	2.64131627666979	1.71064444961507	1.91318335532118	1.91174444660234
0.852463954993597	1.08352574126928	0.419453752457856	1.41360695723789	1.92042813253907	2.24260505206879	2.17207898646301	2.19115189061885	2.00565819663342	1.99602379544371	2.12795882505344	1.82762584913799	1.81766886887775	2.61693276438195	1.97159996937386	2.03428289312632	1.89861552431304	1.5933999587252	1.53632347826833	0.00270873062059115	0.0677555632414182	1.56309889494639	1.48652078498523	1.38815959474192	1.32939014968595	1.38314209287569	1.59186732466982	1.75331970517386	2.19835834207233	1.79690139206363	0	1.15959229339413	0	1.21842706745254	1.9464540208022	2.06092542244852	1.97692699642744	1.78503520804842	1.20256961652377	1.48129989755652	1.67550736428112	1.32830348367734	0	1.33412926668175	1.60903010145077	1.83109131401655	2.11589482688056	1.20247705199461	1.39781379531455	1.3964154463286
0.641031250422779	0.853329823374589	0.278159487377924	1.16862995127221	1.66625815029391	1.98622987818657	1.9160581083228	1.93502948324392	1.75073922793528	1.74118237214089	1.8721905174562	1.57445520173235	1.56461852641603	2.35939484735041	1.71696294633271	1.77914334683695	1.64466180219195	1.34392230712108	1.28808305553017	0.00149617554203875	0.0386717411194617	1.31425824245812	1.23949762257579	1.14397890139601	1.08723043174941	1.13912381290094	1.34242085839228	1.50111611407068	1.94219871305502	1.54411091207578	0	0.924988076084715	0	0.980880365035864	1.69203969280139	1.805593142092	1.72224441512653	1.53239881041535	0.965779069252392	1.23441240242544	1.42450742395366	1.08618367487671	0	1.09179661918405	1.3592404975747	1.57787943042203	1.86020013881999	0.965690996237128	1.15332566495723	1.15197143748366
1.34743882609532	1.59797083261084	0.822880272051367	1.94224814573248	2.45743784983777	2.78157260287579	2.71073324654498	2.72989597851456	2.54333499217415	2.53363162673107	2.66638945197747	2.36374212051217	2.35367731979876	3.15692511221704	2.50902590770808	2.57215573009206	2.43543222622977	2.12618045274312	2.06797426501357	0.009336505827494	0.200421916244618	2.09529851734277	2.01705406486873	1.91605977231741	1.85539786398997	1.91089081378986	2.12461941907113	2.2885676700055	2.73713535183828	2.33267675398075	0	1.67837099366429	0	1.7400504147001	2.483681601628	2.59896940066425	2.51439349043741	2.32067223759905	1.72346556397137	2.01170825527596	2.20966944301725	1.85427365453364	0	1.86029958249626	2.14209446751635	2.3672445293167	2.65426022279437	1.72336867130326	1.92600037017499	1.92456094323366
0.109055977467682	0.181476971631128	0.0317674217569304	0.334916739560934	0.684567653779691	0.959423786564712	0.896839973291766	0.913651044196345	0.754270189669422	0.746268160186956	0.858298173097255	0.611693690967578	0.604078271876523	1.30666498053478	0.72611927696784	0.778219392550957	0.667141882460486	0.444404125884862	0.407740891005752	0.000126723850366839	0.00340689989894144	0.424725523646333	0.377180169435177	0.320873247892936	0.289856116136395	0.318147847094984	0.443397258237895	0.555879791743674	0.9200254579832	0.588328144459883	0	0.21137195837793	0	0.236704392241381	0.705585749910143	0.800736972776816	0.730496936677947	0.579411192475578	0.229684059027784	0.374055245299655	0.500089261758686	0.289301279510534	0	0.292283785925754	0.454741710519765	0.614353789071616	0.847847370645676	0.229643498369987	0.326157635562798	0.325388933801995
1.63275350632458	1.8875773822068	1.08447259961092	2.23483978123857	2.75173477221211	3.07626280857819	3.00536066239602	3.02454140325208	2.8377661543008	2.82804892228539	2.96097201390965	2.65785886140896	2.64777228637744	3.45182032880323	2.80340661754177	2.86662629562789	2.72969026085014	2.41962051429474	2.36118373826999	0.0182288439065144	0.333812583472026	2.38862010547266	2.31003472821214	2.2084984927065	2.14744462349652	2.20329824079832	2.41805369272781	2.58250887187899	3.03178737570833	2.62672462607036	0	1.96890135337105	0	2.03118113085875	2.77802239309509	2.89347434733139	2.80878235918332	2.6146921459428	2.01444321684908	2.30466329665319	2.50339052471981	2.14631261728365	0	2.15238010053447	2.43559235769167	2.66136872953722	2.94882969617161	2.0143454125022	2.2184982288677	2.217050322611
2.26961235996412	2.52795855233122	1.70065585389122	2.87763381271972	3.39589382257423	3.72073530162357	3.64978314679655	3.66897823206342	3.4820322496806	3.47230396298317	3.6053587666894	3.30187413852436	3.29177018172064	4.09645601128817	3.44763248839693	3.51092380065537	3.37381829035665	3.06309488560645	3.00447344126681	0.0752476398842415	0.785704032046293	3.0319996185371	2.95314101246871	2.85116964889058	2.78980046192598	2.84594424149358	3.06152343092167	3.22638397693736	3.67622946058312	3.27068492196245	0	2.61003245237822	0	2.67279804001413	3.42221643194577	3.53779925441372	3.45301473553245	3.25863011257873	2.65593638212487	2.94774903097145	3.14708971453043	2.7886621783053	0	2.79476311664595	3.07911301379335	3.30538996084224	3.59320602107019	2.65583784049574	2.86121691502642	2.85976219458628
1.64359407369417	1.89853127440707	1.09466561285297	2.24587181827671	2.76281120423139	3.08734945387448	3.01644567772281	3.03562688609852	2.84884607349385	2.83912848131484	2.97205586471998	2.66893061107809	2.6588434700655	3.46291229431924	2.8144852262549	2.87770723820151	2.74076568246761	2.43067466138588	2.37223188059614	0.0186905665401855	0.339799095035338	2.39967116779822	2.32107690884988	2.21952654004808	2.1584624376317	2.21432547148903	2.42910768913601	2.59357605792361	3.04287302986654	2.63779458552915	0	1.97987948838298	0	2.04217499219918	2.78909996483251	2.90455618276977	2.81986117983181	2.62576137841479	2.02543307081768	2.31570480950477	2.51445198545395	2.15733022776712	0	2.16339879640108	2.4466480101888	2.67244067309027	2.95991320714807	2.02533524259767	2.22952781935315	2.22807969185201
2.73438390078391	2.99342096268963	2.16123361863216	3.34356563239119	3.86208982343537	4.18699182536997	4.11603001782953	4.13522787200305	3.94824892580555	3.93851850422753	4.07159873996067	3.76804236065982	3.75793504474446	4.5627440247843	3.91384139604894	3.97714654225883	3.84000829854258	3.52915849985294	3.47050130616535	0.191335763609935	1.2024677144473	3.49804487174544	3.41913335195505	3.31707763902553	3.25564726479429	3.31184735216423	3.52758614847957	3.69252510557392	4.14248011507521	3.73684251816143	0	3.0756410912232	0	3.13850124598501	3.88841919134506	4.0040272871669	3.91922489963423	3.72478339285958	3.12161551227862	3.41373738913237	3.61319682618879	3.25450776250687	0	3.26061519542036	3.54518558532092	3.77155933361679	4.0594439811778	3.12151682717806	3.32713412373171	3.32567808173577
1.41204296179127	1.66381115952379	0.880807204520948	2.00895340684786	2.52463911802912	2.84888845921674	2.77803080332312	2.79719878363624	2.61057536457585	2.6008679593859	2.73367393761413	2.43089091507436	2.4208197741465	3.22430073027274	2.57625158228803	2.63940758238319	2.50262216796912	2.1931323180736	2.13485907354041	0.0108849459850085	0.226578542560099	2.16221592656086	2.08387235871459	1.98272062333801	1.9219449311471	1.97754257785491	2.19156960092945	2.35566535778224	2.8044400801888	2.39980549619396	0	1.74447854518995	0	1.80633184413765	2.55089564799952	2.6662312702446	2.58162154179931	2.38779283832551	1.78970264632133	2.07851910240413	2.27670306525457	1.92081845907894	0	1.92685644668201	2.20906315380425	2.43439549592579	2.72154089439936	1.78960548954541	1.99267839501411	1.99123650556978
1.39744703766724	1.64895209561028	0.867642837754515	1.99391058049082	2.50949104083747	2.83371608031476	2.76286230503037	2.78202917236545	2.59541899364469	2.58571244523058	2.71850821126934	2.41575396811041	2.40568417208277	3.20911567918603	2.56109832859681	2.62424877675656	2.48747649315151	2.17803715139325	2.11977813696261	0.0105152023035286	0.220466066478773	2.14712807158474	2.06880553890574	1.96768722525557	1.90693569287401	1.96251110902907	2.176474791477	2.34053925214213	2.78927006107552	2.38467280283124	0	1.72956267642132	0	1.79137902832166	2.53574486057725	2.65107034015735	2.56646778401418	2.3726618720185	1.77475925264244	2.06345386315829	2.26159055130911	1.9058097012784	0	1.91184512800263	2.19396441782553	2.41925808822604	2.70637597689436	1.77466215198205	1.9776413508355	1.97619998418713
1.79435054434468	2.05060056242913	1.23783666488291	2.39884387415967	2.91629522607496	3.24095116318487	3.17002860723866	3.18921520226106	3.00237028189514	2.99264853934003	3.12562537664668	2.82236066666844	2.81226700196827	3.61657529472976	2.96799433302152	3.03124323938126	2.8942380595791	2.58390177389479	2.52538973957867	0.0263904508898291	0.42986540561065	2.55286270491089	2.47416599923817	2.37245255434265	2.31127033521268	2.36724206087817	2.58233306395111	2.74695350861485	3.19646331982323	2.79120400619047	0	2.13222905959137	0	2.19470627825875	2.94259712135241	3.05810247246358	2.97337272892585	2.77916241913038	2.17791806027119	2.46878619618456	2.6677634306975	2.31013577434535	0	2.31621687273527	2.59989248280724	2.82587296342726	3.1134788034151	2.17781995623211	2.38247164234653	2.381020961616
2.06653409374805	2.32425248293466	1.50134802371755	2.67350009474772	3.19151903726529	3.51630524922177	3.44536190985659	3.464554466423	3.27763858619966	3.26791224889882	3.40094382898738	3.09752471471042	3.08742382450709	3.8919971978702	3.2432459183557	3.3065245985805	3.16944897651881	2.85884093914265	2.80025211374099	0.0484960573222267	0.622021644521417	2.82776242595914	2.74895209446792	2.64705766176631	2.58574426281017	2.64183670381359	2.85727030269024	3.02205928602917	3.47180476839625	3.0663451986238	0	2.40619325833824	0	2.46887270759579	3.21783547573928	3.33339522068992	3.24862701823578	3.05429432913561	2.45203298305232	2.74356374478336	2.94279607260198	2.58460709016661	0	2.59070210777001	2.87485089359282	3.10103948657637	3.38879292181206	2.45193457212035	2.65709652148998	2.65564300619721
1.34461700744367	1.5950906270811	0.820370835568254	1.93932698464629	2.45449316371567	2.77862247796875	2.70778399030493	2.72694647314337	2.54038845018797	2.53068527647713	2.66344081619158	2.36079992448432	2.3507354246194	3.15397215019759	2.50608006329288	2.56920864324348	2.43248807762209	2.12324759902488	2.06504459145306	0.00927386515565659	0.19933191554571	2.09236729776415	2.01412754524782	1.91314071617778	1.85248419994128	1.90797218832533	2.12168664519757	2.2856278989065	2.73418575517346	2.32973550943792	0	1.6754781438826	0	1.73714933317004	2.48073630907983	2.59602183835937	2.51144753321981	2.31773137935706	1.72056658225422	2.00878208872603	2.20673271129548	1.85136009769261	0	1.85738545423547	2.13916081598632	2.36430223022235	2.65131176804726	1.72046970209081	1.92308050005865	1.9216411898331
0.0777798263745876	0.132391028948639	0.022074839599668	0.254938867173896	0.560663743479711	0.817632036560438	0.758242017026416	0.774151864211007	0.624789387913335	0.617386494483054	0.721895106118605	0.494564176183754	0.487717826353139	1.15333742027845	0.598792171314123	0.647005363319949	0.544765234241624	0.34725526257655	0.315939722809819	8.70757885228451e-05	0.00234374720613877	0.330399008835182	0.290139130470591	0.24337134600656	0.21806087213571	0.24113413137462	0.34639015597617	0.444677132088025	0.780193098095255	0.47359720971266	0	0.155570082602232	0	0.175487321374274	0.579912731567089	0.667972384182426	0.602826398295536	0.465626536801794	0.169942879158621	0.28751703432787	0.395526481216023	0.217611167834885	0	0.220029817407133	0.35615361180786	0.496958480922567	0.712071760401045	0.169910900436175	0.247716312005109	0.247083681086515
2.63291162109306	2.89185383819186	2.06033987441505	3.24193414009476	3.76042213165987	4.08531584310944	4.01435535774046	4.03355283264297	3.84657840179972	3.83684827266596	3.96992502470164	3.66637847437566	3.65627161864937	4.46106372942087	3.81217193620475	3.8754751873869	3.73834142770395	3.42750894600381	3.36885665105443	0.157767676948571	1.10791357209752	3.3963978338685	3.31749356524112	3.21544941291042	3.15402742598406	3.21021979486909	3.42593671749955	3.59086493111218	4.04080493674732	3.63518008761188	0	2.97405390869171	0	3.03690109486603	3.78675057372883	3.90235520750676	3.81755526767458	3.62312155359199	3.02001866259736	3.31209814804007	3.51154131235244	3.15288809075694	0	3.15899463336993	3.44353480410882	3.66989528969894	3.95777054167697	3.01991999717104	3.22550463406037	3.2240487732039
2.27412631921671	2.53248339223123	1.7051041288504	2.88216605517006	3.40043023460689	3.72527266924287	3.65432036200184	3.67351549098873	3.48656898813712	3.4768406677332	3.60989587298275	3.30641011200682	3.29630610217378	4.10099387614618	3.45216910420196	3.51546063487738	3.378354607779	3.06762920786382	3.00900719931403	0.0759727809164208	0.789502167690554	3.0365336510077	2.9576742098853	2.85570151536112	2.79433136308355	2.85047603097897	3.06605773902659	3.23091952271408	3.68076673552791	3.2752207276977	0	2.61455959744628	0	2.67732667625953	3.42675295068147	3.54233617217673	3.45755137117462	3.26316585018155	2.66046463870154	2.95228216556109	3.15162472334256	2.7931930602381	0	2.7992941010329	3.08364747742518	3.30992595248961	3.59774309557708	2.66036609480997	2.86574892694414	2.86429418565279
2.87631788169173	3.13545538097656	2.30255397103286	3.48566818823815	4.00423068968652	4.32914146462995	4.25817825798798	4.27737651350115	4.09039278916761	4.08066205812231	4.2137459803091	3.91017919981655	3.90007139690928	4.70489822804261	4.05598413330305	4.1192912848489	3.98214829605785	3.67128017130993	3.61261779315954	0.247474747426958	1.33695176978782	3.64016388049828	3.56124468647807	3.45917673790479	3.39773748619864	3.45394574314938	3.66970768990244	3.83465801668976	4.28462890362706	3.87897781679337	0	3.21769674449149	0	3.28057062772549	4.03056103733994	4.14617279672983	4.06136781902327	3.86691806576691	3.26368139921617	3.55584814618897	3.7553248050939	3.39659780708401	0	3.40270618234634	3.68730855570941	3.91369633958804	4.20159092972073	3.26358269328888	3.46923455998125	3.46777832626457
2.96095104359508	3.220134541914	2.38690576175493	3.57037854647725	4.08895858550288	4.41387337620039	4.34290952914209	4.36210796836238	4.1751220568938	4.16539118419232	4.29847679381434	3.99490525223247	3.9847972264032	4.78963222868935	4.14071288556159	4.2040209550339	4.0668757942129	3.75599928049527	3.69733452900213	0.286327336983557	1.41812923607802	3.7248817707564	3.64595906358211	3.54388551351668	3.48244219754802	3.53865419467946	3.75442673956129	3.91938227102293	4.36936042579984	3.96370316402824	0	3.30238562879254	0	3.3652657978382	4.11528938162972	4.23090281798887	4.14609665465286	3.95164312657295	3.34837496920212	3.64056225893337	3.84004680164638	3.48130243747758	0	3.48741124416962	3.77202825951298	3.99842246836372	4.28632160965584	3.34827625373908	3.55394394785402	3.55248762636593
3.30590807562542	3.56520873050025	2.73114520025048	3.91553216752559	4.43415685066267	4.7590818630686	4.68811638591574	4.70731529273891	4.52032381415328	4.51059258087779	4.64368248569846	4.34009882508492	4.32999023181121	5.13484603296397	4.48591333073913	4.54922373671647	4.41207304714659	4.10117517897831	4.0425043857829	0.486684551667175	1.7541568949007	4.07005456629079	3.99112291572186	3.88903510547371	3.82758144236693	3.88380296157463	4.09960248651207	4.26457126685452	4.71456792150911	4.30889494184988	0	3.64748457652091	0	3.71038075043262	4.46048878835128	4.57610649329644	4.49129731204517	4.29683417529008	3.69348584764895	3.98572543808554	4.18523005020051	3.82644147618898	0	3.83255138126771	4.11720567166815	4.34361623558851	4.63152696155264	3.69338710790637	3.89909509852607	3.89763855358695
3.17639321785914	3.43566031370971	2.60183603526028	3.7859610013002	4.30457289967962	4.62949498502149	4.55852997465532	4.57772874757766	4.39073886317535	4.38100773315329	4.51409640801144	4.21051621779628	4.2004077870173	5.00525763225647	4.35632875548726	4.41963849238666	4.28248938602487	3.971597633035	3.91292857001376	0.403735329864522	1.62721888498695	3.94047790894285	3.8615488195306	3.75946509310746	3.69801439326955	3.75423318549216	3.97002498396314	4.13498997025671	4.58498132728575	4.17931284859103	0	3.5179290684005	0	3.58082065847069	4.33090451047088	4.44652099307024	4.36171267602371	4.16725229081996	3.56392692252364	3.85615153462203	4.05565039942603	3.69687448611829	0	3.70298407663266	3.98762769225427	4.21403357263898	4.50194098122324	3.56382818973475	3.76952463977102	3.76806815882431
0.373914458493437	0.541737843382168	0.134499837499448	0.816893930206153	1.28676488606597	1.59971370186911	1.53068036812734	1.54932590539642	1.36887735465485	1.35956652028564	1.48762196304348	1.19809597799415	1.18863458957392	1.96911479699321	1.33599470000334	1.39658066282138	1.26584929009657	0.978891902308189	0.926761861978271	0.000605845875575782	0.0160602556246451	0.951142836138446	0.881784947641733	0.794539281111163	0.743546378908888	0.790150557186339	0.977484467814012	1.12776153325546	1.55637559947228	1.16893614777406	0	0.601946903021378	0	0.649958506700543	1.31177557221646	1.42241689149599	1.34113193562598	1.15770289615326	0.636901192228234	0.877099433900386	1.0548545555667	0.742612247784451	0	0.747624092228978	0.993268157750851	1.20139147328455	1.47586707482737	0.636825221034306	0.803001397075771	0.801774278231297
3.6179563544615	3.87730650676098	3.04288988837299	4.22766349237178	4.74630702727891	5.07123635559525	5.00027019017749	5.01946929443415	4.83247546525449	4.82274407973301	4.95583579811375	4.65224702042056	4.64213818754695	5.44700277060121	4.79806442783605	4.86137582036126	4.72422279636289	4.41331591121203	4.35464256677478	0.719403810440576	2.06237599333319	4.38219398824241	4.30325856107179	4.20116472882882	4.13970669600785	4.19593223650216	4.41174315475857	4.57671752955879	5.02672199554519	4.62104237924336	0	3.95959281083042	0	4.0224957446087	4.77263944697614	4.88825895425656	4.80344849874633	4.60898130482181	4.0055991210886	4.29786079924294	4.49737388609556	4.13856664278684	0	4.14467701173412	4.42934704307535	4.65576451299655	4.94368013041614	4.00550037109137	4.21122538013145	4.20976874082845
3.46630901493857	3.72563949372006	2.89136324523791	4.07598314569417	4.59461918837735	4.919546801457	4.84858090957	4.86777993536247	4.68078704035937	4.67105571534382	4.80414671297641	4.50055996892645	4.49045123127562	5.29531232421124	4.64637622311458	4.7096872235638	4.57253512731992	4.26163182574938	4.20295949524925	0.601042738803891	1.91225471836141	4.23051042352323	4.1515764972871	4.0494850583813	3.98802876223979	4.04425270453173	4.26005909472624	4.42503124613987	4.87503260772375	4.46935562897385	0	3.80792164124893	0	3.87082188835739	4.62095141651336	4.73657020750576	4.65176025841413	4.45729467690411	3.85392594873162	4.14617884840518	4.34568856715317	3.98688874361289	0	3.99299892820183	4.27766270358728	4.5040774288849	4.79199110232933	3.85382720281004	4.05954544807282	4.05808884627323
3.70857588888789	3.96793490671961	3.13345502029663	4.31829790057304	4.8369448114184	5.16187491259526	5.09090862392885	5.11010776354025	4.92311351343459	4.91338210064999	5.04647414378927	4.74288444976431	4.73277557398447	5.53764172963503	4.88870237680901	4.95201394599809	4.81486050396635	4.50395200409151	4.44527820278124	0.794146439445891	2.15230605373765	4.4728298464787	4.39389374299571	4.29179883232188	4.23034001695273	4.28656627759757	4.50237923617934	4.66735461281677	5.11736047760548	4.71167967285891	0	4.05022308378796	0	4.11312722820573	4.86327731743054	4.97889714746016	4.89408646376499	4.69961854330706	4.09623029651723	4.38849593027348	4.58801053477035	4.22919994814356	0	4.23531040016297	4.51998325041669	4.74640195703737	5.03431845038555	4.09613154468348	4.30185960150614	4.30040294530416
3.72037773631367	3.97973777848305	3.1452505814602	4.3301014665251	4.84874876741957	5.1736789578907	5.10271265498448	5.12191179868067	4.93491749994234	4.92518608400782	5.05827816466885	4.75468836477325	4.74457948403613	5.54944582138032	4.90050635185461	4.96381794145498	4.82666445112473	4.51575576468832	4.45708191059183	0.804075848009664	2.16402816674604	4.4846335799653	4.40569739834243	4.30360236306841	4.24214345728465	4.29836980113476	4.51418299545224	4.67915848783977	5.12916451424259	4.72348357218614	0	4.06202617195768	0	4.12493045625217	4.87508128340431	4.99070115072354	4.90589044066447	4.71142243626466	4.10803348895808	4.40029957974007	4.59981435958258	4.24100338667445	0	4.24711384829192	4.53178702423819	4.75820587374437	5.04612246829512	4.10793473691214	4.31366314587253	4.31220648771808
3.47169348946097	3.73102479073144	2.89674267459869	4.08136900016398	4.60000535609248	4.92493304088587	4.85396713756258	4.87316616663562	4.68617323257476	4.67644190502947	4.80953293279641	4.50594610372032	4.49583736208825	5.30069860094509	4.65176240612456	4.71507342296639	4.57792128793331	4.26701783653487	4.20834546364269	0.605085568534182	1.91757550151611	4.23589641253676	4.15696242354765	4.05487088457859	3.99341451582842	4.04963852493944	4.2654451044485	4.4304173488208	4.88041884019893	4.47474175117362	0	3.81330711203698	0	3.87620747147061	4.62633759223762	4.74195641317788	4.65714644291298	4.4626807939884	3.8593115032523	4.15156476994351	4.35107462950977	3.99227449575518	0	3.99838468805192	4.28304872499342	4.50946356504249	4.79737731976406	3.85921275716032	4.06493128520781	4.06347468184024
2.98222720590695	3.24142092479575	2.40811937712367	3.59167186036472	4.11025579539119	4.43517147816785	4.36420748884502	4.38340596887473	4.19641957154596	4.18668866737623	4.31977465185324	4.01620205261547	4.00609397726467	4.81093079473038	4.16201028570498	4.22531855909033	4.08817291576224	3.77729453844349	3.71862925970666	0.296740563311415	1.43863377614699	3.7461767579175	3.66725327028385	3.56517847581153	3.50373425692899	3.55994708497689	3.77572198428559	3.94067867196575	4.39065844126504	3.98499980775704	0	3.32367417194846	0	3.38655573750373	4.1365866911446	4.25220050003461	4.16739407331676	3.97293970667221	3.36966455337217	3.66185640690638	3.86134270102524	3.50259447887336	0	3.50870338141205	3.79332364955648	4.01971928570983	4.3076194380229	3.3695658357906	3.57523704616745	3.57378070518027
3.28917069677459	3.54846755681964	2.71443108667058	3.89878842150353	4.41741165908518	4.74233634053721	4.67137091616232	4.69056980784577	4.5035785095093	4.49384728790837	4.62693705366107	4.32335378543539	4.31324521053455	5.11810033827096	4.46916806857737	4.5324783989041	4.39532788834291	4.08443071160537	4.02576011403879	0.475470359319948	1.73771168200215	4.05331019939023	3.97437883840914	3.87229148991881	3.81083816187105	3.86705937273643	4.08285802404567	4.24782637540171	4.69782243106869	4.29214996032044	0	3.63074260099121	0	3.6936382565932	4.44374355981244	4.55936112655067	4.47455204301237	4.28008921736788	3.67674348574704	3.96898138256445	4.16848534483763	3.80969820236731	0	3.81580807187791	4.10046115528329	4.32687118964553	4.61478154052315	3.67664474679073	3.88235143249783	3.88089489479435
3.67062573472611	3.92998126348731	3.09552627743293	4.2803418927941	4.79898747504612	5.12391727206624	5.05295103190392	5.07215015760158	4.88515607314996	4.87542467109467	5.00851658642628	4.70492725302085	4.69481839412663	5.49968393088705	4.85074497556703	4.9140564752306	4.77690319771459	4.46599533331024	4.40732171180144	0.762514193796201	2.11462737752893	4.43487326804078	4.3559374307193	4.25384294446052	4.19238443706256	4.24861041429274	4.46442256990762	4.62939755227441	5.07940286656873	4.6737225295309	0	4.01226870343396	0	4.07517237140365	4.82531994708929	4.94093965010199	4.85612905620827	4.66166142167543	4.05827556099497	4.35053963802608	4.5500536452571	4.1912443743881	0	4.19735479371453	4.4820265345892	4.70844475450992	4.99636090313912	4.05817680988399	4.26390366725258	4.26244701770118
3.10012061276623	3.35936272063515	2.52571651502411	3.70964646712649	4.22824884424491	4.55316874962989	4.48220408690898	4.50140276010706	4.31441406298849	4.30468300986516	4.43777076869767	4.1341931630813	4.12408485332031	4.92893026283993	4.28000423512498	4.34331347372365	4.20616554646555	3.89527834772095	3.83661057321703	0.359154113249327	1.55285498514108	3.86415928539596	3.78523210335093	3.68315141822938	3.62170292516253	3.67791968657756	3.89370573096641	4.05866789167675	4.50865530327554	4.10299017669957	0	3.44162619470491	0	3.50451437129723	4.25458021157775	4.37019578382617	4.28538811040287	4.09092977442362	3.48762150427165	3.77983496197147	3.97932954656326	3.62056306196866	0	3.62667241822562	3.91130808411909	4.13771047647053	4.42561541441759	3.48752277666103	3.69321063246121	3.69175419917054
2.91142737007117	3.17058504552312	2.33754007006367	3.52081153727589	4.03938173170947	4.36429426821704	4.29333078064728	4.31252911674619	4.1255444329961	4.11581363981148	4.24889830221432	3.94532943321036	3.93522153251588	4.74005194803452	4.09113555101504	4.15444310522122	4.01729916364186	3.70642735899179	3.64776393975904	0.263095807710327	1.37054894490997	3.67531053348932	3.59638979840461	3.49431939272023	3.43287835822444	3.48908825580592	3.70485485147257	3.86980746133541	4.31978153639927	3.91412774085178	0	3.25283067406835	0	3.31570731452255	4.06571227609129	4.18132477110545	4.09651927330702	3.90206786418025	3.29881738412851	3.59099314215297	3.79047325934258	3.43173864359862	0	3.43784720810723	3.72245600422495	3.94884660647791	4.23674319303357	3.29871867401843	3.50437748336587	3.50292121114811
1.13102292345165	1.37573074085875	0.636376084044486	1.71587602748962	2.22867455852942	2.5522546327709	2.48150391521893	2.50064122767877	2.31438250792899	2.30469869208734	2.43722342082651	2.13523254952465	2.12519839288608	2.92731751830692	2.28014454573399	2.34314768526636	2.20672371568579	1.89862148085492	1.84073841122211	0.00552430055370809	0.128871435432194	1.86790561100249	1.79013843036843	1.68990097472698	1.62978504184466	1.68477564913025	1.89706856266962	2.06030503853565	2.50787128570281	2.10426409282312	0	1.4548593655017	0	1.51570899679885	2.25485649821156	2.36991286696931	2.28550062824697	2.09229891551034	1.49933596392128	1.78482845350361	1.9817161264189	1.62867168079808	0	1.63463978334367	1.91445439705725	2.13872445960334	2.42511265991969	1.49924033235413	1.69975909441069	1.69833149493289
2.13774038362965	2.39571306794539	1.57103167594674	2.74513402640631	3.26325072991199	3.58805935909634	3.51711244392342	3.53630602619988	3.34937793594796	3.33965080795083	3.4726918079265	3.16924612089162	3.15914398691834	3.96376297434951	3.31498239093843	3.37826619485379	3.24117844994047	2.93052362350349	2.87192157031608	0.0566648690777734	0.677705217702836	2.89943831613131	2.82060840876434	2.7186827824135	2.65734676479549	2.71346002041695	2.9289526552304	3.09377066104068	3.54355670400659	3.13806267044663	0	2.47770779432404	0	2.54042215783264	3.28956967131787	3.40513877675612	3.32036395615417	3.12601020301444	2.5235735427108	2.81521858639182	3.01449485525178	2.65620914173548	0	2.66230655975399	2.94653689269851	3.17276131880729	3.46054015503673	2.52347507880216	2.72872505057842	2.72727104664743
2.0092281875866	2.26670924840367	1.44545756371689	2.61579492529565	3.13372248745424	3.45848773969235	3.38754774378559	3.40673934129613	3.21983487736712	3.21010927934058	3.34313205198401	3.03973778186514	3.0296380544505	3.83416877943987	3.18544489956316	3.24871878930888	3.11165450153072	2.80109020393688	2.7425137426031	0.0427366229185932	0.578710931737297	2.77001804140155	2.69122600675259	2.58936072629689	2.52806846323817	2.58414145420221	2.79951987764758	2.96428173104546	3.41398929185777	3.00856194395069	0	2.34859963792218	0	2.41124647361609	3.16003658583425	3.27558757904866	3.19082556437449	2.99651256833778	2.39441505428431	2.6858390334701	2.88503028927374	2.52693171146244	0	2.53302448611523	2.8170970599667	3.04325215541978	3.33098184205336	2.39431669283998	2.59939640083475	2.59794334217701
2.6131874644792	2.87210852863961	2.0407446244893	3.22217447157656	3.74065438673217	4.06554624838862	3.99458605802864	4.01378344830656	3.82681002494278	3.81707996105962	3.95015593580398	3.64661157852394	3.63650482547378	4.441293172333	3.79240379678489	3.85570662514557	3.71857386594332	3.40774524790358	3.34909404589641	0.151840035932764	1.08971722679382	3.37663469710087	3.29773204624104	3.19569047306436	3.13427035728186	3.19046100423329	3.40617304681245	3.5710988634284	4.02103552140379	3.61541351655925	0	2.9543041249356	0	3.0171484181642	3.76698262222744	3.88258648354898	3.79778708985215	3.60335511446403	3.0002667223682	3.29233675076933	3.49177628451771	3.13313105932417	0	3.13923740332008	3.4237708321731	3.65012835867639	3.93800151430745	3.00016806133071	3.20574541232071	3.20428959187568
3.88586566465008	4.14523748882168	3.31066619716639	4.49560916127156	5.01426094835671	5.33919216584818	5.26822569916256	5.28742488984004	5.10043003175195	5.09069857958866	5.22379109180697	4.92020007423636	4.91009113648278	5.71495956358099	5.06601875183208	5.12933057619348	4.99217653035625	4.6812656981681	4.62259123694489	0.947425244657717	2.32859791669055	4.65014320163402	4.57120612127534	4.46910965289219	4.40764970718725	4.46387700803905	4.67969291370485	4.84466973740225	5.29467762261618	4.88899510128516	0	4.2275283713718	0	4.29043426450101	5.04059357904175	5.15621387524857	5.07140286196439	4.87693389210305	4.27353688767898	4.56580823504182	4.76532503164213	4.40650961586203	0	4.41262018787355	4.69729710982309	4.92371760273785	5.21163536127356	4.27343813319247	4.47917059234773	4.47771391173644
3.91058898118307	4.16996221101906	3.33538088542864	4.520334836033	5.03898715832569	5.36391849834097	5.29295201211644	5.31215120839879	5.12515628358015	5.11542482709475	5.24851739079796	4.94492622795826	4.93481728340258	5.73968595980901	5.09074498793266	5.15405684030112	5.01690272819171	4.70599164001369	4.64731710635953	0.969430290754267	2.35321155757533	4.67486910628019	4.59593191870112	4.4938352793456	4.43237520957589	4.4886026246	4.70441885373383	4.86939583625771	5.31940394322859	4.91372123348951	0	4.25225339052553	0	4.31515947559395	5.06531980269453	5.18094015006777	5.09612910060875	4.90166001556737	4.29826204991398	4.5905340243991	4.79005106160103	4.43123511577932	0	4.4373457009611	4.72202306981499	4.94844375878974	5.2363616561893	4.2981632951363	4.50389623748995	4.50243955419952
3.759466885489	4.01883012828467	3.18432008801611	4.36919598535783	4.88784450497622	5.21277497445021	5.14180862705125	5.1610077835105	4.97401333281781	4.9642819070413	5.09737410494024	4.79378397424827	4.78367507802194	5.58854198307384	4.93960214891625	5.00291380229236	4.86576016105181	4.55485089169687	4.4961768726677	0.837261812153353	2.20286808366568	4.52372862226691	4.4447921964927	4.3426967718998	4.28123758361132	4.33746418744025	4.55327811832416	4.71825397237732	5.16826050374888	4.7625791326631	0	4.10111919793434	0	4.16402391928172	4.9141770521207	5.02979703595255	4.94498624351862	4.7505179768395	4.14712684073596	4.43939435951762	4.63890968723472	4.28009750737368	0	4.28620799898075	4.5708821925678	4.79730148852505	5.08521839928661	4.14702808802701	4.35275759725986	4.35130093300477
1.4226625569397	1.67461662968148	0.89041220889344	2.0198885680541	2.5356485182707	2.85991499639322	2.78905460410446	2.80822336923359	2.6215906135309	2.61188260415472	2.7446957837426	2.44189246602249	2.43182037661673	3.23533620289611	2.5872646329997	2.65042454824003	2.51362987403011	2.20410440154066	2.14582111946451	0.0111616733036387	0.231101013916714	2.17318285261263	2.09482444648408	1.99364913278107	1.93285639442462	1.98846972615346	2.20254143242414	2.36665926284881	2.81546495337526	2.41080404731374	0	1.7553241155878	0	1.81720349175542	2.56190695950636	2.67724973421802	2.5926349479943	2.39879017143468	1.80056764415576	2.0894700751893	2.28768738427113	1.93172958333843	0	1.93776937787207	2.22003775487325	2.44539737180226	2.73256217016644	1.80047044777491	2.00360947685187	2.00216721856666
1.93269775437516	2.18980860094566	1.3711244156837	2.5386413741393	3.05642611530476	3.38115859813469	3.31022382981964	3.32941392782979	3.14252731292307	3.1328028706875	3.26581187332962	2.96245644397492	2.95235853429688	3.75682258078991	3.10814154073814	3.17140794098372	3.0343613730364	2.72386544637989	2.66530830848413	0.0360444385049451	0.523135145862257	2.69280320926193	2.61403976863738	2.51222004048702	2.45096079876153	2.50700340241697	2.72229560485264	2.88701505279972	3.33666332895119	2.93128635594311	0	2.27162032562349	0	2.33421623100627	3.08273655527296	3.19827386591588	3.11352152536584	2.91923931558695	2.31739778226992	2.60865494625009	2.80778201154642	2.44982470448013	0	2.45591397509871	2.73986745975875	2.96597019486408	3.25366275353234	2.3172994981106	2.52225073834344	2.52079839315909
2.11442119341327	2.37231516089093	1.54818448298123	2.72168247828557	3.23976893676789	3.56457063123515	3.49362482221343	3.512818087193	3.32589377406957	3.31616689067402	3.44920497663132	3.14576750992435	3.13566576072193	3.9402706375492	3.29149911911155	3.35478133801545	3.2176973433219	2.90705699181921	2.84845903105134	0.0538582211635266	0.659251606493453	2.87597378642606	2.79714993555016	2.69523396045002	2.63390494129874	2.69001175663556	2.90548612620393	3.07029515332315	3.52006864873814	3.11458527660934	0	2.45429319088361	0	2.51699675012726	3.26608710388538	3.3816533136601	3.29688054037537	3.10253330351801	2.50015088615071	2.79176056881349	2.99102324318625	2.63276745760517	0	2.63886413289595	2.92306923551016	3.14928257603807	3.43705355442484	2.50005243863555	2.70527517402696	2.70382132128262
4.12369354307137	4.38307607837145	3.5484283233457	4.73345500920586	5.25211087443997	5.57704302552778	5.50607640996142	5.5252756433464	5.33828027679068	5.32854879169416	5.46164169621266	5.15804957173232	5.14794058214862	5.95281090890412	5.30386887703079	5.36718091479809	5.23002636398542	4.91911358122166	4.86043856809223	1.1640974237545	2.56558936094845	4.88799080123712	4.80905290388445	4.70695513272962	4.64549424167642	4.70172241249805	4.91754078291624	5.0825188168307	5.53252839177083	5.12684443482327	0	4.46536922369241	0	4.52827657936927	5.27844360939169	5.39406429547219	5.30925300654596	5.11478315904442	4.51137883025758	4.80365495617082	5.00317358609682	4.64435413152002	0	4.6504648038863	4.935145131147	5.16156711798766	5.44948593462698	4.51128007355241	4.71701621458995	4.71555951356416
2.89572730497649	3.15487615957472	2.32189395479193	3.50509666871216	4.0236634999565	4.34857526635504	4.27761190159933	4.29681020246833	4.10982593814954	4.10009517213059	4.23317951093066	3.92961155496914	3.91950369702472	4.72433254554539	4.07541715502065	4.13872453319437	4.00158100814905	3.69071081226042	3.6320478481643	0.2560238176687	1.35551070731819	3.65959422051208	3.58067415914508	3.47860482765555	3.41716457255827	3.47337375289008	3.68913831615663	3.85408992791485	4.30406260921292	3.89840999784409	0	3.23711992351344	0	3.2999953585583	4.0499939583338	4.16560613175245	4.08080086132442	3.8863501761014	3.2831057350158	3.57527755358963	3.77475615889892	3.41602487345722	0	3.42213335523121	3.70673934346335	3.93312871359307	4.22102442736493	3.28300702673437	3.48866280088849	3.48720654550258
3.5186534092411	3.77799146740221	2.94366114491441	4.12834025638613	4.64697918561828	4.97190745953602	4.90094146226431	4.92014051828711	4.73314726336889	4.72341591504191	4.85650719036087	4.55291966279939	4.54281088846167	5.34767332605332	4.6987363612967	4.762047512803	4.62489505911864	4.31399037688913	4.25531765574705	0.640863784252091	1.96401182714708	4.28286877403484	4.20393426953075	4.10184190854181	4.04038494331022	4.09660950134114	4.31241763606838	4.47739064409337	4.92739320172497	4.52171520679273	0	3.86027521629847	0	3.92317649849037	4.673311487558	4.78893055451825	4.70412041031617	4.50965420758401	3.90628029538276	4.1985365771336	4.39804759351934	4.03924491135526	0	4.04535516697181	4.3300213525961	4.55643713532453	4.84435155773363	3.90618154789096	4.11190239902432	4.11044578277578
2.90694742602893	3.16610261693624	2.33307532270265	3.51632742360349	4.03489667075609	4.35980899035432	4.28884553737642	4.30804386355245	4.1210592979396	4.11132851240648	4.24441308366319	3.94084447182739	3.93073658317393	4.73556655733106	4.08665044380131	4.14995794842607	4.01281412416797	3.70194277264349	3.64327948160526	0.26106351777504	1.3662555193431	3.67082601298057	3.59190546765639	3.48983536453209	3.42839454956373	3.48460424512277	3.70037026833955	3.86532259707496	4.31529627956973	3.90964281755881	0	3.24834772028773	0	3.31122402122159	4.06122719091382	4.17683959534718	4.09203416159004	3.89758295635859	3.29433417725649	3.58650882568394	3.78598851703491	3.42725483931066	0	3.433363380516	3.71797138575872	3.9443616409704	4.23225798169718	3.29423546766148	3.49989342210698	3.49843715463012
3.66042999011594	3.91978452835965	3.0853366110847	4.27014448638591	4.78878969145626	5.11371940212743	5.04275317573524	5.06195229748284	4.87495826005977	4.86522686105049	4.998318740098	4.69472950907104	4.68462065497059	5.48948601603044	4.8405471735609	4.90385865348646	4.76670542267582	4.45579773867886	4.39712416821487	0.754095417079574	2.10450867188985	4.42467569962525	4.34573993786579	4.24364557209632	4.18218715212977	4.23841304890001	4.45422497655648	4.61919984699154	5.06920500500267	4.66352480074553	0	4.00207175904239	0	4.06497529175144	4.81512215385577	4.93074182080885	4.84593125240942	4.65146369904957	4.04807851577337	4.34034215085871	4.53985598852867	4.18104709119692	0	4.18715750124198	4.4718289271694	4.69824700891806	4.98616305968289	4.04797976486757	4.25370628171788	4.25224963405455
3.11965130819406	3.37890023849073	2.54520542017295	3.72918861054497	4.2477935873865	4.57271408800145	4.50174933035701	4.52094803078451	4.33395900948193	4.32422793536167	4.45731594431195	4.15373763298044	4.14362929017601	4.94847591085408	4.29954910521332	4.36285847987125	4.22571023066321	3.91482178840458	3.85615366207913	0.370259291705836	1.57186539274091	3.88370254538814	3.80477484254937	3.70269332702439	3.64124423141874	3.69746154732726	3.91324916282599	4.07821209504663	4.52820058393002	4.12253454207042	0	3.46116515435633	0	3.52405426295532	4.27412502119475	4.38974084201129	4.30493299284889	4.11047409733722	3.5071611586813	3.79937766198032	3.9988734152572	3.64010435622272	0	3.64621377644143	3.93085161294711	4.15725495768835	4.44516057023375	3.50706242965681	3.71275263202387	3.71129618572112
2.92667812696728	3.18584407070113	2.35274024967772	3.53607617011029	4.05464951688037	4.37956277520886	4.30859917252603	4.32779754164579	4.14081246476412	4.13108164611718	4.26416661183194	3.96059688703489	3.95048894627077	4.755320830532	4.10640349012913	4.16971120933012	4.0325668773342	3.72169356478822	3.66302971895287	0.270100153624858	1.38517840434589	3.69057652018656	3.61165515362077	3.50958374108092	3.44814197604273	3.50435254591362	3.72012104656927	3.88507459195924	4.33504997339793	3.92939506792186	0	3.26809144700518	0	3.33096921732263	4.08098014187409	4.19659293831897	4.11178722740684	3.91733513976549	3.31407899930879	3.6062584498511	3.80573998413608	3.44700224686527	0	3.45311088892246	3.73772231690255	3.96411407402791	4.25201147864232	3.31398028748468	3.5196419417791	3.51818565378462
3.0544609772994	3.31368588533424	2.48016221511726	3.66395796990555	4.1825537924377	4.50747219707184	4.43650777368169	4.45570637822625	4.26871849847192	4.25898749828802	4.39207462649958	4.08849880019675	4.07839057374765	4.88323292957843	4.23430886324808	4.29761775880137	4.16047064327306	3.84958657977038	3.79091969229986	0.334036926048653	1.50850423693727	3.81846797301575	3.7395421040241	3.63746351254918	3.57601653861862	3.6322319020307	3.8480139852636	4.0129742007875	4.46295889623963	4.05729607736043	0	3.39594572441056	0	3.45883155124529	4.20888499216674	4.32449993770191	4.23969270736864	4.04523578213114	3.4419392823677	3.73414506145132	3.93363669948417	3.5748767056848	0	3.58098590068013	3.86561609393323	4.09201608504833	4.37991932213647	3.44184055832169	3.64752249793461	3.64606609745043
2.02617347112088	2.28372801273834	1.46196517709442	2.63286384328072	3.15081971299169	3.47559145865246	3.40465042691152	3.42384232154583	3.23693432077992	3.22720849372395	3.36023399495819	3.05683202809223	3.04673194045185	3.8512758781161	3.20254350959466	3.26581888344556	3.1287510842897	2.81817323663998	2.75959294523818	0.0443690280415248	0.591371886448325	2.78709910682892	2.708301404376	2.60642709378372	2.5451282839768	2.6012072994941	2.81660281426926	2.98137307207989	3.43109238097793	3.02565505070189	0	2.36563400613048	0	2.42829094250029	3.17713453633347	3.29268824086209	3.20792430919117	3.01360521229719	2.41145695092976	2.70291400473277	2.90211798359702	2.5439914018414	0	2.55008487122706	2.83418105249198	3.06034652504175	3.34808356901624	2.41135857415852	2.61646375493748	2.61501055483607
3.60016997833749	3.85951816265276	3.0251155875237	4.20987381451689	4.72851660000259	5.05344575675133	4.98247961869362	5.00167871510186	4.81468497936374	4.8049535998944	4.93804524618188	4.63445667190535	4.6243478485565	5.42921208250951	4.78027396396832	4.84358531727587	4.70643238607681	4.39552585937786	4.33685261636136	0.705064410954701	2.0447425174406	4.36440398849645	4.28546871145955	4.18337511861548	4.12191725951049	4.17814264014033	4.39395310546811	4.5589272578711	5.00893141333719	4.60325206085844	0	3.9418040509448	0	4.00470671597828	4.75484900053877	4.87046843617199	4.78565803131661	4.59119099867526	3.98781016086727	4.28007096092844	4.4795837108808	4.12077720974986	0	4.12688756025617	4.4115569658319	4.63797416121874	4.92588958419078	3.98771141127772	4.19343574374981	4.19197910819819
3.1293664936162	3.3886187049927	2.55490050591611	3.73890930155492	4.25751552862993	4.5824363154955	4.51147151220166	4.53067022572397	4.34368104851888	4.33394996430103	4.46703809353484	4.16345944281929	4.15335108412398	4.95819828725738	4.30927110750645	4.37258054759635	4.23543214356001	3.92454310328402	3.86587480776389	0.375863425443714	1.58133013339841	3.89342377337118	3.81449582007699	3.71241390520096	3.65096451982642	3.70718210239823	3.92297047346185	4.08793377670921	4.53792278366751	4.13225630164071	0	3.470884314245	0	3.53377387106168	4.28384699440673	4.39946293476162	4.31465500108493	4.12019583648946	3.51688065269102	3.80909862066121	4.00859493597103	3.64982463885841	0	3.6559340898372	3.94057297021608	4.16697677297046	4.45488270993558	3.51678192298658	3.72247325385177	3.72101680129134
[truncated: 43 more columns]
