# Supplementary material for: Single-cell transcriptomic evidence for dense intracortical neuropeptide networks
Source: eLife. 2019 Nov 11;8:e47889. doi: 10.7554/eLife.47889 (PMC6881117; doi:10.7554/eLife.47889)
Supplement: Figure 6—source data 1. [file elife-47889-fig6-data1.zip › VISp_Types/3_VISp_Npy-Npy5r.csv]

0.181747067700893	0.430244803768602	0.727930883146849	0.469904479062849	0.277480324461712	0.304521265997424	0.477425673909872	0.508537632987803	0.661768699236815	0.352459876772867	0.0613132116580052	0.147653944886495	0.177694962803144	0.295094459874853	0.00161387467661566	0.423736958687832	0.156014945774311	0.362834059670175	0.370130038293176	0.000728222684648546	0.00448951716183599	0	0.142164326899353	0.00134009588782533	0.266540117544855	0.0929030871481729	0.148666740771617	0.0604572898485758	0.318487299976178	0.0941796890836417	0	0	0	0.169940702090589	0.634078734345038	0.519375103681784	0.54051975223799	0.0935472022198943	0.0159649393118118	0.123689869482296	0.912173837308894	0.698437186614005	0.704632041736857	0.849450315327599	0.725820850980252	0.655608141030196	1.01605844040018	0.936247854164802	1.15075647632042	1.15125506829301
0.193789498643781	0.452133038058892	0.756029713991326	0.492891664745516	0.294020818740094	0.322155702755659	0.500609889606732	0.532500702173861	0.688835748440871	0.371868031797033	0.0659895797906247	0.157825860892965	0.189523096368991	0.312355553332999	0.00174630511150653	0.44543480117422	0.166660027108746	0.382600081205617	0.390142498164158	0.000788044712962406	0.00485660006632613	0	0.152020296929412	0.00145009822158184	0.282617475595744	0.0997261793823897	0.158896486586701	0.0650731387077143	0.336659603894483	0.101086080440428	0	0	0	0.181352830139538	0.660664238579277	0.543596328488523	0.565226067854603	0.100412355990851	0.0172518740728223	0.132450976996016	0.942432411643367	0.726095725427191	0.732385593997851	0.879074954258108	0.753889180341528	0.682570739532074	1.04718351550917	0.966726222453889	1.18273491127072	1.18323619323325
0.246546876916023	0.542793155056371	0.868602880119274	0.587533864175796	0.364612375106485	0.396949055710016	0.595961131033459	0.630640362546437	0.79786548063238	0.453366947521693	0.0874202255392205	0.202889093685767	0.241407538186357	0.385720659614304	0.00237123475453331	0.53540027077842	0.213685633459547	0.465436172227059	0.473896384843008	0.00107047550013921	0.00658616788538052	0	0.195767045147318	0.00196926790534727	0.351414599011406	0.130577874820109	0.204200149850386	0.0862345233588122	0.413500232538858	0.132298326076483	0	0	0	0.231536419197015	0.768027353253044	0.642655193350963	0.666005461420065	0.131446155769449	0.0232791095096335	0.171597016097409	1.06230382472782	0.837161366379076	0.843777126029105	0.99682059616711	0.866358129520245	0.791239669476491	1.16993886089605	1.08733152542479	1.30830629411568	1.30881641536266
0.189319439779196	0.444066018513314	0.74572033893426	0.484426372720717	0.287901063735975	0.315636371257631	0.492073259583545	0.523682277351883	0.678897482850043	0.364702184024898	0.0642444885956921	0.154045014324945	0.185131902715605	0.305972518446561	0.00169672361284675	0.437436847098008	0.162704660298348	0.375303995284175	0.382756765769661	0.000765646380329528	0.00471918871765937	0	0.148356049329988	0.00140891306144749	0.276667079555647	0.0971839312677637	0.155094303885847	0.0633505564350714	0.329944043755553	0.0985129502387954	0	0	0	0.177114804066256	0.650899367532898	0.534684572261972	0.556139031791343	0.09785451363221	0.0167704506901423	0.129191199501902	0.931348050337447	0.71594464480694	0.722200345306258	0.868217813421442	0.743590767908987	0.672670074064968	1.03578891981262	0.95556313041948	1.17103517431007	1.17153549500488
0.247795392783524	0.544847596759752	0.871091539623843	0.589668883201591	0.36624905339526	0.398674840621677	0.598110418617325	0.632845533558955	0.80028543064395	0.45523312508675	0.0879461797622657	0.203965049414014	0.242636633127492	0.387416254711046	0.00238695132533597	0.537440578932381	0.214805897629506	0.46733008222193	0.475809279140218	0.00107758132058508	0.00662960873713706	0	0.196813161009586	0.00198232631202593	0.35301295402292	0.13132676297036	0.205281545271036	0.0867540328949287	0.415269115673137	0.133055648110844	0	0	0	0.232727559066371	0.770414788317928	0.644878706316085	0.668263199853917	0.132199304546441	0.0234297284769581	0.172538121211071	1.06493221427855	0.839620863819352	0.846242936359002	0.999408533046127	0.868844776336154	0.793652591185766	1.17262180911549	1.08997383385264	1.31104216154721	1.31155244835301
0.168934320382312	0.406389993567467	0.696829949469141	0.444783748834391	0.259688818617478	0.285502350659221	0.45207724788611	0.482286947818929	0.631887216261707	0.331436816232078	0.056424511781743	0.136879947726271	0.16511671933438	0.276495175540673	0.00147690486768258	0.400100768104669	0.144726958524714	0.341404521369628	0.348420170007584	0.000666360632783431	0.00410964280153536	0	0.131732885940506	0.00122632893438405	0.249266281334707	0.0857337444657693	0.137829986881404	0.0556325485621045	0.298862482335388	0.0869213809596833	0	0	0	0.157816999069798	0.604764225781819	0.49282458741481	0.513404790629879	0.0863329412277745	0.0146302823376059	0.114441498294711	0.878499721315731	0.667857402293497	0.673939892835945	0.81653439964408	0.694756057435565	0.625849755337826	0.981344027379958	0.902310291694005	1.11501306375665	1.1155084050223
0.221124898983278	0.50009206647713	0.816285190778952	0.543064971520559	0.330957936146317	0.361381489994766	0.551178411660627	0.584626239551905	0.747084395744227	0.41476713147966	0.0769005572742694	0.181075072722195	0.216393192723416	0.350802260189958	0.00206073392105581	0.49300848718536	0.190948186457863	0.426234752584254	0.43428263277263	0.000930119870893819	0.00572736942233517	0	0.174573755133756	0.00171129887304384	0.318580259198478	0.115517288980502	0.182272871759012	0.0758453882486421	0.377004170255079	0.117064969740946	0	0	0	0.207317570372048	0.717971450438283	0.596236104529735	0.618829662906543	0.116298298798599	0.0202938048965965	0.152580801836914	1.00684361424074	0.785496545115617	0.791971061364016	0.942272609208922	0.814085532364201	0.740615444295066	1.11324515333337	1.03155697555347	1.25041265025046	1.25091901203576
0.173576654971411	0.415103425689453	0.708250555809198	0.453968093840359	0.266158682874595	0.292424793447024	0.461346385528722	0.491892356086132	0.642850251017316	0.339099977176401	0.0581854921698996	0.140777751041964	0.169673302506351	0.283262798373177	0.00152607077311037	0.408732962621887	0.148812256756558	0.349218176589729	0.356337666254971	0.000688565053007804	0.00424602479306281	0	0.135505808796778	0.00126716537514139	0.255545509061192	0.0883205880305741	0.141750675239639	0.0573704082241862	0.306008635170683	0.0895404966427987	0	0	0	0.16220745330127	0.61551478938657	0.502541839308731	0.523332724485317	0.0889360783345993	0.0151097868221642	0.117783608794015	0.890888492319135	0.67908236077741	0.685207022392338	0.828637524506863	0.706163091456009	0.636766645191474	0.994125228214036	0.914798386902065	1.12818300876797	1.12867957902145
0.281341830138171	0.598701766027177	0.935490943940873	0.645500170638686	0.409699717450156	0.44436636509875	0.654290838087459	0.690390537903197	0.863033839420084	0.504431038867976	0.102406974605877	0.233032010356106	0.275681313780461	0.432349909137883	0.00282637943146268	0.590946986944048	0.245027644581019	0.517217160610724	0.526167471747357	0.00127631383851287	0.00784307405026297	0	0.225100621821425	0.00234746571975661	0.3954961520306	0.151769485889872	0.234490449664505	0.101040621771371	0.462040178933454	0.15372300586674	0	0	0	0.264789895423996	0.832379622579852	0.702870620971629	0.727087756110883	0.152755523484581	0.0276221418161092	0.198070801681695	1.13266910643292	0.903320341815931	0.91009403134963	1.06618194801991	0.933195911319346	0.856231750288661	1.24165462877519	1.15804172302377	1.38132812828768	1.38184232968152
0.25935569253651	0.563692868619829	0.893806239553529	0.609235103847362	0.381334999109944	0.41456566870365	0.617804165650555	0.653038342728897	0.822390390578605	0.472388739423	0.0928577347761671	0.21394774289906	0.254019697035437	0.403034569751569	0.00253461314328199	0.556159256536818	0.225194281692159	0.484735052481682	0.493384854917557	0.00114434947945317	0.00703761300173506	0	0.206522401951308	0.00210501779680917	0.367752223068929	0.138301735850713	0.215314067526155	0.0916057757397021	0.431548647693139	0.140108469936825	0	0	0	0.243764012215886	0.792230872604676	0.665235177801375	0.688924876452217	0.139213607064104	0.024842558322935	0.18128352237936	1.08888397206826	0.862076890854002	0.868754974431259	1.0230025584558	0.89154162885262	0.815695127010671	1.19705552296667	1.11404860370354	1.33594278078386	1.33645452743592
0.343413576978853	0.692490520328708	1.04434286624034	0.742181420822409	0.487714898069118	0.525860164384584	0.751479507769177	0.789552904254572	0.969585441665222	0.591277404295666	0.130851597213389	0.287571420259137	0.336919646565058	0.512672343426268	0.00373322412242504	0.684223603850765	0.30152885519891	0.605102806317841	0.614761197154932	0.00168678495362837	0.0103404835097789	0	0.278307787452062	0.00310119868367014	0.471995225750575	0.191198168925944	0.289271759276128	0.129158862395994	0.545193570811934	0.193555901223991	0	0	0	0.324389112701282	0.937832118125607	0.802676098789836	0.828087127616177	0.19238850663069	0.0361612264134177	0.246517310211306	1.24610797316845	1.01119961650937	1.01818431752785	1.17830521611667	1.04198087663655	0.962546352051049	1.35685221174131	1.27193096644969	1.49821466886163	1.49873412833623
0.413168873108475	0.790823680465066	1.15494559362244	0.842931101277357	0.572331249672682	0.613582342448984	0.85265007565534	0.89235207061766	1.0783638954062	0.683687933468585	0.165456071200972	0.349926179919496	0.405868548173743	0.599353939877027	0.00491676033550949	0.782125810888248	0.365835695093056	0.698411180013675	0.708679000058435	0.0022232025641664	0.0135862080186542	0	0.339326820561914	0.0040853059365269	0.555243109810048	0.237904781525821	0.351868172542874	0.16339374746229	0.634381016725034	0.24069577462145	0	0	0	0.391743115156252	1.04573277874617	0.906003021155539	0.932390032962713	0.239314205667775	0.0470849161927125	0.302695340446956	1.36029724939165	1.12103309702535	1.12818494487309	1.29147271113412	1.1525307479314	1.07113586487052	1.47239887463154	1.38646877430315	1.61505575649766	1.61557923192754
0.420561509264203	0.800887290900239	1.16609839006198	0.853211887804075	0.581136814872768	0.622676572274145	0.862968553458225	0.902816018213874	1.08935686068502	0.693213663006495	0.16928751438963	0.356595185041558	0.4131829897556	0.608351706207726	0.0050534879310098	0.792150552375016	0.37269689285392	0.708018965417036	0.718342377072222	0.00228522352072262	0.0139601785915056	0	0.345863768363724	0.00419902368087762	0.563920767638304	0.242998321357902	0.358561021241352	0.1671860325124	0.643610651676016	0.245833782189762	0	0	0	0.398902432463819	1.05664857679123	0.916513981683476	0.942987771103075	0.244430237557129	0.0483312382363376	0.308749920908046	1.37176215587583	1.13211858600979	1.13928506987466	1.30284898498373	1.16367892372331	1.08211223458571	1.48398117536048	1.39796386176439	1.6267496354973	1.62727345653722
0.159321132528973	0.388080089508952	0.672592646054093	0.425451209824695	0.246203243109741	0.271049902956173	0.432560198964859	0.462037041175142	0.608660079522148	0.315395080096865	0.0528149968517672	0.128829887663254	0.155683988487925	0.262373835235582	0.00137673231569886	0.381966924502368	0.136284038695544	0.325038839609804	0.331830759329865	0.000621124737933063	0.00383168797561781	0	0.123944197989885	0.00114312958540643	0.236187030412108	0.0804159636200688	0.129732003705598	0.0520707147677696	0.283930939460835	0.0815366437688462	0	0	0	0.14873355883969	0.582004996496296	0.472330531981187	0.492450283328143	0.0809813573851746	0.0136518481910929	0.107552710597839	0.852113720575506	0.644052442465196	0.650041796007483	0.790783953010649	0.670548766385798	0.602724301987231	0.954082678843266	0.875702981376316	1.08688206299068	1.08737465091185
0.286861949554387	0.607331133131576	0.945670076489652	0.65442340031425	0.416757186747799	0.451766086317122	0.663265800453588	0.699567240489382	0.87297317520246	0.512362233342048	0.104847544671646	0.237843389698707	0.281122465891525	0.439634106798153	0.00290195138624919	0.59952450655306	0.250022544367803	0.525252234067349	0.534273448002803	0.00131050255406863	0.00805154562266092	0	0.229787801601719	0.00241026794833671	0.402405227470989	0.155192236698902	0.239324417385979	0.103452351954101	0.469604055702578	0.157182333950085	0	0	0	0.270076138439416	0.842204783158047	0.712113236785943	0.736452967933106	0.156196757591872	0.0283395084087257	0.20231697876818	1.14332981292154	0.913397941913595	0.920193641156248	1.07670406662542	0.943368047853509	0.866146444559212	1.25250118959341	1.16874995948177	1.39235380618094	1.39286856617679
0.172627659453525	0.41332883079787	0.705930366819412	0.452098397690895	0.264838309727635	0.291012642744451	0.459459574175878	0.489937695520191	0.640622088723989	0.337537782062861	0.0578245586706043	0.139980411142923	0.168741763382088	0.28188203474057	0.00151597785112428	0.40697478205788	0.147976705998119	0.347625521370092	0.354723998474981	0.000684006751731404	0.00421803012984449	0	0.134733926420951	0.00125878228632741	0.254263817567401	0.0877907847143078	0.140948670738946	0.057014206052573	0.304551146878446	0.0890040996140658	0	0	0	0.161309740813479	0.613329385584191	0.500564621383194	0.521313027427874	0.0884029459370909	0.0150113914775727	0.117099594472861	0.888373841460035	0.676801510962371	0.682917691986596	0.826180211419769	0.703845631013569	0.634547767850865	0.991531854023398	0.912263805749612	1.12551170665681	1.126008030635
0.0798999288048793	0.21960346484973	0.429554777714078	0.245059129360185	0.129579970989599	0.144563112751917	0.249979963048163	0.270645717952369	0.379344668990304	0.172141841504445	0.0248702433250531	0.0634801960539892	0.0779133790327556	0.139292590390428	0.000628009429725662	0.215506343294348	0.067445152783279	0.178279463540998	0.182631740285511	0.000283197863110868	0.00175054779818591	0	0.0608987249739268	0.000521373070006365	0.123636518171649	0.0385050668950554	0.0639583483971072	0.0245086393692707	0.152464070201486	0.0390679441763336	0	0	0	0.0741381781400964	0.358891303827534	0.27796031883767	0.292401185133369	0.0387889534607659	0.00627532133123987	0.0523380236947429	0.57824412550464	0.406944749713957	0.411663925868638	0.526280204173555	0.427925375688597	0.374764741291374	0.666950244551758	0.598520781026848	0.786131623935627	0.786580367544366
0.15973925344262	0.388884169326694	0.673664045898205	0.426301161150342	0.246792308128968	0.271681877700403	0.433418437693952	0.462928229991023	0.609685675204872	0.316097786003366	0.0529709538788496	0.129179417030227	0.156094178717758	0.26299110517564	0.00138104377954069	0.382763117323718	0.136650784924559	0.325755993059001	0.332557896802835	0.000623071589806387	0.00384365359817995	0	0.124282281115458	0.00114671044932178	0.23675808999932	0.0806461634575491	0.130083632479087	0.0522246035334791	0.284584210265333	0.0817697592833865	0	0	0	0.149128407472355	0.583009410214226	0.473232709791623	0.493373201870185	0.0812130291522283	0.0136940011351234	0.107851434831346	0.853282888059728	0.645104226029045	0.651097803805237	0.791924154117374	0.671618803907562	0.603745292654481	0.955291807969164	0.876882244892865	1.08813096993146	1.08862368391111
0.229330044101495	0.514061346444021	0.833528972725592	0.557632613336059	0.341890287000685	0.372952569377	0.565852445203527	0.599718227526784	0.763801743511622	0.427354420501839	0.0802564374411758	0.188095866754603	0.224464196748625	0.362156394724233	0.00215899507670828	0.506873239951976	0.198271475943141	0.439024220430536	0.447210779156504	0.000974530894049255	0.00599926224547637	0	0.181391453427317	0.00179293242944718	0.329239380267948	0.120338918571662	0.189330743239099	0.0791592873635816	0.388885919228152	0.121942572502481	0	0	0	0.215127040652793	0.734440779047509	0.611465714283319	0.634316656606992	0.121148200096756	0.0212405251809653	0.158687729694416	1.02516782701174	0.802516507613481	0.809039426877285	0.960282661699914	0.831313848477117	0.757279121454791	1.13199485793122	1.04998954377576	1.26957702990902	1.27008469207087
0.264705158101684	0.572308458835591	0.904124721442027	0.618169634625514	0.388275053306517	0.421866226725755	0.626795033398404	0.662249450620902	0.832441980222806	0.480253840821925	0.0951560098830553	0.218579376366314	0.25928870691302	0.410213178491238	0.00260426707925345	0.564718763836778	0.230010872422532	0.492711174819986	0.501436883033575	0.00117584917634545	0.00722998888750744	0	0.211029224412141	0.00216289536115496	0.374536703681536	0.141554245117064	0.21996843184302	0.0938762914759076	0.439022958768621	0.143396851113107	0	0	0	0.248875541106658	0.802155828853502	0.674518431813302	0.698342567328194	0.142484240154632	0.0255075821267504	0.185349508593115	1.09974228097275	0.872282213567965	0.878984807980722	1.0337049871047	0.901852306313975	0.825719362279323	1.20812355081803	1.12496047197705	1.34721366021194	1.34772604061795
0.229366214770822	0.514122519755957	0.8336042018525	0.557696363072878	0.34193832880487	0.373003380670468	0.565916652668392	0.599784232062966	0.763874720091251	0.427409629597512	0.0802713141418254	0.188126858750513	0.224499781586926	0.362206265816341	0.00215943231380009	0.506933962825072	0.198303791974588	0.439080303253948	0.447267461051257	0.000974728524086412	0.0060004718563374	0	0.181421555944635	0.00179329568494597	0.329286236114048	0.120360256834875	0.189361897574397	0.0791739786734557	0.388938076088641	0.121964157082082	0	0	0	0.215161482778627	0.73451269343293	0.611532310169427	0.634384357946628	0.12116966277686	0.0212447337143986	0.158714716028232	1.02524767058947	0.802590779379499	0.809113905723398	0.960361164707767	0.831389011466709	0.757351868230404	1.13207651559552	1.05006984949691	1.26966045382598	1.27016812152394
0.455061470523533	0.847073115176654	1.21694063669048	0.900331099055245	0.621866622743373	0.664665765219439	0.910249504041423	0.95072050743845	1.13951965257799	0.737077066734702	0.187582950420096	0.387861617513227	0.447334957122775	0.649920547773024	0.00572264444732249	0.838169063159467	0.404825010902501	0.752237653704892	0.762801562131501	0.0025889132571923	0.0157874834265769	0	0.376536914698259	0.00475565488929548	0.604091103475714	0.267121391544317	0.389934468809747	0.185299129183946	0.686189046151187	0.270160452900163	0	0	0	0.432363028962455	1.10648285419836	0.964619750278943	0.991464764063252	0.268656304688628	0.0543853607479525	0.337247508314268	1.42392743189748	1.18267486342772	1.18990355113908	1.35463905489603	1.21450154603943	1.13220440214272	1.53664279706615	1.45025681068	1.67988236344636	1.68040764274087
0.0982422853590089	0.261740636791337	0.494476011207622	0.290656465838822	0.157428907403492	0.175035310165672	0.296220065015041	0.319497276247894	0.43986735470967	0.207174305742282	0.0310315074144802	0.0783827927726963	0.0958478817289502	0.168854117076076	0.000789081968592882	0.257064716471013	0.0831928374763777	0.214281824395277	0.219312321850739	0.000355868989164714	0.00219880233327245	0	0.0752460528614018	0.000655116022548754	0.150414995698654	0.0478627895194808	0.0789633552841999	0.0305834314474724	0.184277422754095	0.0485549835287373	0	0	0	0.0912913740564704	0.417456983282316	0.32770322101437	0.343855219644309	0.0482119226028255	0.00787176450921862	0.0648149477527896	0.653395996635257	0.469953556254741	0.475080864688108	0.598272887852845	0.492712368497023	0.434857942195777	0.746653373395156	0.674800854676365	0.870603338856805	0.871067592496863
0.41679461385189	0.795767143007766	1.16042758331189	0.847981887875629	0.576653545658388	0.618047087608225	0.857719491288606	0.897493392834044	1.08376681689319	0.688365702969552	0.16733128832225	0.353195625083013	0.40945577358402	0.603771077244999	0.00498353337415166	0.787050068042644	0.369199741118499	0.703129471278663	0.713424746409081	0.00225349012589348	0.0137688678617839	0	0.342531276929264	0.0041408410053079	0.559502301862551	0.240399554136833	0.355149352811864	0.165249756754827	0.638912597639666	0.243212392888152	0	0	0	0.39525394333828	1.05109753099756	0.911167584747617	0.93759749939234	0.241820027804945	0.0476939746902143	0.305662496750197	1.3659336817786	1.12648178803939	1.13364087646769	1.29706527936943	1.15801045158795	1.07653057740312	1.47809341220653	1.39212014424025	1.62080552795208	1.62132917447822
0.21712110954947	0.49320727477026	0.807737966137331	0.535877806169259	0.325598194054503	0.355702327182581	0.543937417056351	0.577173587109598	0.738805713703307	0.408578318547515	0.0752766068711356	0.177656181708459	0.212455769359054	0.345231668019015	0.00201344817822956	0.486176452506547	0.18738013284386	0.419944328999644	0.427922471277905	0.00090875013064121	0.00559648899318286	0	0.171254925040892	0.00167201586371851	0.313356941140192	0.113178174402715	0.178835705939662	0.0742418682759204	0.37116939020158	0.11469847362113	0	0	0	0.203509452305465	0.709819116770304	0.588713691348232	0.611176691863192	0.113945354627777	0.0198375591743381	0.149611603839758	0.997743701403561	0.777063554472718	0.783513374102484	0.933333617638011	0.805546204106152	0.73236411290125	1.10392701132899	1.02240151932212	1.24088151531808	1.24138720869607
0.203088461661007	0.468705440106642	0.777045694327731	0.510258315905472	0.306678257358177	0.335620806327657	0.518118575466229	0.550569762989433	0.709121027759105	0.386635200717216	0.0696550022936854	0.165710177354109	0.198660531015728	0.325545412463437	0.0018510793804406	0.46186924829264	0.174903204445666	0.397628840312997	0.405351179882253	0.00083538086931718	0.00514688260806894	0	0.159664608544053	0.00153713219618457	0.294931910094297	0.105050871874385	0.166824699568181	0.0686915727623351	0.350520524149493	0.106474865014832	0	0	0	0.190176297824076	0.680607474065581	0.561850748073167	0.583828276893477	0.105769414225243	0.018267633075934	0.139261205624182	0.964968355519782	0.746800256484594	0.753157380323589	0.901166087341001	0.774883602223963	0.702781882062447	1.07032567002435	0.989416130542393	1.20647207851542	1.20697523296236
0.254415257751227	0.555677734848176	0.884170082883183	0.600917306120219	0.374902806248926	0.407793896245735	0.60943286097857	0.644457731492345	0.813009115884829	0.465084088975968	0.0907495204566467	0.209677082288913	0.249154438084362	0.396377729715877	0.00247103297103778	0.548197298818343	0.220751251047269	0.477325449711337	0.48590346547418	0.0011155989451189	0.00686196465523133	0	0.202367978256459	0.00205218847681424	0.361466405087371	0.13531188654377	0.211022230652284	0.0895231531033709	0.424613011441582	0.13708540512766	0	0	0	0.239045821724046	0.782970425693676	0.656585957026497	0.680147749523326	0.136206976709457	0.0242347270429128	0.177539135195486	1.07873134334472	0.852548838540734	0.859203510853472	1.01299919504486	0.881912929754342	0.806339958438689	1.1867019093669	1.10384466424386	1.32539458271753	1.32590572116484
0.100509060635169	0.266792653656515	0.502040314179849	0.296099511927563	0.160828943599594	0.178743206696323	0.301735368251145	0.325304928894235	0.446957974632968	0.211412467293129	0.031804957280331	0.0802326270766856	0.0980654133678139	0.172455374589728	0.000809459749941693	0.262050984687876	0.0851454501541038	0.218631965848819	0.223740602066216	0.000365063890505714	0.00225549127581175	0	0.0770282339454361	0.000672036853742786	0.153688806834616	0.0490326680040317	0.0808256565126538	0.0313461113162696	0.188141913724009	0.0497408311184717	0	0	0	0.0934144270569748	0.424335136870764	0.333610212007309	0.349952278853286	0.0493898589377908	0.0080733599950911	0.066368525889926	0.662041726536171	0.477312561261655	0.482483766534246	0.606587677251143	0.500262293450319	0.441902025090196	0.755771220929692	0.683564126510435	0.880210028052776	0.880675862037599
0.0859220242952983	0.233694513274914	0.451648136312884	0.260347962185087	0.138790774616275	0.154661994944237	0.265491985729928	0.287066745534716	0.399871903483162	0.18379301383662	0.0268740480107839	0.0683599281691682	0.0837997080978761	0.149082772067227	0.000680150452905534	0.229397641253859	0.0726049834861604	0.190262171018376	0.194846570330698	0.000306720718644169	0.00189568536729924	0	0.0655946153793265	0.000564666272228927	0.132485947503731	0.0415560137389943	0.0688720042554068	0.026484188262725	0.163018358592236	0.0421613635846909	0	0	0	0.0797646632224444	0.378725016990142	0.294692424632708	0.309731639983577	0.0418613286975424	0.00679268603976111	0.0564158058380978	0.604019766340482	0.428355924370505	0.4332205236664	0.550912840500197	0.449970786069849	0.395139602684953	0.694381886361373	0.624705895873689	0.815310203390331	0.815764648829421
0.120668981465819	0.310373991359053	0.565596644640482	0.342858621442856	0.190689707104394	0.211197991645622	0.349078840505941	0.375003728559352	0.50682640693538	0.248294987499702	0.0388013600877316	0.0967617447478164	0.117798269408477	0.204013583382084	0.000995405362347274	0.305095430344961	0.102572729346813	0.256443091513345	0.262198386278505	0.000448977561536737	0.00277255450786955	0	0.092965010764635	0.000826444295862237	0.182480972499055	0.0595670798980347	0.0974638307490411	0.0382459464872325	0.221909536186071	0.060417093091379	0	0	0	0.112326604789079	0.482537848761629	0.384106077912307	0.401968633982615	0.0599958534026697	0.00990902764474372	0.0802970743182813	0.733887338985198	0.539274864857307	0.544787460674954	0.675915528508641	0.563707201251782	0.50140622616789	0.831180295074606	0.756300025279209	0.959274210569627	0.95975180453226
0.219252637699033	0.496878267887369	0.812299444455487	0.53971064850686	0.328453683785935	0.358728513296334	0.547799077656402	0.581148577860609	0.743223239506298	0.411876979449392	0.0761400541100177	0.179475749884785	0.214551890805482	0.34819982812141	0.00203856842546293	0.48981921213985	0.189279239391291	0.423297331903978	0.431312773868528	0.000920102509146365	0.00566602151746217	0	0.17302114461151	0.00169288462003859	0.316139544558716	0.114422350781127	0.1806650181539	0.0750944433544091	0.374278758346081	0.115957232830803	0	0	0	0.205536595835945	0.714168927694594	0.592726040437292	0.61525896491324	0.115196896301783	0.0200799902775585	0.151191458180438	1.0026015787062	0.781563792500625	0.788026851234197	0.938105177056245	0.810103448971121	0.736766979681212	1.10890197006175	1.02728919344596	1.24597077249744	1.24647682460389
0.044364237536268	0.130463674210922	0.27857604184364	0.147274042015661	0.0737615842745694	0.0828954522246323	0.1505620793577	0.164504823827047	0.241275174953514	0.100027347604117	0.0134196952612265	0.0349516100506938	0.0432173764094445	0.0796684705512988	0.000334509321562607	0.127789415524907	0.0372106105006318	0.103895883564184	0.106651348317247	0.000150817400252536	0.000932992696487961	0	0.0334856105245127	0.000277693513983304	0.0701725514371115	0.0209267857196436	0.0352235626859305	0.0132220451626671	0.0877613603888929	0.0212389711643859	0	0	0	0.0410440180342082	0.226403578890618	0.169491298545692	0.179413938292805	0.021084213596856	0.00335270436347745	0.0286510225016332	0.395109059631968	0.261642078321282	0.265158221969588	0.353413446782593	0.277348315591269	0.237928545047953	0.468443596046097	0.411640567588302	0.57072968671285	0.5711220819024
0.522650807906458	0.934310033247882	1.31162492134124	0.989077560643895	0.700106435170341	0.74500904350792	0.999256681210131	1.04073042910554	1.23313009909437	0.820520806101296	0.225393498881739	0.449756164705002	0.514317015622914	0.729563551204811	0.00719456798635309	0.925134489964487	0.468248604158231	0.836265144419185	0.847223486389096	0.00325782993078785	0.0197899080900576	0	0.437373775593516	0.00598056694841963	0.681391221729115	0.316007216427144	0.452019370710764	0.222756111538333	0.767510857971743	0.319425511387067	0	0	0	0.498134611630167	1.19957254487401	1.05495255928067	1.08239206129701	0.317734038966699	0.0674443643333717	0.394171165519898	1.52069031283026	1.27690771884793	1.28423466641445	1.45081410618083	1.3091548763572	1.22570298201036	1.63418129678695	1.5472194178352	1.77815494480024	1.77868249319889
1.83913753503204	2.34770544048763	2.75581223122781	2.40893686146369	2.07232291840914	2.12728693660765	2.42022044184324	2.46590998842195	2.67304166423947	2.2171318254178	1.31920784368536	1.73257235268235	1.82735540168755	2.10852305696572	0.1724564871229	2.33735467994572	1.76040887138068	2.23551148981162	2.24823948865884	0.0862700378202089	0.373029319749121	0	1.71358692516696	0.147574659846029	2.04902034069978	1.50829285723572	1.73601164970348	1.31298051247167	2.15437483187107	1.51467825601258	0	0	0	1.80420202672225	2.63739149265576	2.48147890252013	2.51138458368029	1.51152402608083	0.771079793760418	1.64489281961667	2.97300705106093	2.71930396750377	2.7270215525841	2.9008511504031	2.75321966878382	2.66516608049896	3.08948313539045	3.00030731051621	3.2362583881807	3.23679456128632
1.82141884130066	2.3298033343401	2.73785989551307	2.39102391418831	2.05449379050879	2.10943933492521	2.40230565824746	2.44798823817182	2.65509609261084	2.1992586335953	1.3021028700865	1.7149275658879	1.8096440169892	2.09068150103211	0.166644053124233	2.31945456221621	1.74274299791245	2.21763368398553	2.23035860011595	0.0830844859457086	0.362754389163132	0	1.69595731469767	0.142469420525025	2.03119977850964	1.49087760937369	1.71836418386997	1.29588822894924	2.13651895037397	1.49725470429318	0	0	0	1.78650559559882	2.61944925579017	2.46355494088638	2.49345659035	1.49410456102391	0.756194746454106	1.62732400662386	2.95504203681084	2.70135445709816	2.7090714249751	2.88288966765537	2.73526752596377	2.64722122218992	3.07151352478175	2.9823411058445	3.21828449235498	3.21882065231118
2.61965462839722	3.13188067280751	3.54098366712204	3.19332730921325	2.8550464820018	2.9103784590102	3.20464733268601	3.25047510830683	3.45807908771301	3.00073250919174	2.08724373411294	2.51160618668503	2.607726044733	2.89149419682926	0.59955817147654	3.12149042651468	2.53986644233607	3.01920391072352	3.03199318982099	0.36957608228265	0.968905580429582	0	2.49231552193538	0.540482119633402	2.83157318223474	2.28268581279185	2.51509934310034	2.08075431313123	2.93763116453681	2.28924001156492	0	0	0	2.5842728849233	3.42236283065615	3.26608788996605	3.29607353654154	2.28600271696219	1.49054710089422	2.42239635050667	3.75842956153307	3.50441943267621	3.512149245497	3.68620374142407	3.53838728358331	3.45018936890499	3.87499663046429	3.78575338722387	4.02185669079699	4.02239312411236
3.66779111307291	4.18067568148172	4.58995687789704	4.24216085670329	3.90358094992774	3.95897906419851	4.25348740384372	4.29933991793989	4.50702835422574	4.0494245225754	3.13308339119536	3.55947378927346	3.65583602944378	3.94007317162235	1.53570681426703	4.17027836199576	3.58781096977552	4.06791237996285	4.08071264925993	1.20480385644039	1.97328189790159	0	3.54012765703432	1.45741732387442	3.88007694195798	3.32970508027972	3.56297672819837	3.12654489613181	3.9862613714486	3.3362903233881	0	0	0	3.63232859109359	4.47130028634108	4.31496054851684	4.34496050034365	3.33303775398554	2.52666002853595	3.46998540336353	4.80744760886143	4.55338264411153	4.56111464158502	4.73520930570186	4.58735981175643	4.4991361093697	4.92403091815836	4.83477564141017	5.07090611266778	5.07144259241305
4.21926813983406	4.73219922476076	5.14149299595805	4.79368711993137	4.45508609827594	4.51048888314779	4.80501412746628	4.85086838736239	5.05856278298773	4.60094079550092	3.68439758331545	4.11093180114119	4.20731118273143	4.49158146312097	2.07805720460659	4.72180140604291	4.13927442292792	4.61942981461769	4.6322308597605	1.73640735064474	2.52149181763198	0	4.09158174476494	1.99792834404022	4.43157992143978	3.88110301660828	4.11443543208986	3.67785559904923	4.53777328061937	3.88769046036233	0	0	0	4.18379990665791	5.02283388179699	4.86648957181704	4.89649053310064	3.8844368081932	3.07727431917463	4.02142370336022	5.35898688993177	5.10491805671817	5.1126502083206	5.28674770618642	5.13889588166036	5.05067035990988	5.47557134482436	5.38631521923673	5.62244760685759	5.62298408987783
4.88288647626562	5.39583178718793	5.80512940374831	5.45732051413015	5.11871303527898	5.17411724851468	5.46864766245491	5.5145024562195	5.72219867419951	5.26457113459066	4.34796610488032	4.77454432173669	4.87092894616298	5.1552093613649	2.7388454383978	5.38543381580216	4.80288860781177	5.28306050897764	5.29586179138232	2.3937612213021	3.18410598746701	0	4.75519306509471	2.65813669314123	5.09520619515299	4.54469716050155	4.77804816435144	4.3414230529197	5.20140228521157	4.55128527747684	0	0	0	4.84741649631554	5.68646951818733	5.53012381005027	5.56012508002562	4.54803129406845	3.74062844675449	4.68503019459325	6.02262426494609	5.76855424878463	5.77628644751882	5.95038481192527	5.80253227472449	5.71430619662224	6.13920907015081	6.04995268499637	6.28608565862145	6.28662214264314
4.10345701249502	4.61638254520097	5.02567481555971	4.67787011573413	4.33927161427612	4.39467384167224	4.68919706831919	4.73505111984781	4.94274480421015	4.48512498369742	3.56860589607715	3.99512294357438	4.09150027902153	4.37576660395899	1.96334562017706	4.60598478606875	4.02346491583621	4.50361386415462	4.51641481669562	1.62301680022847	2.40607196547106	0	3.97577335562593	1.88344082986829	4.3157656963143	3.76530133072117	3.99862649191594	3.56206432844151	4.42195798965992	3.77188851175178	0	0	0	4.06798946104455	4.90701600247619	4.75067223819532	4.7806730789971	3.76863498884827	2.96156626316918	3.90561719885495	5.24316833202466	4.98909996051695	4.99683209372383	5.17092925337798	5.02307770700965	4.93485240240342	5.3597526501897	5.27049662591155	5.50662878481358	5.50716526744296
3.9792645535741	4.49218223369041	4.90147238134895	4.55366934507643	4.21507440800816	4.27047584695417	4.56499621994373	4.61084997676973	4.81854265516129	4.36092589948369	3.44444092967432	3.8709336947568	3.9673081363776	4.25156886709126	1.84070350000362	4.48178455883235	3.89927474840986	4.37941458383038	4.39221540540173	1.50222487639064	2.28243228325389	0	3.8515847692934	1.76111348769909	4.19156885617714	3.64112222443175	3.87443712626912	3.43789995121214	4.29775964209053	3.64770903391361	0	0	0	3.94379796628184	4.78281399409369	4.62647100161915	4.65647167201838	3.64445569382021	2.83751953559135	3.78143127789269	5.11896536388427	4.86489764539024	4.87262975257941	5.04672643388405	4.89887528092802	4.81065028343931	5.2355494886684	5.14629360767756	5.38242544309046	5.38296192516701
3.10586815852722	3.61858146854857	4.02781635403958	3.68005662716215	3.34155447129315	3.39693538862601	3.69138147880387	3.73722756355109	3.94489405215333	3.48735708233486	2.57175926410893	2.99762081653689	3.0939199706073	3.37803512014807	1.00581534067873	3.60818598752482	3.02593797257254	3.50584066185632	3.51863807420674	0.709071514862135	1.42317694915645	0	2.97828912478215	0.933627859423339	3.31805844869514	2.76807311346147	3.00112120881097	2.56523358916708	3.42420999949644	2.7746502633571	0	0	0	3.07042665736197	3.90916905334091	3.75284615430832	3.78284238847827	2.77140167601904	1.96789790356819	2.90820496243415	4.24529543515464	3.99124471849669	3.99897614830314	4.17306037536767	4.0252194652658	3.9370024636918	4.36187452494868	4.27262237468419	4.50874578746567	4.50928225514819
2.07289983266323	2.58329678322549	2.99190300365446	2.64463605041321	2.3071875145393	2.36233562859962	2.65593789536444	2.70169672660816	2.90906521856623	2.4524353877826	1.54678759895653	1.96559522545387	2.06104463550452	2.34351151100956	0.264865590153295	2.57292623894555	1.99364285353651	2.47086098880535	2.48361967594051	0.139480757117465	0.524403412320952	0	1.94645779017292	0.229796963397472	2.28379954823809	1.7390103694182	1.96906134995339	1.54043140317961	2.38950600642867	1.74547940248479	0	0	0	2.0377417368959	2.87338190356298	2.71728763078191	2.7472334001191	1.74228401496485	0.97545362965842	1.87715414290592	3.20922378558328	2.95536666481596	2.96309038322074	3.13703280325374	2.98930852447832	2.90118254554547	3.32574552511302	3.23653586989217	3.47256333780536	3.47309964150127
4.2129723917882	4.72590321142469	5.13519691091109	4.78739109108393	4.44879018984536	4.50419294808056	4.7987180959933	4.84457234593349	5.0522667075743	4.59464482362682	3.67810276416092	4.10463616154806	4.20101544537084	4.48528553676483	2.07181405742886	4.71550539555388	4.13297875229958	4.61313383611835	4.62593487683658	1.73022756812371	2.51521477320916	0	4.08528612755398	1.99169593168754	4.42528402537844	3.87480771969109	4.10813978854965	3.67156079980267	4.5314773336316	3.88139515089163	0	0	0	4.17750419118575	5.01653781113566	4.8601935272295	4.89019448275641	3.87814150489909	3.07098349655832	4.01512817620007	5.35269078684727	5.09862197569419	5.10635412641767	5.28045160812358	5.13259979688802	5.0443742855128	5.46927523520696	5.38001911445994	5.61615149115252	5.61668797415409
3.68580227173266	4.1986894680576	4.60797137492149	4.26017479694889	3.92159369726392	3.97699207540095	4.27150137010045	4.31735398283014	4.52504275580724	4.06743789840055	3.1510853527247	3.57748387377739	3.6738470822686	3.95808609653096	1.55320747614833	4.1882921203665	3.60582136165438	4.08592582142139	4.09872613455097	1.22171624248712	1.99110914664628	0	3.55813751986834	1.47481632184072	3.89808956676466	3.34771177139381	3.58098685179411	3.14454666062167	4.00427450073927	3.35429713879869	0	0	0	3.65033942712182	4.48931464084212	4.33297464469994	4.36297465355888	3.35104450823942	2.54462249566916	3.48799437438606	4.82546228459227	4.57139710127879	4.57912910746034	4.75322393168049	4.60537430606007	4.51715050088195	4.94204565861434	4.85279033390745	5.08892091343806	5.08945739336836
4.555386838438	5.06832771231054	5.47762412952968	5.12981617982852	4.7912107149443	4.8466144826787	5.14114328424187	5.18699791149652	5.39469356109759	4.93706775315964	4.02048200496395	4.44704649788151	4.54342948705462	4.8277067412227	2.41223049259076	5.05792978854095	4.47539026485958	4.95555701673969	4.96835822514366	2.06822518965671	2.85691979925483	0	4.4276956156072	2.33170350915686	4.76770408169624	4.21720506849123	4.45055027447683	4.01393928604465	4.87389932000396	4.22379297548032	0	0	0	4.51991740330891	5.35896448456223	5.20261921250006	5.23262038619665	4.22053909538961	3.41321123313566	4.35753425132751	5.69511868905834	5.44104904184852	5.44878122588269	5.62287932002225	5.47502700509882	5.38680110051826	5.81170338500375	5.72244708080594	5.95857987166144	5.9591163553708
1.77941903196807	2.28733733013581	2.6952660968486	2.34853033233396	2.01221336483355	2.06711194216987	2.35980740492153	2.4054722615244	2.61251950623993	2.15686616969357	1.26165795137053	1.67311541512049	1.76766277120359	2.04836947955053	0.153494187762605	2.27699361588296	1.70087731707696	2.17522948605283	2.18794656217419	0.0759487812466101	0.339106507064773	0	1.65418368445396	0.130950455786771	1.9889411275871	1.44964756573142	1.67654523267541	1.25547537936643	2.09417050501828	1.45600362115574	0	0	0	1.74456232559011	2.5768811549048	2.42103333821981	2.45092473031357	1.45286383244666	0.721310039799555	1.585704644693	2.91241597303543	2.65876784799794	2.66648324529155	2.84027259139831	2.69267421816369	2.60464645091882	3.02887576308759	2.93971201243997	3.17563582421464	3.17617195070324
0.804003149515704	1.2669104847913	1.6616309471129	1.32528729597999	1.01027251679965	1.06056715969742	1.33608549269209	1.37992865478305	1.58068715941908	1.14386022532473	0.409309558167631	0.714565865901717	0.793945166947886	1.0433368959377	0.0163888423136847	1.25708127799256	0.73758374260068	1.1610480217165	1.17297788789481	0.00746418509143897	0.04428020273491	0	0.699015823416378	0.0136475880096617	0.98911812927803	0.539560738586483	0.717395903391861	0.405327654413657	1.08554593580794	0.544257271756996	0	0	0	0.7742981425522	1.54593479885091	1.3949098431175	1.4237419652727	0.541935017303203	0.142012407847227	0.643819101926297	1.87538090900018	1.62588664692022	1.63343745447708	1.80418728400059	1.65909058599519	1.57300377668899	1.99060137187991	1.90235631904202	2.13620273311652	2.1367352992028
0.646125015762806	1.08513473179298	1.47208018836227	1.14188511446003	0.838773032787136	0.886571533065009	1.15240508678125	1.1951854066342	1.39221992745717	0.966291711568169	0.301029967825109	0.564723606630485	0.636897241887068	0.870165653461923	0.010534455468076	1.0756008755662	0.585527532675932	0.982820530944929	0.994307540587298	0.0047802325960125	0.0287863515959559	0	0.550730266191948	0.00876254832400745	0.818753285014216	0.410445519103822	0.567275691234713	0.297770617263006	0.910409223118263	0.414485163236537	0	0	0	0.618923622265139	1.35799743691351	1.20982678229102	1.23803631369774	0.412486951407436	0.0958478166324008	0.501480227753559	1.68376698231694	1.43678990525001	1.44424170693525	1.61315231321848	1.46957089060409	1.38465012449853	1.79822889827468	1.71054648127026	1.94311789561364	1.94364826804486
0.620024504329736	1.05401241725698	1.43925037712224	1.11040869018084	0.80985120691476	0.857120996590427	1.12086792490439	1.16341578464483	1.35963031609553	0.936077956403229	0.284352228733171	0.540238221726553	0.610965261893709	0.840890138114229	0.0097495477328431	1.04454269239274	0.560600741980584	0.952465174499438	0.963856876149222	0.00442187965540827	0.0266825968681547	0	0.526553636964883	0.00810843312813349	0.790070574163692	0.389964678729962	0.542735037565048	0.281220938971236	0.880715762319783	0.393880872434603	0	0	0	0.593330166314126	1.32552502268907	1.1779826915772	1.2060555999979	0.391943586285124	0.0893184561931298	0.478470939004041	1.65047777092178	1.40406083117383	1.41149067643725	1.57999228587454	1.43674797579402	1.35208564952036	1.76477011102329	1.67721350796073	1.90949952651141	1.91002940703087
0.519685360440493	0.930562280678208	1.30758941189677	0.98527109728646	0.69671270405718	0.741531912325492	0.995440097670549	1.0368749764658	1.22913578926046	0.816921450333403	0.223680378953067	0.447023888159968	0.511376293494844	0.726114142072438	0.00712518215073516	0.921397317349168	0.465453433198433	0.832642869962752	0.843585742806155	0.00322626971094403	0.0196017581016088	0	0.434685129366231	0.00592280948518649	0.678034873975396	0.313818700429866	0.44927925270927	0.221058360019833	0.763995061046583	0.317220921737397	0	0	0	0.495243273029396	1.19559825001469	1.05108460900152	1.07850112417535	0.315537387292789	0.0668365269344744	0.391644830230188	1.5165753323532	1.27288951731295	1.28021269609887	1.4467215631254	1.30512055315717	1.22171296976576	1.63003675565288	1.54309682046662	1.77398247282537	1.77450993495798
0.77434175657152	1.23348379911126	1.62701647793272	1.29161064972709	0.978443582218641	1.02834718576776	1.30236616633378	1.34604649955512	1.54623714126766	1.11108382183612	0.388038113813901	0.686210226099144	0.764417739298615	1.01124585835296	0.0151274166731722	1.22370006883812	0.708866335533235	1.12816941293327	1.14003066702042	0.00688422638850059	0.0409706998149438	0	0.670915479248929	0.0125941036683667	0.957467571871021	0.514667652774076	0.688994760389888	0.38418439366875	1.05314783273763	0.519252326930014	0	0	0	0.745041394619768	1.5115653278922	1.36097569928431	1.38971265941977	0.516985234858115	0.132420793471396	0.616701067947592	1.84045426578728	1.59134104329954	1.59887682838431	1.76934811449982	1.62448082657628	1.53857101713591	1.9555602705071	1.86740009828205	2.10105429667329	2.10158653246259
0.551745913847708	0.970734984237799	1.35071193195873	1.02604711945157	0.733231315424879	0.778913855208745	1.03632003955617	1.07815383961637	1.27183707650342	0.855565829895944	0.242462549483328	0.476639826205111	0.543178210184909	0.763209286926765	0.00790043600151528	0.961461219616663	0.495729997167472	0.871523604156287	0.882625940551171	0.0035790509634798	0.0217010571189285	0	0.463842251587637	0.00656822639755241	0.714166000621493	0.337684874844663	0.478977604924056	0.239675273142849	0.801776734256264	0.341258052633288	0	0	0	0.526528201330037	1.23809476715892	1.09249166766647	1.12014388303995	0.339490098923501	0.0735855142001399	0.419091230855526	1.56050933999083	1.31583512284386	1.323196830136	1.4904265982847	1.34823094997778	1.26437029638305	1.674272261806	1.58710853325349	1.81850268113153	1.81903102232273
0.606467562813062	1.03770097284441	1.42199104307378	1.09390114332491	0.794752823663304	0.84173202100456	1.10432671720174	1.14674567966287	1.34250467583878	0.920268528608184	0.275833171197672	0.527556778139122	0.59749990964343	0.82559741914803	0.00935956771703983	1.0282667367276	0.547680527594498	0.936577613346782	0.947916703281972	0.00424396350566035	0.0256349682077551	0	0.514038987317054	0.00778351043564234	0.775103434516687	0.379432452924541	0.530023717773201	0.272769202593003	0.865193085601234	0.383282845014831	0	0	0	0.580048621021941	1.30846457188241	1.16127127159217	1.18926835338112	0.381378037087949	0.0860419356187916	0.466585255137728	1.63296241665592	1.38685758083217	1.39427520395615	1.56254896752945	1.41949248186172	1.33497399337066	1.74716014678101	1.65967374350154	1.89180047557562	1.89233008140607
0.570363693451841	0.993732489054848	1.37527114648542	1.04936535840785	0.754271569090109	0.800418822533764	1.05969345510052	1.10173887639837	1.29617427067907	0.877747789582524	0.253631764274366	0.49391280490721	0.561654266014273	0.784560034341262	0.00837692050302779	0.984400811191	0.513367549123945	0.893831975486361	0.905019539560547	0.00379604674793368	0.022988156399089	0	0.480861520966067	0.00696500655727298	0.734997216561979	0.351748085093836	0.496296111742252	0.250749521453348	0.823496387554899	0.355417657590383	0	0	0	0.544720573806518	1.26232391372819	1.11614464695138	1.143921701338	0.353602111051854	0.0776879926774302	0.435160849283883	1.58549534205448	1.34030113058856	1.34768314142336	1.51529229952614	1.37278377926851	1.28868430115192	1.6994165219803	1.612135339174	1.84379622922886	1.8443250311369
0.629337061535571	1.06515818755381	1.45102253932268	1.1216842368173	0.820192030307882	0.867654988230794	1.1321657377686	1.17479883493602	1.37131426717003	0.94689105879589	0.290261226210851	0.548964033855525	0.620216529866152	0.851360167992996	0.0100243641222597	1.05566496659849	0.569486770570225	0.963330095011783	0.974756680068498	0.00454730819581904	0.0274199026249165	0	0.535167442115666	0.00833743327183183	0.800324084158869	0.39724170205114	0.551480904841902	0.287084004717942	0.891338558166106	0.401202431098523	0	0	0	0.602458370171625	1.33716594543234	1.18939305383598	1.21751607748113	0.399243164702216	0.0916143926431306	0.486661727717301	1.66241872946349	1.41579599484822	1.42323390375563	1.59188576720254	1.44851760491555	1.36376037128084	1.77677340497452	1.68917055173433	1.92156149617476	1.92209155758343
0.611092966798532	1.04327782150448	1.42789622041749	1.0995458792496	0.799910176893503	0.846989795774251	1.10998310794317	1.15244670558514	1.34836351613915	0.925671679135586	0.278728621480224	0.531880599465209	0.602093745219013	0.830821925134867	0.00949129571462189	1.03383130194047	0.552086558744552	0.94200778944763	0.953365079058355	0.0043040505563123	0.0259890151548192	0	0.518305398345551	0.00789325783522656	0.780215447609932	0.383017622461929	0.534357823984262	0.275641624694639	0.870497078954166	0.386890593921941	0	0	0	0.58457911633886	1.31430082149689	1.16698660610875	1.19500995119387	0.384974641036329	0.0871511208482062	0.470635306857077	1.63895635427744	1.39274331894207	1.40016517825514	1.56851792738464	1.42539632812634	1.34082798744608	1.75318689361837	1.66567614573802	1.89785812051133	1.89838782161907
4.17880398520929	4.69173329601765	5.10102658764997	4.75322108745632	4.41462087108508	4.47002347782522	4.76454807743302	4.81040227074916	5.01809643910374	4.56047514403365	3.64393964056812	4.07046837178824	4.1668470995639	4.45111611605353	2.03794469461101	4.68133549633929	4.09881078602873	4.57896411884423	4.5917651343978	1.69671812155491	2.48115272725333	0	4.05111846509143	1.95788756820794	4.39111477696779	3.84064187887543	4.07397197634101	3.63739778943384	4.49730779557859	3.84722923867906	0	0	0	4.14333596986813	4.98236756969254	4.8260234340805	4.85602435686638	3.84397562781535	3.0368431020562	3.98096102589568	5.31852036099799	5.06445167531369	5.07218382103816	5.2462812108349	5.09842947518883	5.01020402282268	5.43510477220193	5.34584867898579	5.58198099352396	5.58251747641931
3.71555436934797	4.2284456748631	4.63772869262223	4.28993124404095	3.95134827905045	4.00674706978591	4.30125785786493	4.34711062482337	4.55479992426857	4.09719346293219	3.18082306857319	3.60723429175053	3.70359901439181	3.98784095598135	1.58216011501977	4.21804828306883	3.6355722602664	4.11568148858136	4.12848187025004	1.24974461894076	2.02057351166163	0	3.58788759121808	1.50360946262654	3.92784395695589	3.37745688310155	3.61073733089474	3.17428406834637	4.03402967977444	3.38404244487153	0	0	0	3.68009102024394	4.51907173568604	4.36273133562434	4.39273143366178	3.38078971868021	2.57429844433437	3.51774305121292	4.85521988172711	4.60115435665682	4.60888637645474	4.78298145102036	4.63513161950641	4.54690765359848	4.97180335695651	4.88254795725912	5.11867870609052	5.11921518631015
2.54002059399796	3.05210094582115	3.46116446809525	3.11353904749622	2.77532442959962	2.83064177013948	3.12485762615876	3.17067992265724	3.37826519352791	2.92097558680153	2.0081157470485	2.43203156254289	2.52809786757106	2.8117622951602	0.54121313558937	3.04171226584334	2.46027482601662	2.93944334522035	2.9522301911363	0.325634364940372	0.898376668296895	0	2.41275314790526	0.485182852165635	2.75185792476823	2.20329833664067	2.43552255827219	2.00163710269955	2.85788792379189	2.2098456947029	0	0	0	2.50465670348269	3.34255155302364	3.18629096584427	3.21627344382285	2.20661176602194	1.41352637961049	2.34288322537608	3.67860042802495	3.42460244904256	3.43233177785025	3.60637737392418	3.45856823579165	3.37037603434399	3.79516389825251	3.70592332153362	3.94202060485404	3.94255702788033
1.50170654963489	2.00506987871962	2.41174077704562	2.0659917761945	1.73176542724716	1.78620430694307	2.07722290696237	2.12271341397208	2.3291638394063	1.87532075297565	0.998767236604099	1.39722168778665	1.49013057854766	1.7676123521146	0.0864600708471801	1.99477586612342	1.42446564142724	1.89356895071537	1.90620909240989	0.0411144565895718	0.208123972759245	0	1.37866225424024	0.0729315914711066	1.70870613197183	1.17934262362995	1.40058574328452	0.992884549022443	1.81305663997783	1.18549805723458	0	0	0	1.46739869773846	2.29360909840174	2.1382191297141	2.16800956758981	1.18245701708956	0.507251072072173	1.31167068288446	2.62857243537245	2.37531340101181	2.38301331699908	2.55651771983437	2.4091537375768	2.32130867036222	2.74491679007964	2.65583858156605	2.89156919568427	2.89210499177505
3.67014004129071	4.18302495863189	4.59230624938026	4.24451015425765	3.90593008908837	3.96132823839509	4.25583670485183	4.30168923204451	4.50937771303608	4.05177374518634	3.13543109824079	3.56182257486634	3.65818494360896	3.94242233436091	1.53798799389327	4.17262763540087	3.59015979618119	4.07026161128854	4.08306188640567	1.20700705094345	1.97560641127199	0	3.54247641319421	1.45968501981537	3.88242606484925	3.33205341530499	3.5653255189818	3.12889257701507	3.98861056132485	3.33863867491716	0	0	0	3.6346774764728	4.47364963890009	4.31730986677651	4.34730982617602	3.33538609739436	2.52900249186744	3.47233404111021	4.80979700407323	4.55573201030253	4.56346400893227	4.73755869430757	4.58970918287838	4.50148546684304	4.92638032196434	4.8371250388482	5.07325552448228	5.07379200425211
5.18337115539273	5.6963184346402	6.10561658323686	5.75780727666503	5.41919890439986	5.47460331526448	5.76913444446923	5.81498931209886	6.02268578221566	5.56505747442424	4.64844389098652	5.07502819615689	5.17141354600762	5.45569536348349	3.03893707749757	5.68592044213152	5.10337271251212	5.58354689796617	5.59634821319821	2.69337196528777	3.48445154332307	0	5.05567677343887	2.95814743802384	5.3956919725006	4.84517849215263	5.07853206805898	4.64190069127621	5.50188844040458	4.85176670228314	0	0	0	5.14790093375194	5.98695659094704	5.83061068936417	5.86061200204946	4.84851267304041	4.04107655629684	4.98551323474903	6.32311157825686	6.06904139842623	6.07677360368145	6.25087208797993	6.10301945217557	6.014793297098	6.43969643192963	6.35044001086237	6.58657306556505	6.5871095497253
3.95716127721966	4.47007730881281	4.87936701083885	4.53156432380726	4.19297013502992	4.24837140845313	4.54289118235877	4.58874487731597	4.79643734451727	4.33882123225942	3.42234342464167	3.84883109230083	3.9452049264196	4.22946448272191	1.81892498674497	4.45967965164692	3.87717195311055	4.35730987543559	4.37011066951177	1.4808321100446	2.26044496278453	0	3.82948230591248	1.7394007427097	4.16946466006223	3.6190217511618	3.85233449928724	3.41580256985592	4.27565512951374	3.62560848264677	0	0	0	3.92169489233422	4.76070871298075	4.60436588253673	4.63436651716222	3.62235518092955	2.8154468466122	3.75932937404857	5.09685988128239	4.84279229988031	4.8505244016074	5.02462098248862	4.87676991212453	4.78854497911119	5.21344396546858	5.12418811455914	5.36031988205949	5.36085636401998
4.11982793665273	4.63275434686805	5.04204685443078	4.69424196870933	4.35564306894138	4.41104538444477	4.70556892997908	4.75142301443967	4.95911681121549	4.50149664821799	3.58497374786831	4.01149350900512	4.10787116783562	4.39213811791743	1.97954295140958	4.62235657831848	4.03983558392119	4.51998555058993	4.53278651776639	1.63900605908172	2.4223810737164	0	3.99214384702403	1.89960283085986	4.33213711006533	3.7816707627116	4.01499707040233	3.5784321143885	4.43832957186262	3.78825798526377	0	0	0	4.08436027745851	4.92338799376261	4.76704414323526	4.79704500307891	3.78500444193075	2.97792089897265	3.9219873923969	5.2595404305602	5.00547198608084	5.0132041221951	5.1873013353029	5.03944974497231	4.95122440604691	5.37612477033476	5.28686873004485	5.52300092509544	5.5235374077866
4.24880774201764	4.76174002159255	5.17103411571582	4.82322798661348	4.48462642270046	4.54002932752175	4.83455500597161	4.88040931070088	5.08810385936411	4.63048140562242	3.71393300250732	4.140470914942	4.23685073679728	4.5211218682674	2.10735985651295	4.751342190054	4.16881367648615	4.64897045457384	4.66177151964128	1.76542435488827	2.550947184007	0	4.12112075777461	2.02718261953883	4.46112019016346	3.91064058727139	4.14397456366515	3.70739092859081	4.56731377867355	3.91722808755645	0	0	0	4.21333936215614	5.05237493677392	4.89603050937938	4.9260314965863	3.91397440757284	3.10679174055831	4.05096231085378	5.38852809091552	5.13445915835982	5.14219131392029	5.31628888455682	5.16843700018146	5.08021143170949	5.50511257522682	5.41585642784114	5.65198886467381	5.65252534777816
4.28998537968788	4.80291919464246	5.21221370379336	4.86440724943574	4.52580498860665	4.5812080475886	4.87573428398922	4.92158864633851	5.1292833916875	4.67166033871012	3.75510526405821	4.18164792493263	4.27802831262567	4.56230053791849	2.14823277122806	4.79252134662661	4.20999086609605	4.69014942600538	4.70295051668018	1.80592941498635	2.5920165362221	0	4.16229763822618	2.06799327445347	4.50229868448214	3.95181561397907	4.18515159649994	3.74856307491889	4.60849256773093	3.95840318691964	0	0	0	4.25451681130351	5.09355444159453	4.93720986329766	4.96721088382148	3.95514947118796	3.14794086938072	4.09213867012619	5.42970778338536	5.17563872315435	5.18337088380174	5.35746854796379	5.20961658666961	5.12139095815078	5.54629230550583	5.45703613010512	5.6931686301852	5.69370511339764
4.26646518000925	4.77939813583813	5.18869241275946	4.84088614039909	4.50228426953101	4.55768724225198	4.85221316644999	4.89806749655787	5.10576213185094	4.64813941417718	3.73158807261175	4.15812807647415	4.25450814755084	4.53877976079213	2.12488310655396	4.76900029704219	4.18647091713101	4.66662848001705	4.6794295563632	1.78278568648299	2.56855693132696	0	4.13877786225173	2.04467845930601	4.47877800546347	3.92829687527443	4.16163173525894	3.72504594794606	4.58497172379049	3.93488440756029	0	0	0	4.23099671711344	5.07003319714721	4.91368870328805	4.94368970516933	3.9316307118316	3.1244366221454	4.06861918577943	5.40618643393855	5.1521174451485	5.1598496029495	5.33394721477916	5.18609529652505	5.09786970160557	5.52277093490283	5.43351477517798	5.66964723986786	5.67018372301981
4.06120184128461	4.57412495006818	4.98341656520108	4.63561237887362	4.29701497766007	4.35241696167939	4.64693930746907	4.69279326803012	4.90048664187393	4.44286776740228	3.52635921144348	3.95286876326127	4.04924520543953	4.3335098035587	1.92156959834018	4.56372721694939	3.98121045196569	4.46135658732473	4.47415749943846	1.58181415006707	2.363987500468	0	3.93351937980987	1.84176223804642	4.27350917271469	3.72305028124513	3.9563722755398	3.51981782568196	4.37970100074991	3.72963734758366	0	0	0	4.02573458745075	4.8647578835602	4.70841435751704	4.7384151457197	3.72638388111115	2.91935608153062	3.86336404579226	5.20090991685531	4.94684174691661	4.95457387209247	5.12867088409206	4.98081945916028	4.89259424935361	5.31749417532853	5.22823819527957	5.46437025432867	5.4649067367874
4.39109628306935	4.90403330446634	5.31332868034291	4.96552154673654	4.62691783049339	4.68232121141944	4.97684861302332	5.02270309570383	5.23039825180266	4.7727739474062	3.85620493983191	4.28275751747613	4.37913908685771	4.66341359646275	2.24870660620541	4.89363542203997	4.31110083375471	4.7912631147773	4.80406425892958	1.90563235117226	2.69290121105513	0	4.26340696024126	2.16833677599606	4.60341137686771	4.05292106462162	4.28626123675097	3.84966251005399	4.70960587563921	4.05950878929743	0	0	0	4.35562732097687	5.19466924427414	5.0383243508395	5.0683254409409	4.05625499890875	3.24899222934966	4.19324690371199	5.53082297794286	5.27675365108075	5.28448582235142	5.4585836818278	5.31073155989995	5.22250580598203	5.64740757902215	5.55815134511621	5.79428397727912	5.79482046071728
3.25333372761786	3.76611498116012	4.17536824240945	3.82759411417351	3.48906110967274	3.54444884981602	3.83891963856238	3.88476827438829	4.09244347170611	3.63487997232191	2.71898738680273	3.14505862632225	3.24138280429445	3.52554634998361	1.14085574897192	3.7557187706755	3.17338372507893	3.65336524914946	3.666163795041	0.831473842038105	1.56599291537077	0	3.12572120687465	1.06636462591011	3.46556191896859	2.91542327574451	3.14856002871521	2.71245663060067	3.57172651424444	2.92200363480743	0	0	0	3.21788388795655	4.05671725508738	3.90038767452315	3.93038538382363	2.91875346847373	2.11411237398975	3.05561400426834	4.39285194626603	4.13879557587596	4.1465272309341	4.32061559947867	4.17277128325585	4.08455162278713	4.50943271040672	4.42017931951706	4.65630553319177	4.65684200566097
2.97839401770342	3.49102680895214	3.90023991289835	3.55249725671629	3.21403166320682	3.26940449450944	3.5638213109426	3.60966437184064	3.81732053752002	3.3598150132551	2.44456630115457	2.87017956489987	2.96644907088981	3.25050687054411	0.892617685674734	3.48063219254691	2.89848731087961	3.37829658108154	3.39109264991752	0.60953547131289	1.30114836618772	0	2.85085465873618	0.822982670628594	3.19053939518451	2.64073567632795	2.87367876046701	2.43804663964095	3.29667548637623	2.64730902591714	0	0	0	2.94296239645948	3.78159698226808	3.62528200321681	3.65527648885755	2.64406230843856	1.84190151606264	2.78079779018043	4.11771351417001	3.86366949948451	3.87140066227972	4.04547998001881	3.89764310755252	3.80942925779969	4.23429061914556	4.1450399395553	4.38116003206104	4.38169649406923
1.14298641573818	1.63372151951852	2.03681546403175	1.6938758466851	1.36552156522132	1.41867846636665	1.7049767217461	1.74997242594156	1.95472329094288	1.50600775182558	0.677952265868258	1.04340711455777	1.13190012700646	1.40050680537882	0.0383866560287977	1.62356802673011	1.06926177416171	1.52393230423284	1.53635596951095	0.0177244984299937	0.0996560926307923	0	1.02584253719339	0.0320993008120075	1.34305437191073	0.840141511587062	1.04659511415695	0.672790677535541	1.44495400319646	0.84578398108808	0	0	0	1.11016695475017	1.91940718871302	1.76532086813155	1.79482430931469	0.842995533609439	0.285434410151346	0.96279479371852	2.25273587594977	2.00059068805858	2.00824635941142	2.18093532337348	2.0342422622114	1.94691918740911	2.3687490322846	2.27991628747721	2.51509225358455	2.51562710032315
3.40604951609187	3.91888058263484	4.32814731380752	3.98036262907351	3.64180700983648	3.69719975193434	3.99168864661368	4.03753915247301	4.24522073345252	3.78763778667762	2.87152898458728	3.2977540590896	3.39409658701615	3.67829561626115	1.28422941334639	3.90848383741546	3.32608498241903	3.80612430777017	3.81892368463591	0.964846883839935	1.71526745754631	0	3.27841243928374	1.20795394059675	3.61830549647672	3.06805442239992	3.30125620223528	2.86499449896766	3.72447965495015	3.07463713566176	0	0	0	3.370593562106	4.20949362417088	4.05315914590712	4.08315793651971	3.07138581100336	2.26590849558206	3.20828833931617	4.54563440610204	4.29157389155643	4.29930571172466	4.47339711595845	4.32555030306551	4.23732869361627	4.66221639751196	4.57296209726474	4.80909036394109	4.80962683991881
3.05866740709454	3.57135362041633	3.98058117641341	3.63282719380753	3.29433734163919	3.34971553786048	3.64415177711644	3.68999684433182	3.89765985928344	3.4401334710251	2.52465316262143	2.95043113414545	3.04672030996252	3.33081615931044	0.963471880734324	3.56095843034191	2.97874512311693	3.45861637358756	3.47141333383076	0.671475282150359	1.37781651827264	0	2.93110172618885	0.892163952780695	3.27084258254274	2.72091837407487	2.95393112365132	2.51812951236061	3.37698893087439	2.72749424472467	0	0	0	3.02322923101407	3.86193534622403	3.70561511225622	3.73561075804529	2.72424628681122	1.92119504742577	2.861026750238	4.19805841359853	3.94400995211072	3.95174129206918	4.12582386717605	3.97798431571269	3.88976837471215	4.31463683551849	4.22538518012284	4.46150747566255	4.46204394143573
3.99661005549099	4.50952897178651	4.91881945361039	4.5710161554535	4.23242065726501	4.2878222203316	4.58234304255547	4.62819684577489	4.83588968253113	4.37827244437365	3.46178210378147	3.88827869133461	3.98465358850557	4.26891519987696	1.85780531134927	4.49913128366165	3.91661988959607	4.39676115959284	4.40956200178196	1.51903682222386	2.29969081264512	0	3.86892966158226	1.77816591004076	4.20891504779647	3.6584656243789	3.8917821412383	3.45524103257546	4.31510607101511	3.66505249234918	0	0	0	3.96114331641924	4.80016099931916	4.64381788534322	4.673818582568	3.66179912347819	2.85484209944232	3.79877575059807	5.13631252019961	4.88224469890487	4.88997681018988	5.0640735667987	4.91622235190973	4.82799730607307	5.25289667542676	5.16364077187889	5.39977265821713	5.40030914038071
4.44609885922278	4.95903733560713	5.36833310477513	5.02052566294826	4.68192128628421	4.7373248132986	5.03185274363456	5.07770728091743	5.28540262340088	4.82777775115126	3.91120242111071	4.33775949880612	4.43414160440667	4.71841715056612	2.30341978974923	4.94863943756638	4.36610298530226	4.84626695485825	4.85906812327689	1.95999452193116	2.7478010920469	0	4.31840881881232	2.22299067858119	4.65841476481945	4.10792116644986	4.34126323972943	3.90465988213348	4.76460954289624	4.11450895998019	0	0	0	4.41062971847631	5.24967358981003	5.09332855337635	5.12332967504975	4.11125513571361	3.30396778365102	4.24824826838034	5.5858275012997	5.33175805344943	5.33949022954058	5.51358817764399	5.36573598282603	5.27751017200622	5.70241213820781	5.61315587775419	5.84928856985176	5.84982505339234
4.48749258796092	5.0004320440282	5.40972807800916	5.06192042864973	4.72331560730701	4.7787192326866	5.07324751903161	5.11910209307962	5.32679756106047	4.8691723064609	3.95259271928666	4.37915282703173	4.47553529368471	4.75981153778539	2.34461855326381	4.99003413547388	4.40749642814057	4.88766153463378	4.9004627193916	2.00095651432825	2.78912565943784	0	4.35980206438053	2.26414947737971	4.69980904016435	4.14931322914434	4.38265658253161	3.94605010678087	4.80600400630489	4.15590106903687	0	0	0	4.45202332692143	5.29106850992121	5.13472337720272	5.16472452013434	4.1526472219591	3.34534331683639	4.28964118138813	5.62722254114208	5.37315301182753	5.38088519116444	5.55498319894259	5.40713095504594	5.31890510591268	5.7438072021746	5.6545509238458	5.89068365629883	5.89122013990837
4.59374392974911	5.10668551189598	5.51598212056379	5.16817402082535	4.82956823445608	4.88497207330475	5.17950113224819	5.22535578608251	5.4330515264129	4.9754254420517	4.05883661604799	4.48540329963483	4.58178654983739	4.86606430859201	2.45044648432132	5.09628758052552	4.51374714947435	4.99391472331962	5.00671594353616	2.10626943201311	2.89522687083272	0	4.46605235760171	2.36989054159048	4.80606156818463	4.25556095529778	4.48890708676857	4.05229384396805	4.91225694245523	4.26214889580577	0	0	0	4.55827440765213	5.39732243719079	5.24097709551876	5.27097828458415	4.25889499922304	3.45155516839757	4.39589075289028	5.73347672824741	5.47940702214242	5.48713920852314	5.66123734580497	5.51338499539976	5.42515906312022	5.85006144163371	5.76080512451292	5.99693794454366	5.99747442830287
2.56010161401802	3.07222126512644	3.48129543629149	3.13366166926805	2.79542919054531	2.85075047929224	3.14498063770916	3.19080441236502	3.39839473052621	2.9410897541334	2.02806034006128	2.45209655993545	2.54817730785452	2.83186971294818	0.555654337872028	3.06183216259783	2.48034440594476	2.95955849533538	2.97234599764109	0.33637409026019	0.916020701971139	0	2.4328148417074	0.498833712900779	2.7719608528039	2.22331287168691	2.45558813836211	2.02157879166611	2.87799840035301	2.22986207399006	0	0	0	2.52473290848737	3.36268038410459	3.20641592455985	3.23639925737107	2.22662723786118	1.43290411514118	2.36293163850134	3.69873407648807	3.44473281954437	3.45246227893453	3.62651027612943	3.47869916318586	3.39050542036155	3.81529851763657	3.72605722149651	3.96215612907139	3.96269255487367
2.18394099239701	2.69491508358648	3.10367834029353	2.75628828108643	2.41857687855279	2.47378303329329	2.76759587129598	2.81337649366446	3.02081943355805	2.56396309314649	1.65585402257902	2.07640215602986	2.17206267403309	2.45493992779259	0.319538178721814	2.68453831379265	2.10451671124436	2.58240316059173	2.59517151100117	0.173191212927573	0.605746048531722	0	2.05721650381631	0.279296978907994	2.39516198044141	1.84908364391565	2.07987678791023	1.64945627058261	2.50097940525429	1.85557938255577	0	0	0	2.1487124423711	2.98512570246255	2.82897431311004	2.8589326878882	1.85237085370246	1.07676576231135	1.98771928615455	3.3210386911697	3.06713318005804	3.07485882566016	3.24883669001776	3.1010832588906	3.01293453265353	3.43757476881602	3.34835448929007	3.58440594575609	3.58494229045605
2.45674042904211	2.96863689042201	3.3776505677957	3.0300642153926	2.69193318666408	2.74723205116495	3.04138096966277	3.08719634743296	3.29475799272603	2.83754032414825	1.92547322303882	2.34882634405453	2.44482509259265	2.72835861936426	0.483385031221664	2.9582501881598	2.37704817414145	2.85600348305612	2.86878725697778	0.283567565779741	0.826318624314005	0	2.32956338013848	0.430779877719278	2.66847525879838	2.12032905522256	2.3523146144691	1.91900813945334	2.77446993373997	2.12686779326155	0	0	0	2.42139906259977	3.25904765660427	3.10280519533357	3.13278367205938	2.12363810603836	1.33352115851778	2.25975556391683	3.59507398094628	3.34109134659099	3.34882006413518	3.52285442024807	3.37505452648987	3.28686954028195	3.7116329060214	3.62239569711975	3.85848537679333	3.85902178682419
4.43922152209581	4.95215982647259	5.36145554914604	5.0136481437567	4.67504384516707	4.73044735491101	5.02497522274071	5.07082975356853	5.27852507401777	4.82090026889925	3.90432568630021	4.3308822319989	4.42726427420789	4.71153969782654	2.29657667451458	4.94176193027775	4.35922569837199	4.83938946831063	4.85219063386053	1.95319294242647	2.74093589675284	0	4.31153156651761	2.21615457605066	4.6515373317222	4.10104412183703	4.33438597036293	3.8977831602326	4.75773207677973	4.10763190722737	0	0	0	4.40375240246972	5.24279604350798	5.08645102397952	5.11645214192051	4.10437808696584	3.29709364112059	4.24137107447466	5.57894993397584	5.32488050042867	5.33261267594995	5.50671061357595	5.35885842737499	5.27063262328207	5.6955345666483	5.60627830933312	5.84241099434528	5.84294747787375
2.942046904289	3.45465205932452	3.86385768607461	3.51612088998505	3.17766784669883	3.23303790255105	3.52744467047849	3.5732866933582	3.7809393153409	3.32344458548616	2.40831564160554	2.83384373796131	2.93010306976635	3.21414118629631	0.861063833560437	3.44425773971624	2.86214825483984	3.34192546278341	3.35472107044573	0.582376502002386	1.26665445503662	0	2.81452116024411	0.792263891342831	3.15417686737414	2.60443546754692	2.83734252287854	2.40179804199273	3.26030765220792	2.6110075134745	0	0	0	2.90661867362634	3.74521625564732	3.58890399539874	3.61889788080316	2.60776143743664	1.80606038756286	2.74447365694261	4.08132940613942	3.82728769220812	3.83501876334059	4.00909639573568	3.861260909369	3.7730481416082	4.1979058297274	4.10865565501955	4.34477460767147	4.34531106773165
4.0138598440552	4.5267799417023	4.93607074286932	4.5882671944442	4.24967116002358	4.30507284170558	4.59959409323818	4.64544794079322	4.85314092888971	4.3955232296529	3.47902775643324	3.90552799697089	4.00190332948898	4.28616578245961	1.87482208913054	4.51638224089909	3.93386933342765	4.41401197437525	4.42681283626765	1.53577610455197	2.31685746962141	0	3.88617886755453	1.79513543211846	4.2261654954739	3.67571340418584	3.90903146445034	3.47248659659484	4.33235674547252	3.68230032805112	0	0	0	3.97839295993528	4.81741222451559	4.66106899442757	4.69106971728804	3.67904693167857	2.87206996610773	3.81602455559382	5.15356388978408	4.89949597024855	4.90722808544772	5.08132491402047	4.93347363994569	4.84524854790563	5.27014807410389	5.18089214899955	5.41702408400424	5.41756056625099
3.0900999050087	3.6028044886169	4.01203701372917	3.66427913672567	3.32578094317206	3.3811609841846	3.67560390195364	3.72144965901584	3.92911502897072	3.47158146683519	2.55602149522612	2.98185612787704	3.07815206838157	3.36226100230306	0.991617335253198	3.59240910129058	3.01017226393223	3.49006482834726	3.50286209510019	0.696419682429305	1.40800222979799	0	2.96252517164241	0.919715464914876	3.30228532747965	2.75231967883391	2.98535639043585	2.54949647243807	3.40843520285166	2.75889641671425	0	0	0	3.05465947470274	3.89339018658885	3.73706814580839	3.76706419049703	2.75564803209909	1.95229006149093	2.8924439678923	4.22951550103218	3.97546551062072	3.98319691149281	4.15728060656695	4.00944013399595	3.9212234739657	4.34609437574706	4.25684238484788	4.49296543783807	4.49350190490572
3.81995946957026	4.33286315831409	4.74214952372504	4.39434945159169	4.05576086549021	4.11116089960221	4.40567618798123	4.45152941970455	4.65922030564459	4.20160901089314	3.28518482499347	3.71163433016049	3.80800361588639	4.09225437916918	1.68414702603181	4.32246563361546	3.73997374714994	4.22009734581317	4.23289793402456	1.34891334570314	2.12411034566812	0	3.69228658502515	1.60511177627361	4.03225596601639	3.48184092989905	3.71513755352144	3.27864489607947	4.1384440660376	3.4884270774454	0	0	0	3.78449460012096	4.6234918952188	4.46715027795838	4.49715064473279	3.48517406303892	2.67847398114546	3.62213784237727	4.95964155489137	4.7055749999528	4.71330706078309	4.88740288975338	4.73955243778879	4.65132798752816	5.07622533510377	4.98696970942644	5.22310096843664	5.22363744952815
3.09444428814611	3.60715130773216	4.01638449175011	3.66862609834941	3.33012679871033	3.3855070843482	3.67995088769998	3.72579673623621	3.93346241846448	3.47592790506699	2.56035736885576	2.98619951589447	3.08249635345636	3.36660702246307	0.995523957795395	3.59675589425001	3.01451593667365	3.49441132743668	3.50720863483337	0.699896370660931	1.41218101069744	0	2.96686835434226	0.923542586256757	3.30663106943011	2.75665992535941	2.98969981466282	2.55383216402964	3.41278141249917	2.76323677825018	0	0	0	3.05900355891227	3.89773753241457	3.74141525205075	3.77141134963357	2.7599883370467	1.95658967206693	2.89678632471359	4.23386314481765	3.97981295167218	3.98754436062139	4.16162820420231	4.01378760949318	3.92557085411998	4.35044207957261	4.26119004418607	4.49731319761324	4.49784966485253
0.998174767131367	1.47979461592497	1.88022215325638	1.53937998881446	1.21533424309447	1.26755910397184	1.55038413910946	1.59501195334545	1.79849359446124	1.35358109986516	0.557969516549188	0.902015845484967	0.987432863905551	1.24969353407779	0.0270142375415624	1.46974509269879	0.926908468865657	1.37126791058075	1.38353238610378	0.0123855057920081	0.0715596446509912	0	0.885136979821876	0.0225413298204561	1.19329592688833	0.708562590203667	0.905082220627275	0.553246689717579	1.2934137377145	0.713869857585767	0	0	0	0.966400021539546	1.76335623077646	1.61024330818274	1.63953289466958	0.711246551416169	0.216292586246363	0.824781648569194	2.09545712669727	1.84414943081746	1.85177190669044	2.02384800871633	1.87765934069217	1.79072775303667	2.21122053065426	2.12257291887304	2.35733029830277	2.35786442777127
1.58547321281254	2.09053347046647	2.49767494981656	2.15155671879265	1.81654982958362	1.87116013719189	2.16280502855589	2.20836074035007	2.41503449354734	1.96051460966481	1.07708916023005	1.48031390103317	1.57383030544408	1.85251204329806	0.103347917331966	2.08022088150525	1.50774974477187	1.97880579417064	1.99147466814517	0.0496468206276403	0.24300534621235	0	1.46161662739676	0.0874337247959068	1.79341116372036	1.26037345051393	1.48370231215059	1.0710975222525	1.89808941329043	1.26660259257469	0	0	0	1.55096164166765	2.37944845426996	2.2238871638931	2.25371536801437	1.26352526951563	0.568456468250866	1.39407507487083	2.71462579182521	2.46122103687909	2.46892674929951	2.64253786225268	2.49508609831424	2.40717262872683	2.83101339459483	2.74190313687504	2.97770614001558	2.97824205992001
0.356913087943577	0.712040483109427	1.06658794293495	0.762257501522695	0.504321588594371	0.543126901104104	0.771647457216407	0.8100769904809	0.991426033981363	0.60954756333489	0.13733002822019	0.299554769440194	0.350252951402701	0.529717522936084	0.00394792301784615	0.703679981199538	0.313910137611787	0.62356609887347	0.633355761428575	0.00178403422337644	0.0109304186112389	0	0.290019667337978	0.00327968669171624	0.488312269542563	0.200042701643107	0.301304292547373	0.135565866860038	0.562772996570915	0.202486127659216	0	0	0	0.337394413401948	0.959478553913822	0.823315817022165	0.848940974200083	0.201276363409899	0.0381611160667563	0.257250878920443	1.2691521349314	1.03327397183356	1.04029574826668	1.20112120184524	1.064214215285	0.984345127254545	1.3802001396581	1.2950530549218	1.52185295988619	1.52237332125777
3.4014652373107	3.91429504953894	4.32356144155671	3.97577702262053	3.63722197281207	3.69261458896054	3.9871030277437	4.0329534865178	4.24063490676576	3.78305244965578	2.86694909311223	3.29317029291503	3.38951235874369	3.67371049447772	1.27988287020344	3.90389831778368	3.32150106956504	3.8015389394184	3.8143382953607	0.960760416162271	1.71077017132602	0	3.27382877888741	1.20365337459304	3.61372051793733	3.06347227526108	3.29667241740634	2.86041470144346	3.7198944356091	3.07005492922867	0	0	0	3.36600943729605	4.20490781995997	4.04857346501338	4.07857222839995	3.06680363374449	2.26134739965843	3.20370510445863	4.54104844853646	4.28698803833333	4.29471985434436	4.46881118214482	4.32096443211361	4.2327428717365	4.65763040904609	4.56837613169475	4.80450434668055	4.80504082256994
1.5717895375474	2.07659489050473	2.48366583116253	2.1376029411501	1.80271317271064	1.85729774207248	2.14884867520133	2.19439461138281	2.40103489235363	1.94661649148762	1.06422910227986	1.46673177373338	1.56015670239495	1.83865807596669	0.100409292114944	2.06628508741851	1.49413871207127	1.96490122630446	1.97756578962058	0.0481503223573554	0.237038184786804	0	1.44805527036038	0.0849045258293552	1.77958642649958	1.24710252552182	1.47011651543642	1.0582540346318	1.88421546871979	1.25332051837146	0	0	0	1.53730862509415	2.36545354316033	2.20991793063796	2.23974047357921	1.25024868329975	0.558243289134622	1.38059664682229	2.70059881820277	2.44721589429925	2.45492073821157	2.62851586402305	2.48107725115403	2.39317403087916	2.81697994298806	2.72787448576032	2.96366664653545	2.9642025478965
[truncated: 43 more columns]
