# Supplementary material for: Single-cell transcriptomic evidence for dense intracortical neuropeptide networks
Source: eLife. 2019 Nov 11;8:e47889. doi: 10.7554/eLife.47889 (PMC6881117; doi:10.7554/eLife.47889)
Supplement: Figure 6—source data 1. [file elife-47889-fig6-data1.zip › VISp_Types/9_VISp_Penk-Oprm1.csv]

0.381918374025617	1.52675091347875	1.56108433439713	2.24888706942931	2.9207096062513	2.39244016222549	1.71712361918432	1.89444845720102	1.87314897992179	1.83963412364582	2.07015994840395	2.24308346349215	2.29998013165659	3.37359445317264	3.20571058360693	3.47154633086286	2.48396119432151	2.87243405107792	2.59904425134469	2.11287212983571	3.47949231188587	2.77276701132029	2.46179445680238	2.90010851219223	2.88504904420985	3.1099885023326	3.39841756169005	3.70808801812596	3.83937187151361	3.96478616034019	4.02990184810548	3.99968751576328	3.97482782875585	3.02322473894572	2.31564773369784	0.359176797516467	2.2213381720245	3.23609453484593	3.6108796029963	3.62504694920486	2.68738834390771	2.17091152905786	2.28941402727917	1.24866085283692	2.70918654210579	3.13710679502795	3.07859561420844	3.56594547474739	3.16173780337749	3.94851894035854
0.00452614245383274	0.0943136919741143	0.1014426040272	0.363792830010767	0.856432622609085	0.451388638396355	0.139903122747532	0.19741410770516	0.189654683279381	0.177930314307817	0.270953249661738	0.360491402671461	0.393673187206099	1.26862022552602	1.11155987028364	1.36185742774581	0.512929164013254	0.815154080310862	0.596064000675386	0.291471878755937	1.36946358563733	0.732181392799902	0.497636613956877	0.838736257591375	0.825876090366253	1.02398245363425	1.2921512544842	1.59045842077971	1.71884512443283	1.84218880709878	1.90644044754644	1.87661118072178	1.85208875371998	0.946146565194248	0.403126630504516	0.00413327455954163	0.348290992566802	1.13968506335437	1.49601778276754	1.50974336831067	0.66381576975871	0.321035578715874	0.387374449064295	0.0508968680111185	0.681013421382342	1.04862452938381	0.99563658536005	1.45258068430385	1.07112531550306	1.82615813829982
0.644300739876967	1.90263614364104	1.93755506739504	2.63097429469155	3.30392940790831	2.77493273620683	2.09573584203685	2.27471397932299	2.25324997967145	2.21945920224103	2.45151299526075	2.62515130522651	2.68222724130829	3.75701232270745	3.58907758343532	3.85498596387167	2.86665025230746	3.25561788014735	2.98192819798073	2.49442913911942	3.86293350440525	3.15586262214811	2.84443966187629	3.2833134509324	3.26824266291407	3.49331637409752	3.78184141923995	4.091563773999	4.2228606424388	4.34828417988821	4.41340371395106	4.38318766844317	4.35832647970404	3.406508864319	2.6979402100122	0.613981804078244	2.60333103057006	3.61947225609591	3.99434284328176	4.0085121924616	3.07039047522349	2.55271529466864	2.67162960201613	1.61757558605545	3.09221431579753	3.52044664097514	3.46190865711288	3.94940191216377	3.54508789563732	4.33201590556054
0.000676793122948932	0.0154049585662366	0.0166862904151258	0.0774261249639059	0.283473667624166	0.104501649095162	0.0239028708024451	0.03569830378187	0.0340337243579893	0.031562583241089	0.052673259821612	0.0764783751856912	0.086239963186913	0.558034954099577	0.443391766438367	0.631049488478368	0.125845234135583	0.260972203457384	0.157891451292782	0.0578131834139913	0.637152273361437	0.218699805451838	0.120356367643566	0.273708051113567	0.266723324524045	0.384591873428447	0.576138462647156	0.822748681646098	0.936668718147295	1.04930773072388	1.1089977159356	1.08120840811954	1.05846336775778	0.335698250162837	0.0891181552735139	0.000617809684939035	0.0730203310692035	0.463085104996096	0.741606965807754	0.753242674596245	0.18684187248884	0.0655437846138594	0.0843463607904773	0.00796526812750164	0.194604066438179	0.4007409877081	0.366409734558887	0.705162637894486	0.415760299156005	1.03451603316868
0.00072726847554987	0.0165332040222989	0.0179064598810749	0.0826875465887339	0.298741901315602	0.111379662487002	0.0256353734960756	0.0382488418394056	0.0364702552225344	0.0338290018840314	0.0563601650816908	0.0816812509230774	0.0920394018640624	0.580871906919854	0.463650417793325	0.655201275313973	0.133924531970665	0.275373098304866	0.167661458809909	0.0618349373998012	0.661404109935186	0.231339296886674	0.128132664545721	0.288605585242191	0.281350361233411	0.403231498124763	0.599322698763587	0.849451994673021	0.964428583771908	1.07787064664612	1.13790844076907	1.10996317661796	1.0870828042976	0.352808731409104	0.0950907917959417	0.000663889403587614	0.0780084366946636	0.483837611438431	0.767367406471357	0.779149513004398	0.198030532808657	0.0700612830766722	0.0900311846259202	0.00855399853720579	0.206156544382762	0.419847939544529	0.38450133818677	0.730437966944718	0.435286132923591	1.06298506366771
0.000231094644614911	0.00531905639777077	0.00576705368577506	0.0280033338703296	0.118674014614399	0.0385576708595064	0.00830629977113734	0.0125157574783805	0.0119172558767806	0.0110314615208904	0.0187033246537537	0.0276411452244107	0.0313950253839074	0.276976058720585	0.205759918945942	0.325941019456243	0.0471622279172448	0.107596397083504	0.0605582919998465	0.0206072846661822	0.330155012867006	0.0875723181502202	0.044925293900222	0.113830549251945	0.110399993871866	0.172046821029627	0.288862696417168	0.466549076821576	0.55731863511574	0.651457062748737	0.702871954573886	0.678813502780359	0.659279088995598	0.145507302765751	0.0325117784752065	0.000210944998598455	0.0263237700898076	0.217483789263035	0.405029669544375	0.413678954782643	0.0731574039551045	0.0234976668147791	0.0306627669051006	0.00273484072784205	0.0766162903744663	0.181111742571222	0.162018079282736	0.378330056345612	0.189674882038966	0.638871210956417
0.000248597841548052	0.00571939676898322	0.00620087263946333	0.0300531258857931	0.126470817114392	0.0413440003021853	0.00892917546900278	0.013449439842685	0.0128069446969216	0.0118559194451357	0.020088038268007	0.0296653202903301	0.0336835990072346	0.292219995237261	0.218001895539631	0.342971325232708	0.0505350301475194	0.11475743582687	0.0648198219438475	0.0221294028702898	0.347329529155365	0.0935396598343146	0.0481468220515318	0.121351485177383	0.117723560393638	0.182678080575671	0.304559670818002	0.487691110059885	0.580474850888025	0.676294727031117	0.728483021008726	0.704074223860149	0.684240493052177	0.154774966373596	0.0348785379203942	0.000226922452297976	0.0282545764215627	0.230255925965671	0.42453973606675	0.433433056680601	0.0782285566506987	0.0252271472134249	0.0328999569348382	0.00294133778900588	0.0819053757051191	0.192189058888255	0.172144332689563	0.397054474906401	0.201164689808401	0.663504959965911
0.000537221702998595	0.0122705455976219	0.0132951406855522	0.0625400443599244	0.238237130468047	0.0848999987017061	0.0190770270220567	0.0285682970310929	0.0272258369759991	0.0252347353351843	0.042314737282107	0.0617617876678577	0.0697921188236102	0.487831626141575	0.381904936555376	0.556312428962253	0.102694454888396	0.218480455315088	0.12967898552815	0.0464971089903888	0.562067717149911	0.181712811134715	0.0981044548117714	0.229647427879462	0.22351812320876	0.328464611638287	0.504743575594316	0.73903593944834	0.849168498665183	0.958900281605859	1.01732337248647	0.990102718370081	0.967850362519568	0.284554993675499	0.072165939286756	0.00049039523662412	0.0589247519855513	0.399946161640911	0.661238840223817	0.672357398670263	0.154320741232078	0.0528048016616961	0.0682318555354449	0.00633353702674926	0.160968757304714	0.343075526790205	0.312077266597352	0.626502542424284	0.356710035771056	0.944449755835951
0.0446664062356123	0.545048981589132	0.57060704552522	1.16301498498056	1.81259717796044	1.29874510220177	0.69283949215259	0.84200958421888	0.82359996772092	0.794886531349831	0.998090118346866	1.15758178058061	1.21104005704756	2.26146664153075	2.0946177650105	2.35897492884695	1.38642012598194	1.76504672440506	1.49765271528983	1.03701400858057	2.36688910514879	1.66715254393319	1.3651148807105	1.79229583067534	1.7774645130954	1.99969002464799	2.28616774772113	2.59477929709216	2.72579717265374	2.85102235114363	2.91605936666816	2.8858800772946	2.86105110591407	1.91381255777826	1.22583295827592	0.0409486598803	1.13726622700504	2.1247837937544	2.49782649158849	2.51195294111497	1.58364421334719	1.09042325434842	1.20108087781882	0.359005951512797	1.60493020045195	2.02656539066491	1.96859778010565	2.45303123421693	2.05098841329421	2.83477669416448
1.07027483298581	2.39799929497987	2.43320739087269	3.12937120522812	3.8028734059184	3.27352569235385	2.59244087693962	2.77222646708789	2.75068232133006	2.71675702911545	2.94955413063499	3.12353883417828	3.18070151184206	4.25605177966175	4.08809252985786	4.35403590581327	3.36533813968377	3.7545445342209	3.48071018289285	2.99256920214198	4.36198419764226	3.65474673338604	3.34310636724358	3.78225028314713	3.76717403720381	3.99231246456481	4.2808837611175	4.59063111713187	4.72193425468772	4.84736224686289	4.91248363350621	4.88226676285006	4.85740485079613	3.90548387026094	3.19643642349205	1.03415942494114	3.10168226197165	4.11849236877088	4.49340415761909	4.50757447165342	3.56922949242195	3.05097494943373	3.17008861773948	2.1094508602456	3.59106570417943	4.01944850211149	3.96089760084082	4.44845994943096	4.04409469455033	4.83109346470213
0.382053578404105	1.52697514935699	1.56130909246712	2.24911687257149	2.92094043466365	2.39267033200462	1.71735029318466	1.89467661683145	1.87337699146157	1.83986188694796	2.07038908835331	2.24331324911054	2.30021007937299	3.37382546116147	3.20594154546738	3.47177735858834	2.48419154194302	2.87266484688482	2.599274775444	2.11310145391461	3.47972334102566	2.77299772717786	2.4620247647246	2.90033932713255	2.88527984888978	3.11021942871561	3.39864857510914	3.70831907861238	3.83960294380445	3.96501724101958	4.03013293227354	3.99991859837745	3.97505891000793	3.02345562566763	2.31587772244637	0.359306845668967	2.22156788986126	3.23632550642806	3.61111065213164	3.62527800015679	2.68761897506552	2.17114107601453	2.28964394647616	1.24887892567887	2.70941719649579	3.13733773226762	3.07882652714695	3.56617651771297	3.16196874990745	3.94875002008162
0.0996745360021707	0.843410093805167	0.873858464000075	1.5222198028173	2.18556956435035	1.66276198159684	1.01533809398111	1.1810273336027	1.16090180746289	1.12934770131793	1.34888651030141	1.51655958517704	1.5721280773421	2.63695323711345	2.46945547447509	2.73473980880339	1.75281497401534	2.13756601944782	1.86643633288939	1.39010784970271	2.7426739417196	2.03856523511525	1.73097637371299	2.16508088108977	2.150107006393	2.37403011558434	2.66173087034031	2.97100696504061	3.10219185687849	3.22753580715256	3.29262223887507	3.26242093763803	3.23757267311034	2.28759782557549	1.58745883068588	0.0918367078062123	1.4953684710902	2.49975808119532	2.87389368966039	2.8880458114661	1.95389129720294	1.44633579972334	1.56179594601945	0.608724461106371	1.97549630985441	2.40105762804967	2.3427496201862	2.82901126489356	2.42561093866277	3.21127660643979
0.0554127199036211	0.618129255563166	0.645217425794974	1.25598876247695	1.91033557584973	1.39337299463445	0.773587737586328	0.928174533753885	0.909195806750675	0.879543514198618	1.08820234916427	1.25047782065562	1.30465974086842	2.36008583509487	2.19300931896431	2.45769181667389	1.48186987526472	1.86262674425817	1.59393102174277	1.12790447780871	2.46561300048802	1.76434620216989	1.46038003935453	1.88996873226054	1.87508758624807	2.09790715563988	2.38481380274851	2.69365874082176	2.82473530903368	2.95000223506244	3.0150566222525	2.98486959471677	2.96003384113456	2.0118353677257	1.31963745415263	0.0508517293990209	1.22986269417017	2.22322324309755	2.59664955698447	2.61078502511714	1.68043160202447	1.18227225461275	1.29457249928314	0.417501515193886	1.70182871409795	2.12483583755527	2.0667489601092	2.5518236805099	2.14930452597745	2.93375181717166
0.545864727206363	1.77244135913127	1.80721163562643	2.49921252941626	3.17188329161117	2.64306913797645	1.96485000195657	2.14341074723599	2.12198822970417	2.08826704849544	2.31993585379883	2.49339441132399	2.55042530088407	3.62491653540922	3.45699455150388	3.72288471981498	2.73473731836516	3.12358078679319	2.8499663454196	2.36280068379692	3.73083186934015	3.02384765879584	2.71253773763387	3.15127106260753	3.136203113987	3.36124315412654	3.64974413054555	3.95945347330447	4.09074707877993	4.21616829757964	4.28128686737829	4.25107125135909	4.22621043910344	3.27444661520914	2.56612687204015	0.51788319246167	2.47159298260615	3.4873865357196	3.86223568040141	3.87640452740678	2.93839896536504	2.42102478329398	2.53983558469018	1.48916198664537	2.96021637203203	3.38837041822445	3.32983915587857	3.81729645487613	3.41300910345606	4.19990028757693
0.000125778743677384	0.00290274820360436	0.00314796928566088	0.0154631102694493	0.0685608785127151	0.0214066964375449	0.00454004418901356	0.00685586588999317	0.00652598615939793	0.00603813204675973	0.0102782572085737	0.0152602672340424	0.0173662309108567	0.171891228911996	0.12379247575743	0.20641140648112	0.0262989074736884	0.0618286485341835	0.0339984520133179	0.0113357345778105	0.209435421823631	0.0498309911910321	0.0250230534490189	0.0656090601142668	0.0635261163713211	0.101931582591769	0.180165348841292	0.311574134293966	0.38373089723644	0.461625805627962	0.505338375192344	0.484787651837329	0.468225564380626	0.0851459945439775	0.0179942821838598	0.000114810606945347	0.0145231016363749	0.131533563459885	0.264511758828513	0.271032995493139	0.0413318861092995	0.0129450183367232	0.0169547994147405	0.00149045697891301	0.0433607005043713	0.107750891861555	0.0955443700713958	0.244585244409947	0.113287907288747	0.451045942625934
0.000323469424912353	0.00742791854337589	0.00805189479763247	0.0387146273300673	0.158330579279335	0.0530662658249173	0.0115838287676023	0.0174212711556985	0.016592634030533	0.0153654273381258	0.0259625671078037	0.0382198846791047	0.0433403186653742	0.351994153131282	0.266795783052729	0.40911515938078	0.064675440231507	0.144125771568333	0.0825930144857728	0.0285815358394395	0.413982391643772	0.118181178169611	0.0616650983304373	0.152132386070372	0.147730517494142	0.225431766610613	0.365960583604712	0.5680553555316	0.667591387372616	0.768945353423803	0.82364853291251	0.798102870217447	0.777294767762367	0.192330788604911	0.0448605146951171	0.000295268157971074	0.0364190998214187	0.281014842961201	0.499331477959773	0.509063978593098	0.0992785468938636	0.032549166425919	0.0423427535063567	0.0038236356644339	0.103832163884429	0.236626139943794	0.212982141598241	0.469130264377985	0.247151176815351	0.755489328509479
0.000557049657113931	0.0127171495665209	0.0137784481497482	0.0646858621944806	0.244957005498214	0.0877387784495994	0.0197657832302491	0.0295882292021071	0.0281993806188677	0.0261392029477222	0.0438012390938107	0.0638828175054013	0.0721667302479367	0.498522111784286	0.391187335781671	0.567744716712841	0.106059032745197	0.224775429176949	0.133799800709993	0.0481225629474988	0.573557129370386	0.187162449042891	0.101335520672518	0.236184990152939	0.22992332342502	0.336892916793126	0.515628395200427	0.751956029596012	0.862724126824338	0.972946879115115	1.03158477726407	1.00426764115007	0.981931777575905	0.292196973128553	0.0746145897210043	0.000508495915820719	0.0609550312245087	0.409493630279554	0.673601529086831	0.684806040211105	0.159091218027398	0.0546372208054576	0.0705575748448469	0.00656568781705336	0.165908122367758	0.351748051403154	0.320221531438562	0.638581954890182	0.36560304822063	0.958438595125486
0.00613757831174099	0.123693576971078	0.132725188857868	0.444202540982853	0.97325600797444	0.541907307152216	0.180800440809106	0.250865134716656	0.24152740630905	0.227352767690975	0.337808300971729	0.440473632893984	0.477789925330565	1.39547705935886	1.23567889065693	1.48992283971474	0.609315448825789	0.930323029904308	0.69906941947818	0.361615655329979	1.49761648653537	0.843484517936166	0.592648628962611	0.954870351708199	0.941490626711512	1.14607471360169	1.41933833480709	1.72058152112779	1.8497259267348	1.97361343258134	2.03809257181814	2.00816187822376	1.98355067089395	1.06604980307936	0.488357859367301	0.00560573858910283	0.426661193511912	1.2643712340537	1.62542049739543	1.63926083491263	0.77129552291502	0.395613176860111	0.470733399543829	0.0677846172538267	0.789515628410453	1.17132996520904	1.11697792760849	1.58159517183825	1.19436035739744	1.95752053931504
0.0191372755669326	0.310271771359972	0.328674875950963	0.821999627616073	1.44086618749785	0.947348421972629	0.420683675694178	0.540918473558284	0.525658653780124	0.502083117262907	0.674379658874136	0.817047295976891	0.866005124643712	1.88377280934233	1.71847404096623	1.98061389866981	1.02975657382429	1.39437802650051	1.13560360946228	0.708676262961067	1.9884801723283	1.29906283586616	1.00964072349415	1.42100450716267	1.4065073382166	1.62472975112451	1.90829058363901	2.21530548912022	2.34592077945431	2.47085934234767	2.53577702971375	2.50565089938982	2.48086851374411	1.54016639842744	0.87963992474631	0.0175014112029388	0.798579093826016	1.74831445353538	2.11873899220866	2.13280367201692	1.21824751281887	0.756306005199927	0.856846336158264	0.186017964825209	1.23879880195342	1.65124376411435	1.59408401813596	2.07415337434591	1.67535700841857	2.45464638211368
0.000280376161341194	0.00644534291152749	0.00698744101324208	0.0337503313210306	0.140279101475038	0.0463578223316785	0.0100578370078379	0.0151395898124485	0.0144176865288939	0.0133488782772246	0.0225909982211607	0.0333166213199131	0.0378083268710331	0.318600236596329	0.239383892652155	0.372282635404461	0.0565927803899208	0.127465202732162	0.0724520791441068	0.024879512176688	0.376876075317773	0.104169169938751	0.0539356775969437	0.134682780276815	0.130713084379468	0.201339892544328	0.33168627294376	0.523629904408218	0.619601178659579	0.718053031960152	0.771443202536898	0.746490641519669	0.726191458772816	0.171112573612503	0.0391431097980507	0.000255930818379179	0.0317385009217355	0.25252735235813	0.457867633678049	0.467152998431686	0.0872874356471787	0.0283498245377783	0.0369327412994054	0.00331601861561491	0.0913470178108152	0.211606892420036	0.189947677927158	0.429116313427884	0.221279796717683	0.70494546567272
0.000390349433714793	0.00894866258327125	0.00969896768490698	0.0463094365711905	0.184943099366081	0.06327796309516	0.0139418721113126	0.0209392755963032	0.019947115222996	0.0184770440380084	0.0311445467242979	0.045722644388338	0.051789775898279	0.399221305843411	0.306187276451535	0.46073557103581	0.076930605455103	0.168782828501348	0.0978790166458087	0.0342659551546492	0.465949221088758	0.139072579197203	0.0733965288530047	0.177900589936301	0.17289072428686	0.260364982924058	0.414320114660291	0.629103019591556	0.732940011354639	0.837738616017707	0.8939838382927	0.867742871754562	0.846336505748693	0.22333981230433	0.0535884999664492	0.000356319710599665	0.0435857613374082	0.321833710560383	0.55674590937972	0.567030491963433	0.117258907493518	0.0389879202879233	0.050608810320917	0.00461037508178921	0.122527224223335	0.272812731325774	0.246478521117411	0.524745725376966	0.284483925035869	0.823871642736719
0	0	0	0	0	0	0	0	0	0	0	0	0	0	0	0	0	0	0	0	0	0	0	0	0	0	0	0	0	0	0	0	0	0	0	0	0	0	0	0	0	0	0	0	0	0	0	0	0	0
0.000152456427606731	0.00351604290542625	0.00381284744658584	0.0186738048762446	0.0818110646988924	0.025815301508856	0.00549708514621269	0.00829643965461336	0.00789787276053283	0.00730832261967864	0.0124277322396374	0.0184297306921856	0.0209626396289004	0.201006269107203	0.146061554598666	0.23993536201048	0.0316788662519303	0.0738850329922565	0.040880887426137	0.0137028918348019	0.243327142610497	0.0597049880066284	0.0301509525791244	0.0783384921212851	0.0758855643194709	0.12078948476912	0.210373477947601	0.356354051118881	0.434674995054593	0.518094751566879	0.564474924274469	0.542705507770216	0.525115764342715	0.101246100534221	0.0217175355494346	0.000139162320689265	0.0175425288875041	0.154963855596352	0.304624954787275	0.31182653042745	0.0496161050918884	0.0156422238218694	0.0204679935708996	0.00180598196378107	0.0520277775997239	0.127536325814699	0.113367478507433	0.282548137971346	0.133942614319944	0.5068252082115
0.000105476504501083	0.00243546319865272	0.00264132847224522	0.0130038374039428	0.0581997632983336	0.0180215992708183	0.00381034097362155	0.00575640970605127	0.00547909868441257	0.00506904918405057	0.00863539520830022	0.0128327800275433	0.0146093466948082	0.148349059638016	0.106046517217551	0.179045588017527	0.0221597498374164	0.0524243760427117	0.0286870001117793	0.00952569421548155	0.181747364579478	0.0421637407851561	0.021079857315348	0.0556659167548024	0.0538793842884734	0.0870116317096744	0.155681935566547	0.274108229542147	0.340517880578815	0.413125217617247	0.454237045082436	0.434878384715827	0.419316374027753	0.0724813525734961	0.0151394241175225	9.62785639618104e-05	0.012211234313239	0.112816277445384	0.231293741781235	0.237201109019235	0.0349201667262743	0.010881220503429	0.0142621619571667	0.00125019559253033	0.0366473692995514	0.0920665334205209	0.0814737208224701	0.21329547979814	0.0968844434296093	0.403212639420803
0.00042167480345129	0.00965920439669408	0.0104683704989312	0.049821938338442	0.196869782626973	0.0679801281551768	0.0150420731871774	0.0225774804000514	0.0215096032872089	0.0199270006964864	0.0335508621773204	0.0491931092921788	0.0556919565237269	0.419693520326893	0.323478676592449	0.482956291398953	0.0825545364573449	0.179868585503561	0.104858573789438	0.036903358873264	0.488306766758294	0.148523598393808	0.0787848133780286	0.189464848034496	0.184193373285997	0.27581014804035	0.435245381676011	0.654993618221592	0.760468588374111	0.866563017566304	0.923383771416992	0.896883646264661	0.875253834745414	0.237137543699423	0.0576174351640864	0.000384915420086888	0.0469026278041719	0.339710571311145	0.581235236600474	0.59173379553278	0.125432165007061	0.0419715350617102	0.0544274631282083	0.00497842146118851	0.131015332141997	0.288779648556511	0.261322931771987	0.548535180087599	0.300926099707402	0.852542193047498
0.000731495966185177	0.0166275716531065	0.0180085044350126	0.0831253576910858	0.299996717558892	0.111950843248805	0.0257801727077596	0.0384617936451115	0.0366737171387134	0.0340182987437824	0.0566675600588974	0.0821142218678835	0.0925216593313548	0.582731296232926	0.46530513431241	0.657164536041327	0.134594471899541	0.276557903732506	0.168469894383286	0.0621701105508518	0.663375260673088	0.232381457464213	0.128777722243335	0.289830497437367	0.282553435195432	0.404757019664566	0.601209556316601	0.851615859674798	0.966675144881631	1.08017991737253	1.14024483287079	1.11228741048261	1.08939648397114	0.35421175191006	0.0955873447085567	0.000667748765382956	0.0784236459239031	0.485531633179297	0.769457289674769	0.781250894564057	0.198954729125217	0.0704375393281316	0.0905039785918895	0.00860327370855941	0.207110362047066	0.421410806232417	0.385983010825225	0.732489718670435	0.436882436534845	1.06528700940082
0.000405442570391964	0.00929115336413899	0.0100698432837072	0.0480053393103347	0.190730386107337	0.0655498662262583	0.0144723071696279	0.0217293493616448	0.0207006382936383	0.0191762509828748	0.0323055964015591	0.0473982089873038	0.0536742601808345	0.40920553735561	0.314604412828641	0.471583721056448	0.0796493604995423	0.17415938427584	0.101255837320617	0.035538680369571	0.476865049302857	0.143651849298868	0.0760010011604764	0.183510808607783	0.178373177001731	0.26787520339091	0.424528025799258	0.641770140884078	0.746421497138002	0.851865449595746	0.908397608655619	0.882027412507085	0.860509656288981	0.23004242895634	0.055534344794423	0.000370097624554398	0.0451870210738844	0.330538849188109	0.568717577080594	0.579108283403663	0.121216064865985	0.040428012653992	0.0524528647220012	0.00478774218876907	0.126637587805702	0.280579050385311	0.253694059235483	0.536370468283503	0.292483657420105	0.837921804603308
0.000239881926615583	0.00552008686442625	0.00598489956508688	0.0290336077378176	0.122605767678794	0.0399587364893156	0.00861911599641801	0.0129847483512242	0.0123641374224259	0.0114455627794807	0.0193990493517089	0.0286585284841099	0.0325454738069972	0.284695903721968	0.211948934235034	0.334574272564247	0.0488587622480898	0.111206238460002	0.0627029503022722	0.0213721060489922	0.338862083927634	0.090578373171215	0.0465455964454494	0.117622591868149	0.11409210719116	0.177416599452217	0.296814015428447	0.477291718384176	0.569098136370496	0.664103925933734	0.715918317036033	0.691678852463052	0.671989846591569	0.150184701161445	0.033701583570778	0.000218966291453655	0.0272941728212135	0.223942779177782	0.414933919511482	0.423708475828223	0.0757106947949282	0.024366785059075	0.0317873521039036	0.0028385214738149	0.0792796405529201	0.186708243234765	0.167131310815365	0.387831241038283	0.195481146227287	0.651412799428584
0	0	0	0	0	0	0	0	0	0	0	0	0	0	0	0	0	0	0	0	0	0	0	0	0	0	0	0	0	0	0	0	0	0	0	0	0	0	0	0	0	0	0	0	0	0	0	0	0	0
0.000315205640043896	0.0072396594547839	0.00784796359267903	0.0377669976681985	0.154926448231707	0.0517877739198898	0.0112916002778481	0.0169846347115108	0.0161763814874545	0.0149794330105155	0.0253180171113941	0.0372838523283881	0.0422848797294428	0.345785965841558	0.261671278364126	0.402289561037175	0.0631370190356083	0.140979869460018	0.0806665219344726	0.0278740296719837	0.407107805377953	0.115528859316927	0.0601934276814336	0.148839912798659	0.144518297575026	0.220913994801131	0.359593937084305	0.55988056808017	0.65878984384793	0.759636683828343	0.814111340814837	0.7886688337773	0.767949338374556	0.188341245080994	0.0437698892818425	0.000287724601952005	0.0355253889538905	0.275694584245422	0.491680632757454	0.501333841340137	0.0970044904756799	0.0317469873783018	0.0413104696912918	0.0037263344866281	0.101465504083997	0.231938508997168	0.20865840846109	0.461736995794872	0.242307728993178	0.746241402226253
0.00060274415579759	0.0137447024702725	0.0148902940595489	0.0695913713798923	0.260059587101305	0.0942115673091106	0.02134902815344	0.0319298085648817	0.0304348529655445	0.0282166048406211	0.0472079611528049	0.0687321120574648	0.0775906068528092	0.522202453249183	0.411854064643491	0.593000408867542	0.113715602500587	0.238945265631579	0.143150825963257	0.0518457772536933	0.598933787694919	0.19946789060688	0.108691942923167	0.250887714991894	0.244335409533025	0.355716652849051	0.539722253044335	0.780346192206499	0.892443114278695	1.0036883157996	1.06277243410376	1.03525495949535	1.01274558705035	0.309313779580365	0.0802060223659912	0.000550210098330453	0.0655984305554088	0.430730014089121	0.700821275582207	0.712206571700046	0.169890298489107	0.0588312264986847	0.0758707536718253	0.00710025901577704	0.177082501125917	0.371099941719409	0.338429812309733	0.665205096724428	0.385430964587847	0.989059934449002
0.000110173847960146	0.00254362203382796	0.00275860077513661	0.0135740704221705	0.0606190521704268	0.0188071469102903	0.00397927894102232	0.00601103469629426	0.00572153791733492	0.00529345489805537	0.00901605149434435	0.0133956270571571	0.0152487553760105	0.153910504285695	0.1102172865846	0.185532177888564	0.0231209262084894	0.0546183877049893	0.0299216811331649	0.00994514829600027	0.188312203597496	0.0439497601786948	0.0219953696633775	0.0579867524589498	0.0561304442779557	0.090509465818254	0.161470544806276	0.283068407243977	0.350905041913917	0.424837837774418	0.466606050190823	0.446946167739474	0.431131924249303	0.0754445375611175	0.0158016134335576	0.000100566329157243	0.0127472184138958	0.117219112617737	0.2392082851668	0.245266282484248	0.0364120633198559	0.0113595870802667	0.0148866342837897	0.00130579586095385	0.0382098625722413	0.0957460608962802	0.0847699687036579	0.220737916446143	0.100735118969471	0.414757321126536
0	0	0	0	0	0	0	0	0	0	0	0	0	0	0	0	0	0	0	0	0	0	0	0	0	0	0	0	0	0	0	0	0	0	0	0	0	0	0	0	0	0	0	0	0	0	0	0	0	0
0.0399793306695447	0.509534490323831	0.534248402697493	1.11615382119767	1.7628942724335	1.25090301502968	0.653047712378758	0.799124313081347	0.781042576733002	0.7528685640235	0.952911941710245	1.11076657044673	1.16379656588769	2.21123292599509	2.04452140148699	2.30868223163872	1.33808844185975	1.71543908230802	1.44882594299147	0.991379861189446	2.31659217642591	1.61777706277977	1.31689328980024	1.74263232752561	1.72783098020544	1.9496988254786	2.23591781703846	2.54438841164316	2.67537082073954	2.80057076758059	2.86559728275843	2.83542267081957	2.81059779892082	1.86393844036916	1.17847990575012	0.0366354322704135	1.09062798387575	2.07465854094584	2.44746966688278	2.46159066833118	1.53451249934973	1.04422571766311	1.15391326179323	0.33131172401577	1.55573184623577	1.97654205307227	1.9186463269489	2.4026929049472	2.00093754367613	2.78432798822874
0.00655915379816684	0.131079813442449	0.140568622082585	0.463036914408621	0.999318088151641	0.562821644618651	0.190916638576591	0.263856987502562	0.254163305217505	0.239432906428516	0.353760246138155	0.459218756065892	0.497393824702762	1.42340681803478	1.26310408360749	1.51807413822021	0.6314106131702	0.956072194654342	0.722473880744545	0.378277016721022	1.52578379400536	0.868496957917175	0.614468944479225	0.980802233473242	0.9673242080452	1.17312394923881	1.44732870215951	1.74910833290105	1.87839048464381	2.00237667971262	2.06689706054427	2.03694798318372	2.01232068011267	1.09269063808765	0.508191565283566	0.00599103468461291	0.44506879693855	1.29190125966557	1.65381608324534	1.66767734128999	0.795571601851869	0.41322069585616	0.49018063724303	0.0721064816330605	0.813989384520849	1.19849316246707	1.14388734144886	1.60991993120451	1.22162183100247	1.98627250178135
0.00615786150457053	0.124051675720877	0.133105644375762	0.445127239735168	0.974545802503692	0.542936481286177	0.181292366550305	0.25149889730315	0.242143563614489	0.227941464818474	0.33858900052756	0.441393859283225	0.47875322154679	1.39686213816493	1.23703818943624	1.49131924674705	0.610404147011377	0.931596898273288	0.700224297645368	0.362431711424882	1.49901371238315	0.84472093290156	0.593723458626229	0.956153518329072	0.942768790478747	1.14741482187755	1.42072651223475	1.7219971421982	1.85114859986962	1.97504115952413	2.0395224110378	2.00959077585584	1.98497874415853	1.06736908265995	0.489332694696893	0.00562427554037451	0.427564514554072	1.26573588676132	1.62682940218448	1.64067081030735	0.772494563182155	0.396476473906943	0.471688832742001	0.0679934457431778	0.790724696062741	1.17267588891882	1.11831090278997	1.58300045245308	1.19571129728843	1.95894768832264
0.371719730189138	1.50970152712909	1.54399444209271	2.23140563811823	2.90314856182894	2.37493026293766	1.69988507706553	1.87709461515949	1.855806632604	1.82231104372191	2.05273000671413	2.22560339279002	2.28248747492824	3.35601946296025	3.18813917573684	3.45396980788769	2.4664374855627	2.85487553872428	2.5815068386338	2.09542789313439	3.46191567907399	2.75521470759614	2.44427383073428	2.88254851398057	2.86748984279741	3.09241984963022	3.3808421497606	3.69050895090019	3.82179188753995	3.94720552489868	4.01232094172854	3.98210673006303	3.95724714883832	3.0056591662919	2.29815189098914	0.349371578005437	2.20386336408659	3.21852237199013	3.59330141730964	3.60746862244016	2.66984261761818	2.15344998846453	2.27192358495438	1.23208923891119	2.69163901171022	3.11953729920241	3.06102800559761	3.54836776821142	3.14416758607137	3.93093837918532
0.00569962418169767	0.115892768066882	0.124432467012842	0.423751698416779	0.944445259959206	0.519081309407293	0.170046325137915	0.236957867432821	0.228012821970868	0.214449938527596	0.32060907996013	0.420124163462846	0.45646318242831	1.36445659246971	1.20525744150576	1.4586388804397	0.585130136092509	0.901880481016775	0.673367562793643	0.343620406022394	1.46631347530551	0.815906578166843	0.568780420360718	0.926212874799786	0.912948803978786	1.11609861094203	1.38824581113449	1.68885026539777	1.81783038066712	1.94160010921844	2.00603001268079	1.97612126758828	1.95152927539854	1.03655652529196	0.466768898430568	0.00520550744212172	0.406694687282689	1.23382545335256	1.59384564910274	1.60766105850139	0.744578588783465	0.376551946084553	0.449585243414829	0.0632533357581856	0.762567866910822	1.14121895635152	1.08716723850993	1.55010469820389	1.16413294824999	1.92552068622448
0.00222884324496701	0.0488784487826418	0.0527803528520818	0.215864777717514	0.606136144777056	0.278182954881519	0.0743295732412661	0.108105022102745	0.103440620462633	0.0964559914057428	0.153940105700785	0.213588007593615	0.236713281255015	0.983410806862543	0.83624048928078	1.07218915392882	0.324056565399218	0.570281090470872	0.388539776302963	0.16724444186342	1.07947026683273	0.499645692911438	0.312503598805773	0.590710129622578	0.579551078314437	0.755803156660643	1.00572921171589	1.29306243193192	1.41855918106843	1.53981361071635	1.60318747879201	1.5737498290076	1.54956982554471	0.685512972187384	0.243398864699405	0.0020349129986086	0.205221005978344	0.862340412657066	1.20134707385234	1.2146399884696	0.443043407951992	0.186798609058601	0.232282476795248	0.0257427083077519	0.457136435775412	0.778300933297155	0.730064849530177	1.15936974898152	0.798938652538337	1.52402263774457
0.00583784931254921	0.118369138503754	0.12706601429855	0.430308660145538	0.953743285549673	0.5264134373768	0.173468162133852	0.241393979911455	0.232322347579209	0.218562410753409	0.326109453460943	0.426648104125907	0.463305674539536	1.37448508118223	1.21508766806608	1.46875463748289	0.592907181916939	0.911057033363489	0.681642095342625	0.349378948967188	1.47643554370383	0.824798156961013	0.576453590939511	0.935460326056287	0.922158101145554	1.12578155581711	1.39829816144092	1.69911424752787	1.82814883095811	1.95195761539922	2.01640384793518	1.98648782345625	1.96188945862202	1.04607990808924	0.473696945197618	0.00533182285839511	0.413093929236793	1.2436968159709	1.60405778933454	1.61788146042605	0.753186759565948	0.382656711172641	0.456369487410844	0.0646880968063648	0.771251979690204	1.15094650573068	1.09679550478247	1.56028887728555	1.17389899091445	1.93587372519705
0	0	0	0	0	0	0	0	0	0	0	0	0	0	0	0	0	0	0	0	0	0	0	0	0	0	0	0	0	0	0	0	0	0	0	0	0	0	0	0	0	0	0	0	0	0	0	0	0	0
0.00395898555228259	0.0835089424734005	0.0899028758612833	0.331617536363822	0.806622476701461	0.414534986956144	0.124580129867267	0.176971440368334	0.169867207782088	0.159153358651629	0.244807663728496	0.328510462068522	0.359800765653797	1.21354822197905	1.05794211268113	1.30613897877457	0.473285758416668	0.766193960166248	0.553205811681521	0.263888179287883	1.31369823321038	0.685188508434791	0.458651602847829	0.789280855631679	0.77668751606866	0.971432257760583	1.23690288242716	1.53363297394982	1.66161001024483	1.78465898377328	1.8487871689315	1.81901295503725	1.7945387003902	0.894740898423012	0.368739832789987	0.00361514203130355	0.317040460362708	1.0857672034713	1.43958080812609	1.45324457938825	0.618742759148389	0.291488036454451	0.353850673112967	0.044808734019221	0.63542947778873	0.995752155504074	0.943479996898343	1.39635265257208	1.01797411407344	1.76866206455124
0.00132544257998469	0.0296949858339868	0.032121751823459	0.140662169069109	0.447868420082686	0.185590525161314	0.0456719606909369	0.0674075867864107	0.0643701273274109	0.0598430578655352	0.0978537056688035	0.139055166605343	0.155492020764046	0.787027319525478	0.651316743188765	0.870450357110387	0.219781825425764	0.417389931661406	0.269346605395235	0.10689127255435	0.877336310260297	0.358503622070811	0.211084709380497	0.434709399000306	0.42523352818522	0.578813014642881	0.807901250616232	1.08174797206958	1.20356386860748	1.3221222557925	1.3843545075532	1.35542684437886	1.33169189855964	0.516615858847425	0.160290851301563	0.00121000715954904	0.133170875942037	0.675115483507083	0.993453276679205	1.00620634449469	0.312520290784138	0.120334291115551	0.152323159853476	0.0154759598072799	0.323863564149505	0.59895701154751	0.555904452087238	0.953288442692919	0.61752972159459	1.3066421063063
0.00457653677498709	0.0952615354896764	0.102453996737276	0.366541649233833	0.86059703760037	0.454519075347108	0.141239789813538	0.199186080934137	0.19137125822618	0.179561269084766	0.273203612897606	0.363224271937682	0.39656095683515	1.27319514519965	1.11602187230376	1.36648241122404	0.516285057123425	0.81925167581432	0.599677765791506	0.293841807442474	1.37409219841888	0.736123804139336	0.500939439426008	0.84287280374373	0.829991658235803	1.02836130305582	1.29673984093869	1.59516894919615	1.72358725101642	1.84695364512815	1.91121479459411	1.88138128773305	1.85685515014434	0.95043602192633	0.406056398229751	0.0041793156837923	0.350963850353716	1.14417040075834	1.500698318155	1.51442867816783	0.667605999942423	0.323568091239298	0.39023372165645	0.0514341003786271	0.684844222228112	1.05302849653199	0.999984720983796	1.4572450757415	1.07555100447058	1.83092037629555
0.00379741588336939	0.080383711078241	0.086561386257354	0.322005870246976	0.791333616065597	0.403446757892795	0.120117929842886	0.170972323588743	0.164066095896622	0.153656873609635	0.237068521979845	0.318959685522212	0.349655876159865	1.19650531673109	1.04138681927432	1.28887861773306	0.461307015170399	0.751185809612512	0.540191468133685	0.255705519673472	1.2964220776201	0.67082721772374	0.446883705896559	0.774109233493096	0.761603993267026	0.955233535584593	1.21980069201781	1.51599922684044	1.64383776087025	1.76678698956249	1.83087336412302	1.80111779696799	1.77665985597463	0.878923159017954	0.358432788926832	0.0034675489611993	0.307718196485672	1.06911146355469	1.42207823615702	1.43572114513153	0.60500901459502	0.282696608664934	0.343815548782422	0.0430601034382837	0.621529084612172	0.979445947335725	0.927412446991522	1.37892056933447	1.00157479673371	1.75080149753929
0.0052078068716904	0.106971861249306	0.11493737325816	0.399602329336225	0.909674078647371	0.491961128241898	0.157656842413874	0.220807801355025	0.212334359943479	0.199504315693939	0.300468192802916	0.396100779635165	0.431222501744168	1.32679887465312	1.16838556655595	1.42063469589698	0.556293175385556	0.867586996173695	0.642600809609071	0.322504384487012	1.42828422043276	0.782731178147948	0.540345042475853	0.891640658359724	0.878526614209699	1.07980935904435	1.35049339402484	1.65025681378701	1.7790201398925	1.90263433839124	1.96699919484753	1.93711944875944	1.91255284138378	1.00089737242874	0.441200548845813	0.00475609405533949	0.383146650763219	1.19679067558703	1.55545840814612	1.56924096335324	0.712511559124078	0.354123844890001	0.424567471045034	0.05811329643999	0.730204186602888	1.10475335944007	1.05109403748994	1.51182862700179	1.12751509502927	1.88657270843671
2.34614983285765	3.70886452739071	3.74420176575684	4.4415851284324	5.11532909873768	4.5858263027855	3.90390433732731	4.08404861465199	4.06246890937882	4.0284839138573	4.26161059334642	4.43574860762879	4.49294964874392	5.56854961284906	5.40057954414047	5.66653836678638	4.67768070642509	5.06699256912286	4.79309432443218	4.3046694673546	5.67448699021036	4.96717598236248	4.65543957341797	5.09470281208598	5.07962415627983	5.30479115526364	5.59338286764684	5.90314125815811	6.03444716249311	6.15987712065884	6.22499932488731	6.19478209007541	6.16991985880623	5.21795325300142	4.50869426341316	2.30670607144721	4.41387597871909	5.43098166350123	5.80591163787368	5.82008237774415	4.88163882602412	4.36312814743709	4.48233000865287	3.41874857799967	4.90348050169951	5.3319297402119	5.27337313661856	5.76096598334857	5.35657811234195	6.14360811437912
2.23419985173068	3.59636115938166	3.63169643550973	4.32906129622973	5.00280160468437	4.47330115738432	3.79139188445564	3.97153072056041	3.94995155452107	3.91596746445398	4.14908914712541	4.32322483829596	4.38042529821749	5.45602148074177	5.28805157583811	5.55401016461277	4.5651549255332	4.95446519102584	4.68056791388778	4.19214735731353	5.56195878301631	4.85464888873071	4.54291393430055	4.98217536593994	4.96709674662402	5.19226331298824	5.48085471626063	5.79061293970739	5.92191880215345	6.04734873055431	6.11247092240468	6.08225369310604	6.05739146666972	5.10542555166016	4.3961697658972	2.19481105076204	4.30135245265501	5.31845366067114	5.6933833597072	5.70755409313047	4.76911203397349	4.25060523529583	4.36980576032227	3.30626907325505	4.7909536269067	5.21940185936617	5.16084534211228	5.64843772707981	5.24405019849358	6.03107972766772
2.14121806748417	3.50279718641575	3.53813039546791	4.23547576477254	4.90921221534353	4.37971424243571	3.6978183410827	3.87795144496235	3.85637284700253	3.82238971082283	4.05550612934476	4.22963937307369	4.28683922069272	5.36243141918262	5.19446168685495	5.46042002923551	4.47156734107425	4.86087592384989	4.58697966606724	4.09856364018881	5.46836864234979	4.76105992125078	4.44932649920583	4.88858602707147	4.87350744619955	5.09867355678016	5.38726463439025	5.69702268182674	5.82832850014083	5.953758397183	6.01888057599245	5.98866335250228	5.96380113115762	5.01183594393245	4.3025835335149	2.10188700441864	4.20776724372216	5.22486373531145	5.59979314426789	5.61396387089874	4.67552338422142	4.157020673144	4.27621979046357	3.21273023697808	4.69736488998245	5.12581206252252	5.0672556362311	5.55484753471079	5.15046036688017	5.93748939787123
1.89937323054976	3.25869393425864	3.29401909838124	3.99128859910978	4.66501003124156	4.13552169102417	3.45367783992853	3.6337886314823	3.6122122448006	3.57823282164377	3.81132874887687	3.98545246525258	4.04264992927126	5.1182266181206	4.95025755763678	5.21621494079679	4.22737218331751	4.61667421533632	4.34278192588245	3.85438353735474	5.22416353331976	4.51685937945212	4.20513192291269	4.64438403945869	4.6293056082494	4.85446994445873	5.14305975425584	5.45281711647727	5.58412276298358	5.70955253794485	5.77467466598537	5.74445746510788	5.71959526358528	4.76763290964796	4.05839363925406	1.86026533999983	3.96358133359186	4.9806594644784	5.35558774414438	5.36975844433201	4.43132407933125	3.91283728080856	4.03203091817093	2.96872480024883	4.4531652457331	4.88160829200586	4.82305221983337	5.31064222440085	4.90625646100398	5.69328355255003
1.91545084463785	3.27496422685658	3.31029007897816	4.00756606852853	4.68128878526729	4.15179962110999	3.46995131814292	3.65006401801571	3.62848744220476	3.59450770147737	3.82760538133773	4.00172991261712	4.05892758051499	5.13450559599299	4.96653647804161	5.23249394325057	4.2436503363375	4.63295292868182	4.35906029979208	3.87066040266625	5.24044253753486	4.53313799300093	4.22141002619699	4.66066277667739	4.64558433266646	4.87074882064978	5.15933873889186	5.46909615972467	5.60040182092696	5.72583160633071	5.79095373871386	5.76073653590214	5.73587433268402	4.78391173639553	4.0746713420613	1.87632396365983	3.97985869562009	4.99693839699654	5.37186677325881	5.38603747570832	4.44760258707953	3.92911442748095	4.04830853356477	2.98498672864496	4.46944378250887	4.89788718172844	4.8393310792657	5.32692124583288	4.9225353623048	5.70956261974547
0.230075746387334	1.23483865322494	1.26820139467527	1.94651254835557	2.6163805482413	2.0893677085626	1.42066053097005	1.59518881931253	1.57416891771072	1.54112229795599	1.76904504189114	1.94074227274193	1.99733053211134	3.06892214964559	2.90112647654666	3.16683628580919	2.18054979408085	2.56816728656632	2.29529624339088	1.8114078690241	3.17477956217986	2.46865295412437	2.15845874167117	2.59580519390844	2.58076532844663	2.8054722151971	3.09373487445273	3.40331531852996	3.53457659402095	3.65997483764953	3.72508385229691	3.69487249222433	3.67001541063118	2.7187842568249	2.01292003135462	0.214212567559759	1.91912587812714	2.9314918416351	3.30612861310435	3.32029248504739	2.38343600897813	1.86902401931002	1.9868187048521	0.968043746264987	2.40518985458031	2.83256975504452	2.77410502528989	3.2612062844846	2.85718300393192	3.64370944687286
1.77952761862031	3.13715987293486	3.17247899497342	3.86969150553589	4.54340165420569	4.01392055117687	3.33211580137758	3.51220983242713	3.49063510687383	3.4566584729338	3.68973900662301	3.86385556539102	3.92105123864101	4.9966162748738	4.82864771917106	5.09460438163286	4.10576908531068	4.49506619562392	4.22117688766488	3.73279174989889	5.10255295868477	4.39525223632387	4.08352926176401	4.52277581005098	4.50769749128759	4.73286049435566	5.02144935159895	5.33120619899144	5.46251171641161	5.58794139964851	5.65306348954424	5.62284630565658	5.59798411902712	4.64602389384336	3.93679449571549	1.74058574666128	3.84198518327765	4.85904951961229	5.23397695079943	5.24814763111922	4.30971786552096	3.79124302205536	3.91043254242809	2.84726418679416	4.33155877695488	4.75999872304525	4.70144291693444	5.1890314985364	4.78464679034301	5.57167242471007
1.68892062239794	3.04492236592371	3.08023563079264	3.77739288744287	4.45109209471719	3.9216180095406	3.23985117201686	3.41992895305111	3.39835583808695	3.36438190847548	3.59744751668807	3.77155713513291	3.82875107194158	4.90430480872423	4.73633674251608	5.00229270610452	4.01346464488325	4.40275698263496	4.12887056583426	3.64049827687143	5.01024126815386	4.30294387336344	3.99122524495133	4.4304663937188	4.41538818399511	4.64054989430164	4.92913782783835	5.23889417599138	5.37019956823407	5.49562916252393	5.56075121542984	5.5305340480176	5.50567187583031	4.55371371493415	3.84449388984562	1.65013840084175	3.74968747982332	4.7667384397792	5.14166504818126	5.15583570923482	4.21741040372165	3.69894715275534	3.8181326810642	2.75509786699308	4.23925106791313	4.66768800773341	4.60913245962625	5.09671966135539	4.69233597641085	5.47936019772526
1.2090370143881	2.54715931741611	2.58240688624154	3.27894386263956	3.95252012731731	3.42312490234332	2.74178381881545	2.92167916820374	2.90012413832922	2.86618057341603	3.09907856679221	3.27311022059894	3.33028464858051	4.40571141331753	4.23774884840328	4.50369695752479	3.51495020234694	3.90418890924582	3.63033498220906	3.14210705131323	4.5116453509622	3.80438535255405	3.4927155623656	3.9318960351345	3.91681905081358	4.14196623265085	4.43054378495234	4.74029452220435	4.87159850757781	4.99702710218912	5.06214873936463	5.03193175712038	5.00706974724951	4.05513478630198	3.34602253227636	1.17196300376359	3.25124873060841	4.26814938608245	4.64306674736111	4.65723719188261	3.7188620098676	3.20052900870956	3.31966968820112	2.25813241483546	3.74069989565465	4.16910305075245	4.11055040222494	4.59812209597872	4.19374991107779	4.98075825135176
2.00626668460109	3.36674281995711	3.40207210520487	4.0993804724801	4.77310959876786	4.24361632357382	3.56174580724794	3.74186802916541	3.72029050965701	3.6863091843435	3.91941560922514	4.09354420652816	4.15074289168955	5.22632752636532	5.05835812168274	5.3243159962703	4.33546815113295	4.72477353921006	4.45087921671445	3.96247179238424	5.33226459934261	4.6249581055972	4.31322759283615	4.75248350632	4.73740499843583	4.96257024368854	5.25116070301091	5.56091841628174	5.69222415080866	5.81765398831446	5.88277614236493	5.8525589299025	5.82769671822466	4.87573291273851	4.16648691051361	1.96704477570207	4.07167256374127	5.08876010107641	5.46368895930026	5.47785967303528	4.53942217178711	4.02092722107105	4.14012366586503	3.07672358163556	4.56126351204835	4.98970867228212	4.93115241868774	5.41874339354343	5.01435691062752	5.8013849957897
1.8200586627376	3.17831554815321	3.21363690817018	3.91087052876485	4.58458485720898	4.05510107327391	3.37328183948156	3.5533820788955	3.53180673802638	3.49782907090695	3.73091530671223	3.90503451686301	3.96223085346928	5.03780020623484	4.86983146354219	5.13578839297777	4.14695033277531	4.53624926626152	4.26235885385031	3.77396880758666	5.14373697576075	4.4364349822429	4.12471034740164	4.56395895836739	4.54888059794992	4.77404409486275	5.06263330496773	5.37239034307238	5.50369590831098	5.6291256255261	5.69424772955211	5.66403053937077	5.63916834722432	4.68720733347015	3.97797427831533	1.7810554558598	3.88316385709455	4.90023330339812	5.27516104889388	5.28933173657347	4.35090026718734	3.83242099518201	3.95161204061217	2.88839265860499	4.37274127307047	4.80118236758161	4.74262646291163	5.2302155716335	4.82583047255298	5.61285664671421
0.0193564362628179	0.312860188771034	0.331365937976715	0.826297370843266	1.445739697548	0.951836310403446	0.423827187442573	0.544525182262653	0.529213455228289	0.505554039022966	0.678370198949943	0.821336339171791	0.870375961863116	1.88876279808616	1.72343359876983	1.98561701832247	1.03434265009143	1.39923094969534	1.14029130164213	0.712747774246051	1.99348423549856	1.30386598414065	1.01420452416817	1.42586949063251	1.41136584711031	1.62966614760322	1.91328417850864	2.22033055303764	2.35095379604332	2.47589802514864	2.54081807263908	2.51069089083377	2.48590758382999	1.54507714876398	0.884031945006592	0.0177022173434633	0.802834802254375	1.75328039483954	2.12375643177438	2.13782233024976	1.22299899408783	0.760479847597295	0.86120256565685	0.187786045061172	1.24356434769867	1.65618722607626	1.59901169199693	2.07916667915852	1.68030653202128	2.4596844183351
1.04224413580523	2.3673956728142	2.40259385391328	3.09866388185432	3.7721474561256	3.24281169170537	2.56179129965455	2.74154930319911	2.72000789341673	2.68608719427624	2.91885893233139	3.0928318304124	3.1499915532543	4.22532258214686	4.05736416617908	4.3233063516182	3.33462090674256	3.72381917458079	3.44998974671859	2.96187063135081	4.3312546178898	3.62402282142426	3.31238985546482	3.75152457717818	3.73644851694921	3.96158474238719	4.25015446546193	4.55990097099832	4.69120389530248	4.81663173594649	4.88175305957321	4.85153621698491	4.82667432953498	3.87475686543485	3.16572571751578	1.00636209050522	3.07097649483841	4.08776382933497	4.46267421656523	4.47684449777821	3.53850711510226	3.02027230269741	3.13937917876023	2.07896732980826	3.56034290582783	3.98872058360625	3.93017012181047	4.41773011985334	4.01336660805583	4.80036297106002
2.1931210475968	3.55504053381567	3.59037495168821	4.28773171963704	4.96147042633634	4.43197100637864	3.75006728525072	3.93020374135659	3.90862481118097	3.87464111716346	4.10776061419098	4.28189528920343	4.33909549490241	5.41469002329616	5.24672019004411	5.51267867651871	4.52382449655334	4.91313406339934	4.63923720948688	4.15081853401671	5.52062729272621	4.81331788553477	4.50158356733524	4.94084420854748	4.92576560519309	5.15093198232097	5.43952325038202	5.74928140075132	5.88058724487429	6.00601716025538	6.0711393466913	6.04092211980427	6.01605989548196	5.0640942826403	4.35483989828668	2.15375623932351	4.26002300997163	5.27712225977401	5.65205183837229	5.66622256897542	4.7277811626948	4.2092760611505	4.32847600170917	3.26495888470178	4.74962271943503	5.17807051182746	5.11951403234018	5.60710621532342	5.20271883651886	5.98974815885301
1.81535143334221	3.17353877529847	3.20885988630933	3.90609115817651	4.57980502158598	4.05032153592357	3.36850391362179	3.54860346228661	3.52702818987778	3.4930506377105	3.72613623909798	3.90025515425826	3.95745141706035	5.03302028957638	4.8650515676878	5.13100846742049	4.14217071472175	4.53146944536523	4.25757915583316	3.7691896556825	5.13895704956584	4.43165519747412	4.11993074735268	4.55917912882873	4.5441007730456	4.76926421501434	5.05785338586074	5.36761040274721	5.49891596266564	5.62434567610042	5.68946777855433	5.65925058907321	5.63438839754056	4.68242747152093	3.97319482324037	1.7763550599965	3.87838452538139	4.89545340315853	5.27038111368505	5.28455180054581	4.34612052071942	3.82764174142691	3.94683261718092	2.88361891259747	4.36796151609432	4.7964024828346	4.73784658913009	5.22543563920582	4.82105058361449	5.60807669771948
0.159601404053967	1.05239341088585	1.0847181863884	1.75262058983777	2.42028497946222	1.89469129765998	1.233307085118	1.40476552053164	1.38405438786409	1.35152396229323	1.57656209718328	1.74688770944445	1.80312971442413	2.87243740925192	2.70474179593516	2.97030871401814	1.98549145121576	2.37214227580523	2.09985797583398	1.61853500115856	2.97824892067842	2.27280081919252	1.96348573732961	2.39973878237875	2.38472111963764	2.60916444748352	2.89723835078064	3.20671662497533	3.33795226599114	3.46333229050507	3.52843372749022	3.49822574261055	3.47337161958317	2.52256242737394	1.81863144380936	0.147794109190655	1.72541587438024	2.73508607845494	3.10955456561353	3.12371449355387	2.18776681423773	1.67567786210875	1.792678862616	0.797333396076489	2.20947050264058	2.63623845476136	2.57782639459272	3.06464563148585	2.66083156350581	3.44706897683959
1.60156922038125	2.95563392140957	2.99094019923291	3.68803153305664	4.36171768409203	3.83225197331918	3.15053037138536	3.33058876453504	3.30901757123496	3.27504686824055	3.50809466786122	3.68219600488158	3.73938786966532	4.81492812282895	4.64696064075	4.91291577035058	3.92409634286345	4.31338298549469	4.03950001874344	3.55114306178225	4.92086431449683	4.21357089057633	3.9018574484264	4.34109215392506	4.32601407432064	4.55117424194428	4.83976107319394	5.14951682558726	5.2808220684511	5.40625155659714	5.47137356536171	5.44115641761019	5.41629426265731	4.46433856513993	3.7551301635222	1.56297580995334	3.66032721683204	4.67736221488756	5.05228784143314	5.06645847949562	4.12803849630029	3.60958907835817	3.72876984313377	2.66589432552684	4.14987886545507	4.57831221783566	4.51975697761135	5.00734253269573	4.60296006882667	5.38998260389864
0.155679294394033	1.04066578323441	1.07290762483874	1.73996641304791	2.40744938088098	1.88197265159409	1.22118539559849	1.3923949059965	1.37170889659664	1.33922042852821	1.56402340254774	1.73423660279013	1.79045016945442	2.85956966677229	2.69188232094069	2.95743743194441	1.97274137088493	2.3593125016737	2.08707659674406	1.60596438914893	2.96537738490878	2.25998531135086	1.95074268323776	2.38690559080525	2.3718897608399	2.59631132605071	2.88436963456652	3.19383946455184	3.32507298657372	3.45045150497905	3.51555231552601	3.48534460967182	3.46049073122563	2.50971640362238	1.80594468629023	0.144116426397977	1.71277663332854	2.72222486167509	3.09667944235235	3.11083904430286	2.17496639653752	1.66306846706278	1.78000432741808	0.786528662293038	2.19666594832073	2.62338338949743	2.56497567977007	3.05177161531669	2.64797483454053	3.43418836302433
0.0200654535431722	0.321138718040553	0.339968518828875	0.839931170679186	1.46115790067802	0.966060476905355	0.433854379185136	0.556004470398336	0.540530335328404	0.516608305864948	0.691047941408648	0.834943101573724	0.884236830954212	1.90454081260362	1.73911764791322	2.00143557045831	1.04887125721126	1.41458551743802	1.15513468150453	0.725677779963404	2.00930570026018	1.31906664317112	1.02866408846603	1.44126133901281	1.42673768185283	1.64527866061986	1.92907332632272	2.23621684012194	2.36686462703655	2.49182634235125	2.55675367302679	2.52662324644061	2.5018370961789	1.56061043283892	0.897958590694464	0.0183519130301357	0.816337948287426	1.7689841573372	2.13961918650155	2.15368884647367	1.23803981751833	0.773728386012111	0.87501806785645	0.193463253177017	1.25864868830989	1.67182156321565	1.61459726027052	2.09501667137499	1.69595959142135	2.47561074020849
0.00160334270941702	0.0356825796448865	0.0385773262149543	0.165195019870775	0.502924283834589	0.216209456883409	0.0546841280610359	0.0803285144121755	0.0767585825053193	0.0714297348409486	0.115877856059682	0.163356773536675	0.182113362713209	0.857343265397656	0.716960130116824	0.942974934470852	0.254578689116979	0.470357602953133	0.309584158437318	0.126351817225527	0.950024493248044	0.406962980248333	0.244853567109801	0.488882861960367	0.478753651835723	0.641264270400023	0.878811349151503	1.1582616880627	1.28162466416282	1.40132103590627	1.46403638831937	1.43489282230025	1.41096958077011	0.575846680039198	0.187570797976002	0.00146374517730075	0.156617338083177	0.741691291024707	1.06853608185551	1.08151453949185	0.356969459844513	0.141868473673592	0.178505036832118	0.0186578122452259	0.369345310565127	0.662351688984877	0.6172255672162	1.02761571367055	0.681754602420802	1.38570948131993
0.00582795824198357	0.118192377342048	0.126878065549686	0.429842664642744	0.953084415345751	0.525892782564146	0.173224160927819	0.241077996110363	0.232015339053796	0.218269378565354	0.325718107360166	0.426184439052349	0.462819534878182	1.37377500271833	1.21439148061945	1.46803844652934	0.592355195542551	0.910406686668201	0.681055110771212	0.348969347257757	1.47571891073166	0.824167814931446	0.575908916894449	0.934805004272097	0.92150545660048	1.12509569131618	1.39758641153853	1.69838767714006	1.82741844727509	1.95122449770201	2.01566958722799	1.98575407228994	1.96115615353321	1.0454052309389	0.473204772054674	0.00532278390438661	0.412639066137352	1.24299774588723	1.60333484879145	1.61715794139215	0.752576324411884	0.38222264332141	0.455887456152611	0.0645855707831282	0.770636209106094	1.15025751456475	1.09611347352324	1.55956789468205	1.17320730170483	1.93514092020448
0.00399317328967321	0.0841675088829941	0.0906068015767308	0.333624807709072	0.809790414068215	0.416845893091109	0.12551868304407	0.178230568406837	0.171085112241178	0.160307797040252	0.246428081197847	0.330505185570282	0.361917830633566	1.2170710855261	1.06136648218852	1.30970572397173	0.475779185896971	0.769304936421311	0.55591093135896	0.265600407249082	1.31726816465151	0.688168056463483	0.461101855639081	0.79242500858976	0.77981379105466	0.974784518281787	1.24043771208481	1.53727500529551	1.66527994814994	1.78834901245467	1.85248561752656	1.82270764862969	1.79823010864819	0.898016034540204	0.370890254029605	0.0036463729642039	0.318988074092731	1.08921187331422	1.44319639937936	1.45686437635453	0.621594577765734	0.293326098469055	0.35594515012535	0.0451779222439673	0.63831523737805	0.999126160287377	0.946805712689716	1.39995403192077	1.02136694947938	1.77234979182778
0.000935667180112939	0.0211620020620434	0.0229096992829791	0.103765978690905	0.356663372147626	0.138685115550732	0.0327182035529925	0.0486265882002229	0.0463906662926504	0.0430658941885467	0.0712637862706369	0.102532045046095	0.115202754101844	0.66421629874057	0.53854974604136	0.742771020551719	0.165785393056799	0.330254404352813	0.205832907214059	0.0780609938466977	0.749293177895689	0.279961261556096	0.158850194706659	0.345231039146283	0.337026971119738	0.472716364525326	0.683788368465293	0.945070295755805	1.06332291123652	1.17923327132126	1.24033436249415	1.21191274677052	1.18861845509571	0.417098080486977	0.118922647860233	0.000854144694204314	0.0980228756048918	0.560371204213862	0.860034343698244	0.872276440760596	0.241408706472097	0.0882359841011388	0.112751436606105	0.0109770082967966	0.250857287980665	0.490904694612515	0.452133449792411	0.821576049623279	0.507745579139375	1.1640600753745
0.415915382747233	1.5817694830134	1.61622325986273	2.30518708733622	2.97724520640324	2.44882443903539	1.77270384835263	1.95037057027324	1.92903702532842	1.89546505699794	2.12630751287066	2.29937945375038	2.35631337692292	3.43017130255885	3.2622768375447	3.52812771357646	2.54038633622891	2.92896216124625	2.65550994101194	2.16906202697623	3.53607401945213	2.82927675532628	2.51821047683268	2.95664101762252	2.94157919266508	3.16654660711048	3.4549956583607	3.76467692562215	3.8959634903071	4.02137970584705	4.08649619489935	4.05628150565806	4.03142150579992	3.07977373339768	2.37199040888167	0.391924745160282	2.27761858307803	3.29266302182416	3.66746590330439	3.68163366675847	2.74387862963041	2.22715266186646	2.34574071815574	1.30225643730873	2.76568216510238	3.19366739359422	3.13515063074731	3.62253035793887	3.21830053592273	4.0051122662178
1.30522969301534	2.6487408016734	2.68400845763617	3.38073519412793	4.05434909252963	3.52492972695919	2.84345836462877	3.02340952642515	3.00184896294402	2.96789610751617	3.20084539067849	3.37490090618131	3.43208130545919	4.50754693857271	4.33958268945222	4.60553320320205	3.61676155781265	4.00601668235656	3.7321528092833	3.24388069253939	4.61348164825997	3.90621020129613	3.59452546076826	4.03372450782761	4.01864714836548	4.24379877795307	4.53237950843254	4.84213196346374	4.97343637955309	5.09886528021862	5.16398704467123	5.13377000573724	5.10890794617272	4.15696588262499	3.4478206994557	1.26764891761173	3.35303691699073	4.36998358213364	4.74490377440783	4.75907428522086	3.82068375845389	3.30231088850966	3.42146529505342	2.35947019529565	3.84252249478641	4.27093599261248	4.21238245639663	4.69995889786879	4.29558319225403	5.08259639449168
0.246245113251234	1.2710144280566	1.30453584008102	1.98441423416246	2.65460852810744	2.12738576814103	1.45758277001242	1.63257302368221	1.61150682685976	1.57838272702662	1.80673709277296	1.97863840492515	2.03527806609098	3.10720755792847	2.93939712506816	3.20512801093449	2.2186244260871	2.60638484815705	2.33342709386538	1.84915801140206	3.21307174000346	2.50684498144586	2.19652073814173	2.6340288687835	2.618985724926	2.84373151568799	3.13202202062348	3.44161753122682	3.57288258627864	3.69828351598768	3.76339364778687	3.73318179012258	3.7083242723558	2.75703087491909	2.05088058737862	0.229535824398967	1.95700053637536	2.96976560035875	3.34442719173092	3.35859164523437	2.42160100278708	1.90684459277497	2.02475719038146	1.00239485552326	2.44336226153991	2.87083252786788	2.81236002618874	3.29950288798961	2.89544874834907	3.68201781898489
0.000757364260070506	0.017204587192456	0.0186324216867642	0.0857948742639054	0.307597306023303	0.115429788214499	0.0266651892664661	0.0397626353508822	0.0379166851476795	0.0351748650419806	0.0585438708026011	0.0847543301708757	0.0954611187976646	0.593939219120707	0.475295739763316	0.668988725780788	0.138671661672078	0.283738486767754	0.173384422893378	0.0642155127756872	0.675246219940152	0.238704823547579	0.132704275545937	0.297251744988296	0.289843659623092	0.413977164812858	0.612580547086094	0.864627344939072	0.98017497246179	1.09404963413081	1.15427440948163	1.12624533205641	1.10329219280034	0.362699879506716	0.0986135853671923	0.000691364525881322	0.080955816104135	0.495756320840902	0.782031348126335	0.793892972328284	0.204567701287274	0.0727328824347992	0.0933859783029795	0.00890468045831067	0.212901844705349	0.430853824958675	0.394941297834657	0.744838118587041	0.446524891540746	1.07911353909512
0.00106139454489161	0.0239319527386237	0.0259016682248191	0.116009530225403	0.388215661416717	0.154370804520725	0.0369376999613279	0.0547719866596614	0.0522701300104198	0.0485470734505589	0.0800172328683283	0.114648304300798	0.128607344097793	0.707730739242561	0.57820403843866	0.788176277412555	0.18394125073444	0.360305638977735	0.227345553337343	0.087568457374471	0.794840251046026	0.306871982453823	0.176389830730196	0.376145350137399	0.367472397642886	0.509837397930705	0.727807172359073	0.994004628705452	1.11366703457464	1.23062960141599	1.29218134388791	1.26355803294719	1.24008822496744	0.451744189256352	0.132697678278942	0.000968929943746179	0.109670560971147	0.600781068645271	0.907685489705092	0.920128404600956	0.265635440524328	0.0988479703020623	0.125910000891603	0.0124328627176007	0.275765597024972	0.528765949816976	0.488376918145536	0.868557543307711	0.546264062396049	1.21533423780664
0.000664301825879323	0.0151253153141878	0.0163838232073529	0.0761142606111719	0.279611138152916	0.102782702261559	0.023473085039557	0.0350648410255468	0.0334286762140428	0.0309999157403286	0.0517560642614987	0.0751812180243826	0.0847928284609244	0.552193502133223	0.438229331595392	0.624859797262246	0.123822554187451	0.257333685656282	0.155439503898593	0.0568122043016399	0.630936028910949	0.215514485578407	0.118410397837686	0.269941332843703	0.263026454242754	0.379853228487229	0.570205160805947	0.815879388904807	0.929516527166592	1.04193993372379	1.10153638078167	1.07378902691208	1.0510803768263	0.331358042173754	0.0876274298170241	0.00060640626146563	0.0717771046283512	0.457793003263646	0.734989397275489	0.746586066783256	0.184028111249872	0.064418615309374	0.0829280605628813	0.00781946042688004	0.191697277713752	0.39588022166655	0.361814086554514	0.698674313012676	0.410789930656249	1.02717346900167
0.00258868895390715	0.0563004627954947	0.0607545475319917	0.242571449573113	0.656061887258866	0.310234192085906	0.0852536310989106	0.123331836215406	0.118095409515132	0.11024119887552	0.174437312935691	0.240083173275574	0.265301480163587	1.04225711111253	0.892505454787374	1.13221349321682	0.359545002212737	0.618868577576624	0.428247878826213	0.189159212262022	1.13958083174981	0.545235545145841	0.347162790271805	0.640074127086593	0.628495621128373	0.810231413977588	1.06489501205853	1.35514959601904	1.48142471483937	1.60324421607506	1.66685608362499	1.63731220735643	1.61303937838426	0.738024455139305	0.272569889138558	0.00236353387455422	0.230928398088402	0.91913044826705	1.26270368315992	1.27611235812661	0.485834690591984	0.210711726162417	0.260479001566919	0.0297713741977442	0.500660722322128	0.833278432804916	0.783827918690178	1.22033642131367	0.854394998755303	1.58738831282989
0.10423919638424	0.862165953135278	0.892822365760824	1.54339836274788	2.20724912397832	1.68411752601754	1.03509750587094	1.20144085256886	1.18124857901056	1.14958336916732	1.36975088981177	1.53772974537932	1.59337614247907	2.65872252470636	2.4912016558773	2.75651899487767	1.77425723091795	2.15922935170283	1.8879652021226	1.41105870079453	2.76445383739156	2.06018886078467	1.75239922464291	2.18675373344477	2.17177475270402	2.39575855304602	2.68350288062891	2.99280259779085	3.12399342063989	3.2493415872504	3.31442977287046	3.28422769040593	3.25937874110754	2.30930645446833	1.60872668955628	0.0960807155958482	1.51650619195383	2.52150912897485	2.89568362164715	2.90983665561852	1.97547298565884	1.46739209514288	1.58303027105177	0.625272155814709	1.99708948807563	2.42279149294124	2.3644713395607	2.85079809930562	2.44734944967531	3.23308190580245
0.364104603378948	1.49679160211867	1.53105276752118	2.21815679313793	2.88983719823303	2.36165906496328	1.68682684184474	1.86394592087518	1.84266695847948	1.80918648818489	2.03952158463048	2.21235561609145	2.26922981608682	3.34269714590265	3.1748196724234	3.44064628691174	2.4531554434792	2.84156616382735	2.56821403469301	2.08220824934064	3.4485920718258	2.7419102088991	2.4309942094366	2.86923797208609	2.85417992671242	3.07910251032996	3.3675195014634	3.67718343150955	3.80846564807265	3.9338787737222	3.99899397773969	3.96877986086246	3.94392036272716	2.99234424614958	2.28489173053737	0.342056058145486	2.19061971938958	3.20520227567799	3.57997659033772	3.59414368465644	2.65654328464142	2.14021676008081	2.25866766482844	1.21955340543585	2.67833826185648	3.10621929768386	3.04771148636005	3.53504331759486	3.13084901787502	3.91761168634451
0.0418345805314742	0.523894893105416	0.548958673684727	1.13525032391388	1.78318821805965	1.27041234336243	0.669184990886128	0.816553072331584	0.798334197596461	0.769934697849984	0.971301410148054	1.12984374662282	1.18305390842298	2.23175104506617	2.06498149842091	2.32922526981675	1.3578040211231	1.73569281271752	1.46875022330505	1.00996072911049	2.33713700244741	1.63793280838026	1.33656247872323	1.76290963891945	1.74809563984343	1.97011450459503	2.25644278663573	2.56497293760642	2.69597033379115	2.82118094321748	2.88621189581842	2.85603530719843	2.83120870287122	1.88430467547306	1.19778335435247	0.0383422606048879	1.10963074482281	2.09513084081106	2.4680398004398	2.48216310393607	1.55456539425429	1.06304323641092	1.17313867818883	0.342449840423336	1.57581285479195	1.99697130569756	1.93904522033009	2.42325522350955	2.02137842478171	2.80493694779756
0.00429251815376145	0.0898937848848642	0.0967243970248375	0.350821477644932	0.836593891629379	0.436578831690528	0.133654175051419	0.189106325105519	0.181609571253525	0.170290791649732	0.260369147954549	0.347596685418339	0.380033524792731	1.24676531763174	1.09026067690035	1.33975586114844	0.497028784503859	0.795642466786905	0.578912183010972	0.28031658792791	1.34734413132013	0.713428346529938	0.481993229893365	0.81903399569062	0.806276521577943	1.00309194223959	1.27022902862779	1.56793499358529	1.69616574772318	1.81939729876436	1.88360198066263	1.85379365323728	1.82928954995498	0.925694889187877	0.38928472506159	0.00391983738434968	0.33568446751153	1.11827109700455	1.4736423208159	1.48734435642419	0.64580506446461	0.309102130737433	0.373871950200148	0.0483983996212377	0.6628049614862	1.02761061708051	0.974896910488939	1.43028484054659	1.05000465201054	1.80337946869365
0.000456077366758934	0.0104382668767898	0.011311850477812	0.0536473206913999	0.209602339367478	0.0730865963813855	0.0162472390447944	0.0243696554028134	0.02321925660165	0.0215139534128921	0.0361784845153539	0.0529730908353408	0.0599377666185913	0.441119435712426	0.341708966589174	0.506119022624133	0.0886486131084039	0.191726795361394	0.112397255889416	0.0397817251821584	0.511604821839423	0.158672171821071	0.0846268240344271	0.201820999260096	0.196277425634033	0.292163914028687	0.457122659781346	0.681756830556294	0.788819502713009	0.896161667021739	0.953534256688635	0.926785820268662	0.904941682661232	0.251803186066593	0.0619998329088523	0.000416320386762987	0.0505166416403395	0.358532579418091	0.606630781868743	0.617338750439942	0.134235220931759	0.0452250401367388	0.0585832203863852	0.00538229374363574	0.140150689203598	0.3056653585251	0.277062606444084	0.573244361122676	0.318295229459431	0.881993082731581
0.334072760171946	1.44424232640694	1.47836403335252	2.16411598152342	2.83552056360473	2.3075196598773	1.63362564861221	1.81034651213835	1.78910727807048	1.75569338597593	1.98565899861659	2.1583195157133	2.21515013201194	3.28833216406982	3.12046711073406	3.38627599073177	2.39896819784463	2.78725830635859	2.51397930498529	2.0282961955122	3.39422139481906	2.68762387170758	2.37681764405231	2.81492496407857	2.79986968072176	3.02475950051134	3.31315305747767	3.62280431373351	3.75408335161045	3.87949421836805	3.94460848294119	3.91439478450006	3.88953565315665	2.93801191409571	2.23080101263723	0.313256171121805	2.13660184098879	3.15084709647031	3.52560052912845	3.53976713428879	2.60227974404923	2.08624481308276	2.20459564948429	1.16864318119694	2.62406846865661	3.05187336488661	2.99337209619923	3.48066891773243	3.07650058378806	3.86322738850842
1.83398024841171	3.19243838864705	3.22776046904813	3.92500088452127	4.59871655829569	4.06923191146807	3.38740801564914	3.56751025340181	3.54593471447748	3.51195671480184	3.74504478597137	3.9191648495231	3.97636139964288	5.05193214175392	4.88396333887594	5.14992035424077	4.16108140444132	4.55038092474437	4.27649015684828	3.78809853069485	5.15786893886837	4.45056653621022	4.13884136698093	4.57809064185232	4.56301226802787	4.78817592389181	5.07676524757031	5.38652234705831	5.51782792768793	5.64325765583939	5.70837976441343	5.67816257220638	5.65330037828422	4.70133911071758	3.99210487848924	1.79495725890755	3.89729410038609	4.91436519141804	5.28929303807842	5.30346372812687	4.36503171035169	3.84655101294275	3.9657425492417	2.9025067421866	4.38687274663475	4.81531421078211	4.75675827438946	5.24434755277231	4.83996232787927	5.62698867578079
0.0104846686173426	0.194718850307732	0.207823724350077	0.608287176280348	1.18826726696265	0.721180530425999	0.275659851955631	0.369641544516071	0.357405354870691	0.338671048224698	0.4800541070618	0.603896153148283	0.647547473940995	1.62285847559905	1.45974779919359	1.71875194322459	0.797012068746874	1.14323215751186	0.895944755329744	0.509325515468714	1.72655004500803	1.05140991738844	0.778397124958538	1.16900800389325	1.15496770925178	1.36766143096394	1.64711621441589	1.95185518218327	2.08189339187892	2.20642031487905	2.27116642678892	2.24111674516086	2.2164013362911	1.28492641023173	0.659797192506572	0.00958027383767468	0.58757184913166	1.48913014106992	1.85584121263013	1.86981762497324	0.974190431087457	0.550518739463298	0.639341224721033	0.110594211751333	0.993765871284692	1.39367036621011	1.33763841594647	1.81155493745548	1.41734981748808	2.19025434745897
1.32168552747229	2.66599903788868	2.70126966351704	3.39802444620411	4.07164390513032	3.5422209727594	2.86073035765998	3.04068976829745	3.01912838702668	2.98517415856385	3.21813102136677	3.39219006281762	3.44937134441545	4.52484272038785	4.35687822243568	4.62282909145503	3.63405376857577	4.02331131882824	3.74944597623974	3.26116733062159	4.63077754413955	3.92350440569977	3.61181745624511	4.05101924766031	4.0359418327723	4.26109411949672	4.5496753195342	4.85942802835602	4.99073250808064	5.1161614539635	5.18128323722039	5.15106618991089	5.12620412300449	4.17426101008878	3.46511096157208	1.28402870366791	3.3703257043406	4.38727916756671	4.76219977810301	4.77637029871016	3.83797750481375	3.3195987439764	3.43875517885858	2.37669238998262	3.85981636681358	4.28823139274555	4.22967772537815	4.71725486829857	4.31287864251931	5.09989256308188
0.135956226344878	0.978204395912161	1.00996443236523	1.67208632257914	2.3384989609411	1.81371256665606	1.15642909954451	1.32618158393762	1.30564288779724	1.27340031217901	1.4968230155772	1.66637459860075	1.72242060039539	2.7904292861983	2.62279080796285	2.88827612750999	1.90429586514234	2.29039649206067	2.01844637747274	1.53857626769378	2.89621458073797	2.19115357223482	1.88233863109586	2.31796939163787	2.30296438947661	2.5272573634481	2.81522349800246	3.12464340839614	3.25586440251887	3.38123401626393	3.44633112301824	3.41612506689643	3.39127263452547	2.44070438475006	1.73787260726367	0.125654341443225	1.64498452155105	2.65312305385621	3.0274954298932	3.04165310461916	2.10622377357861	1.59545210020077	1.71200428253513	0.729386946975505	2.12789889831821	2.55431793900329	2.49593593955516	2.98259414781799	2.57889955141797	3.36497188953626
0.677897125365355	1.94510285866084	1.98006138605181	2.673857633795	3.34688814566874	2.81784308456565	2.13838652738823	2.31747560188508	2.29600058287978	2.26219131484345	2.49434734596924	2.6680333520901	2.72512123706326	3.79998422484849	3.63204610518395	3.89795931210955	2.90957368314487	3.29857422633912	3.02486459883878	2.53727710817882	3.90590695626348	3.19881310242443	2.88736017340603	3.32627120058585	3.31119965997189	3.53628229542176	3.82481371926864	4.13453952228789	4.26583725541284	4.39126140729915	4.4563811968886	4.42616503756781	4.40130374906186	3.44947187799206	2.74083722879445	0.646891837442894	2.64620807795703	3.66244149033929	4.03731776004252	4.05148724230028	3.11333473835864	2.595579730264	2.7145214962299	1.65956640714578	3.13516028449946	3.56341335812189	3.50487359285588	3.99237637693526	3.58805529375114	4.37499306292618
0.0570630750085824	0.628482837685472	0.655767312376835	1.26883479897042	1.92375976783263	1.40642055370735	0.78491728779318	0.940181909965445	0.921132412887901	0.891363143457193	1.10069771994391	1.26331436511398	1.31758457130174	2.3736161293323	2.20651221441865	2.47123386449364	1.49501724234002	1.87603183214422	1.6071787963635	1.14049547405995	2.47915589126669	1.77770465303677	1.47350500779969	1.90338502480341	1.88849786814211	2.11138904659516	2.39834732897987	2.7072203391547	2.83830396428687	2.96357590918748	3.02863238463276	2.99844442690086	2.97360785802219	2.02529384686572	1.33258480557839	0.0523742795573559	1.24266264180001	2.2367319045943	2.61020437565332	2.62434092836674	1.69374096263797	1.19498076556019	1.30748171787192	0.425944200591782	1.71515150724794	2.13832414996263	2.0802229065998	2.56537481672641	2.16279833774373	2.94732491896918
0.00291127386999731	0.0628529267058939	0.0677861487720858	0.265209326677445	0.696438067534766	0.337105076500771	0.0948257373108543	0.136552693758804	0.130835025674662	0.122247000030265	0.19203782727983	0.262551601805568	0.289440229707263	1.08902047017826	0.937443624776873	1.17980368017978	0.38908948778285	0.658266926093984	0.461023753410649	0.207921239843435	1.18723138820025	0.582424537530631	0.376065690395628	0.680040488405709	0.668155372221205	0.853859559239821	1.11188299337493	1.40417846962749	1.53099344668451	1.65320384297751	1.71698009224675	1.68736286617993	1.66302591599644	0.78027529344241	0.297171187829642	0.0026581472599784	0.25276439018644	0.964441382453027	1.3112243679703	1.32471366488458	0.520936938858761	0.231099493655974	0.284306279502058	0.0333541924315876	0.536311804330059	0.877299318353026	0.826979272943777	1.26858526387005	0.898757593600981	1.6373030671729
0.00119192181082033	0.0267899222006664	0.0289871136922552	0.128369149976011	0.418723170658872	0.170081836694763	0.0412766122892018	0.0610631526893778	0.0582927583156314	0.0541668999919869	0.088924572021234	0.126882977415174	0.142103267299507	0.74873184439412	0.615877919656192	0.830787224092657	0.202025338342587	0.38945744484061	0.24861247415193	0.097226325729406	0.837571418204737	0.333158288556142	0.193884397120921	0.406077747681376	0.396981088816855	0.545297549329965	0.769238962810789	1.03958583939324	1.16042245753315	1.27825686901723	1.34018083615914	1.31139101810797	1.28777619977313	0.485018033911533	0.146554887828529	0.00108810041602611	0.121444668718538	0.639110553995624	0.952191837634429	0.964803353330327	0.289441097555818	0.109600574233905	0.139165641289143	0.0139395953607518	0.30020399168386	0.564875461111405	0.523064526367459	0.912500632536074	0.582948389717881	1.26286047692735
0.000908483260139705	0.0205608780343439	0.0222601913634826	0.101073234729968	0.349530409628567	0.135218481280877	0.0318006390747009	0.047286596815453	0.0451091410026336	0.0418718506139536	0.0693480908117118	0.0998677762528922	0.112249814836427	0.654207711712606	0.529479876095288	0.732298820392073	0.161758742832886	0.323475406785241	0.201038939018099	0.0759780674103372	0.738786104059503	0.273917961911145	0.15496361513942	0.338248703580269	0.330155165159031	0.464256927998699	0.673656361218551	0.933726036368965	1.05162780349119	1.16727537666685	1.22826367477284	1.19989255923638	1.17664218925111	0.409230771539764	0.115886511426549	0.000829326984606731	0.0954633384246062	0.551118408388652	0.849008191759837	0.861200582611758	0.235988979522913	0.0859074476813252	0.109853704223518	0.0106616461490635	0.245279659732955	0.482267345254855	0.443884450057219	0.810715442251874	0.49894994895753	1.1521327327411
0.00117162694296694	0.0263467310697038	0.0285087531768071	0.126470131368375	0.414117603324303	0.167675726660828	0.0406047361455083	0.060090818540738	0.057361685211612	0.0532977582113	0.0875513889430422	0.125002928358857	0.140031946046046	0.742604725000623	0.610229841916628	0.824429451282869	0.199262172921093	0.385050753070065	0.245373008553252	0.0957385239092558	0.831196449932156	0.329173699196776	0.191209777738684	0.401556481942841	0.392521992202346	0.539969940574319	0.763050064295729	1.03280441434702	1.15347423736271	1.27118505468745	1.33305631947056	1.30429007195116	1.28069578741589	0.480008297920364	0.144428863244231	0.00106957114036324	0.119634583250478	0.63336783608017	0.945563434759594	0.95815092622413	0.285823842045858	0.107945888124506	0.13713072328383	0.0137056361625388	0.296492870681466	0.559453703411254	0.517849083439326	0.905952547417144	0.577443391368293	1.25580297365844
0.00213809927730839	0.0469875892020761	0.0507471891528389	0.208866159983912	0.592591824729886	0.269717093461929	0.0715323220068858	0.104181454555751	0.099667602759173	0.0929113575335667	0.148617573705427	0.206646982889279	0.229200750146295	0.967229401454643	0.820829408158562	1.05565421715485	0.314634841182264	0.55712637263871	0.377931275056457	0.161541950437321	1.06290940451624	0.487358067705546	0.303313368208426	0.577329537483372	0.566292563493969	0.740936580732922	0.989452047875864	1.2759054232795	1.40116644325141	1.52224939578182	1.58555095323374	1.55614558428842	1.53199378085624	0.67121146509478	0.235726566710866	0.00195204687342223	0.198494177984579	0.846773121067533	1.18441081355889	1.19766878163619	0.431558365515803	0.180557807054194	0.224877159890179	0.0247213836117705	0.445441822873494	0.763271843377554	0.715394738372183	1.14255111639988	0.783767660257938	1.50647814140004
[truncated: 43 more columns]
