# Supplementary material for: Single-cell transcriptomic evidence for dense intracortical neuropeptide networks
Source: eLife. 2019 Nov 11;8:e47889. doi: 10.7554/eLife.47889 (PMC6881117; doi:10.7554/eLife.47889)
Supplement: Figure 6—source data 1. [file elife-47889-fig6-data1.zip › VISp_Types/24_VISp_Rln1-Rxfp2.csv]

0	0	0	0	0	0	0	0	0	0	0	0	0	0	0	0	0	0	0	0	0	0	0	0	0	0	0	0	0	0	0	0	0	0	0	0	0	0	0	0	0	0	0	0	0	0	0	0	0	0
0	0	0	0	0	0	0	0	0	0	0	0	0	0	0	0	0	0	0	0	0	0	0	0	0	0	0	0	0	0	0	0	0	0	0	0	0	0	0	0	0	0	0	0	0	0	0	0	0	0
0	0	0	0	0	0	0	0	0	0	0	0	0	0	0	0	0	0	0	0	0	0	0	0	0	0	0	0	0	0	0	0	0	0	0	0	0	0	0	0	0	0	0	0	0	0	0	0	0	0
0	0	0	0	0	0	0	0	0	0	0	0	0	0	0	0	0	0	0	0	0	0	0	0	0	0	0	0	0	0	0	0	0	0	0	0	0	0	0	0	0	0	0	0	0	0	0	0	0	0
0	0	0	0	0	0	0	0	0	0	0	0	0	0	0	0	0	0	0	0	0	0	0	0	0	0	0	0	0	0	0	0	0	0	0	0	0	0	0	0	0	0	0	0	0	0	0	0	0	0
0	0	0	0	0	0	0	0	0	0	0	0	0	0	0	0	0	0	0	0	0	0	0	0	0	0	0	0	0	0	0	0	0	0	0	0	0	0	0	0	0	0	0	0	0	0	0	0	0	0
0	0	0	0	0	0	0	0	0	0	0	0	0	0	0	0	0	0	0	0	0	0	0	0	0	0	0	0	0	0	0	0	0	0	0	0	0	0	0	0	0	0	0	0	0	0	0	0	0	0
0	0	0	0	0	0	0	0	0	0	0	0	0	0	0	0	0	0	0	0	0	0	0	0	0	0	0	0	0	0	0	0	0	0	0	0	0	0	0	0	0	0	0	0	0	0	0	0	0	0
0	0	0	0	0	0	0	0	0	0	0	0	0	0	0	0	0	0	0	0	0	0	0	0	0	0	0	0	0	0	0	0	0	0	0	0	0	0	0	0	0	0	0	0	0	0	0	0	0	0
0	0	0	0	0	0	0	0	0	0	0	0	0	0	0	0	0	0	0	0	0	0	0	0	0	0	0	0	0	0	0	0	0	0	0	0	0	0	0	0	0	0	0	0	0	0	0	0	0	0
0	0	0	0	0	0	0	0	0	0	0	0	0	0	0	0	0	0	0	0	0	0	0	0	0	0	0	0	0	0	0	0	0	0	0	0	0	0	0	0	0	0	0	0	0	0	0	0	0	0
0	0	0	0	0	0	0	0	0	0	0	0	0	0	0	0	0	0	0	0	0	0	0	0	0	0	0	0	0	0	0	0	0	0	0	0	0	0	0	0	0	0	0	0	0	0	0	0	0	0
0	0	0	0	0	0	0	0	0	0	0	0	0	0	0	0	0	0	0	0	0	0	0	0	0	0	0	0	0	0	0	0	0	0	0	0	0	0	0	0	0	0	0	0	0	0	0	0	0	0
0	0	0	0	0	0	0	0	0	0	0	0	0	0	0	0	0	0	0	0	0	0	0	0	0	0	0	0	0	0	0	0	0	0	0	0	0	0	0	0	0	0	0	0	0	0	0	0	0	0
0	0	0	0	0	0	0	0	0	0	0	0	0	0	0	0	0	0	0	0	0	0	0	0	0	0	0	0	0	0	0	0	0	0	0	0	0	0	0	0	0	0	0	0	0	0	0	0	0	0
0	0	0	0	0	0	0	0	0	0	0	0	0	0	0	0	0	0	0	0	0	0	0	0	0	0	0	0	0	0	0	0	0	0	0	0	0	0	0	0	0	0	0	0	0	0	0	0	0	0
0	0	0	0	0	0	0	0	0	0	0	0	0	0	0	0	0	0	0	0	0	0	0	0	0	0	0	0	0	0	0	0	0	0	0	0	0	0	0	0	0	0	0	0	0	0	0	0	0	0
0	0	0	0	0	0	0	0	0	0	0	0	0	0	0	0	0	0	0	0	0	0	0	0	0	0	0	0	0	0	0	0	0	0	0	0	0	0	0	0	0	0	0	0	0	0	0	0	0	0
0	0	0	0	0	0	0	0	0	0	0	0	0	0	0	0	0	0	0	0	0	0	0	0	0	0	0	0	0	0	0	0	0	0	0	0	0	0	0	0	0	0	0	0	0	0	0	0	0	0
0	0	0	0	0	0	0	0	0	0	0	0	0	0	0	0	0	0	0	0	0	0	0	0	0	0	0	0	0	0	0	0	0	0	0	0	0	0	0	0	0	0	0	0	0	0	0	0	0	0
0	0	0	0	0	0	0	0	0	0	0	0	0	0	0	0	0	0	0	0	0	0	0	0	0	0	0	0	0	0	0	0	0	0	0	0	0	0	0	0	0	0	0	0	0	0	0	0	0	0
0	0	0	0	0	0	0	0	0	0	0	0	0	0	0	0	0	0	0	0	0	0	0	0	0	0	0	0	0	0	0	0	0	0	0	0	0	0	0	0	0	0	0	0	0	0	0	0	0	0
0	0	0	0	0	0	0	0	0	0	0	0	0	0	0	0	0	0	0	0	0	0	0	0	0	0	0	0	0	0	0	0	0	0	0	0	0	0	0	0	0	0	0	0	0	0	0	0	0	0
0	0	0	0	0	0	0	0	0	0	0	0	0	0	0	0	0	0	0	0	0	0	0	0	0	0	0	0	0	0	0	0	0	0	0	0	0	0	0	0	0	0	0	0	0	0	0	0	0	0
0	0	0	0	0	0	0	0	0	0	0	0	0	0	0	0	0	0	0	0	0	0	0	0	0	0	0	0	0	0	0	0	0	0	0	0	0	0	0	0	0	0	0	0	0	0	0	0	0	0
0	0	0	0	0	0	0	0	0	0	0	0	0	0	0	0	0	0	0	0	0	0	0	0	0	0	0	0	0	0	0	0	0	0	0	0	0	0	0	0	0	0	0	0	0	0	0	0	0	0
0	0	0	0	0	0	0	0	0	0	0	0	0	0	0	0	0	0	0	0	0	0	0	0	0	0	0	0	0	0	0	0	0	0	0	0	0	0	0	0	0	0	0	0	0	0	0	0	0	0
0	0	0	0	0	0	0	0	0	0	0	0	0	0	0	0	0	0	0	0	0	0	0	0	0	0	0	0	0	0	0	0	0	0	0	0	0	0	0	0	0	0	0	0	0	0	0	0	0	0
0	0	0	0	0	0	0	0	0	0	0	0	0	0	0	0	0	0	0	0	0	0	0	0	0	0	0	0	0	0	0	0	0	0	0	0	0	0	0	0	0	0	0	0	0	0	0	0	0	0
0	0	0	0	0	0	0	0	0	0	0	0	0	0	0	0	0	0	0	0	0	0	0	0	0	0	0	0	0	0	0	0	0	0	0	0	0	0	0	0	0	0	0	0	0	0	0	0	0	0
0	0	0	0	0	0	0	0	0	0	0	0	0	0	0	0	0	0	0	0	0	0	0	0	0	0	0	0	0	0	0	0	0	0	0	0	0	0	0	0	0	0	0	0	0	0	0	0	0	0
0	0	0	0	0	0	0	0	0	0	0	0	0	0	0	0	0	0	0	0	0	0	0	0	0	0	0	0	0	0	0	0	0	0	0	0	0	0	0	0	0	0	0	0	0	0	0	0	0	0
0	0	0.0466935631292872	0	0	0	0.00295665394404857	0	0	0	0	0	0.232356842238969	0.0701487453864294	0	0	0	0	0	0	1.14246033613352	0	0	0	0	0	0	0.0673184285383495	0	0	1.42092866979974	0	1.93097333992967	0	0	0	0	0	0	0	0	0	0	0	0	0	0	0	0	0
0	0	0.00621187640605725	0	0	0	0.000376366495722854	0	0	0	0	0	0.0373435289060683	0.00955649789963113	0	0	0	0	0	0	0.420776876841585	0	0	0	0	0	0	0.00914464861794043	0	0	0.62515639779814	0	1.06817478161184	0	0	0	0	0	0	0	0	0	0	0	0	0	0	0	0	0
0	0	0.00714373204993804	0	0	0	0.000433263371249077	0	0	0	0	0	0.0427222536449889	0.0109837790378381	0	0	0	0	0	0	0.459734189157159	0	0	0	0	0	0	0.0105111603573284	0	0	0.672585301673028	0	1.12443987474729	0	0	0	0	0	0	0	0	0	0	0	0	0	0	0	0	0
0	0	0	0	0	0	0	0	0	0	0	0	0	0	0	0	0	0	0	0	0	0	0	0	0	0	0	0	0	0	0	0	0	0	0	0	0	0	0	0	0	0	0	0	0	0	0	0	0	0
0	0	0	0	0	0	0	0	0	0	0	0	0	0	0	0	0	0	0	0	0	0	0	0	0	0	0	0	0	0	0	0	0	0	0	0	0	0	0	0	0	0	0	0	0	0	0	0	0	0
0	0	0	0	0	0	0	0	0	0	0	0	0	0	0	0	0	0	0	0	0	0	0	0	0	0	0	0	0	0	0	0	0	0	0	0	0	0	0	0	0	0	0	0	0	0	0	0	0	0
0	0	0	0	0	0	0	0	0	0	0	0	0	0	0	0	0	0	0	0	0	0	0	0	0	0	0	0	0	0	0	0	0	0	0	0	0	0	0	0	0	0	0	0	0	0	0	0	0	0
0	0	0	0	0	0	0	0	0	0	0	0	0	0	0	0	0	0	0	0	0	0	0	0	0	0	0	0	0	0	0	0	0	0	0	0	0	0	0	0	0	0	0	0	0	0	0	0	0	0
0	0	0.0361833772837694	0	0	0	0.0022649578590742	0	0	0	0	0	0.187954797787149	0.0546828868880255	0	0	0	0	0	0	1.03585593269437	0	0	0	0	0	0	0.0524394119879548	0	0	1.30986178989645	0	1.81644404965834	0	0	0	0	0	0	0	0	0	0	0	0	0	0	0	0	0
0	0	0.0522039895643723	0	0	0	0.00332559965357745	0	0	0	0	0	0.254332128532516	0.0781879977002381	0	0	0	0	0	0	1.19021794230973	0	0	0	0	0	0	0.0750604899467848	0	0	1.47034484095018	0	1.9816603990518	0	0	0	0	0	0	0	0	0	0	0	0	0	0	0	0	0
0	0	0.0872167792466419	0	0	0	0.00577449817036946	0	0	0	0	0	0.377716277784189	0.128232626609547	0	0	0	0	0	0	1.41899068537762	0	0	0	0	0	0	0.123369775454374	0	0	1.70491042080293	0	2.22059838008462	0	0	0	0	0	0	0	0	0	0	0	0	0	0	0	0	0
0	0	0.00922706794587418	0	0	0	0.00056088219709747	0	0	0	0	0	0.0545522038543679	0.0141688649484601	0	0	0	0	0	0	0.53618603435792	0	0	0	0	0	0	0.013561322331313	0	0	0.763231931370453	0	1.22913577848995	0	0	0	0	0	0	0	0	0	0	0	0	0	0	0	0	0
0	0	0	0	0	0	0	0	0	0	0	0	0	0	0	0	0	0	0	0	0	0	0	0	0	0	0	0	0	0	0	0	0	0	0	0	0	0	0	0	0	0	0	0	0	0	0	0	0	0
0	0	0.0131452011629256	0	0	0	0.000802457112347132	0	0	0	0	0	0.0761087997718594	0.0201373432133262	0	0	0	0	0	0	0.652021153177335	0	0	0	0	0	0	0.0192795070010071	0	0	0.895729076740442	0	1.3770183899587	0	0	0	0	0	0	0	0	0	0	0	0	0	0	0	0	0
0	0	0	0	0	0	0	0	0	0	0	0	0	0	0	0	0	0	0	0	0	0	0	0	0	0	0	0	0	0	0	0	0	0	0	0	0	0	0	0	0	0	0	0	0	0	0	0	0	0
0	0	0.00727734472800944	0	0	0	0.000441430841618366	0	0	0	0	0	0.0434889810635689	0.0111882941955247	0	0	0	0	0	0	0.465050699252459	0	0	0	0	0	0	0.0107069835182452	0	0	0.678988114054237	0	1.13195058646804	0	0	0	0	0	0	0	0	0	0	0	0	0	0	0	0	0
0	0	0	0	0	0	0	0	0	0	0	0	0	0	0	0	0	0	0	0	0	0	0	0	0	0	0	0	0	0	0	0	0	0	0	0	0	0	0	0	0	0	0	0	0	0	0	0	0	0
0	0	0	0	0	0	0	0	0	0	0	0	0	0	0	0	0	0	0	0	0	0	0	0	0	0	0	0	0	0	0	0	0	0	0	0	0	0	0	0	0	0	0	0	0	0	0	0	0	0
0	0	0	0	0	0	0	0	0	0	0	0	0	0	0	0	0	0	0	0	0	0	0	0	0	0	0	0	0	0	0	0	0	0	0	0	0	0	0	0	0	0	0	0	0	0	0	0	0	0
0	0	0	0	0	0	0	0	0	0	0	0	0	0	0	0	0	0	0	0	0	0	0	0	0	0	0	0	0	0	0	0	0	0	0	0	0	0	0	0	0	0	0	0	0	0	0	0	0	0
0	0	0	0	0	0	0	0	0	0	0	0	0	0	0	0	0	0	0	0	0	0	0	0	0	0	0	0	0	0	0	0	0	0	0	0	0	0	0	0	0	0	0	0	0	0	0	0	0	0
0	0	0	0	0	0	0	0	0	0	0	0	0	0	0	0	0	0	0	0	0	0	0	0	0	0	0	0	0	0	0	0	0	0	0	0	0	0	0	0	0	0	0	0	0	0	0	0	0	0
0	0	0	0	0	0	0	0	0	0	0	0	0	0	0	0	0	0	0	0	0	0	0	0	0	0	0	0	0	0	0	0	0	0	0	0	0	0	0	0	0	0	0	0	0	0	0	0	0	0
0	0	0	0	0	0	0	0	0	0	0	0	0	0	0	0	0	0	0	0	0	0	0	0	0	0	0	0	0	0	0	0	0	0	0	0	0	0	0	0	0	0	0	0	0	0	0	0	0	0
0	0	0	0	0	0	0	0	0	0	0	0	0	0	0	0	0	0	0	0	0	0	0	0	0	0	0	0	0	0	0	0	0	0	0	0	0	0	0	0	0	0	0	0	0	0	0	0	0	0
0	0	0	0	0	0	0	0	0	0	0	0	0	0	0	0	0	0	0	0	0	0	0	0	0	0	0	0	0	0	0	0	0	0	0	0	0	0	0	0	0	0	0	0	0	0	0	0	0	0
0	0	0	0	0	0	0	0	0	0	0	0	0	0	0	0	0	0	0	0	0	0	0	0	0	0	0	0	0	0	0	0	0	0	0	0	0	0	0	0	0	0	0	0	0	0	0	0	0	0
0	0	0	0	0	0	0	0	0	0	0	0	0	0	0	0	0	0	0	0	0	0	0	0	0	0	0	0	0	0	0	0	0	0	0	0	0	0	0	0	0	0	0	0	0	0	0	0	0	0
0	0	0	0	0	0	0	0	0	0	0	0	0	0	0	0	0	0	0	0	0	0	0	0	0	0	0	0	0	0	0	0	0	0	0	0	0	0	0	0	0	0	0	0	0	0	0	0	0	0
0	0	0	0	0	0	0	0	0	0	0	0	0	0	0	0	0	0	0	0	0	0	0	0	0	0	0	0	0	0	0	0	0	0	0	0	0	0	0	0	0	0	0	0	0	0	0	0	0	0
0	0	0.6890910397971	0	0	0	0.0913012454157528	0	0	0	0	0	1.40192763631557	0.845336210000228	0	0	0	0	0	0	2.64562258530782	0	0	0	0	0	0	0.828812173359337	0	0	2.93927873082694	0	3.46064968324162	0	0	0	0	0	0	0	0	0	0	0	0	0	0	0	0	0
0	0	0.154365009623854	0	0	0	0.0110144532377702	0	0	0	0	0	0.563508423158595	0.219885599337097	0	0	0	0	0	0	1.69406890715862	0	0	0	0	0	0	0.212305577466741	0	0	1.98386488408176	0	2.5024221924588	0	0	0	0	0	0	0	0	0	0	0	0	0	0	0	0	0
0	0	0.0337363227748986	0	0	0	0.00210614516255389	0	0	0	0	0	0.177096656498991	0.0510563967776957	0	0	0	0	0	0	1.00721729475787	0	0	0	0	0	0	0.0489534600961549	0	0	1.27981613266595	0	1.78529349906186	0	0	0	0	0	0	0	0	0	0	0	0	0	0	0	0	0
0	0	0.00242452607823853	0	0	0	0.000146296266254645	0	0	0	0	0	0.0148956356438352	0.0037387146640743	0	0	0	0	0	0	0.21361301958782	0	0	0	0	0	0	0.00357655661734316	0	0	0.352320630453347	0	0.712476837380775	0	0	0	0	0	0	0	0	0	0	0	0	0	0	0	0	0
0	0	0.11799340327353	0	0	0	0.00808365834042041	0	0	0	0	0	0.469200147312393	0.17088441395533	0	0	0	0	0	0	1.56145670932805	0	0	0	0	0	0	0.164687777488533	0	0	1.84969097990033	0	2.36709760767363	0	0	0	0	0	0	0	0	0	0	0	0	0	0	0	0	0
0	0	0.189466532661594	0	0	0	0.0140643584588606	0	0	0	0	0	0.644325813582925	0.265912425388704	0	0	0	0	0	0	1.79982471174286	0	0	0	0	0	0	0.257164297366547	0	0	2.09056316567812	0	2.609811434526	0	0	0	0	0	0	0	0	0	0	0	0	0	0	0	0	0
0	0	0.108324038632664	0	0	0	0.00734180244589779	0	0	0	0	0	0.441804617556778	0.157608774185726	0	0	0	0	0	0	1.52049358268556	0	0	0	0	0	0	0.151813766385743	0	0	1.80813935249034	0	2.32511049792872	0	0	0	0	0	0	0	0	0	0	0	0	0	0	0	0	0
0	0	0.135602700773364	0	0	0	0.00947443471948058	0	0	0	0	0	0.516431302107772	0.194786344295319	0	0	0	0	0	0	1.62932989474592	0	0	0	0	0	0	0.187895964224611	0	0	1.91842355659482	0	2.43646428141671	0	0	0	0	0	0	0	0	0	0	0	0	0	0	0	0	0
0	0	0.0303509917568155	0	0	0	0.00188781405454245	0	0	0	0	0	0.16171850674025	0.0460230473927555	0	0	0	0	0	0	0.964502889605535	0	0	0	0	0	0	0.044117047736371	0	0	1.23481327265704	0	1.73847984792813	0	0	0	0	0	0	0	0	0	0	0	0	0	0	0	0	0
0	0	0.0655227339530771	0	0	0	0.00423557516159698	0	0	0	0	0	0.304276713396767	0.0974300959748951	0	0	0	0	0	0	1.28962927814011	0	0	0	0	0	0	0.0936124206132044	0	0	1.57266012262687	0	2.0861803552848	0	0	0	0	0	0	0	0	0	0	0	0	0	0	0	0	0
0	0	0.136107124884449	0	0	0	0.00951504376116583	0	0	0	0	0	0.517738238043425	0.195465982681214	0	0	0	0	0	0	1.63116375912506	0	0	0	0	0	0	0.188556413498491	0	0	1.92027880672544	0	2.43833528312146	0	0	0	0	0	0	0	0	0	0	0	0	0	0	0	0	0
0	0	0.167635365906734	0	0	0	0.012141101814618	0	0	0	0	0	0.595073130239722	0.237423157044099	0	0	0	0	0	0	1.7361035647252	0	0	0	0	0	0	0.229383771076109	0	0	2.02630207482893	0	2.54515481132343	0	0	0	0	0	0	0	0	0	0	0	0	0	0	0	0	0
0	0	0.113399323757828	0	0	0	0.00772928820331277	0	0	0	0	0	0.456323354854061	0.164590672683902	0	0	0	0	0	0	1.54236186068264	0	0	0	0	0	0	0.158582957305061	0	0	1.83032880016806	0	2.34753773394425	0	0	0	0	0	0	0	0	0	0	0	0	0	0	0	0	0
0	0	0.112797747630245	0	0	0	0.00768314054638698	0	0	0	0	0	0.454618818541542	0.163764701788354	0	0	0	0	0	0	1.53981347908011	0	0	0	0	0	0	0.157781977514864	0	0	1.82774383071229	0	2.34492569093343	0	0	0	0	0	0	0	0	0	0	0	0	0	0	0	0	0
0	0	0.201242006742903	0	0	0	0.0151388696788208	0	0	0	0	0	0.669675473579134	0.281102836849815	0	0	0	0	0	0	1.83184152500112	0	0	0	0	0	0	0.271994946931129	0	0	2.12282257945614	0	2.6422482866124	0	0	0	0	0	0	0	0	0	0	0	0	0	0	0	0	0
0	0	0.232741367797724	0	0	0	0.0181464124897232	0	0	0	0	0	0.733926504439101	0.321175546459752	0	0	0	0	0	0	1.9109721823121	0	0	0	0	0	0	0.311175542110325	0	0	2.20248095454322	0	2.72229204316666	0	0	0	0	0	0	0	0	0	0	0	0	0	0	0	0	0
0	0	0.338065471120295	0	0	0	0.0297475815349099	0	0	0	0	0	0.921299593030158	0.450146678025633	0	0	0	0	0	0	2.12935917534704	0	0	0	0	0	0	0.437766444548623	0	0	2.42190955884495	0	2.94247894266454	0	0	0	0	0	0	0	0	0	0	0	0	0	0	0	0	0
0	0	0.0603591864023083	0	0	0	0.00387969747710827	0	0	0	0	0	0.285409715882696	0.0900012032422816	0	0	0	0	0	0	1.25338650833319	0	0	0	0	0	0	0.086446495963475	0	0	1.53543694463212	0	2.04821574890068	0	0	0	0	0	0	0	0	0	0	0	0	0	0	0	0	0
0	0	0.0737750121450231	0	0	0	0.00481256991994123	0	0	0	0	0	0.333254909814251	0.109223587891337	0	0	0	0	0	0	1.34268884771936	0	0	0	0	0	0	0.104997260157612	0	0	1.62701182105051	0	2.14150474450093	0	0	0	0	0	0	0	0	0	0	0	0	0	0	0	0	0
0	0	0.0506526713784425	0	0	0	0.00322129043193786	0	0	0	0	0	0.248229265351148	0.0759294797323883	0	0	0	0	0	0	1.17723568988605	0	0	0	0	0	0	0.0728849292489918	0	0	1.45693023717419	0	1.96791532821136	0	0	0	0	0	0	0	0	0	0	0	0	0	0	0	0	0
0	0	0.26346972311912	0	0	0	0.0212760208817343	0	0	0	0	0	0.792396675864027	0.359545140153088	0	0	0	0	0	0	1.98084706377213	0	0	0	0	0	0	0.348763216161256	0	0	2.27274783338504	0	2.79284466582611	0	0	0	0	0	0	0	0	0	0	0	0	0	0	0	0	0
0	0	0	0	0	0	0	0	0	0	0	0	0	0	0	0	0	0	0	0	0	0	0	0	0	0	0	0	0	0	0	0	0	0	0	0	0	0	0	0	0	0	0	0	0	0	0	0	0	0
0	0	0.0213378680806645	0	0	0	0.00131423510566094	0	0	0	0	0	0.118556692052961	0.0325275746365767	0	0	0	0	0	0	0.827068728376276	0	0	0	0	0	0	0.0311605515318916	0	0	1.08816365428516	0	1.58436166510087	0	0	0	0	0	0	0	0	0	0	0	0	0	0	0	0	0
0	0	0	0	0	0	0	0	0	0	0	0	0	0	0	0	0	0	0	0	0	0	0	0	0	0	0	0	0	0	0	0	0	0	0	0	0	0	0	0	0	0	0	0	0	0	0	0	0	0
0	0	0	0	0	0	0	0	0	0	0	0	0	0	0	0	0	0	0	0	0	0	0	0	0	0	0	0	0	0	0	0	0	0	0	0	0	0	0	0	0	0	0	0	0	0	0	0	0	0
0	0	0.00222817281647197	0	0	0	0.000134419702049493	0	0	0	0	0	0.0137050724779513	0.00343635053679943	0	0	0	0	0	0	0.199692458758096	0	0	0	0	0	0	0.00328725725167297	0	0	0.332269727687672	0	0.683078174572415	0	0	0	0	0	0	0	0	0	0	0	0	0	0	0	0	0
0	0	0	0	0	0	0	0	0	0	0	0	0	0	0	0	0	0	0	0	0	0	0	0	0	0	0	0	0	0	0	0	0	0	0	0	0	0	0	0	0	0	0	0	0	0	0	0	0	0
0	0	0	0	0	0	0	0	0	0	0	0	0	0	0	0	0	0	0	0	0	0	0	0	0	0	0	0	0	0	0	0	0	0	0	0	0	0	0	0	0	0	0	0	0	0	0	0	0	0
0	0	0	0	0	0	0	0	0	0	0	0	0	0	0	0	0	0	0	0	0	0	0	0	0	0	0	0	0	0	0	0	0	0	0	0	0	0	0	0	0	0	0	0	0	0	0	0	0	0
0	0	0	0	0	0	0	0	0	0	0	0	0	0	0	0	0	0	0	0	0	0	0	0	0	0	0	0	0	0	0	0	0	0	0	0	0	0	0	0	0	0	0	0	0	0	0	0	0	0
0	0	0	0	0	0	0	0	0	0	0	0	0	0	0	0	0	0	0	0	0	0	0	0	0	0	0	0	0	0	0	0	0	0	0	0	0	0	0	0	0	0	0	0	0	0	0	0	0	0
[truncated: 43 more columns]
