# Supplementary material for: Single-cell transcriptomic evidence for dense intracortical neuropeptide networks
Source: eLife. 2019 Nov 11;8:e47889. doi: 10.7554/eLife.47889 (PMC6881117; doi:10.7554/eLife.47889)
Supplement: Figure 6—source data 1. [file elife-47889-fig6-data1.zip › VISp_Types/29_VISp_Cck-Cckbr.csv]

5.6175153661881	5.42498493112182	5.6160625831669	5.48796443473499	5.51840037991874	5.54420399016189	5.34215168803392	5.40777670148792	5.20567215827236	5.58606714502013	5.58334982762629	5.28019786386276	5.28217679872268	4.69322607594757	4.81380438592755	5.07898703245503	5.21050629154634	5.49796116466368	5.44664869289713	0	0	3.76138161814098	5.36469566252461	5.28717823780823	5.52086542543329	5.37447131347467	5.40504462851515	5.46397556480002	5.66379408750818	5.57887165491142	5.74811660652826	5.79477727533219	5.6837347077004	3.6489976376583	3.24022724999531	0	0	0	3.55336727631814	0	3.93816711013308	0	2.01766488773632	0	3.1798301968943	0	0	0	0	0
5.60336351359057	5.41083309788517	5.60191073068567	5.47381259419989	5.50424853621832	5.5300521439463	5.32799986615835	5.39362487043656	5.19152036055509	5.57191529502891	5.56919797786925	5.26604605201916	5.26802498653602	4.67907448017491	4.79965271947873	5.06483526508085	5.19635449283742	5.48380932306437	5.43249685702968	0	0	3.7472322227156	5.3505438373394	5.27302642476149	5.50671358148609	5.36031948690686	5.39089279781877	5.44982372692088	5.64964223140268	5.56471980554353	5.73396474491727	5.78062541110399	5.66958285019486	3.63484897818274	3.22608363598043	0	0	0	3.53921941192466	0	3.92401688143008	0	2.00365109467957	0	3.16568781727188	0	0	0	0	0
5.61536906039788	5.42283862822749	5.61391627739408	5.485818130749	5.5162540754593	5.54205768532625	5.34000538683892	5.40563039892046	5.20352586069082	5.58392083961976	5.58120352226094	5.27805156416828	5.28003049897689	4.69107980857174	4.81165810798039	5.07684073941204	5.20835999381647	5.49581486051851	5.4445023896093	0	0	3.75923567988127	5.36254936083458	5.2850319379338	5.51871912093694	5.37232501157783	5.40289832600078	5.4618292612113	5.66164778119327	5.57672534960427	5.74597029938986	5.79263096780233	5.68158840117608	3.64685180947832	3.23808217649463	0	0	0	3.55122156706278	0	3.93602104723601	0	2.01553923488616	0	3.17768530803011	0	0	0	0	0
5.4382336107399	5.2457034743994	5.43678082951297	5.30868286540234	5.33911876174716	5.36492233318285	5.16287040660554	5.2284952784831	5.02639124959051	5.40678542978552	5.40406811600499	5.10091673722122	5.10289566678796	4.51394828312565	4.63452550262583	4.89970659194654	5.03122536756404	5.31867957891086	5.26736719558323	0	0	3.58213777373792	5.18541433003066	5.10789709260286	5.34158380345399	5.19518995964811	5.22576321098748	5.28469403644699	5.48451227793408	5.39958994929446	5.56883471200807	5.61549534043017	5.50445287652472	3.46976514742397	3.06107259320729	0	0	0	3.37414705222781	0	3.75891040966158	0	1.84050843244281	0	3.00069458038928	0	0	0	0	0
5.20620300637254	5.01367349378309	5.20475022889209	5.07665264965163	5.10708844401886	5.13289193442307	4.93084079200937	4.99646536827035	4.79436241330076	5.17475490938576	5.17203760314997	4.86888744582509	4.87086636433949	4.28192595276841	4.40250089535724	4.66767873321454	4.79919649932654	5.0866493288742	5.03533713021041	0	0	3.3501863185249	4.95338460880782	4.87586776244484	5.10955347777502	4.96316019388202	4.99373331221123	5.05266390626328	5.25248156054957	5.16755944897673	5.33680381725253	5.38346436135558	5.2724221140352	3.23783739283651	2.82930725621304	0	0	0	3.14224489976821	0	3.52693211645681	0	1.61288229158925	0	2.76896896170003	0	0	0	0	0
5.30028491466599	5.10775510855354	5.29883213542253	5.17073437507093	5.20117021742648	5.22697374596226	5.0249222345392	5.0905469499105	4.88844348957784	5.26883677816596	5.26611946837979	4.96296873626452	4.96494765997989	4.37600396751979	4.4965799815622	4.76175934947636	4.89327759063748	5.18073107042769	5.12941878486532	0	0	3.44423098281639	5.04746610151369	4.9699490711247	5.20363525492404	5.05724170754891	5.08781488846963	5.14674559141671	5.34656352202633	5.26164130830678	5.4308858621961	5.4775464459778	5.36650409673736	3.3318709053878	2.92326435587352	0	0	0	3.2362663662367	0	3.62098940908721	0	1.7048971222444	0	2.8629073773224	0	0	0	0	0
5.47798635284159	5.28545613924365	5.47653357115062	5.34843555937021	5.37887146834591	5.40467504981812	5.20262302611468	5.26824793460719	5.0661437726988	5.44653816148704	5.44382084677202	5.14066931669891	5.14264824763458	4.5537000004031	4.67427750192518	4.9394589939745	5.07097789462938	5.35843227712537	5.30711987092538	0	0	3.6218807114752	5.22516696274654	5.14764967688158	5.38133651103751	5.2349425978811	5.26551586569505	5.32444671981658	5.52426503403399	5.43934267850862	5.60858749007703	5.65524812894281	5.54420563821131	3.50950514892655	3.10079246819291	0	0	0	3.41388388171907	0	3.79865667209972	0	1.87971251859034	0	3.04040953226139	0	0	0	0	0
5.70288667319579	5.51035613381569	5.70143388954805	5.5733356767519	5.60377163899001	5.62957526278456	5.42752282951578	5.49314789240774	5.29104316959246	5.67143843798541	5.66872111932982	5.36556895129362	5.3675478880019	4.77859599921447	4.89917468998941	5.16435788029043	5.2958773082093	5.58333241241445	5.53201990976538	0	0	3.84673968599299	5.45006682183839	5.37254933172152	5.60623668583421	5.45984248023771	5.49041581752237	5.54934679250702	5.74916541341641	5.66424294451825	5.83348796209929	5.88014864500438	5.76910604115181	3.73435174014584	3.32555416592666	0	0	0	3.63871709478301	0	4.02352966770874	0	2.1022915921203	0	3.26515046121696	0	0	0	0	0
5.78993219205858	5.59740156546257	5.78847940788698	5.66038114127645	5.69081711777356	5.71662075289833	5.5145682099838	5.58019331421043	5.37808844123323	5.75848394510746	5.75576662539692	5.45261428657002	5.4545932248237	4.86564036114011	4.98621937029604	5.25140301524283	5.3829225843172	5.67037788173303	5.61906535326335	0	0	3.9337741354019	5.53711221721552	5.45959467241783	5.69328216572946	5.54688788184311	5.57746123772594	5.63639224506717	5.83621094808177	5.75128844883233	5.92053352156546	5.96719421626041	5.85615158212395	3.82138287393429	3.4125625663096	0	0	0	3.725744646444	0	4.11056787111142	0	2.18871357373855	0	3.35215329912506	0	0	0	0	0
5.76525155054682	5.57272094693108	5.76379876651325	5.63570051408212	5.66613648682216	5.69194011896156	5.48988760493728	5.55551269827276	5.3534078648613	5.73380330668923	5.73108598725666	5.42793369343091	5.4299126312774	4.84096002446664	4.96153894973315	5.22672247488653	5.35824200676823	5.64569725327553	5.59438473160925	0	0	3.90909641057565	5.51243160824064	5.43491407785064	5.66860153448514	5.52220727122716	5.55278062220961	5.6117116210253	5.81153030240624	5.72660781115397	5.89585286935523	5.94251356094371	5.83147093478667	3.79670602275006	3.3878917053457	0	0	0	3.70106873912998	0	4.08588915714087	0	2.16419731312301	0	3.32748390390061	0	0	0	0	0
5.84102971695966	5.64849904674207	5.83957693252606	5.71147863899993	5.74191462262877	5.76771826342041	5.56566566566586	5.6312907905663	5.42918584248464	5.80958146413634	5.80686414389817	5.50371171964921	5.50569065867583	4.91673730739069	5.03731647578742	5.30250034812862	5.43401998780286	5.72147538185427	5.67016284047024	0	0	3.98486612374063	5.58820968035447	5.51069210820781	5.74437967114069	5.59798534809717	5.62855871328201	5.68748973680657	5.88730848088662	5.80238596645679	5.97163106677458	6.0182917673663	5.90724911808318	3.87247320387182	3.46364152498086	0	0	0	3.77683318465799	0	4.1616617370932	0	2.23949889641363	0	3.4032294753063	0	0	0	0	0
5.8176344761399	5.6251038252589	5.81618169182244	5.68808341022747	5.71851939069496	5.74432302897458	5.54227045552954	5.60789557126568	5.40579065647636	5.78618622591961	5.78346890591533	5.4803165195323	5.48229545821629	4.89334232307547	5.01392142088382	5.27910519242549	5.41062480080418	5.69808015201893	5.64676761635958	0	0	3.9614733371793	5.56481446691265	5.48729690688926	5.7209844389604	5.57459013327449	5.60516349433593	5.66409451068674	5.86391323656327	5.77899072886262	5.94823581695266	5.99489651493046	5.88385387236156	3.84908115245328	3.44025451430533	0	0	0	3.75344192748367	0	4.13826811820456	0	2.21624207642392	0	3.37984369808568	0	0	0	0	0
5.74739615108335	5.55486556492617	5.74594336715465	5.61784512549588	5.64828109538162	5.67408472525297	5.47203223317717	5.53765731823843	5.33555251488582	5.71594790957599	5.71323059035459	5.41007833071709	5.41205726825423	4.82310485659464	4.94368371812879	5.20886715227283	5.34038665589854	5.62784186372964	5.57652934723203	0	0	3.89124322696205	5.49457623349607	5.41705871405189	5.65074614282206	5.50435189523585	5.53492524249539	5.59385623483405	5.79367489977948	5.70875241460281	5.87799746176394	5.92465815099236	5.81361553089743	3.77885350285036	3.3700437362083	0	0	0	3.68321693629453	0	4.0680352220624	0	2.14646675546151	0	3.30963704826667	0	0	0	0	0
5.65088532090475	5.4583548426076	5.64943253762389	5.52133436251745	5.55177031476905	5.57757393062832	5.37552157415155	5.44114660809417	5.23904199044695	5.61943709391717	5.61671977600042	5.31356772757999	5.31554666320593	4.72659545719975	4.84717392499269	5.11235679687654	5.24387612593517	5.53133109482243	5.48001861025721	0	0	3.79474608619082	5.39806555603234	5.32054810421198	5.55423536083465	5.4078412100696	5.43841453432876	5.49734548665201	5.6971640500578	5.61224160241662	5.78148658137106	5.82814725601895	5.71710467337615	3.68236046237212	3.27357880822685	0	0	0	3.58672832564671	0	3.97153343883574	0	2.05072641097444	0	3.21317899867072	0	0	0	0	0
3.80484626816663	3.61235321953313	3.80339370971185	3.67531863001067	3.70574846287608	3.73154721620583	3.52954191353596	3.59514920955707	3.39310902731265	3.77340308003585	3.77068621487295	3.46760745917949	3.46958573167173	2.88105265302887	3.00149461355296	3.26648247920673	3.39794124606811	3.68531330492232	3.63401190134971	0	0	1.95343187643877	3.55207949756276	3.47458551011685	3.70821303184046	3.56185247887274	3.59241782203045	3.65133488871419	3.85111821512447	3.76620879364099	3.93543010213849	3.98208571658719	3.87105613164792	1.84245147691247	1.44318345041293	0	0	0	1.74833239417033	0	2.12862267474025	0	0.412895723436898	0	1.3850798898919	0	0	0	0	0
4.56621592629937	4.37369148476665	4.56476317927781	4.4366687290152	4.46710369431155	4.49290652593396	4.29086175868265	4.35648393162624	4.15438970741423	4.53476851196777	4.53205126707058	4.22891104004791	4.23088986870939	3.64200613446697	3.76256256856522	4.02771397448582	4.15922353371465	4.44666512949554	4.39535443213278	0	0	2.71084218551122	4.31340470862435	4.23589104154247	4.46956866342914	4.323179931569	4.35375196854437	4.41268068127937	4.61249356164705	4.52757321482524	4.69681437631911	4.74347423490439	4.63243374842832	2.5986855777292	2.19147080502261	0	0	0	2.50330072481603	0	2.88737009193669	0	1.00713645784249	0	2.13145349531261	0	0	0	0	0
4.84647903066848	4.65395146121431	4.84502626485927	4.71692988458373	4.74736536126622	4.77316859923761	4.57111989967644	4.63674355502495	4.43464394555591	4.81503119526174	4.81231391252971	4.50916756033037	4.51114644441439	3.92222775167119	4.04279560158953	4.30796331074217	4.43947793205808	4.72692645699736	4.67561483360528	0	0	2.99070881986991	4.593663384309	4.5161477561986	4.74983037025408	4.60343883062097	4.63401153459315	4.69294140775694	4.89275723276858	4.80783579741327	4.97707893691521	5.02373921834246	4.91269764574059	2.87843366395877	2.47040861786182	0	0	0	2.78292084062206	0	3.16737106276986	0	1.26659981133792	0	2.41019372232788	0	0	0	0	0
4.98262898026281	4.79010048233422	4.98117620887681	4.85307925570819	4.8835148841877	4.90931824277728	4.70726837596662	4.77289247134727	4.57079126332715	4.95118101986703	4.94846372590436	4.64531555553176	4.64729445606735	4.05836538574602	4.17893662461773	4.44410917342325	4.57562529738371	4.86307587915756	4.81176398088766	0	0	3.12674101441304	4.72981201931526	4.65229580909762	4.88597990501041	4.73958753193086	4.77016043389195	4.82909065151226	5.02890735059354	4.94398559212567	5.11322931876472	5.15988972570477	5.04884783070628	3.01443062158515	2.60616439762282	0	0	0	2.91887974666736	0	3.30344317203645	0	1.39637897383882	0	2.54589060205195	0	0	0	0	0
4.93478688466489	4.74225868040092	4.93333411504276	4.80523734307287	4.83567292354091	4.8614762439805	4.65942674635622	4.72505070256014	4.52295000014244	4.90333896380152	4.90062167339096	4.59747407808391	4.59945297341606	4.01052718542483	4.13109735239665	4.3962683704671	4.5277840191581	4.81523395038028	4.76392213905075	0	0	3.07893616666176	4.68197033950491	4.6044543134007	4.83813794062041	4.69174583114949	4.72231867048915	4.78124877916218	4.98106520178646	4.8961435455149	5.06538708645014	5.11204745369215	5.00100566066347	2.96663692118863	2.55844701151324	0	0	0	2.87109808475153	0	3.25562569783242	0	1.35056199839412	0	2.49819185768583	0	0	0	0	0
1.79257838133067	1.60393595613947	1.79114905535401	1.66545388633547	1.69525441642539	1.7205524617379	1.52336812023196	1.58716439359607	1.39166684729802	1.76165558428722	1.75898544674973	1.46340490278059	1.46531591610155	0.917231364003968	1.02488181441343	1.27090972836949	1.39630587460595	1.67523708665305	1.62507344596539	0	0	0.267122441885288	1.54525336917091	1.47014702094397	1.6976698827498	1.55475354178898	1.584503212302	1.64199746213294	1.83814889734571	1.75458566269854	1.92135761382458	1.96748779758493	1.85780655096776	0.219060968068634	0.0989372087535903	0	0	0	0.18364600837035	0	0.357324561386564	0	0.00654617005983989	0	0.0872886087742798	0	0	0	0	0
1.74586666023239	1.55766361154934	1.74443999824191	1.61901688546452	1.64874563914332	1.67398649234661	1.47734977428974	1.54094112306246	1.34617943714254	1.71500349654369	1.71233870978536	1.41760853205742	1.41951198997567	0.875744799651282	0.982077692772287	1.22607205717268	1.35079691210038	1.62877597854106	1.57874188424705	0	0	0.245935027005953	1.49916131843936	1.42432414153498	1.6511555000912	1.50863063091016	1.53828790362665	1.59562051633586	1.79135667079154	1.70794781454718	1.87443847923441	1.92050809128181	1.81098211719868	0.200853287085734	0.0896687057987962	0	0	0	0.167839999379758	0	0.331318535329448	0	0.00587224898100675	0	0.079014363452904	0	0	0	0	0
4.94179305487937	4.74926480556226	4.94034028498663	4.81224348521778	4.84267907305159	4.86848239934404	4.66643284508031	4.7320568226363	4.52995604265066	4.91034512795106	4.90762783699554	4.6044801534637	4.60645904959415	4.01753275803977	4.13810308945822	4.40327434236857	4.53479006397385	4.82224009500164	4.77092827033399	0	0	3.08593662262947	4.68897644593052	4.6114603915802	4.84514409070537	4.69875194079241	4.72932478973926	4.78825491512665	4.98807138016414	4.90314970821392	5.07239327763929	5.11905365097166	5.00801184229907	2.97363566710497	2.56543405149308	0	0	0	2.87809498395574	0	3.26262809079628	0	1.35725809325668	0	2.50517603845178	0	0	0	0	0
2.96943240729886	2.77716125668146	2.96798118209864	2.84004303636006	2.87043659195218	2.89620651644853	2.694480091266	2.75998228313299	2.5583237638885	2.93801909924558	2.93530491876458	2.63266050939513	2.63463485430905	2.04857003556258	2.16820797830963	2.4320442434162	2.56314463513129	2.85002551491748	2.79878979542342	0	0	1.14502769536284	2.71697976892181	2.63962478563062	2.87289833239077	2.72673691355917	2.75725496239371	2.81608973135834	3.01566413250772	2.9308319586894	3.09991288482027	3.14653848186722	3.03558599519245	1.04171274319647	0.690486349810283	0	0	0	0.955671862713758	0	1.31131088643727	0	0.0905050809342499	0	0.643078733480394	0	0	0	0	0
4.64086324424782	4.44833776390658	4.63941049098671	4.51131539975031	4.54175053488218	4.56755350145651	4.36550742825554	4.43113009351601	4.2290340808284	4.6094156900734	4.60669843261093	4.30355617137268	4.3055350184403	3.71663967459213	3.83719989977891	4.10235671996786	4.23386796033255	4.52131185733109	4.47000085242668	0	0	2.78535787231935	4.38805055577163	4.31053623741985	4.54421551724103	4.3978258528981	4.42839811138782	4.48732720950997	4.68714106781919	4.60222035948554	4.77146217789426	4.81812217690954	4.70708132972053	2.67316192122035	2.26567843004316	0	0	0	2.57773460600679	0	2.96193037051252	0	1.07498587238032	0	2.20559564392613	0	0	0	0	0
3.85282301356696	3.66032599380961	3.85137043125821	3.72329290120037	3.75372338330386	3.77952265253095	3.57751235783388	3.64312153564779	3.44107451786461	3.82137929081766	3.81866237761823	3.51557584626138	3.51755418910056	2.92897677347695	3.04943320463012	3.31444174922536	3.44590693994087	3.73328779439086	3.6819852151929	0	0	2.00090974797548	3.60005062059269	3.52255414391487	3.75618800288678	3.60982388544813	3.64039007531772	3.69930861515659	3.89909568011883	3.8141848765629	3.98340869651816	4.03006484787463	3.91903388383727	1.88978191188194	1.48952687456677	0	0	0	1.79550455581315	0	2.17626857614176	0	0.442958761612892	0	1.43118797559193	0	0	0	0	0
4.39541777972469	4.20289650765577	4.39396505174044	4.26587255712878	4.29630700424751	4.32210942412356	4.12006864138116	4.18568931225031	3.98360054470105	4.36397079206327	4.3612535855036	4.05811956495059	4.06009833745474	3.47125002231649	3.59179489081414	3.85692977853603	3.9884342086775	4.27586878339261	4.22455902435494	0	0	2.540445408585	4.14261104953857	4.06509936949447	4.2987719329653	4.15238604615222	4.18295740727953	4.24188494418152	4.44169484078793	4.35677559696469	4.52601475416143	4.57267418428248	4.461634798372	2.42840867087374	2.02201144852308	0	0	0	2.33315314156736	0	2.71683740096539	0	0.856445008355251	0	1.96219303504965	0	0	0	0	0
4.12083931181034	3.92832663513413	4.11938663545481	3.99129944447601	4.02173248633019	4.04753378957197	3.84550381244083	3.91112040986942	3.70904643986629	4.08939348126601	4.08667637867638	3.78355918940552	3.78553780962103	3.19678553026947	3.31729904285413	3.58238914212325	3.71387966365755	4.00129519827649	3.94998798390441	0	0	2.26695358203746	3.86804475135211	3.79053845985394	4.024197305486	3.8778191341845	3.90838866248969	3.96731301064272	4.16711481542424	4.08219856290702	4.25143228447644	4.29809055259612	4.1870541514274	2.15524065168374	1.75104310989557	0	0	0	2.06033409613551	0	2.44297802659372	0	0.632128417006835	0	1.69175753733483	0	0	0	0	0
3.49453485680524	3.3020814160293	3.49308253628113	3.36503189681071	3.39545525422384	3.42124886195627	3.21929334731097	3.28488187599347	3.08290986110672	3.46309700117338	3.46038061514258	3.15737940878838	3.15935697975494	2.57126579881124	2.69156358788853	2.9563453369916	3.08774005241685	3.37502439463734	3.32373471645869	0	0	1.6480653507836	3.24182416236736	3.16435499937579	3.39791931831824	3.25159431585401	3.28215121456072	3.34105358870126	3.54079962613069	3.45590399009353	3.62510024776239	3.67175050655556	3.56073467797464	1.53853456545696	1.14883592160238	0	0	0	1.44596573413561	0	1.82159753447083	0	0.249659148455265	0	1.09298008718165	0	0	0	0	0
5.25180493946427	5.05927527666104	5.25035216108158	5.1222544891554	5.15269030808121	5.17849381799969	4.97644248674121	5.04206713419349	4.83996392059863	5.22035682225613	5.2176395142034	4.91448906272295	4.916467983899	4.32752589329901	4.44810138421461	4.71328000509452	4.84479801431815	5.13225117663483	5.08093893349969	0	0	3.39576919196384	4.99898632921782	4.92146938867744	5.15515534375207	5.00876192501907	5.03933507538019	5.09826572516053	5.29808352085849	5.21316135701088	5.38240582027656	5.42906638468563	5.31802408520646	3.28341455951724	2.8748453215141	0	0	0	3.1878159021029	0	3.57252145237057	0	1.65742760280012	0	2.814497466669	0	0	0	0	0
4.8183861769748	4.62585883807208	4.81693341255038	4.6888371745312	4.71927261352065	4.74507582154107	4.54302741182175	4.60865095790519	4.40655174537421	4.78693837260439	4.78422109266107	4.48107519193543	4.48305407193435	3.89413795602025	4.01470496444495	4.27987147187398	4.41138572006811	4.69883373427203	4.64752217913542	0	0	2.96264520127424	4.56557085704329	4.4880553734767	4.72173761956978	4.5753462868913	4.60591894170054	4.6648487293317	4.86466433730112	4.77974298217869	4.94898597588711	4.99564622614793	4.88460473360125	2.85037879172455	2.44241358602544	0	0	0	2.75487541239894	0	3.13929753563689	0	1.24007452451062	0	2.38221329830865	0	0	0	0	0
4.30697684543981	4.11445777491706	4.30552413067918	4.17743299448837	4.20786708167513	4.23366921554701	4.03163120047486	4.09725082799672	3.89516585063936	4.27553015415001	4.27281297422015	3.96968326471928	3.97166199821668	3.38283828341446	3.50337511939892	3.76849853431251	3.89999940186692	4.18742909973954	4.13611999247158	0	0	2.45228305386014	4.0541732323073	3.97666293246161	4.21033198233072	4.06394807171053	4.09451896339025	4.15344568354956	4.35325350759553	4.26833502993264	4.43757279491026	4.48423192741131	4.37319330597517	2.34032943011519	1.93449803599225	0	0	0	2.2451635259986	0	2.62858076089951	0	0.781442070962498	0	1.87481700672298	0	0	0	0	0
5.28839154967426	5.09586177725262	5.28693877063316	5.15884103106964	5.18927686791706	5.21508039207607	5.0130289230082	5.0786536224123	4.87655022008566	5.2569434177096	5.25422610833094	4.95107544219059	4.95305436530898	4.36411104943351	4.48468694049283	4.74986613278519	4.8813843194197	5.16883772457451	5.11752544898643	0	0	3.43234189288131	5.03557278422344	4.95805577495712	5.19174190498518	5.04534838785274	5.07592156158915	5.13485225203717	5.33467015093019	5.24974794893512	5.41899248151958	5.46565306074693	5.35461072320495	3.31998309556951	2.91138531833227	0	0	0	3.22437993923017	0	3.60909886957057	0	1.69324151840609	0	2.85103048493548	0	0	0	0	0
1.51963734519765	1.33436811213127	1.51822854006714	1.39462460711206	1.42387425790491	1.44873292200629	1.25573994076703	1.31797189163769	1.12806902469039	1.48917370565726	1.48654474674223	1.19746569927529	1.19931931836016	0.68300585588489	0.781171542915241	1.01220034955953	1.13254507787099	1.40422285368898	1.35505230503262	0	0	0.160404590483935	1.27706311685654	1.20400641654961	1.42624667773355	1.28632776207621	1.31537157989902	1.37162863524039	1.56458732444574	1.48221336186989	1.64681626283221	1.69247813076708	1.58399650830033	0.12869027725479	0.0548103380153904	0	0	0	0.106095527281913	0	0.223052208199701	0	0.0034540226441527	0	0.0480690253044434	0	0	0	0	0
5.48780652037457	5.29527628875627	5.48635373857536	5.35825571567593	5.3886916275978	5.41449521141103	5.21244316505285	5.27806808208583	5.07596388915139	5.45635832659416	5.45364101166118	5.15048944629971	5.15246837755469	4.56351992889473	4.68409749619879	4.94927908218499	5.08079801200496	5.36825243442162	5.31694002288664	0	0	3.63169859210125	5.2349871047652	5.15746980760223	5.39115667051909	5.24476274118662	5.27533601284328	5.33426687365024	5.53408520483207	5.44916284303557	5.6184076659994	5.66506830730118	5.55402581031247	3.5193223446518	3.11060496908951	0	0	0	3.42370033754029	0	3.80847532823258	0	1.88940461197137	0	3.05022088472299	0	0	0	0	0
5.50685440617615	5.31432414074492	5.50540162417385	5.377303580411	5.40773949786097	5.43354308606684	5.23149099719988	5.29711593025797	5.09501167910706	5.47540620784395	5.47268889250198	5.16953726092634	5.17151619278046	4.582567366165	4.70314505690082	4.96832681914789	5.09984580369249	5.3873003010153	5.33598787946986	0	0	3.65074218677759	5.25403494269237	5.17651762433011	5.41020454121326	5.26381058152844	5.29438386039546	5.35331473374681	5.55313309676019	5.46821072319674	5.63745556754262	5.68411621341524	5.57307370468569	3.53836465417569	3.12963846904852	0	0	0	3.44274125869674	0	3.82752037806805	0	1.90821208079024	0	3.06925222967078	0	0	0	0	0
4.95901061028603	4.7664822532907	4.95755783974653	4.82946097353741	4.85989657897562	4.88569991925655	4.68365022962301	4.74927425821101	4.54717329283584	4.92756266886234	4.92484537660437	4.62169748221287	4.62367638025126	4.0347488851645	4.15531960961629	4.42049142380153	4.55200731967408	4.83945758924005	4.78814573269391	0	0	3.10314052053167	4.70619384888006	4.62867772702076	4.86236159800192	4.71596935143141	4.7465422233397	4.80547238867486	5.00528895508104	4.92036724565842	5.08961088317595	5.13627127106443	5.02522942500249	2.99083547772987	2.58260588172244	0	0	0	2.89529038060254	0	3.27983661834164	0	1.37373366233	0	2.522341033988	0	0	0	0	0
3.43155043607304	3.23910910183206	3.4300981882791	3.30205501937288	3.33247639750946	3.35826843241924	3.15632813514779	3.22191092798732	3.01995974547514	3.40011421045641	3.39739797088336	3.09442046648879	3.09639782306781	2.50844159737069	2.62869537628887	2.89341417257396	3.02478931724678	3.31204685175942	3.26076075747164	0	0	1.58658130610037	3.17885688144781	3.10139530518672	3.33494030728448	3.18862617067276	3.21918048847593	3.27807837193309	3.47781301132958	3.39292158920547	3.56211018924767	3.60875881083012	3.497747187481	1.47748616212255	1.09061647702661	0	0	0	1.38538112912153	0	1.75961271261087	0	0.223228610449197	0	1.0354135161037	0	0	0	0	0
3.99684128340277	3.8043346679419	3.99538864345488	3.86730519246368	3.89773724336846	3.92353775919016	3.72151540173697	3.78712912677877	3.58506559104624	3.96539626883491	3.96267923956275	3.65957391896094	3.66155243179281	3.07286785763067	3.19335926711637	3.45841778983462	3.58989850445618	3.87730061309813	3.82599519313547	0	0	2.1437202023501	3.74405530461456	3.66655281280112	3.90020198526431	3.75382925463953	3.78439749052523	3.84331959010113	4.04311568872781	3.95820154562675	4.12743143406942	4.1740888827517	4.06305458639998	2.03223449967408	1.62957295715802	0	0	0	1.93757250951828	0	2.31948637521763	0	0.540373012620657	0	1.5706574763662	0	0	0	0	0
4.86782103608897	4.67529330118814	4.86636826928602	4.73827178692552	4.76870729065701	4.79451055012159	4.59246164256615	4.65808537632472	4.45598548200751	4.83637317841018	4.83365589367693	4.53050921749414	4.53248810450969	3.94356756258907	4.06413601637996	4.32930458790985	4.46081947698345	4.7482683684333	4.69695669606024	0	0	3.0120298446092	4.61500515548058	4.53748942364359	4.77117230175375	4.6247806136073	4.65535335285947	4.71428328740259	4.91409926816644	4.82917777523503	4.99842101936018	5.04508132315285	4.93403969310241	2.89974841136645	2.49168041152482	0	0	0	2.80422880974574	0	3.18869919868106	0	1.28681341411177	0	2.43145502888077	0	0	0	0	0
4.61968106712486	4.42715586364876	4.61822831552673	4.49013339512377	4.52056848499077	4.54637141559747	4.34432569046086	4.40994822450795	4.20785268848934	4.58823355022158	4.58551629610802	4.28237457703321	4.28435341919518	3.69546116959921	3.81602038435879	4.08117576151061	4.21268655381348	4.50012983748603	4.44881891454821	0	0	2.76421078163654	4.36686877064942	4.28935462587565	4.52303346382053	4.37664404800478	4.40721624745602	4.466145242864	4.66595884053056	4.58103822854762	4.7502798718744	4.79693983346209	4.68589908241079	2.65202531906051	2.24461348409528	0	0	0	2.55660932464071	0	2.94077139296634	0	1.05562590908965	0	2.1845481627815	0	0	0	0	0
6.22592602380699	6.03339514822772	6.22447323813991	6.09637481790053	6.12681083510413	6.15261450257429	5.95056164664387	6.01618686887246	5.81408156721376	6.19447774333851	6.19176042061634	5.8886075942173	5.89058653688278	5.30163089005807	5.42221080813317	5.68739575100557	5.81891572305046	6.10637157204307	6.05505896986089	0	0	4.36973636462305	5.97310569643803	5.89558799553783	6.12927588623371	5.98288137884606	6.01345478782284	6.07238588753537	6.27220482494323	6.18728223904723	6.35652746922802	6.40318819758053	6.29214547698996	4.25733563668335	3.84845041510519	0	0	0	4.16168718150021	0	4.54654081807381	0	2.62292239534231	0	3.78802526259328	0	0	0	0	0
5.62152148629962	5.42899104586626	5.62006870324619	5.49197055150265	5.52240649756387	5.54821010850426	5.34615779962891	5.41178281562657	5.20967826317036	5.59007326440916	5.5873559469504	5.28420397267675	5.28618290763177	4.69723212486381	4.81781045443617	5.08299312894152	5.21451239671923	5.50196728172635	5.45065480837086	0	0	3.76538705708933	5.36870177503708	5.29118434695576	5.52487154314684	5.37847742637042	5.40905074255539	5.46798168083142	5.66780020859217	5.58287777412765	5.75212272913843	5.79878339866789	5.68774082917249	3.6530028725899	3.24423108623477	0	0	0	3.55737229084012	0	3.94217278007843	0	2.02163272814089	0	3.18383369093488	0	0	0	0	0
5.51369746990073	5.32116719267958	5.51224468782762	5.38414663679009	5.41458255616761	5.4403861459051	5.23833404221615	5.30395898086189	5.101854709412	5.48224926998141	5.47953195449683	5.17638029983358	5.1783592318966	4.58941027349522	4.70998800726937	4.97516983097527	5.1066888346013	5.39414335804245	5.34283093300656	0	0	3.65758375425928	5.26087798972406	5.18336066397001	5.41704759967018	5.27065362940207	5.30122691078321	5.36015778850854	5.55997616262098	5.47505378495461	5.644298636756	5.69095928422239	5.57991677139904	3.54520577354256	3.13647651659418	0	0	0	3.44958189395713	0	3.83436245294139	0	1.91497128442942	0	3.07608952576935	0	0	0	0	0
6.15971885179295	5.96718799992935	6.15826606626832	6.03016766066209	6.0606036739884	6.08640733837766	5.88435451226202	5.94997972325092	5.74787446242418	6.128270574517	6.12555325208169	5.82240047212394	5.82437941436919	5.2354240326398	5.35600386413981	5.62118868338431	5.75270861704618	6.04016441350104	5.98885181833998	0	0	4.30353220284963	5.9068985580021	5.82938087197068	6.06306872481568	5.91667423871654	5.94724764263613	6.00617873355028	6.20599764863217	6.12107507098926	6.29032028617316	6.33698101131978	6.22593829896397	4.1911323766599	3.78225333908462	0	0	0	4.09548489575849	0	4.48033563537946	0	2.5568855620675	0	3.7218297000097	0	0	0	0	0
5.79182843676824	5.59929780846006	5.79037565258636	5.66227738491938	5.69271336169641	5.7185169970436	5.51646445197658	5.58208955701467	5.37998468108958	5.76038018958663	5.75766286985538	5.45451052767563	5.45648946595965	4.86753658313747	4.98811559854367	5.2532992524158	5.38481882426124	5.67227412547007	5.62096159649349	0	0	3.93567016280013	5.53900845950098	5.46149091362983	5.69517840967413	5.54878412425085	5.57935748049879	5.63828848847522	5.83810719310166	5.75318469325638	5.92242976707222	5.96909046199862	5.85804782726765	3.82327883624038	3.41445808230069	0	0	0	3.72764053842533	0	4.1124639722073	0	2.19059756858997	0	3.35404870590688	0	0	0	0	0
5.85567280652037	5.66314212471942	5.8542200220172	5.72612172134385	5.75655770686646	5.78236134916289	5.58030873684603	5.64593386723623	5.44382889921119	5.82422455213773	5.82150723175945	5.51835478482737	5.52033372405924	4.93138024329546	5.05195945397731	5.31714338670125	5.44866304512271	5.73611846483489	5.68480592002157	0	0	3.99950774310157	5.60285275351475	5.5253351741058	5.75902275552603	5.61262842208465	5.64320178973955	5.70213281756147	5.9019515725461	5.81702905408525	5.98627416172791	6.03293486388547	5.92189221058028	3.88711438285	3.47827968430089	0	0	0	3.79147388784772	0	4.17630385505326	0	2.25405904555531	0	3.41786689571636	0	0	0	0	0
3.51867245960929	3.32621482507544	3.51722011389159	3.3891668866023	3.41959092964675	3.44538508220984	3.24342429610746	3.30901481177502	3.1070355800614	3.48723403934203	3.48451760257829	3.18150818556635	3.18348583080217	2.59534788819037	2.71566092883185	2.98046449039302	3.11186598600103	3.39915961494118	3.34786869527662	0	0	1.6716820152544	3.26595582781724	3.18848403662703	3.42205504719799	3.2757262806979	3.30628407346592	3.3651880032253	3.56493798895318	3.48004089322547	3.64923980346583	3.69589062937412	3.58487334413279	1.56199951809765	1.17131067889679	0	0	0	1.46926894359749	0	1.84538834103049	0	0.260381326274382	0	1.11522508493245	0	0	0	0	0
1.70242046872572	1.51467028349185	1.70099655529902	1.57585395588383	1.60550873656978	1.63069062963188	1.43461781761622	1.49799831769643	1.30399282731332	1.67161882346427	1.66895955578987	1.37510474004015	1.3770004357717	0.837624596425741	0.94262667020015	1.18455098699071	1.30858819123322	1.58558820673136	1.53568757558031	0	0	0.22733995984421	1.45635354951067	1.3817931141102	1.60791281955398	1.46579111168647	1.49535329405558	1.55251946063035	1.74782740173817	1.66457782865034	1.8307781839553	1.87678523128361	1.7674196031682	0.184977970071557	0.0817431913462913	0	0	0	0.154131046325518	0	0.308248705515067	0	0.0053064690358708	0	0.0719541791308456	0	0	0	0	0
3.81050370711552	3.61801016707349	3.80905114570892	3.68097576278678	3.71140567599242	3.73720449316218	3.53519857275389	3.60080610163673	3.39876507353542	3.7790604528279	3.77634358172069	3.47326386382902	3.47524214502627	2.88670358019861	3.0071473312405	3.27213775568599	3.40359731745044	3.69097046470942	3.63966891565877	0	0	1.95902761282605	3.55773624077002	3.480241945296	3.71387025122062	3.56750925716721	3.59807470510105	3.6569919540804	3.85677574312028	3.77186615061092	3.94108776989152	3.98774345078067	3.87671369518301	1.84802898968859	1.44863910518846	0	0	0	1.75389034991223	0	2.13423918674505	0	0.416376061742503	0	1.39050652521525	0	0	0	0	0
1.68886465122912	1.50126518813456	1.68744165321219	1.5623924382335	1.59202260070904	1.61718486783448	1.42129961667716	1.48461002433162	1.29085570588828	1.65808349284546	1.6554260629483	1.36186233681337	1.36375545477	0.825828206843274	0.930393333096778	1.17163444457811	1.2954437338452	1.57211842221102	1.52226219684145	0	0	0.221754903742254	1.44301015152586	1.36854166590032	1.59442476055172	1.45243715939691	1.48196772606577	1.53907853031257	1.73424391160153	1.65104738858773	1.81715103541215	1.86313722975703	1.75382503734889	0.180229366346507	0.0794007080259869	0	0	0	0.150043823159522	0	0.301272433942461	0	0.00514107390848101	0	0.0698701583094311	0	0	0	0	0
1.73534896137731	1.54725146682881	1.73392293977188	1.60856519986349	1.63827671119533	1.66350382300659	1.46699858885428	1.53054075948593	1.33595553279878	1.70450013154744	1.70183663081764	1.40731058414815	1.40921223056755	0.866473843133968	0.972494111243248	1.21600365236066	1.34056784477298	1.61831850221971	1.56831552115055	0	0	0.241335704944879	1.48879244852042	1.41401983767688	1.64068522545389	1.49825435540415	1.52788945128729	1.58518325463131	1.78081961725142	1.69744787191033	1.8638709061136	1.90992594762331	1.8004373193282	0.196917440489361	0.0876902681249325	0	0	0	0.164434881993525	0	0.325634427752496	0	0.00573011479268801	0	0.0772506212744741	0	0	0	0	0
5.52937071957643	5.33684041604168	5.52791793734526	5.39981987007159	5.43025579375114	5.45605938690703	5.25400725013727	5.31963220125393	5.11752788449933	5.49792251611485	5.49520520031198	5.19205349412013	5.19403242664941	4.60508317411844	4.72566100394876	4.990842964823	5.12236201103638	5.40981659277034	5.35850415994421	0	0	3.67325366449299	5.27655120214335	5.19903385989178	5.43272083758912	5.28632684370047	5.3169001306928	5.3758310181803	5.57564941706442	5.49072703024087	5.65997189868201	5.70663254970548	5.59559002774528	3.5608746836283	3.15213857058899	0	0	0	3.46524972356135	0	3.85003349561904	0	1.93045731066302	0	3.09174990256276	0	0	0	0	0
3.20549137559394	3.01311127709668	3.20403949570543	3.07603411464552	3.10644548152572	3.13222956084137	2.93036622821069	2.99592001289761	2.79407417585805	3.17406339531659	3.17134789658255	2.8684902657777	2.87046653826088	2.28319210177796	2.40322368376232	2.66762440916846	2.79890061517948	3.08602258124155	3.03475461387556	0	0	1.36803347340004	2.95288451235792	2.87546130237363	3.10890861073579	2.96264943073326	2.9931906957629	3.05206586672306	3.25174285198167	3.16687274596523	3.33602260892062	3.38266294792564	3.27167259827921	1.26109034318666	0.887891092249023	0	0	0	1.1712624033429	0	1.53857516622485	0	0.145877160875939	0	0.835770493790224	0	0	0	0	0
1.76885849025867	1.58043332691435	1.76743048122873	1.64186982524775	1.67163486271836	1.69690462930578	1.4999911383363	1.56368603729163	1.36855262714605	1.73796517405707	1.73529768187539	1.440137757362	1.44204503169664	0.896102392789007	1.00309804412897	1.24811728679058	1.37318098497052	1.65164110447798	1.60154152871739	0	0	0.256208025884163	1.52183992337517	1.44686675716159	1.67404755737264	1.5313248295107	1.56102879420812	1.61844309987497	1.81438921017292	1.73090229237448	1.89753520003172	1.94363544838216	1.83403094391164	0.209665919065673	0.0941308972438255	0	0	0	0.175479290708509	0	0.343963946720564	0	0.00619503429057264	0	0.0829955186241607	0	0	0	0	0
2.91535486713074	2.72311816413117	2.9139038489667	2.78598696328802	2.81637488730608	2.84214033611407	2.64045719238204	2.70594307598058	2.50434375491111	2.8839461988683	2.88123243524776	2.57865542924897	2.58062916501648	1.99494590874326	2.1144598351203	2.37811800833246	2.5091628669546	2.79596754858098	2.74474202463251	0	0	1.09499771408781	2.66295098889991	2.58561756907381	2.81883618863005	2.67270567631673	2.70321638634073	2.76203838270533	2.96158034610735	2.87676016786628	3.04581929257515	3.09244022685429	2.98149971552627	0.992779842351751	0.647949772819962	0	0	0	0.907871439668912	0	1.25997788683001	0	0.0808227759857688	0	0.601860713483546	0	0	0	0	0
1.72267551424933	1.53470861620994	1.72125028517234	1.59597343573702	1.62566361453882	1.65087372390521	1.45453112757429	1.5180124806446	1.3236454058429	1.69184442310689	1.68918251382156	1.39490894322514	1.39680835028964	0.855338404201458	0.960973937005857	1.20388560117215	1.32825133777123	1.60571957392516	1.55575508303046	0	0	0.235876802246415	1.47630311898934	1.40161033950811	1.62807046257027	1.48575586769208	1.51536353632004	1.57260933454375	1.76812221589661	1.68479639857408	1.8511357275023	1.89717273144808	1.78773033257341	0.192253848681276	0.0853575565172857	0	0	0	0.160405558721145	0	0.318869412060219	0	0.00556329934060404	0	0.0751721724812243	0	0	0	0	0
3.90523438597785	3.71273350112043	3.9037817804522	3.77570186546699	3.80613297947523	3.83193275082492	3.62991759734105	3.69552860673445	3.49347493573551	3.8737901428877	3.87107318293455	3.56797908342887	3.56995749473879	2.98133692029046	3.10180743850397	3.36683611230244	3.49830755571243	3.78569697110893	3.7343932476688	0	0	2.05283501925505	3.65245652072255	3.57495762121831	3.80859764832521	3.66223006155755	3.69279707554389	3.75171704921811	3.95150775290408	3.86659560418753	4.03582186851927	4.08247854243904	3.97144623614616	1.94156331018383	1.54034262692569	0	0	0	1.84713139884396	0	2.22835769834889	0	0.47719522407226	0	1.48177284155667	0	0	0	0	0
5.03125387265626	4.83872510762752	5.02980109966595	4.90170398168963	4.93213965383755	4.95794304712613	4.75589284452495	4.82151706649274	4.6194153986054	4.99980587630413	4.99708857911067	4.69393988569171	4.69591879096004	4.10698673519584	4.22755894901868	4.49273289010287	4.62424944634233	4.91170061982078	4.86038864247497	0	0	3.17533202559406	4.77843653353258	4.70092015585588	4.93460467806487	4.78821206522221	4.81878502414015	4.87771534085258	5.07753229138289	4.9926104399633	5.16185433550751	5.20851477855453	5.0974727908104	3.06301149188242	2.65467583053589	0	0	0	2.96744966485453	0	3.35204566905421	0	1.44315370016362	0	2.59438506954142	0	0	0	0	0
4.7328890154102	4.54036247734344	4.73143625579594	4.60334051191402	4.6337758199742	4.65957892395789	4.45753152102258	4.52315468756724	4.3210568538224	4.70144131884669	4.69872404859013	4.39557971608639	4.39755858189548	3.80865141661774	3.92921550213373	4.19437783535964	4.32589078749974	4.61333702763507	4.56202570958825	0	0	2.87724957461786	4.48007482934762	4.40255984786219	4.63624081581541	4.48985020200709	4.52042268604582	4.57935217657397	4.77916703063232	4.6942459542045	4.86348844148859	4.91014858349044	4.79910736902143	2.76501353566348	2.35725604456078	0	0	0	2.66954294635899	0	3.05386749957655	0	1.15997887295999	0	2.29710644324407	0	0	0	0	0
5.63809653890201	5.44556607678141	5.63664375571832	5.50854559059321	5.5389815402001	5.56478515395787	5.36273281781787	5.42835784409386	5.2262532542982	5.60664831409208	5.60393099637099	5.3007789796283	5.3027579149676	4.71380688978161	4.83438529852252	5.0995680860803	5.23108738895787	5.51854232200901	5.46722984223292	0	0	3.78195935725047	5.38527679693336	5.30775935525503	5.5414465860595	5.39505244981542	5.42562577062504	5.4845567169469	5.68437526512405	5.59945282311233	5.76869779183733	5.81535846429847	5.70431588727263	3.66957434835679	3.26079691009081	0	0	0	3.57394287596995	0	3.95874601365368	0	2.03805306650617	0	3.20039813200121	0	0	0	0	0
5.39005088502005	5.19752085231381	5.38859810441558	5.2605002042499	5.29093608365146	5.31673964162403	5.11468784533309	5.18031266809484	4.97820881763147	5.35860271801661	5.35588540548962	5.05273422964752	5.05471315737794	4.46576693211646	4.58634377331008	4.85152432240624	4.98304293029697	5.27049691206192	5.21918455941561	0	0	3.53396819939066	5.13723175104251	5.05971457858898	5.29340112403731	5.14700737325923	5.17758060249936	5.23651138951123	5.4363295334368	5.35140724086211	5.52065193804119	5.56731255245395	5.45627012453339	3.42159951154626	3.01293395201979	0	0	0	3.3259856710046	0	3.71073637570692	0	1.79306059516513	0	2.9525625418818	0	0	0	0	0
6.10147901357333	5.90894818577988	6.10002622819327	5.97192783743892	6.00236384682998	6.02816750809229	5.82611471223709	5.89173991181828	5.68963469243384	6.07003073953763	6.06731341739346	5.76416068457116	5.76613962638991	5.1771845137181	5.29776425734906	5.56294895111785	5.69446884582298	5.9819245889548	5.93061200091981	0	0	4.24529541984455	5.8486587538625	5.7711410829221	6.00482889735045	5.85843443285803	5.88900783164482	5.94793891362909	6.1477578060513	6.06283523678484	6.23208043674768	6.2787411586405	6.16769845464253	4.1328965088689	3.7240237475273	0	0	0	4.03725001679203	0	4.42209781620534	0	2.49881854041904	0	3.66360164443396	0	0	0	0	0
1.45028475208539	1.26626063836818	1.44888356176913	1.32605305891516	1.35509946518384	1.37979576825143	1.18834247282636	1.25000214849461	1.06213309115905	1.41999137743766	1.41737767633574	1.13068295791131	1.13251574102115	0.627185378687606	0.72218448681427	0.948012541437753	1.06655040246955	1.33558310696209	1.2867782782463	0	0	0.139497963990578	1.20946035009504	1.13715054358384	1.35745598832216	1.21863886029096	1.24742415732528	1.30322669841926	1.49500423119738	1.41307163086049	1.57686830704293	1.62235537788584	1.514320993521	0.111400195362146	0.0469019853446652	0	0	0	0.0915280466569163	0	0.195657871576628	0	0.00293011637396563	0	0.0410878145299212	0	0	0	0	0
2.31165926034434	2.12030874385007	2.31021357393069	2.18284383150081	2.21308689253265	2.23873717580266	2.03816639470078	2.10323349219578	1.90315234455498	2.28037006313078	2.27766703167546	1.9768217264306	1.97877984432915	1.40276686629972	1.51916222099958	1.7783008989943	1.90792642026314	2.19277572127851	2.14181236386873	0	0	0.584337750532708	2.06050921565073	1.98372908838319	2.21553689624484	2.07020080723875	2.10052301659973	2.15901674012306	2.35772384970157	2.27321259723774	2.44171009355942	2.48821081185826	2.3775789806174	0.504118103419199	0.268358695043123	0	0	0	0.440752177967005	0	0.721575611720862	0	0.0215022793174467	0	0.241542599892359	0	0	0	0	0
2.10207455891861	1.91145465207903	2.10063327636582	1.97371493304308	2.00383858153321	2.02939388040794	1.82973861814186	1.89446153957319	1.69562522132381	2.07088401742314	2.06818984585264	1.76876892048125	1.77071423835436	1.2024695628281	1.316393673279	1.57189383662488	1.70036248321549	1.9836066905485	1.93285930013792	0	0	0.43893929676315	1.85195743069893	1.77563138413915	2.00627926941443	1.86159717333043	1.8917644006176	1.94998793087771	2.14800621197596	2.0637501324278	2.2317834766423	2.27818470109636	2.1678082401974	0.370883900924829	0.183590718086436	0	0	0	0.318549255118143	0	0.559381179083399	0	0.0133560303033537	0	0.163691847275861	0	0	0	0	0
3.44814088484325	3.25569618948751	3.44668861685716	3.31864337390437	3.34906530154335	3.37485777311388	3.17291325111025	3.23849763635393	3.03654067035998	3.41670420668457	3.41398792645044	3.11100384180787	3.11298125790499	2.5249875702363	2.64525356492722	2.90998983639874	3.04137041412495	3.32863539103545	3.27734830176305	0	0	1.6027557235745	3.19544257174367	3.11797888924486	3.35152925416182	3.20521210090773	3.2357671352317	3.29466626541773	3.49440406924229	3.4095114772054	3.57870220324803	3.6253512793757	3.51433848851411	1.49353997743323	1.10588925493301	0	0	0	1.40130664347103	0	1.77592587244396	0	0.229975203412283	0	1.05050656712361	0	0	0	0	0
2.79804225647398	2.60589678779242	2.79659178672295	2.66873121121189	2.69910422021733	2.72485781482938	2.52328928657942	2.58873198843898	2.38728938663183	2.76664587820964	2.76393321875642	2.46153469791006	2.463506821101	1.87883205183278	1.99801855124803	2.26120593174829	2.39210384255328	2.67870678234368	2.62750825954956	0	0	0.988227779061935	2.54576751144766	2.46849118203743	2.70156435853306	2.55551569258668	2.58600696996155	2.64479514253146	2.84425118951225	2.75946278615239	2.928464159065	2.97507274033538	2.86416395415964	0.888807356538515	0.559803470587973	0	0	0	0.806760555048484	0	1.14985250402495	0	0.0629829753588898	0	0.516878229531149	0	0	0	0	0
1.41519577773802	1.23187996833432	1.41379892891222	1.29140876569896	1.32033957722946	1.34494347692485	1.15436427676023	1.21569963308028	1.0289801448484	1.38499944894094	1.38239444141632	1.09705239440539	1.09887340721925	0.599627045849613	0.692896489487718	0.915840983385216	1.03336437151154	1.30090003548822	1.25230304653414	0	0	0.129789097129572	1.17536588424796	1.10347866395478	1.32268705559182	1.18449558673399	1.21313430395977	1.26867880625259	1.45978378351123	1.3781028327312	1.5414395238108	1.58682668849892	1.47904779938526	0.103420274741649	0.043309581794812	0	0	0	0.084835762972984	0	0.182793450880284	0	0.00269505728523655	0	0.0379215137465408	0	0	0	0	0
1.62485503847208	1.43803359440153	1.62343677077287	1.49886979067325	1.52837288735672	1.55343382428633	1.3585158118934	1.42146505852563	1.22900328168549	1.5941797299271	1.59153179379456	1.29946868711876	1.30134854331639	0.770798503647913	0.873154148757362	1.11091335172873	1.23355362352905	1.50855311051995	1.45892599829821	0	0	0.196752814756669	1.38009655672636	1.30610148077206	1.53076511912139	1.38946918559299	1.41883680983854	1.47566210928353	1.67009127332485	1.58716888922268	1.75277263511819	1.79865094714331	1.68961513885873	0.159085540189888	0.0691279587569066	0	0	0	0.131921435609984	0	0.269759447107099	0	0.00442546567460367	0	0.0607456194446841	0	0	0	0	0
2.72240786218526	2.53033570181754	2.72095783317632	2.59314250701293	2.62350353174252	2.64924760092843	2.44777115217586	2.51317916794367	2.31186242252531	2.69102136076057	2.68830958864519	2.38605444968038	2.3880252779212	1.80415866645979	1.92308315056303	2.18589316680121	2.31667314043941	2.60311404932781	2.55193722063928	0	0	0.920884544216962	2.47023686970371	2.39300639206519	2.62596273554498	2.47997982468089	2.51045549195707	2.56921649112652	2.76860349730722	2.68384063050748	2.85279558745502	2.89939423898573	2.78851095346623	0.823604728639126	0.506267491755925	0	0	0	0.74372264682221	0	1.07990927681631	0	0.0534942821407375	0	0.465587785956534	0	0	0	0	0
2.89544475814174	2.70322185717649	2.89399382293491	2.76608545564266	2.79647112328349	2.8222347788085	2.62056897565639	2.68604832568157	2.48447271950696	2.86403794898117	2.86132435238965	2.55877435084243	2.56074784258812	1.97521734499668	2.09468164198638	2.35826851092255	2.48929112687733	2.77606528237451	2.72484384334972	0	0	1.07669889286247	2.64306041605656	2.56573563482689	2.79893224866767	2.65281411904167	2.68332188888516	2.7421387679399	2.94166773429305	2.85685236255847	3.02590275151989	3.07252181736584	2.96158610466224	0.974914155493954	0.632579295245252	0	0	0	0.890451265192094	0	1.24116263785251	0	0.0775014700473023	0	0.586998293774741	0	0	0	0	0
1.72769036807813	1.5396713419074	1.72626482263176	1.60095568435813	1.63065437805928	1.65587127414742	1.45946376559619	1.52296939054147	1.32851526228269	1.6968521959132	1.69418965135519	1.39981531509172	1.40171561574992	0.859739953305822	0.965528782839862	1.20867883157695	1.33312373979376	1.61070468210264	1.56072482830226	0	0	0.23802603688475	1.48124448424631	1.40651984674755	1.63306189117742	1.49070088789673	1.5203195027727	1.57758446089304	1.77314663217536	1.68980248081489	1.85617522498372	1.90221943005219	1.79275857540163	0.194088940387652	0.0862739687330868	0	0	0	0.161990367667429	0	0.321535308685442	0	0.00562873405293908	0	0.075988551702991	0	0	0	0	0
1.53797018301915	1.35240318215429	1.53655956003383	1.41277078329149	1.44206904746224	1.46696652590627	1.27360474000229	1.33597395862249	1.14558223585854	1.50746588737687	1.50483328421466	1.21518279814676	1.21704142773847	0.698044945980237	0.796992869079966	1.02929109682517	1.15007244837126	1.42238534518959	1.3731272671972	0	0	0.166326866887118	1.29497718551779	1.22174110034456	1.44444526837848	1.30426249358347	1.33336829720281	1.38973422105534	1.58297516998177	1.50049584681218	1.66529110711888	1.71099462205911	1.60240639962207	0.133614039548477	0.057093707865065	0	0	0	0.110260551080134	0	0.230739386471306	0	0.00360695373862067	0	0.0500874651227734	0	0	0	0	0
2.13434992760802	1.94359342144288	2.13290782112222	2.0059050600543	2.03605103336773	2.06162409365513	1.86179776724548	1.92658496337167	1.72751636983803	2.10314092991343	2.10044510103053	1.80075809116298	1.80270579701477	1.23302235016585	1.34740188830787	1.60357645313377	1.73226049312697	2.01580431994922	1.96501656297588	0	0	0.459905080115894	1.88403973352945	1.80762893131935	2.03849346310402	1.89368915852388	1.92388533303409	1.98215934951142	2.180306455358	2.09600263398313	2.2641228361782	2.31054268899456	2.20011842174678	0.389858110951295	0.195080145242367	0	0	0	0.335757364520546	0	0.583174440924186	0	0.0143776212799159	0	0.174169665006878	0	0	0	0	0
1.36455766619216	1.18236801865225	1.36316773458429	1.24147822638714	1.27022528522136	1.29468220674506	1.10549012251421	1.16631165361484	0.981408991402165	1.33451591600373	1.33192475159529	1.04872790161454	1.05053032231445	0.560724108238772	0.65134393216786	0.869811085477903	0.985741102871143	1.25090786726758	1.20264102430363	0	0	0.1167543001677	1.12630763562001	1.05508890335077	1.27255838040562	1.13536002104141	1.16376640382621	1.21890141199318	1.4089361129052	1.32765612957727	1.49025944402415	1.53548705681051	1.42811600845579	0.0927571013950889	0.0385658138922239	0	0	0	0.0759244028897673	0	0.165371723366465	0	0.00238743376603713	0	0.0337451922996293	0	0	0	0	0
1.68358271025139	1.49604324607885	1.68216007672533	1.55714803920526	1.58676840196224	1.61192285607652	1.41611225200919	1.47939476894878	1.28574036606567	1.65280970891936	1.65015301072497	1.3567051259896	1.35859721857669	0.821244843186127	0.925636849106013	1.16660678394411	1.29032547694006	1.56687073249407	1.51703218214595	0	0	0.219606426020115	1.43781276134039	1.36338085718811	1.58916979623138	1.44723556957405	1.47675355526372	1.53384232584366	1.72895095163614	1.64577555180508	1.81184068907944	1.85781857814448	1.74852766687469	0.178405100169987	0.0785042490381904	0	0	0	0.148475297634957	0	0.298582792993955	0	0.00507799692044916	0	0.0690729404361576	0	0	0	0	0
1.5629770551299	1.37702332454892	1.56156407303098	1.43753529751331	1.46689670341921	1.49184458440785	1.29800346687886	1.36055120036015	1.1695231344906	1.53241999277737	1.52978265926806	1.23938929762741	1.24125445070273	0.718739805291	0.8187186474025	1.05268074416111	1.17403180139072	1.4471710524615	1.39779925538838	0	0	0.174680486129604	1.31944000155418	1.2459704939437	1.46927786071274	1.32875218265796	1.35793858418262	1.41444600182493	1.60805341739812	1.52543736529016	1.69048219744671	1.73623971282734	1.62751324673644	0.140578347981761	0.0603470868260838	0	0	0	0.116164041085658	0	0.241530090755619	0	0.00382615195245243	0	0.0529654893831782	0	0	0	0	0
2.6966358427352	2.50459172055303	2.69518598231616	2.56738796339146	2.59774440454688	2.62348483045952	2.42204359553284	2.48743834756161	2.286169721837	2.66525311928067	2.6625416865733	2.3603413787941	2.36231171194031	1.77875368483001	1.89757820876774	2.16024411212661	2.29097901084617	2.57735796484166	2.52618943306555	0	0	0.898242620658619	2.44450453050275	2.36729158473841	2.60020325092275	2.45424548704331	2.48471518496214	2.54346579221886	2.74282639111018	2.65807329241895	2.82701049398949	2.87360534678233	2.76273181659488	0.801757674271147	0.488659746709548	0	0	0	0.722673975154284	0	1.05629463946113	0	0.0505791578839368	0	0.448778371969388	0	0	0	0	0
1.55071191803047	1.36494512823126	1.54930007603975	1.42538730342342	1.45471818669437	1.47964170480203	1.28603233903848	1.34849374703523	1.15777348511927	1.52018035744393	1.51754531015505	1.22751114681318	1.22937314424538	0.70856391330487	0.808042284580158	1.04119792742527	1.16227322221467	1.4350128134224	1.3856959924058	0	0	0.170543254128788	1.30743787963223	1.23408126853053	1.45709695784598	1.31673706540115	1.34588449366794	1.402323500776	1.59575378768182	1.51320381336102	1.67812804157871	1.72385946631814	1.61519979683758	0.13712640459851	0.0587310357059229	0	0	0	0.113236102807806	0	0.236193430597418	0	0.00371707819057572	0	0.0515355773112235	0	0	0	0	0
3.04736469019406	2.85505086243552	3.04591320851942	2.91794872456766	2.94834925716616	2.9741247264875	2.77234467557025	2.83786707479342	2.63613519577507	3.01594563434725	3.01323093745092	2.71050301279844	2.71247811259739	2.12593997748114	2.24573186089121	2.50978901801419	2.64095824738194	2.92793354872959	2.87668519749286	0	0	1.21789302258734	2.79485164066089	2.71746993657158	2.95081154161918	2.80461183002358	2.83513897209892	2.89398956628563	3.09360415304611	3.00875711925008	3.17786505203936	3.22449642472739	3.11352910424337	1.1131862123762	0.75368296293067	0	0	0	1.02570016015478	0	1.38581903217487	0	0.106289830818813	0	0.704533928857908	0	0	0	0	0
1.89953188282136	1.71004358780699	1.89809743578328	1.77187880092511	1.80181752978673	1.82722564534568	1.62898562016244	1.69317739431742	1.49625710108838	1.86849442879448	1.86581400107008	1.56859337683875	1.57051900355178	1.01396039438254	1.12422347341071	1.37423784539449	1.5009378993754	1.7817084249348	1.73129522608592	0	0	0.320349374087068	1.65101318099635	1.57538676387999	1.80424378592744	1.66057291849387	1.69050085698537	1.74830669493113	1.94525711362469	1.86139712195145	2.02870955096794	2.07495598653713	1.96497663937235	0.265334208957201	0.123349558342513	0	0	0	0.224196804755482	0	0.42146890473538	0	0.00838626867005561	0	0.109171259131948	0	0	0	0	0
4.23313115275128	4.04061429692205	4.2316784512933	4.10358868163825	4.13402240674371	4.15982425290314	3.95778902201643	4.02340759996934	3.82132643538128	4.20168475960431	4.19896760646337	3.89584223373211	3.89782092799046	3.30902195862908	3.42955071502981	3.69466258938459	3.8261598731893	4.1135846651542	4.0622762135468	0	0	2.37871742561341	3.98033067528039	3.90282176385813	4.13648727916951	3.99010535653578	4.02067577596798	4.07960167451084	4.27940741361484	4.1944897066917	4.36372607112678	4.41038490422734	4.29934705183812	2.26684728910954	1.86158341441877	0	0	0	2.17177137682244	0	2.55492038507959	0	0.720707767839148	0	1.80203995674619	0	0	0	0	0
4.11024494376042	3.91773272004184	4.10879227012563	3.98070535863729	4.01113832643729	4.03693957083485	3.83491016312942	3.90052654590076	3.6984533556707	4.07879917419407	4.07608207708346	3.77296577477132	3.77494438696184	3.18619716772145	3.30670902829727	3.57179676763675	3.70328655626632	3.99070108754008	3.93939400726548	0	0	2.25641640276658	3.85745102461638	3.77994501707505	4.01360313981943	3.86722537510449	3.8977948068256	3.95671898694038	4.15652036529927	4.07160427041873	4.24083770553909	4.28749591242262	4.17645966854604	2.14472048494173	1.74063815957295	0	0	0	2.04983224919983	0	2.43242152052655	0	0.624028063000574	0	1.68138040425668	0	0	0	0	0
3.45268838654598	3.26024279209271	3.45123611315853	3.3231903153997	3.35361239003053	3.3794049784076	3.17745932628386	3.24304413749889	3.04108562440234	3.42125158733292	3.41853529622199	3.11554945135357	3.11752688337202	2.52952317392942	2.64979243668707	2.91453338306554	3.04591541417653	3.33318238194995	3.2818950265188	0	0	1.60719186993703	3.19998880055286	3.12252455462907	3.3560763541096	3.20975839390114	3.24031361989567	3.29921308358289	3.49895173388959	3.41405882890282	3.58325012364652	3.62989932136372	3.51888621819561	1.49794381801221	1.11008360286441	0	0	0	1.40567610349484	0	1.78039916975058	0	0.231851219346559	0	1.05465264039568	0	0	0	0	0
4.31406537527538	4.1215461113063	4.3126126593528	4.18452140379964	4.21495552261303	4.24075768161565	4.03871942335327	4.10433914255202	3.90225383215885	4.28261865794383	4.27990147567404	3.97677138736903	3.97875012429387	3.3899242479713	3.51046178972411	3.77558621270463	3.90708739329337	4.19451751968399	4.14320835514613	0	0	2.45934711245991	4.06126148825263	3.98375106713181	4.2174204257344	4.07103634146963	4.10160727439882	4.16053406632384	4.36034207248255	4.27542352749823	4.44466141480827	4.49132057346085	4.38028188485128	2.3473861905161	1.94150514512701	0	0	0	2.2522124178807	0	2.63565310019395	0	0.78736634459301	0	1.88181206933416	0	0	0	0	0
4.58941827595999	4.39689349221737	4.58796552688297	4.45987086546725	4.49030588671173	4.51610876279074	4.31406356532676	4.37968590045181	4.17759108707192	4.55797081556059	4.55525356652407	4.25211266937981	4.25409150410472	3.6652039454074	3.78576162836457	4.05091481786402	4.18242493089893	4.46986728475792	4.41855648608317	0	0	2.73400117690368	4.33660657376589	4.25909269213959	4.49277086019133	4.34638182114787	4.37695393109561	4.43588277078683	4.6356959733134	4.55077550740031	4.72001688529884	4.7666767901454	4.65563618484115	2.62183161145137	2.21452835771541	0	0	0	2.52643277451811	0	2.91054377052164	0	1.02811113548459	0	2.15448949412835	0	0	0	0	0
4.30974478010447	4.1172256336687	4.30829206488787	4.18020088185638	4.21063498145419	4.23643712518799	4.03439901468211	4.10001867818019	3.89793357013156	4.27829807859526	4.27558089774715	3.97245103959439	3.9744297744368	3.38560521140326	3.5061423243475	3.77126613485029	3.90276712524685	4.19019699128026	4.13888786153821	0	0	2.45504138558199	4.0569410594908	3.97943071205383	4.21309988307742	4.06671590431489	4.0972868121819	4.15621356050381	4.35602145601523	4.27110295193378	4.44034076491762	4.48699990768116	4.37596125988453	2.34308489795925	1.93723402101639	0	0	0	2.24791590619902	0	2.63134234207462	0	0.783753495229886	0	1.87754826497703	0	0	0	0	0
4.45952660075303	4.26700399097026	4.45807386473382	4.32998054471333	4.36041521053569	4.38621780419478	4.18417533974128	4.24979664457841	4.04770557398723	4.42807943300953	4.42536221026898	4.12222557020078	4.12420436640672	3.53534110262239	3.65589085230859	3.92103271156201	4.05253930647398	4.33997684450749	4.28866668943775	0	0	2.60438487115929	4.2067179765649	4.12920545786974	4.36288015630475	4.21649306870417	4.24706471508115	4.30599274825798	4.50580390420117	4.42088419484189	4.5901241979809	4.6367838089417	4.52574395852123	2.49229757165774	2.08555571767929	0	0	0	2.3969875020612	0	2.78083420251947	0	0.912180767068544	0	2.02565351788488	0	0	0	0	0
4.76141993105568	4.56889310803971	4.75996716972989	4.63187125002663	4.66230660467337	4.68810974567486	4.48606198451119	4.55168528610119	4.34958696176483	4.72997219613287	4.72725492242962	4.42411003192988	4.42608890278791	3.83717855276928	3.95774367828565	4.22290749674294	4.35442091003643	4.64186778141057	4.59055637900374	0	0	2.90574436534893	4.50860534154596	4.43109018141293	4.66477160414671	4.51838073455394	4.54895327935527	4.60788287559699	4.80769799790805	4.72277682231653	4.89201948979398	4.938679670316	4.82763835690276	2.79349752195455	2.38566614874394	0	0	0	2.69801526803778	0	3.08237453215538	0	1.18659554082414	0	2.32549852221203	0	0	0	0	0
4.85376992801251	4.66124230112148	4.85231716185832	4.72422074614272	4.7546562322156	4.78045947764862	4.57841070587967	4.64403438844919	4.44193468009162	4.82232208487375	4.81960480144698	4.51645833677279	4.51843722187452	3.92951788716763	4.05008594672723	4.31525395526433	4.44676866953556	4.73421732171349	4.68290568131706	0	0	2.99799243362464	4.60095420033063	4.52343853621027	4.75712124193558	4.61072965074423	4.6413023669643	4.70023226143668	4.90004814051963	4.81512668517606	4.98436986099925	5.03103015019093	4.91998855764508	2.88571509853885	2.47767514160816	0	0	0	2.79019992214504	0	3.17465714519161	0	1.27349930183487	0	2.41745660575658	0	0	0	0	0
4.4286709775317	4.23614898697697	4.42721824523187	4.2991253072932	4.32955987187759	4.35536238509249	4.15332069910402	4.21894171047682	4.01685170596686	4.39722389314818	4.39450667789776	4.09137125040498	4.09335003563933	3.50449369166875	3.62504118181079	3.89017981390596	4.02168540674006	4.30912157305015	4.25781160130381	0	0	2.57360765214951	4.17586323007783	4.09835109959522	4.33202480975361	4.1856382779982	4.21620979233288	4.27513759578381	4.47494816877993	4.39002867491721	4.55926828646977	4.60592781371995	4.49488817832093	2.46154376332668	2.05496151666246	0	0	0	2.36625894814	0	2.75003043668684	0	0.885221109983155	0	1.99509813063282	0	0	0	0	0
4.59993321565687	4.4074082827489	4.59848046568389	4.470385712229	4.50082075786062	4.52662365331775	4.32457826832893	4.39020067414708	4.18810560395527	4.56848573517706	4.56576848433625	4.26262729509351	4.26460613246141	3.67571690671477	3.79627513404187	4.0614291009885	4.19293945542195	4.48038213971887	4.42907129688338	0	0	2.74449721588745	4.34712130226643	4.26960732712257	4.50328573324157	4.35689656030039	4.38746870205597	4.44639759708596	4.64621094003784	4.56129042221427	4.73053189444102	4.77719181945232	4.6661511623523	2.63232200140853	2.22498016700865	0	0	0	2.53691706772959	0	2.92104621224199	0	1.03765147181811	0	2.16493190350631	0	0	0	0	0
5.07023802898456	4.87770907039463	5.06878525483165	4.94068801742307	4.97112372121647	4.99692713965059	4.79487669370981	4.86050100741241	4.65839900626958	5.03879000657572	5.03607270704099	4.73292363458237	4.73490254328041	4.14596832401947	4.26654124437467	4.53171619441745	4.66323306392037	4.95068466619376	4.8993726315435	0	0	3.21429162736531	4.81742041580547	4.73990391677497	4.97358874791103	4.82719596131762	4.85776896151087	4.91669935003306	5.11651648278254	5.03159456400306	5.20083858194879	5.24749905116165	5.13645699620698	3.10196374366064	2.69357774696231	0	0	0	3.0063939783399	0	3.3910135952671	0	1.48079214255729	0	2.63327468557497	0	0	0	0	0
[truncated: 43 more columns]
