# Supplementary material for: Single-cell transcriptomic evidence for dense intracortical neuropeptide networks
Source: eLife. 2019 Nov 11;8:e47889. doi: 10.7554/eLife.47889 (PMC6881117; doi:10.7554/eLife.47889)
Supplement: Figure 6—source data 1. [file elife-47889-fig6-data1.zip › VISp_Types/14_VISp_Pdyn-Oprd1.csv]

0	0.560819937418476	0.783312307302094	0	0	0.119262080611962	0.502349649742647	1.55309991184371	1.37398021826534	0.802655394047311	0	0.55257999209394	1.09714548447315	0.675393667752217	0	0	0	0	0	0	0	1.42121892884063	0.328611820041729	1.55323218547661	0.517937885345158	0	0.456359418553263	0	0	0	0	0	0	0	0	0	0	0	0	0	0	0	0	0	0	0	0	0	0	0
0	0.327697146713589	0.500560733569317	0	0	0.0549904403857976	0.285767387395403	1.1996755686836	1.02850221082039	0.51646751987584	0	0.321692216145494	0.77195938712094	0.414259472847845	0	0	0	0	0	0	0	1.07333302029504	0.171188137133308	1.19980305845408	0.296789109599277	0	0.253936464880091	0	0	0	0	0	0	0	0	0	0	0	0	0	0	0	0	0	0	0	0	0	0	0
0	0.235327590383513	0.377106902758357	0	0	0.0358972851305998	0.202560520407025	1.02000124055036	0.856014341464683	0.390636748096938	0	0.230592751771236	0.616743118413387	0.305058866717771	0	0	0	0	0	0	0	0.898693861317933	0.116749582777917	1.02012432784889	0.211106468173543	0	0.178157499924136	0	0	0	0	0	0	0	0	0	0	0	0	0	0	0	0	0	0	0	0	0	0	0
0	0	0	0	0	0	0	0	0	0	0	0	0	0	0	0	0	0	0	0	0	0	0	0	0	0	0	0	0	0	0	0	0	0	0	0	0	0	0	0	0	0	0	0	0	0	0	0	0	0
0	0	0	0	0	0	0	0	0	0	0	0	0	0	0	0	0	0	0	0	0	0	0	0	0	0	0	0	0	0	0	0	0	0	0	0	0	0	0	0	0	0	0	0	0	0	0	0	0	0
0	0	0	0	0	0	0	0	0	0	0	0	0	0	0	0	0	0	0	0	0	0	0	0	0	0	0	0	0	0	0	0	0	0	0	0	0	0	0	0	0	0	0	0	0	0	0	0	0	0
0	0	0	0	0	0	0	0	0	0	0	0	0	0	0	0	0	0	0	0	0	0	0	0	0	0	0	0	0	0	0	0	0	0	0	0	0	0	0	0	0	0	0	0	0	0	0	0	0	0
0	0	0	0	0	0	0	0	0	0	0	0	0	0	0	0	0	0	0	0	0	0	0	0	0	0	0	0	0	0	0	0	0	0	0	0	0	0	0	0	0	0	0	0	0	0	0	0	0	0
0	0.000383410138599824	0.000736931164541653	0	0	4.59546408302059e-05	0.000316828721897528	0.00502226402759368	0.00328262295467514	0.000777077295606064	0	0.000373476518620499	0.00167015939807458	0.000542940208765149	0	0	0	0	0	0	0	0.00367480537854445	0.000164464932214408	0.00502382887308055	0.000333713445139083	0	0.000270400228139862	0	0	0	0	0	0	0	0	0	0	0	0	0	0	0	0	0	0	0	0	0	0	0
0	0	0	0	0	0	0	0	0	0	0	0	0	0	0	0	0	0	0	0	0	0	0	0	0	0	0	0	0	0	0	0	0	0	0	0	0	0	0	0	0	0	0	0	0	0	0	0	0	0
0	0	0	0	0	0	0	0	0	0	0	0	0	0	0	0	0	0	0	0	0	0	0	0	0	0	0	0	0	0	0	0	0	0	0	0	0	0	0	0	0	0	0	0	0	0	0	0	0	0
0	0	0	0	0	0	0	0	0	0	0	0	0	0	0	0	0	0	0	0	0	0	0	0	0	0	0	0	0	0	0	0	0	0	0	0	0	0	0	0	0	0	0	0	0	0	0	0	0	0
0	0	0	0	0	0	0	0	0	0	0	0	0	0	0	0	0	0	0	0	0	0	0	0	0	0	0	0	0	0	0	0	0	0	0	0	0	0	0	0	0	0	0	0	0	0	0	0	0	0
0	0.0271487749361552	0.0507805961378883	0	0	0.00334363979495443	0.0225526647762524	0.267056826145986	0.191489981455119	0.0533858906949654	0	0.0264660928127394	0.107690185470018	0.0379699681651669	0	0	0	0	0	0	0	0.209682338347527	0.0118510429934102	0.267119335707305	0.0237227605154167	0	0.0193191016253923	0	0	0	0	0	0	0	0	0	0	0	0	0	0	0	0	0	0	0	0	0	0	0
0	0	0	0	0	0	0	0	0	0	0	0	0	0	0	0	0	0	0	0	0	0	0	0	0	0	0	0	0	0	0	0	0	0	0	0	0	0	0	0	0	0	0	0	0	0	0	0	0	0
0	0	0	0	0	0	0	0	0	0	0	0	0	0	0	0	0	0	0	0	0	0	0	0	0	0	0	0	0	0	0	0	0	0	0	0	0	0	0	0	0	0	0	0	0	0	0	0	0	0
0	0.00791401330364121	0.0150914969798062	0	0	0.000955825983932222	0.0065495065404926	0.0941835549265755	0.0636985218997805	0.0158994937486326	0	0.00771069423728132	0.0335144997228315	0.0111668985465908	0	0	0	0	0	0	0	0.0707493903016605	0.00341156089689178	0.094210088892416	0.00689592495516617	0	0.00559559071735726	0	0	0	0	0	0	0	0	0	0	0	0	0	0	0	0	0	0	0	0	0	0	0
0	0.42100412552178	0.617674308948021	0	0	0.0777506634745692	0.371453914677561	1.35313547314808	1.17773219328597	0.635281892756152	0	0.413960343678499	0.910552174560817	0.520829343409803	0	0	0	0	0	0	0	1.22384093236782	0.230893994059003	1.35326552032121	0.384563856046211	0	0.333223759077458	0	0	0	0	0	0	0	0	0	0	0	0	0	0	0	0	0	0	0	0	0	0	0
0	0.204659420400538	0.333954771167973	0	0	0.0302453881170565	0.175341197465122	0.950738556192784	0.790373782284864	0.346477153507648	0	0.200408651648379	0.559450612709646	0.267786781233158	0	0	0	0	0	0	0	0.83197843986587	0.0997357805743105	0.950859396770881	0.18296510732345	0	0.15366171422815	0	0	0	0	0	0	0	0	0	0	0	0	0	0	0	0	0	0	0	0	0	0	0
0	0	0	0	0	0	0	0	0	0	0	0	0	0	0	0	0	0	0	0	0	0	0	0	0	0	0	0	0	0	0	0	0	0	0	0	0	0	0	0	0	0	0	0	0	0	0	0	0	0
0	0	0	0	0	0	0	0	0	0	0	0	0	0	0	0	0	0	0	0	0	0	0	0	0	0	0	0	0	0	0	0	0	0	0	0	0	0	0	0	0	0	0	0	0	0	0	0	0	0
0	0	0	0	0	0	0	0	0	0	0	0	0	0	0	0	0	0	0	0	0	0	0	0	0	0	0	0	0	0	0	0	0	0	0	0	0	0	0	0	0	0	0	0	0	0	0	0	0	0
0	0	0	0	0	0	0	0	0	0	0	0	0	0	0	0	0	0	0	0	0	0	0	0	0	0	0	0	0	0	0	0	0	0	0	0	0	0	0	0	0	0	0	0	0	0	0	0	0	0
0	0	0	0	0	0	0	0	0	0	0	0	0	0	0	0	0	0	0	0	0	0	0	0	0	0	0	0	0	0	0	0	0	0	0	0	0	0	0	0	0	0	0	0	0	0	0	0	0	0
0	0	0	0	0	0	0	0	0	0	0	0	0	0	0	0	0	0	0	0	0	0	0	0	0	0	0	0	0	0	0	0	0	0	0	0	0	0	0	0	0	0	0	0	0	0	0	0	0	0
0	0	0	0	0	0	0	0	0	0	0	0	0	0	0	0	0	0	0	0	0	0	0	0	0	0	0	0	0	0	0	0	0	0	0	0	0	0	0	0	0	0	0	0	0	0	0	0	0	0
0	0	0	0	0	0	0	0	0	0	0	0	0	0	0	0	0	0	0	0	0	0	0	0	0	0	0	0	0	0	0	0	0	0	0	0	0	0	0	0	0	0	0	0	0	0	0	0	0	0
0	0	0	0	0	0	0	0	0	0	0	0	0	0	0	0	0	0	0	0	0	0	0	0	0	0	0	0	0	0	0	0	0	0	0	0	0	0	0	0	0	0	0	0	0	0	0	0	0	0
0	0	0	0	0	0	0	0	0	0	0	0	0	0	0	0	0	0	0	0	0	0	0	0	0	0	0	0	0	0	0	0	0	0	0	0	0	0	0	0	0	0	0	0	0	0	0	0	0	0
0	0	0	0	0	0	0	0	0	0	0	0	0	0	0	0	0	0	0	0	0	0	0	0	0	0	0	0	0	0	0	0	0	0	0	0	0	0	0	0	0	0	0	0	0	0	0	0	0	0
0	0.156808032678988	0.263908366246571	0	0	0.0220572109178202	0.133319272615679	0.82780024814015	0.675368853902677	0.274560313348808	0	0.153383014665328	0.461958416362731	0.208415438685402	0	0	0	0	0	0	0	0.714641247086028	0.0742623862055082	0.827916101826194	0.13939685888523	0	0.116156575049659	0	0	0	0	0	0	0	0	0	0	0	0	0	0	0	0	0	0	0	0	0	0	0
0	0.170651081609404	0.284545623126055	0	0	0.0243495183843329	0.145417587416867	0.865617619724607	0.710518855257868	0.295781186389145	0	0.166977921561669	0.491334140893135	0.225754832395224	0	0	0	0	0	0	0	0.750572050010965	0.0814966673350475	0.865735160291188	0.151956383489935	0	0.126914291881112	0	0	0	0	0	0	0	0	0	0	0	0	0	0	0	0	0	0	0	0	0	0	0
0	0	0	0	0	0	0	0	0	0	0	0	0	0	0	0	0	0	0	0	0	0	0	0	0	0	0	0	0	0	0	0	0	0	0	0	0	0	0	0	0	0	0	0	0	0	0	0	0	0
0	0.00415405455215157	0.00795259093799484	0	0	0.000499802006164077	0.00343526126849364	0.0517574593036507	0.0344523511868433	0.00838205707629858	0	0.00404688261478623	0.017837724280045	0.00587191559884478	0	0	0	0	0	0	0	0.0384081180279206	0.00178631337064652	0.0517727499192287	0.00361764593657211	0	0.00293339336232699	0	0	0	0	0	0	0	0	0	0	0	0	0	0	0	0	0	0	0	0	0	0	0
0	0	0	0	0	0	0	0	0	0	0	0	0	0	0	0	0	0	0	0	0	0	0	0	0	0	0	0	0	0	0	0	0	0	0	0	0	0	0	0	0	0	0	0	0	0	0	0	0	0
0	0.000976902140837349	0.00187646799237969	0	0	0.000117159649689277	0.000807353109408451	0.0126921689565635	0.00832109440380911	0.00197855194645437	0	0.000951608810190919	0.00424573577899741	0.00138298070848295	0	0	0	0	0	0	0	0.00930881951855973	0.000419208631533023	0.012696088943964	0.000850353723319711	0	0.000689099535944193	0	0	0	0	0	0	0	0	0	0	0	0	0	0	0	0	0	0	0	0	0	0	0
0	0.000218985533476159	0.000420973296365852	0	0	2.62427197879041e-05	0.000180951464136253	0.00287504329250549	0.00187756006811186	0.000443915644676672	0	0.00021331087867626	0.000954521097723671	0.000310125903673654	0	0	0	0	0	0	0	0.00210228255900551	9.39243489542317e-05	0.00287594131791847	0.000190596482405126	0	0.000154431060556134	0	0	0	0	0	0	0	0	0	0	0	0	0	0	0	0	0	0	0	0	0	0	0
0	0.000241413420729727	0.00046407715672215	0	0	2.89310834619687e-05	0.000199484902705866	0.00316850710860879	0.00206945039838895	0.000489367270917181	0	0.000235157740951882	0.00105218929339649	0.000341884459873853	0	0	0	0	0	0	0	0.00231707876610932	0.000103545345579222	0.00316949646398134	0.000210117545563815	0	0.000170248754662802	0	0	0	0	0	0	0	0	0	0	0	0	0	0	0	0	0	0	0	0	0	0	0
0	0.000795196749930253	0.00152773592851588	0	0	9.53502027980281e-05	0.000657160257654255	0.0103571712834763	0.00678396956093003	0.00161088326383314	0	0.000774603825393467	0.00345843682188675	0.00112584189284324	0	0	0	0	0	0	0	0.00759082612846414	0.000341194388977724	0.0103603786801654	0.000692167789847104	0	0.000560891331856841	0	0	0	0	0	0	0	0	0	0	0	0	0	0	0	0	0	0	0	0	0	0	0
0	0	0	0	0	0	0	0	0	0	0	0	0	0	0	0	0	0	0	0	0	0	0	0	0	0	0	0	0	0	0	0	0	0	0	0	0	0	0	0	0	0	0	0	0	0	0	0	0	0
0	0	0	0	0	0	0	0	0	0	0	0	0	0	0	0	0	0	0	0	0	0	0	0	0	0	0	0	0	0	0	0	0	0	0	0	0	0	0	0	0	0	0	0	0	0	0	0	0	0
0	0	0	0	0	0	0	0	0	0	0	0	0	0	0	0	0	0	0	0	0	0	0	0	0	0	0	0	0	0	0	0	0	0	0	0	0	0	0	0	0	0	0	0	0	0	0	0	0	0
0	0	0	0	0	0	0	0	0	0	0	0	0	0	0	0	0	0	0	0	0	0	0	0	0	0	0	0	0	0	0	0	0	0	0	0	0	0	0	0	0	0	0	0	0	0	0	0	0	0
0	0	0	0	0	0	0	0	0	0	0	0	0	0	0	0	0	0	0	0	0	0	0	0	0	0	0	0	0	0	0	0	0	0	0	0	0	0	0	0	0	0	0	0	0	0	0	0	0	0
0	0	0	0	0	0	0	0	0	0	0	0	0	0	0	0	0	0	0	0	0	0	0	0	0	0	0	0	0	0	0	0	0	0	0	0	0	0	0	0	0	0	0	0	0	0	0	0	0	0
0	0	0	0	0	0	0	0	0	0	0	0	0	0	0	0	0	0	0	0	0	0	0	0	0	0	0	0	0	0	0	0	0	0	0	0	0	0	0	0	0	0	0	0	0	0	0	0	0	0
0	0	0	0	0	0	0	0	0	0	0	0	0	0	0	0	0	0	0	0	0	0	0	0	0	0	0	0	0	0	0	0	0	0	0	0	0	0	0	0	0	0	0	0	0	0	0	0	0	0
0	0.000360359607108335	0.000692643970037568	0	0	4.31908491989369e-05	0.000297779678039747	0.00472183731217711	0.00308589023142618	0.000730379475841642	0	0.000351022952813131	0.00156988945689282	0.000510304398610382	0	0	0	0	0	0	0	0.00345466190236748	0.000154574994828862	0.00472330905836622	0.000313649588920484	0	0.000254141839289165	0	0	0	0	0	0	0	0	0	0	0	0	0	0	0	0	0	0	0	0	0	0	0
0	0.00156799554005507	0.00300997804065195	0	0	0.00018816204043435	0.00129601058213329	0.0202089241267432	0.0132884981863475	0.0031735024933834	0	0.00152742488505843	0.00679928018936679	0.00221915276505245	0	0	0	0	0	0	0	0.0148558561220258	0.000673120297341866	0.0202151122112314	0.00136499681945961	0	0.00110627411579139	0	0	0	0	0	0	0	0	0	0	0	0	0	0	0	0	0	0	0	0	0	0	0
0	0.000643471535858173	0.00123643952132266	0	0	7.71453199249717e-05	0.000531756574319258	0.00839852207708479	0.00549677380247802	0.00130375677779464	0	0.000626804949741	0.00280019466217187	0.000911095036805549	0	0	0	0	0	0	0	0.006151618660801	0.000276066245578052	0.00840112877369209	0.00056008804369375	0	0.000453848726029167	0	0	0	0	0	0	0	0	0	0	0	0	0	0	0	0	0	0	0	0	0	0	0
0	0	0	0	0	0	0	0	0	0	0	0	0	0	0	0	0	0	0	0	0	0	0	0	0	0	0	0	0	0	0	0	0	0	0	0	0	0	0	0	0	0	0	0	0	0	0	0	0	0
0	0	0	0	0	0	0	0	0	0	0	0	0	0	0	0	0	0	0	0	0	0	0	0	0	0	0	0	0	0	0	0	0	0	0	0	0	0	0	0	0	0	0	0	0	0	0	0	0	0
0	0	0	0	0	0	0	0	0	0	0	0	0	0	0	0	0	0	0	0	0	0	0	0	0	0	0	0	0	0	0	0	0	0	0	0	0	0	0	0	0	0	0	0	0	0	0	0	0	0
0	0	0	0	0	0	0	0	0	0	0	0	0	0	0	0	0	0	0	0	0	0	0	0	0	0	0	0	0	0	0	0	0	0	0	0	0	0	0	0	0	0	0	0	0	0	0	0	0	0
0	0	0	0	0	0	0	0	0	0	0	0	0	0	0	0	0	0	0	0	0	0	0	0	0	0	0	0	0	0	0	0	0	0	0	0	0	0	0	0	0	0	0	0	0	0	0	0	0	0
0	0	0	0	0	0	0	0	0	0	0	0	0	0	0	0	0	0	0	0	0	0	0	0	0	0	0	0	0	0	0	0	0	0	0	0	0	0	0	0	0	0	0	0	0	0	0	0	0	0
0	0	0	0	0	0	0	0	0	0	0	0	0	0	0	0	0	0	0	0	0	0	0	0	0	0	0	0	0	0	0	0	0	0	0	0	0	0	0	0	0	0	0	0	0	0	0	0	0	0
0	0	0	0	0	0	0	0	0	0	0	0	0	0	0	0	0	0	0	0	0	0	0	0	0	0	0	0	0	0	0	0	0	0	0	0	0	0	0	0	0	0	0	0	0	0	0	0	0	0
0	0.000648084611713378	0.00124529752047274	0	0	7.76987413823618e-05	0.000535569254426739	0.00845819341787556	0.00553595954158111	0.00131309631705677	0	0.000631298628925421	0.00282021927482562	0.000917624691363695	0	0	0	0	0	0	0	0.00619543948830601	0.000278046219869406	0.00846081845519692	0.000564103727766487	0	0.000457103102917011	0	0	0	0	0	0	0	0	0	0	0	0	0	0	0	0	0	0	0	0	0	0	0
0	0	0	0	0	0	0	0	0	0	0	0	0	0	0	0	0	0	0	0	0	0	0	0	0	0	0	0	0	0	0	0	0	0	0	0	0	0	0	0	0	0	0	0	0	0	0	0	0	0
0	0	0	0	0	0	0	0	0	0	0	0	0	0	0	0	0	0	0	0	0	0	0	0	0	0	0	0	0	0	0	0	0	0	0	0	0	0	0	0	0	0	0	0	0	0	0	0	0	0
0	0	0	0	0	0	0	0	0	0	0	0	0	0	0	0	0	0	0	0	0	0	0	0	0	0	0	0	0	0	0	0	0	0	0	0	0	0	0	0	0	0	0	0	0	0	0	0	0	0
0	0.921706122805786	1.17993944173523	0	0	0.274309552472893	0.849632881866535	1.99033101826925	1.80714186835925	1.20151041747979	0	0.911682593925098	1.51938440408137	1.05731038935024	0	0	0	0	0	0	0	1.85562562519808	0.618275324756747	1.99046570809837	0.869071677080167	0	0.791212155339779	0	0	0	0	0	0	0	0	0	0	0	0	0	0	0	0	0	0	0	0	0	0	0
0	1.11116353467857	1.3786600741292	0	0	0.385212104791755	1.03530300519926	2.19848528124997	2.01439877853072	1.40077741929874	0	1.10065201321586	1.7241812740988	1.25233420907111	0	0	0	0	0	0	0	2.06315817015006	0.786081609786295	2.19862050083114	1.0558293024056	0	0.973285700641761	0	0	0	0	0	0	0	0	0	0	0	0	0	0	0	0	0	0	0	0	0	0	0
0	0.276463981698318	0.433183007982686	0	0	0.0440036211175087	0.23939902639152	1.10450996123871	0.936787261881854	0.447878124981705	0	0.271130514384277	0.688659049100765	0.354215648695202	0	0	0	0	0	0	0	0.980581992650307	0.140406217216229	1.10463534620946	0.249101523921181	0	0.211547158582039	0	0	0	0	0	0	0	0	0	0	0	0	0	0	0	0	0	0	0	0	0	0	0
0	0.518980298094137	0.734745336538814	0	0	0.105847378467558	0.462903197971413	1.49603994497068	1.31781550317723	0.753646831052962	0	0.511059188468675	1.04333380870787	0.62967547053206	0	0	0	0	0	0	0	1.36478139796493	0.298386607612627	1.49617168401052	0.477822915696993	0	0.419024316453505	0	0	0	0	0	0	0	0	0	0	0	0	0	0	0	0	0	0	0	0	0	0	0
0	1.22658220503928	1.49797238477605	0	0	0.462236769372758	1.14909537134073	2.32164399311735	2.13719664516361	1.52031573015544	0	1.21586226956234	1.84598452163617	1.3701067512063	0	0	0	0	0	0	0	2.18606698683563	0.891921792154439	2.32177942541485	1.17009073129167	0	1.08551474091348	0	0	0	0	0	0	0	0	0	0	0	0	0	0	0	0	0	0	0	0	0	0	0
0	2.02329892473114	2.30525910002303	0	0	1.13102846919793	1.94129109849523	3.13903641244851	2.95365470753881	2.32820526980525	0	2.01200317943959	2.65985265392809	2.17325547754846	0	0	0	0	0	0	0	3.00281263522342	1.66104684997468	3.13917239472336	1.96359699263535	0	1.87330349504248	0	0	0	0	0	0	0	0	0	0	0	0	0	0	0	0	0	0	0	0	0	0	0
0	1.82007437407131	2.10084878773158	0	0	0.944353610885143	1.73858159004509	2.93351616333066	2.74823611918622	2.12372810114839	0	1.80884396266032	2.45471687836892	1.96930632272691	0	0	0	0	0	0	0	2.79736273590628	1.46104070401084	2.93365208582375	1.76073769577302	0	1.67110063008366	0	0	0	0	0	0	0	0	0	0	0	0	0	0	0	0	0	0	0	0	0	0	0
0	1.56814720451169	1.84641646645614	0	0	0.725310632692705	1.48773594433875	2.6767194604877	2.49165676189146	1.86915389709147	0	1.55705420638785	2.19874132174671	1.71585081742495	0	0	0	0	0	0	0	2.54071645437296	1.21580733694751	2.67685525512345	1.50957792307804	0	1.42131500456487	0	0	0	0	0	0	0	0	0	0	0	0	0	0	0	0	0	0	0	0	0	0	0
0	0.00258642900147399	0.00495966512262958	0	0	0.000310696314651472	0.00213822068238546	0.032885590982363	0.0217315825264637	0.0052284753145732	0	0.0025195835156703	0.0111720882006997	0.00365874341337322	0	0	0	0	0	0	0	0.0242673293379733	0.00111106380725196	0.0328955162690531	0.0022519214118432	0	0.00182544320444187	0	0	0	0	0	0	0	0	0	0	0	0	0	0	0	0	0	0	0	0	0	0	0
0	1.0743436523079	1.34035485509957	0	0	0.362104574842315	0.999098101008397	2.15869454027552	1.97474817678868	1.36238541968765	0	1.06391111892618	1.68491611086533	1.2146185775435	0	0	0	0	0	0	0	2.02346449663178	0.752838614152978	2.15882967719767	1.01944735019515	0	0.937668977492073	0	0	0	0	0	0	0	0	0	0	0	0	0	0	0	0	0	0	0	0	0	0	0
0	2.57230029385486	2.85568202545905	0	0	1.65925647967323	2.48967234040801	3.69078229217888	3.50527972386569	2.87870809260698	0	2.56092597421264	3.21114111107414	2.72312655581932	0	0	0	0	0	0	0	3.55447488342313	2.2061463678654	3.6909183455094	2.5121587517634	0	2.42107313742943	0	0	0	0	0	0	0	0	0	0	0	0	0	0	0	0	0	0	0	0	0	0	0
0	2.48984308702956	2.77310797478253	0	0	1.57854732521431	2.40726621457284	3.60809981711214	3.42260714173093	2.79612748523463	0	2.47847523599504	3.12849609036249	2.64059782216413	0	0	0	0	0	0	0	3.47179925350933	2.12401168039474	3.60823586462735	2.42973774949515	0	2.33871745573842	0	0	0	0	0	0	0	0	0	0	0	0	0	0	0	0	0	0	0	0	0	0	0
0	2.76641106826263	3.04999414476783	0	0	1.8503372952601	2.6836950458795	3.88528111612389	3.69976151763864	3.07303150602001	0	2.75502559762873	3.40557545371051	2.91736060251213	0	0	0	0	0	0	0	3.748961923903	2.39970061153393	3.88541717946488	2.70620710866416	0	2.6150088442539	0	0	0	0	0	0	0	0	0	0	0	0	0	0	0	0	0	0	0	0	0	0	0
0	2.64780266105503	2.9312735484763	0	0	1.73341995701594	2.56513571779421	3.76645650886311	3.58094639686669	2.95430461735231	0	2.63642340441044	3.28678676599383	2.79868350543404	0	0	0	0	0	0	0	3.63014388048731	2.2814024222418	3.76659256662792	2.5876334850765	0	2.49649800316548	0	0	0	0	0	0	0	0	0	0	0	0	0	0	0	0	0	0	0	0	0	0	0
0	2.01729513042327	2.29922768047946	0	0	1.1254180273669	1.93529932633039	3.13297920086442	2.94759985560846	2.32217229487094	0	2.00600090938765	2.65380436922028	2.16723479305004	0	0	0	0	0	0	0	2.99675705647501	1.65511840869405	3.13311518175183	1.95760172266524	0	1.86732356257077	0	0	0	0	0	0	0	0	0	0	0	0	0	0	0	0	0	0	0	0	0	0	0
0	0.444472035852475	0.646197080434154	0	0	0.0840725535067512	0.393231258595411	1.38876035633486	1.21256653424261	0.664153127917017	0	0.437199916217979	0.943357562701182	0.547154744614833	0	0	0	0	0	0	0	1.25891507350703	0.24662591918087	1.38889087871016	0.406808075019663	0	0.353553141552441	0	0	0	0	0	0	0	0	0	0	0	0	0	0	0	0	0	0	0	0	0	0	0
0	0.48963327244904	0.700206867183439	0	0	0.0969545070206598	0.435369006749991	1.45473918144643	1.27723883173153	0.718762567198091	0	0.481954695602381	1.00464750619582	0.597352792759282	0	0	0	0	0	0	0	1.32398435523768	0.277676564587328	1.45487048729265	0.449784088998529	0	0.393074983415023	0	0	0	0	0	0	0	0	0	0	0	0	0	0	0	0	0	0	0	0	0	0	0
0	1.38426028292341	1.65950996705072	0	0	0.577789189629317	1.3051408352662	2.48692748777524	2.30213149556032	1.68207522607184	0	1.37333180826977	2.00995542677407	1.53012629262579	0	0	0	0	0	0	0	2.35110909646827	1.03980416016523	2.48706312542878	1.32660833600026	0	1.23997920126501	0	0	0	0	0	0	0	0	0	0	0	0	0	0	0	0	0	0	0	0	0	0	0
0	0.00406713838780435	0.00778690657324694	0	0	0.00048930141766445	0.00336332639028088	0.0507305671969928	0.0337555398739774	0.00820750948178096	0	0.00396219861745025	0.0174701922990935	0.00574929350276505	0	0	0	0	0	0	0	0.0376347122598237	0.00174883818377516	0.0507455718249917	0.00354190744832283	0	0.00287193295489816	0	0	0	0	0	0	0	0	0	0	0	0	0	0	0	0	0	0	0	0	0	0	0
0	0	0	0	0	0	0	0	0	0	0	0	0	0	0	0	0	0	0	0	0	0	0	0	0	0	0	0	0	0	0	0	0	0	0	0	0	0	0	0	0	0	0	0	0	0	0	0	0	0
0	0.00338359649575181	0.00648285239619527	0	0	0.000406785155658434	0.00279768957659768	0.0425762321892917	0.0282411518718287	0.00683357085999689	0	0.0032962265182568	0.0145714682807035	0.00478459477225848	0	0	0	0	0	0	0	0.0315093376582879	0.00145426770499119	0.0425889416777864	0.00294633904222194	0	0.00238871044899812	0	0	0	0	0	0	0	0	0	0	0	0	0	0	0	0	0	0	0	0	0	0	0
0	0.00178851858828949	0.00343250178560346	0	0	0.000214673148053382	0.00147834670851571	0.0229828407836029	0.0151289786874196	0.0036188853950634	0	0.00174225350897395	0.00774900105254842	0.00253098812593832	0	0	0	0	0	0	0	0.0169092252733505	0.000767899264452519	0.022989855996768	0.00155702125450347	0	0.00126195492512352	0	0	0	0	0	0	0	0	0	0	0	0	0	0	0	0	0	0	0	0	0	0	0
0	0.00208914003217588	0.00400817835186794	0	0	0.000250832703534999	0.00172693679420561	0.0267382276878814	0.0176269547043689	0.00422566920759377	0	0.00203511673532336	0.00904111713525152	0.00295598279602378	0	0	0	0	0	0	0	0.01969453758135	0.000897148059368134	0.0267463542983815	0.00181881310954764	0	0.00147421956421795	0	0	0	0	0	0	0	0	0	0	0	0	0	0	0	0	0	0	0	0	0	0	0
0	0	0	0	0	0	0	0	0	0	0	0	0	0	0	0	0	0	0	0	0	0	0	0	0	0	0	0	0	0	0	0	0	0	0	0	0	0	0	0	0	0	0	0	0	0	0	0	0	0
0	0.00104367782647975	0.00200459133010572	0	0	0.000125176513758507	0.00086255085640032	0.0135473667836825	0.00888477581900103	0.00211362852733589	0	0.00101665760495258	0.00453478801513992	0.00147746652356947	0	0	0	0	0	0	0	0.00993864844672241	0.000447883097204642	0.0135515468015625	0.0009084882960589	0	0.00073621928138749	0	0	0	0	0	0	0	0	0	0	0	0	0	0	0	0	0	0	0	0	0	0	0
0	0.00205257264666905	0.00393817292318578	0	0	0.000246433103716348	0.00169669687634427	0.0262830175719466	0.017323776883192	0.00415188328793912	0	0.00199949277459514	0.00888410250835118	0.00290429323779437	0	0	0	0	0	0	0	0.0193565841000036	0.000881423600301219	0.0262910099756044	0.00178696767817367	0	0.00144839753269637	0	0	0	0	0	0	0	0	0	0	0	0	0	0	0	0	0	0	0	0	0	0	0
0	0.000624153706654842	0.00119934460709961	0	0	7.48278548939085e-05	0.000515790578236101	0.00814855870854982	0.00533264475156836	0.00126464519081206	0	0.000607987122373495	0.002716331385316	0.000883750982775671	0	0	0	0	0	0	0	0.00596807050873739	0.000267774987232679	0.00815108854846623	0.000543271926919379	0	0.000440220728420289	0	0	0	0	0	0	0	0	0	0	0	0	0	0	0	0	0	0	0	0	0	0	0
0	0	0	0	0	0	0	0	0	0	0	0	0	0	0	0	0	0	0	0	0	0	0	0	0	0	0	0	0	0	0	0	0	0	0	0	0	0	0	0	0	0	0	0	0	0	0	0	0	0
0	0.000965430976499348	0.00185445630507258	0	0	0.000115782569474263	0.000797871027261868	0.0125451010835418	0.00822419657249237	0.00195534546895819	0	0.000940434328505273	0.00419606560009685	0.0013667487099271	0	0	0	0	0	0	0	0.00920054114682369	0.000414282997335902	0.0125489763020142	0.000840367102336809	0	0.000681005212312885	0	0	0	0	0	0	0	0	0	0	0	0	0	0	0	0	0	0	0	0	0	0	0
0	0	0	0	0	0	0	0	0	0	0	0	0	0	0	0	0	0	0	0	0	0	0	0	0	0	0	0	0	0	0	0	0	0	0	0	0	0	0	0	0	0	0	0	0	0	0	0	0	0
0	0	0	0	0	0	0	0	0	0	0	0	0	0	0	0	0	0	0	0	0	0	0	0	0	0	0	0	0	0	0	0	0	0	0	0	0	0	0	0	0	0	0	0	0	0	0	0	0	0
[truncated: 43 more columns]
