# Supplementary material for: Single-cell transcriptomic evidence for dense intracortical neuropeptide networks
Source: eLife. 2019 Nov 11;8:e47889. doi: 10.7554/eLife.47889 (PMC6881117; doi:10.7554/eLife.47889)
Supplement: Figure 6—source data 1. [file elife-47889-fig6-data1.zip › VISp_Types/31_VISp_Pthlh-Pth1r.csv]

0	0	0	0	0	0	0	0	0	0	0	0	0	0	0	0	0	0	0	0	0	0	0	0	0	0	0	0	0	0	0	0	0	0	0	0	0	0	0	0	0	0	0	0	0	0	0	0	0	0
0	0	0	0	0	0	0	0	0	0	0	0	0	0	0	0	0	0	0	0	0	0	0	0	0	0	0	0	0	0	0	0	0	0	0	0	0	0	0	0	0	0	0	0	0	0	0	0	0	0
0	0	0	0	0	0	0	0	0	0	0	0	0	0	0	0	0	0	0	0	0	0	0	0	0	0	0	0	0	0	0	0	0	0	0	0	0	0	0	0	0	0	0	0	0	0	0	0	0	0
0.000990017854796267	0	0	0	0.0575681897000309	0.435890629144571	0.499165304738976	0.840292827654447	0.559198803474431	0.0831250532311021	0	0	0	0.165202437234144	0.269167111000592	0.570358088350697	0.11110974778117	0.137225285693488	0.194450860634678	0.957048508055404	0.840517212332386	0	0.270928585675194	0.868277937980107	0.0588082505579601	0.0729113775332279	0.509504587575034	0.711539388741111	0.000799909054162062	0.0206587573877416	0.0351665685848999	0	0.59439604072862	0.376445991702943	0	0	0	0.000431828137628461	0.327478071086345	0	0	0.0542822286924536	0.163812828576847	0.346117798667828	0.554052032490867	0	0.303169985202834	0.704124688861953	0.255164215150025	0.623395918147952
8.50807822895789e-05	0	0	0	0.00525280663439063	0.0600826860960303	0.0737580694426956	0.178540225517895	0.0882338256766835	0.00779453089742773	0	0	0	0.0169230948511773	0.0308842255634101	0.0910946922216889	0.0107361255781534	0.0136380088205884	0.0205622713002077	0.228349344446349	0.178628645347168	0	0.0311464330569781	0.189782391493601	0.00537304811732183	0.00676255981952108	0.0761437924925141	0.132260104176212	6.8729336108542e-05	0.00181260755551202	0.0031332873148875	0	0.0974449617704764	0.0486011154915761	0	0	0	3.70889219551112e-05	0.0400602491201932	0	0	0.00493568177886716	0.0167554860106997	0.0432179186322225	0.0869327119536557	0	0.0361085719728823	0.129857914961776	0.028831741320604	0.105455328668126
0	0	0	0	0	0	0	0	0	0	0	0	0	0	0	0	0	0	0	0	0	0	0	0	0	0	0	0	0	0	0	0	0	0	0	0	0	0	0	0	0	0	0	0	0	0	0	0	0	0
0.0132763503771237	0	0	0	0.466563762862806	1.38930475500822	1.48184706942697	1.91149319706632	1.56457456283366	0.587626903417381	0	0	0	0.863067184597247	1.10302986558688	1.57950124005034	0.695966351680341	0.782065827251239	0.938614424722376	2.0437854216308	1.91175223964758	0	1.10653525661413	1.94364568499209	0.473100944833538	0.542378107552261	1.49641110865986	1.75894357957965	0.0107559118510356	0.22080150103673	0.331874706138374	0	1.61123072791127	1.29580215047481	0	0	0	0.00583714776588371	1.2124520849846	0	0	0.448844316469389	0.859266799444864	1.24496504509235	1.55764599328732	0	1.16838414760889	1.74988406654566	1.07464524158983	1.64879875143775
0.00995382943404578	0	0	0	0.387375816250877	1.26851244858298	1.3599163568058	1.78653695400458	1.44181056662322	0.497337013351994	0	0	0	0.756030903696246	0.987730983414539	1.45660292780782	0.597884521056389	0.678964796584654	0.828488877736455	1.9183569902917	1.78679492493006	0	0.991145456517112	1.81856117497668	0.393239343844946	0.45591230187877	1.37432207703221	1.63474304021353	0.00805830554769774	0.174615862763692	0.268768189702119	0	1.48806166007883	1.17643066876992	0	0	0	0.00436696830922012	1.09462725724111	0	0	0.371528679926017	0.752399938146846	1.12650203715185	1.43494591461369	0	1.05150249891426	1.62573725790002	0.960109474858634	1.52533346914359
0	0	0	0	0	0	0	0	0	0	0	0	0	0	0	0	0	0	0	0	0	0	0	0	0	0	0	0	0	0	0	0	0	0	0	0	0	0	0	0	0	0	0	0	0	0	0	0	0	0
0	0	0	0	0	0	0	0	0	0	0	0	0	0	0	0	0	0	0	0	0	0	0	0	0	0	0	0	0	0	0	0	0	0	0	0	0	0	0	0	0	0	0	0	0	0	0	0	0	0
0	0	0	0	0	0	0	0	0	0	0	0	0	0	0	0	0	0	0	0	0	0	0	0	0	0	0	0	0	0	0	0	0	0	0	0	0	0	0	0	0	0	0	0	0	0	0	0	0	0
0	0	0	0	0	0	0	0	0	0	0	0	0	0	0	0	0	0	0	0	0	0	0	0	0	0	0	0	0	0	0	0	0	0	0	0	0	0	0	0	0	0	0	0	0	0	0	0	0	0
0	0	0	0	0	0	0	0	0	0	0	0	0	0	0	0	0	0	0	0	0	0	0	0	0	0	0	0	0	0	0	0	0	0	0	0	0	0	0	0	0	0	0	0	0	0	0	0	0	0
0	0	0	0	0	0	0	0	0	0	0	0	0	0	0	0	0	0	0	0	0	0	0	0	0	0	0	0	0	0	0	0	0	0	0	0	0	0	0	0	0	0	0	0	0	0	0	0	0	0
0	0	0	0	0	0	0	0	0	0	0	0	0	0	0	0	0	0	0	0	0	0	0	0	0	0	0	0	0	0	0	0	0	0	0	0	0	0	0	0	0	0	0	0	0	0	0	0	0	0
0	0	0	0	0	0	0	0	0	0	0	0	0	0	0	0	0	0	0	0	0	0	0	0	0	0	0	0	0	0	0	0	0	0	0	0	0	0	0	0	0	0	0	0	0	0	0	0	0	0
0	0	0	0	0	0	0	0	0	0	0	0	0	0	0	0	0	0	0	0	0	0	0	0	0	0	0	0	0	0	0	0	0	0	0	0	0	0	0	0	0	0	0	0	0	0	0	0	0	0
0	0	0	0	0	0	0	0	0	0	0	0	0	0	0	0	0	0	0	0	0	0	0	0	0	0	0	0	0	0	0	0	0	0	0	0	0	0	0	0	0	0	0	0	0	0	0	0	0	0
0	0	0	0	0	0	0	0	0	0	0	0	0	0	0	0	0	0	0	0	0	0	0	0	0	0	0	0	0	0	0	0	0	0	0	0	0	0	0	0	0	0	0	0	0	0	0	0	0	0
0	0	0	0	0	0	0	0	0	0	0	0	0	0	0	0	0	0	0	0	0	0	0	0	0	0	0	0	0	0	0	0	0	0	0	0	0	0	0	0	0	0	0	0	0	0	0	0	0	0
0	0	0	0	0	0	0	0	0	0	0	0	0	0	0	0	0	0	0	0	0	0	0	0	0	0	0	0	0	0	0	0	0	0	0	0	0	0	0	0	0	0	0	0	0	0	0	0	0	0
0	0	0	0	0	0	0	0	0	0	0	0	0	0	0	0	0	0	0	0	0	0	0	0	0	0	0	0	0	0	0	0	0	0	0	0	0	0	0	0	0	0	0	0	0	0	0	0	0	0
0	0	0	0	0	0	0	0	0	0	0	0	0	0	0	0	0	0	0	0	0	0	0	0	0	0	0	0	0	0	0	0	0	0	0	0	0	0	0	0	0	0	0	0	0	0	0	0	0	0
0	0	0	0	0	0	0	0	0	0	0	0	0	0	0	0	0	0	0	0	0	0	0	0	0	0	0	0	0	0	0	0	0	0	0	0	0	0	0	0	0	0	0	0	0	0	0	0	0	0
0	0	0	0	0	0	0	0	0	0	0	0	0	0	0	0	0	0	0	0	0	0	0	0	0	0	0	0	0	0	0	0	0	0	0	0	0	0	0	0	0	0	0	0	0	0	0	0	0	0
0	0	0	0	0	0	0	0	0	0	0	0	0	0	0	0	0	0	0	0	0	0	0	0	0	0	0	0	0	0	0	0	0	0	0	0	0	0	0	0	0	0	0	0	0	0	0	0	0	0
0	0	0	0	0	0	0	0	0	0	0	0	0	0	0	0	0	0	0	0	0	0	0	0	0	0	0	0	0	0	0	0	0	0	0	0	0	0	0	0	0	0	0	0	0	0	0	0	0	0
0	0	0	0	0	0	0	0	0	0	0	0	0	0	0	0	0	0	0	0	0	0	0	0	0	0	0	0	0	0	0	0	0	0	0	0	0	0	0	0	0	0	0	0	0	0	0	0	0	0
0	0	0	0	0	0	0	0	0	0	0	0	0	0	0	0	0	0	0	0	0	0	0	0	0	0	0	0	0	0	0	0	0	0	0	0	0	0	0	0	0	0	0	0	0	0	0	0	0	0
0	0	0	0	0	0	0	0	0	0	0	0	0	0	0	0	0	0	0	0	0	0	0	0	0	0	0	0	0	0	0	0	0	0	0	0	0	0	0	0	0	0	0	0	0	0	0	0	0	0
0	0	0	0	0	0	0	0	0	0	0	0	0	0	0	0	0	0	0	0	0	0	0	0	0	0	0	0	0	0	0	0	0	0	0	0	0	0	0	0	0	0	0	0	0	0	0	0	0	0
0	0	0	0	0	0	0	0	0	0	0	0	0	0	0	0	0	0	0	0	0	0	0	0	0	0	0	0	0	0	0	0	0	0	0	0	0	0	0	0	0	0	0	0	0	0	0	0	0	0
0	0	0	0	0	0	0	0	0	0	0	0	0	0	0	0	0	0	0	0	0	0	0	0	0	0	0	0	0	0	0	0	0	0	0	0	0	0	0	0	0	0	0	0	0	0	0	0	0	0
0	0	0	0	0	0	0	0	0	0	0	0	0	0	0	0	0	0	0	0	0	0	0	0	0	0	0	0	0	0	0	0	0	0	0	0	0	0	0	0	0	0	0	0	0	0	0	0	0	0
0	0	0	0	0	0	0	0	0	0	0	0	0	0	0	0	0	0	0	0	0	0	0	0	0	0	0	0	0	0	0	0	0	0	0	0	0	0	0	0	0	0	0	0	0	0	0	0	0	0
5.34583879960473e-05	0	0	0	0.00330776088258018	0.0387086027875731	0.0477824813086616	0.120402995121443	0.057491599789356	0.00491363076343623	0	0	0	0.0107095593387647	0.019659482775727	0.0594230056964857	0.0067764563142668	0.00861866360529104	0.0130325318804556	0.156749064550445	0.120466508896775	0	0.0198285599510156	0.128507573256055	0.00338365185510867	0.00426121073548104	0.0493752802269846	0.0876665816448022	4.31840623694625e-05	0.00113974836744791	0.00197128928472478	0	0.0637248897950428	0.0311649413298774	0	0	0	2.3303420699144e-05	0.0255979085022923	0	0	0.00310764322855692	0.0106027403071411	0.0276516704028398	0.0566145704897257	0	0.0230350843375244	0.0859954754385643	0.0183372489647443	0.0691802303515949
0.00147171757358981	0	0	0	0.0830814787017851	0.552744570530516	0.623982916968832	0.991656864373859	0.690463764960314	0.118515489411001	0	0	0	0.227487643203064	0.357352742263695	0.70271682247792	0.156439983850009	0.19108775475718	0.264824996801928	1.11346949419559	0.9918923942482	0	0.359490335097294	1.02098643965299	0.0848196913446366	0.104450785814922	0.635504223330865	0.855392609237945	0.00118923665526973	0.0303820686512135	0.0513261337097168	0	0.729008800018775	0.484516120562891	0	0	0	0.000642137707302802	0.427189255243457	0	0	0.0784658020317421	0.225696086456274	0.44914163280404	0.684802033838048	0	0.398300491859777	0.847469121060492	0.340292940404635	0.760552955065185
0.0159573128712142	0	0	0	0.521723144380551	1.46750033244476	1.56062645848119	1.99181298606382	1.64377982241261	0.649273959313698	0	0	0	0.934021046411391	1.17837538634681	1.65877502975987	0.762013290537624	0.850882495472092	1.01122526585113	2.1243441611587	1.99207257139886	0	1.18192839417641	2.02403042210076	0.528661541003174	0.60182005253056	1.5752715056704	1.83888012983212	0.0129354507327052	0.255017015786435	0.377153145540578	0	1.69064256409448	1.37326582493998	0	0	0	0.00702801756081117	1.28911489998934	0	0	0.502883354043021	0.93012926502304	1.32195883534433	1.6368186299014	0	1.24455645269637	1.82979333013264	1.14959049335132	1.72836146571774
0.00161545081147432	0	0	0	0.090418036151486	0.582307921136509	0.65522497166501	1.02823428074521	0.723037896097121	0.128547288203706	0	0	0	0.244477331523038	0.380552989404941	0.73551457991896	0.169106720411338	0.205956396919911	0.283803876385129	1.15101972084872	1.02847196952257	0	0.382777438365862	1.05782381181844	0.092294060909005	0.113440997565182	0.666992284242209	0.890499966364237	0.00130542323371469	0.0332437645581586	0.0560371090951041	0	0.762265269225532	0.512184049010231	0	0	0	0.000704916940483277	0.453009547016325	0	0	0.0854335076955177	0.24258571959037	0.475699342269536	0.717270644120747	0	0.423089686565549	0.882475790859944	0.362783816094019	0.794323775835144
0.061816283930739	0	0	0	1.02120388513876	2.06758925005682	2.16292437749117	2.59987202695213	2.24768021349379	1.18009125378815	0	0	0	1.50546616342268	1.76747212216416	2.26293258926788	1.31262080399964	1.41340333610359	1.58943599781428	2.73328825996087	2.60013362521101	0	1.77121168438528	2.6323302535263	1.03016125604323	1.1222898048497	2.17787481956107	2.44551487962707	0.0505982353952418	0.629954619168399	0.823024391380141	0	2.29531757645958	1.97056519583141	0	0	0	0.0280333037139085	1.88333578842609	0	0	0.996666100402032	1.50119735879284	1.91745531927229	2.24059653118204	0	1.83687817394097	2.43632644377375	1.73711505632007	2.33360113694196
0	0	0	0	0	0	0	0	0	0	0	0	0	0	0	0	0	0	0	0	0	0	0	0	0	0	0	0	0	0	0	0	0	0	0	0	0	0	0	0	0	0	0	0	0	0	0	0	0	0
0.000133206545091715	0	0	0	0.00819660244591611	0.0907205205927142	0.110532676032165	0.25434221018199	0.131208548330816	0.0121429886782101	0	0	0	0.0262128721678242	0.0474304715424881	0.135260318369995	0.0166944039249206	0.021167959754102	0.0317778939237979	0.318726210270959	0.25445847596416	0	0.0478256111212689	0.269065902245733	0.0083835825126714	0.0105422462214239	0.113960684214353	0.192401160610833	0.000107607084090394	0.00283472169142399	0.00489593555245303	0	0.144214765471098	0.0738645324322331	0	0	0	5.8070006304845e-05	0.0611875377425959	0	0	0.00770332335863179	0.0259559687146958	0.0658884780889497	0.129362125427574	0	0.0552807957131953	0.189123063714651	0.0443332405476711	0.155434693127714
3.98548477175779e-05	0	0	0	0.00246838417743799	0.0291804587085022	0.0361123838507644	0.092783329831911	0.0435672394452248	0.00366846701684954	0	0	0	0.00800912664260473	0.0147403028234588	0.0450548130744056	0.00506197880480241	0.00644154622863058	0.00975291118037531	0.121903502106607	0.0928337904555825	0	0.0148677949751205	0.0992344865443838	0.00252507301997164	0.00318077168639308	0.0373327098945591	0.0669796390598444	3.21949298045873e-05	0.000849987243847277	0.00147048102295533	0	0.0483735869697147	0.0234436854423374	0	0	0	1.73732525991892e-05	0.0192254540723845	0	0	0.00231891282926955	0.00792899681312872	0.0207800974202538	0.0428922515795012	0	0.0172879735003158	0.0656735671915024	0.0137436975292404	0.0525929877659009
0	0	0	0	0	0	0	0	0	0	0	0	0	0	0	0	0	0	0	0	0	0	0	0	0	0	0	0	0	0	0	0	0	0	0	0	0	0	0	0	0	0	0	0	0	0	0	0	0	0
0.000221462998072727	0	0	0	0.013544669864135	0.141847705930658	0.170821191207498	0.366193836306756	0.200434255815412	0.0200073195777478	0	0	0	0.0427518997786185	0.0762316003292982	0.206167448436398	0.0274148008298857	0.0346486419088632	0.0516252744849745	0.447316666053714	0.366343254491603	0	0.0768462948569171	0.385026728163759	0.013851718339283	0.0173904351996343	0.175773522495928	0.284838296064929	0.000178906019638783	0.0047032121834008	0.00811043546549133	0	0.218760316546426	0.116696372430665	0	0	0	9.65500213995113e-05	0.097453629513688	0	0	0.012734226033053	0.042340629022385	0.104623333029465	0.197814193013867	0	0.0883863420163596	0.280426959673836	0.0714026051163036	0.234393458471296
0.237537843441245	0	0	0	1.66476466307068	2.74216740492292	2.83808474475373	3.27653335175318	2.92326059969001	1.83434323965201	0	0	0	2.17214378949144	2.43909670092802	2.9385801991594	1.9731151178493	2.07747979849021	2.25804021771949	3.41017795651228	3.276795470072	0	2.4428871860491	3.30905376756979	1.67444258965462	1.77312509030932	2.85311538387118	3.12180746227076	0.200866257473089	1.21853810051142	1.44566099023119	0	2.97110029621721	2.64440275696479	0	0	0	0.119693376579609	2.55634902222555	0	0	1.63816857651839	2.16776648333316	2.59081101923519	2.91614488094814	0	2.50937915674826	3.11259265505331	2.40830937791745	3.00953106090333
0.113175773758101	0	0	0	1.28980688351897	2.35497028602801	2.45066293330594	2.88853313034975	2.53567680566404	1.45510693934865	0	0	0	1.78801402386408	2.05304230318747	2.55097048888496	1.59140985576407	1.69436740365712	1.87315931037839	3.02208983730119	2.88879504847084	0	2.05681304616273	2.92102960738507	1.2991944636779	1.39524925468964	2.46566263656344	2.73394922574029	0.093591467542952	0.866587924510689	1.07926039535356	0	2.58343850550221	2.25749172188904	0	0	0	0.0529900007233498	2.16975676857054	0	0	1.26404177025167	1.78367908083813	2.20408628302224	2.52857343855476	0	2.12298518625347	2.72474457570766	2.02242184186895	2.62181253910887
0.0318522704586118	0	0	0	0.757877990108821	1.76811388471599	1.86271474680771	2.29775912703091	1.94693948531174	0.904928544684951	0	0	0	1.21573938871163	1.4716877121753	1.96210675129861	1.03025460770507	1.12680097734916	1.29736829540469	2.43088446515961	2.29802006324393	0	1.47536411485041	2.3301381727809	0.766056672668799	0.850976981490766	1.87756387265812	2.14387094207869	0.0259088152917836	0.419044241465993	0.581195697538223	0	1.99432058983883	1.67202063325802	0	0	0	0.0141725198145572	1.58582306866783	0	0	0.735549845453223	1.2116017376983	1.61951445659848	1.93989635280582	0	1.54000444257657	2.13471601040741	1.44186363173125	2.03241754386528
0.529989586502269	0	0	0	2.17416424765926	3.25760284906236	3.35362864519241	3.79235606113433	3.43888263551694	2.34588174213094	0	0	0	2.68609030012405	2.95397927786052	3.45421473217524	2.48587362294111	2.59092900089865	2.77235278835702	3.92604298682706	3.79261827585854	0	2.95777933289398	3.82488800422476	2.1839883266972	2.2839868924054	3.36867421015001	3.63756178212941	0.466765551091368	1.71587197933673	1.9506862632379	0	3.48675993983058	3.15969999153259	0	0	0	0.309862313294942	3.0714920915583	0	0	2.14714905882909	2.68169232072594	3.10601817857703	3.43176096025066	0	3.02442625002971	3.62834208125457	2.92311104362179	3.52521805234283
0.668678416736305	0	0	0	2.35890464050517	3.44327294932249	3.53931531509901	3.97808530479648	3.62458123977126	2.53095330120321	0	0	0	2.871532442336	3.13956483845308	3.63991524501238	2.6711332320099	2.77629480342746	2.95785105850396	4.11177869008606	3.97834753423622	0	3.14336635789026	4.01061900740821	2.36875140817104	2.46895388233302	3.55436316001086	3.82328058571818	0.597593725185007	1.89870850048269	2.13474348923341	0	3.67246428739114	3.34534896961164	0	0	0	0.41443338917925	3.25711749985219	0	0	2.33182434152681	2.86713129148453	3.29165338654041	3.61745865479652	0	3.21003698000718	3.81406013772435	3.10868422155798	3.71092657599074
0.545495083449173	0	0	0	2.19585832096102	3.27942778748156	3.37545591813003	3.81418933269304	3.46071158994729	2.36762240261473	0	0	0	2.70788312901277	2.97579230657028	3.4760439555195	2.5076407511616	2.61271108003018	2.79415352192536	3.94787716858391	3.81445154949075	0	2.97959256788785	3.84672152371002	2.20568559077326	2.30571283920906	3.39050180431926	3.65939358264019	0.481270472902396	1.73729881488963	1.97228432767101	0	3.50858970347957	3.18152195413197	0	0	0	0.321137602109459	3.09331073365146	0	0	2.16883397627789	2.70348470299477	3.12783820122669	3.45358978650603	0	3.04624282432307	3.65017377649447	2.94492232806515	3.54704840439868
0.363906932021636	0	0	0	1.9162367220751	2.99749125060767	3.09347797891973	3.5321049917478	3.17870382740634	2.08717803380692	0	0	0	2.4265156723059	2.69406692867311	3.19403142328218	2.22672828334486	2.33153398515986	2.51264603512651	3.66577668066844	3.53236717176218	0	2.69786353340077	3.56463278458884	1.92600768693696	2.02552848562384	3.10851816782249	3.37733533697679	0.313758094741676	1.46236867073388	1.69435370513442	0	3.22656758776736	2.89963818758043	0	0	0	0.196373950606062	2.81148584261731	0	0	1.88937390492482	2.42212515681408	2.84598883261712	3.1715842973733	0	2.76445459340665	3.36811739820038	2.66322786785465	3.26501585178883
0.899394752147052	0	0	0	2.63502632586704	3.72021801086869	3.81627502109578	4.25508263315864	3.90155149283441	2.80736865830293	0	0	0	3.14827592494715	3.41643516644808	3.9168871847488	2.9477151602322	3.0529707357386	3.23464419247626	4.38878172617752	4.25534487560127	0	3.42023798065984	4.28761789050729	2.6448932268509	2.74527655519654	3.83132488097592	4.10026868884571	0.819532743967729	2.17313363651788	2.41025801832232	0	3.94943961594826	3.6222753615969	0	0	0	0.604416984058507	3.53402305685855	0	0	2.60788823875565	3.14387196823372	3.56856760641763	3.89442810391744	0	3.48692956074822	4.09104758065392	3.38554360091221	3.98790559497448
0.725576904345247	0	0	0	2.42983512453598	3.51446730840824	3.61051437050587	4.04929642579301	3.69578367757791	2.60197786195783	0	0	0	2.94266216811065	3.21073523295103	3.71111822373322	2.74221117246498	2.84740287475414	3.02899670236318	4.18299164162813	4.04955865940293	0	3.21453716755591	4.08183062702816	2.43968834046009	2.53994874734412	3.62556286160526	3.89448874809245	0.651895493024552	1.96909634675519	2.20547960992653	0	3.74366835290722	3.41653734172175	0	0	0	0.459589904211487	3.32829919078444	0	0	2.40273631842017	2.93826011774475	3.36283785537948	3.68866083478031	0	3.28121450993478	3.88526808836836	3.1798511054228	3.78213182503367
0.486093997121041	0	0	0	2.11094395849168	3.19396143523553	3.28997971401137	3.72868781308481	3.37522828967608	2.28251159650818	0	0	0	2.62255226450386	2.89037621168953	3.3905595203829	2.42241830864925	2.52742556744362	2.70878930622585	3.86237180764258	3.72895002113172	0	2.89417560255379	3.76121895777343	2.12075777596452	2.22066408343294	3.30502424456161	3.57389827127932	0.425890164165774	1.65351000330528	1.88777459105572	0	3.42310298815232	3.09606815985957	0	0	0	0.278548438288264	3.00787095160381	0	0	2.08395821322047	2.618155722793	3.04239259340199	3.36810702715568	0	2.96081176802233	3.56467890940453	2.85951359338049	3.46155920587003
0.439849117056543	0	0	0	2.04096584940306	3.12343921887911	3.21944777398708	3.65813088499719	3.30468934557161	2.21234000639773	0	0	0	2.5521637283041	2.81990359186747	3.32001945611679	2.35213668830218	2.45708175960982	2.63836787146982	3.79181108765209	3.65839308440596	0	2.823702123821	3.69066099682818	2.05076642295411	2.1505536266274	3.23449096650529	3.5033474714105	0.383148825092365	1.58463713063743	1.81819445878162	0	3.35256067322102	3.02555833742153	0	0	0	0.246561246841779	2.93737495749665	0	0	2.01401810100273	2.54776904517723	2.97189085008187	3.29756861696164	0	2.89032438469909	3.49412854807301	2.78904823601856	3.39101443986478
0.245962307146685	0	0	0	1.68408370590071	2.76186923375054	2.85779349739741	3.29625991090297	2.94297434147556	1.85379736009258	0	0	0	2.19175072875182	2.45876326003385	2.95829473899997	1.99264656383334	2.09705511215213	2.2776704577139	3.42990721948071	3.2965220353807	0	2.46255435530241	3.32878106315473	1.69377084252397	1.79253640813945	2.87282508950252	3.14152965264162	0.208279758727698	1.237106738042	1.46470571876389	0	2.99081643965448	2.66409576488221	0	0	0	0.124530350866628	2.57603219399912	0	0	1.657461225022	2.18737210723305	2.6104982797214	2.93585824236497	0	2.52905620665037	3.132314532838	2.42797077888129	3.02924895090847
0.7013239648121	0	0	0	2.39987979135225	3.48440578692743	3.5804509594861	4.0192281603056	3.66571890567576	2.57198466610415	0	0	0	2.91262665272751	3.18068335368042	3.68105323419901	2.71219649528329	2.81737607285193	2.99895478190609	4.15292263964634	4.01949039223771	0	3.18448512123886	4.05176216092642	2.40973041191609	2.50996750248418	3.59549919059644	3.86442167296925	0.62870983037584	1.93935950241465	2.17560251687402	0	3.71360292611104	3.38647822908536	0	0	0	0.440192999094946	3.29824276632639	0	0	2.3727884343044	2.90822496430988	3.33278031322494	3.65859616661097	0	3.25115975967345	3.85520109843233	3.14980063869068	3.75206592205718
0.580995908688334	0	0	0	2.24442975703928	3.32826943989921	3.42430238870415	3.86304818331319	3.50956153086469	2.41629006266685	0	0	0	2.75665850328914	3.02460937758966	3.52489445143017	2.55636306518026	2.66146426208982	2.84294521385576	3.99673789763914	3.86331040439012	0	3.028410064691	3.89558088599351	2.25426361827851	2.35435011215785	3.43934893786939	3.7082493973376	0.514602688500785	1.78531766997195	2.02065736140107	0	3.55744131448553	3.23035746471152	0	0	0	0.347360376168207	3.14213939083742	0	0	2.2173864975847	2.75225915528519	3.17666970784622	3.50243946289135	0	3.09506721357085	3.6990293739345	2.9937357987807	3.59590122976958
0.275728740213339	0	0	0	1.74879259837923	2.82774094856068	2.92368620722279	3.36220660901299	3.00888217898719	1.91891706223573	0	0	0	2.25733457484613	2.5245280058812	3.02420499624669	2.05800120285736	2.16254295852894	2.34332501529789	3.49586211463017	3.36246875216264	0	2.52832095195388	3.39472999390088	1.75850776177617	1.857525991177	2.93872068895679	3.20746310569576	0.234609623055708	1.29952398887091	1.52857875091654	0	3.056731559017	2.7299407301831	0	0	0	0.141939677400645	2.64184732849953	0	0	1.72208978446327	2.25295196110396	2.67632581469376	3.00176492657697	0	2.594852773523	3.19824703818769	2.49371987774724	3.09516936579401
0.618287573646299	0	0	0	2.29398508739923	3.37807086864166	3.474108202908	3.91286526534548	3.55937050369968	2.4659330621476	0	0	0	2.8063995965725	3.07438843102235	3.57470392940352	2.60605584305566	2.7111851490408	2.89270116333926	4.04655668929517	3.9131274903171	0	3.07818950571557	3.94539843370835	2.30382495523494	2.40396543013011	3.48915535550335	3.75806371624982	0.549789082810188	1.83436882727188	2.07003181125715	0	3.6072518073817	3.28015330304958	0	0	0	0.375496940063807	3.19192899092302	0	0	2.26692459043655	2.80199940912635	3.22646190163116	3.55224819495669	0	3.14485292870125	3.74884349511029	3.04351157482024	3.64571282793487
0.00521021314883469	0	0	0	0.242936954003474	1.00603403175017	1.09352319876768	1.50951330556944	1.17252280054904	0.325427993241571	0	0	0	0.53754047264134	0.743525628945464	1.18684625003736	0.405143521102632	0.472044669946428	0.600618094005535	1.63964373527422	1.50976745135341	0	0.746645689535559	1.54107938706857	0.24720162374478	0.293743005345495	1.10738086929986	1.36040609349283	0.00421363757178247	0.0995567494223879	0.160179959036934	0	1.21735776159562	0.918775029637882	0	0	0	0.00227883051999237	0.842143735953797	0	0	0.231490060461168	0.534416220199585	0.871894085797668	1.16588106299249	0	0.802134151753985	1.35159052761031	0.718365008151713	1.25359023276993
5.816029429809e-05	0	0	0	0.00359751097599753	0.041953944624951	0.051744360523297	0.129555263985887	0.0622025147517802	0.00534318738168461	0	0	0	0.011639061028233	0.0213469006141084	0.0642807860453286	0.00736748758948938	0.00936864393386833	0.0141603835035739	0.168171238157405	0.129622923157246	0	0.0215301335647127	0.138183628781377	0.00368002165212406	0.00463403563969813	0.0534612805271122	0.094593768048222	4.69823442784932e-05	0.00123985811470798	0.00214425729679389	0	0.0689072739683537	0.0338021527069445	0	0	0	2.53531390562245e-05	0.0277789533942657	0	0	0.00337993172834429	0.0115230933942422	0.030001738892041	0.0612585631567868	0	0.0250039928490281	0.0928041961684026	0.019913758186828	0.0747693139927203
0	0	0	0	0	0	0	0	0	0	0	0	0	0	0	0	0	0	0	0	0	0	0	0	0	0	0	0	0	0	0	0	0	0	0	0	0	0	0	0	0	0	0	0	0	0	0	0	0	0
0.00269786445232263	0	0	0	0.142082300749352	0.757318793359099	0.83805383577909	1.23482828998793	0.911950855301509	0.197549643080959	0	0	0	0.354839111167206	0.524283203132469	0.925438809966196	0.254317441848456	0.304191039202519	0.405187581568612	1.36177988010079	1.235075279242	0	0.526953362660255	1.2655359403939	0.144864503965483	0.175837478309919	0.850952598825105	1.09070341077976	0.0021806275006692	0.0542381502851958	0.0900082718946704	0	0.954254901673845	0.678157597410265	0	0	0	0.0011780652070663	0.609949567112723	0	0	0.134661632310709	0.352384291035031	0.636271951301355	0.905705422376751	0	0.574888415121997	1.08223727366488	0.502853227089494	0.988615139827129
0.0127588892018869	0	0	0	0.455103471822801	1.37250801829435	1.46491049830208	1.89418654896813	1.54753584021382	0.574698776631866	0	0	0	0.847985775833547	1.08691244045316	1.56244606783631	0.682027319261032	0.767483933276457	0.923143645554868	2.02642122028308	1.89444546086709	0	1.09040652728151	1.92632339748218	0.46155065654456	0.529951906777871	1.47945511611375	1.74172915576386	0.0103355220409236	0.2139010742969	0.322599062228337	0	1.59414241000958	1.27918039020631	0	0	0	0.00560776451997187	1.1960213685424	0	0	0.437634793800055	0.844206814373757	1.2284554278966	1.54061510017311	0	1.15207022632767	1.73267620526547	1.05862277946251	1.63167419196054
9.14455255064624e-05	0	0	0	0.00564325854447872	0.0642605932913373	0.078803778001713	0.189356943244867	0.0941670396584107	0.00837210121204015	0	0	0	0.0181630920551861	0.0331089100607106	0.0971996219748327	0.0115287899176386	0.0146413373943473	0.0220622167299655	0.241436683354823	0.189449640096449	0	0.0333892890694349	0.201135660115505	0.00577237856915694	0.00726429952201988	0.0813379389668867	0.140707837690954	7.38709605140882e-05	0.00194791611666771	0.00336680129758433	0	0.103926793090018	0.052027633544428	0	0	0	3.98636435420605e-05	0.0429139272889471	0	0	0.00530270475949272	0.0179834545121606	0.0462847851196487	0.0927874325034915	0	0.0386931124263587	0.138175283377544	0.0309137783640648	0.112404344147754
2.6125408585607e-05	0	0	0	0.00161961780464204	0.0193476999534885	0.0240078522324083	0.0630055415848268	0.0290466827136084	0.00240818898083533	0	0	0	0.00526665610890274	0.00971860897683587	0.030055502499824	0.00332479890258608	0.00423322762209648	0.00641773974617691	0.0836510040789359	0.0630409668404203	0	0.00980315665587391	0.0675444206112558	0.00165685107265153	0.00208763557924919	0.0248307658859407	0.0450523191918795	2.11041614374015e-05	0.000557357481238192	0.000964467552999316	0	0.0323101812147716	0.0155094966409033	0	0	0	1.13883078633034e-05	0.0126980021384279	0	0	0.00152145292499643	0.00521379964260701	0.0137331280617501	0.0285892967661392	0	0.0114097066406399	0.0441522693863376	0.00905798852120149	0.035184683269073
0.0017200411984203	0	0	0	0.0956812819072092	0.602627520321899	0.676630415768415	1.05304542317452	0.745300074323155	0.13570619846044	0	0	0	0.256438746235432	0.396693147214618	0.757920162316987	0.178099651394042	0.216467559150933	0.297114611573032	1.17644449125263	1.05328447622567	0	0.398975332147638	1.08279914836513	0.0976547223078949	0.119869694866404	0.688556274250657	0.91437955931117	0.00138997337083328	0.0353149364524932	0.0594342730621286	0	0.784964629460288	0.531269274035223	0	0	0	0.000750606870604189	0.470882913085611	0	0	0.0904357623277447	0.254478989722314	0.494057402279852	0.739465113202424	0	0.44028303491404	0.90629139132961	0.378451712050757	0.817351943325106
3.20563881755702e-05	0	0	0	0.00198647657766707	0.0236226549051118	0.0292782836420124	0.0761203582814165	0.0353790121018137	0.00295306027592925	0	0	0	0.00645349046271935	0.0118950382740299	0.036598648204692	0.00407608907997275	0.00518856844290736	0.00786163072841564	0.100590438852181	0.0761625327154944	0	0.011998259826376	0.081518667026178	0.00203212382078246	0.00256019274877536	0.0302756415756687	0.0546607398132506	2.58952535341789e-05	0.000683793651525674	0.00118313065621541	0	0.0393223605610187	0.0189547537031239	0	0	0	1.39737306881449e-05	0.0155298150313551	0	0	0.0018661241553656	0.00638881021639584	0.0167913595344939	0.0348258494757615	0	0.0139588033316218	0.0535802946047451	0.0110883549830797	0.0427905888973252
0	0	0	0	0	0	0	0	0	0	0	0	0	0	0	0	0	0	0	0	0	0	0	0	0	0	0	0	0	0	0	0	0	0	0	0	0	0	0	0	0	0	0	0	0	0	0	0	0	0
0	0	0	0	0	0	0	0	0	0	0	0	0	0	0	0	0	0	0	0	0	0	0	0	0	0	0	0	0	0	0	0	0	0	0	0	0	0	0	0	0	0	0	0	0	0	0	0	0	0
0	0	0	0	0	0	0	0	0	0	0	0	0	0	0	0	0	0	0	0	0	0	0	0	0	0	0	0	0	0	0	0	0	0	0	0	0	0	0	0	0	0	0	0	0	0	0	0	0	0
0	0	0	0	0	0	0	0	0	0	0	0	0	0	0	0	0	0	0	0	0	0	0	0	0	0	0	0	0	0	0	0	0	0	0	0	0	0	0	0	0	0	0	0	0	0	0	0	0	0
0	0	0	0	0	0	0	0	0	0	0	0	0	0	0	0	0	0	0	0	0	0	0	0	0	0	0	0	0	0	0	0	0	0	0	0	0	0	0	0	0	0	0	0	0	0	0	0	0	0
0	0	0	0	0	0	0	0	0	0	0	0	0	0	0	0	0	0	0	0	0	0	0	0	0	0	0	0	0	0	0	0	0	0	0	0	0	0	0	0	0	0	0	0	0	0	0	0	0	0
3.73681688139079e-05	0	0	0	0.00231477640621635	0.0274159542127231	0.0339448512841647	0.087539113274686	0.040972987004351	0.00344047328460691	0	0	0	0.00751368593368888	0.013835056261015	0.0423762346701599	0.004747851212584	0.0060424017440821	0.00915073269693066	0.115220312627531	0.0875870002642874	0	0.0139548438899251	0.0936635336087893	0.00236794710591155	0.00298298401766491	0.0350948517337083	0.0630893286193386	3.01861625077549e-05	0.000797000013804947	0.00137887428184581	0	0.0455078568066881	0.0220173325324719	0	0	0	1.62892502350559e-05	0.0180504375988102	0	0	0.00217458340297778	0.00743847055941609	0.0195121828248863	0.04033635207142	0	0.016229170144116	0.0618538320778029	0.0128987504543429	0.049491258601469
0	0	0	0	0	0	0	0	0	0	0	0	0	0	0	0	0	0	0	0	0	0	0	0	0	0	0	0	0	0	0	0	0	0	0	0	0	0	0	0	0	0	0	0	0	0	0	0	0	0
0.000224874658314774	0	0	0	0.013750111279087	0.143708393748378	0.172991983555401	0.369989450602071	0.202901120585357	0.0203085161869588	0	0	0	0.0433788287476584	0.077307608449614	0.208689315588666	0.0278239882007323	0.0351615005143518	0.0523746641320534	0.451598415879653	0.370139850796758	0	0.0779302246609493	0.388943475217778	0.0140617419966342	0.0176530323292586	0.177995259126668	0.288045362822303	0.000181662222362734	0.00477528742094051	0.00823423254468834	0	0.22140045299577	0.118270372359418	0	0	0	9.80376015975965e-05	0.0987966645283968	0	0	0.0129275569728823	0.0429618203348053	0.106053636644313	0.200255676651485	0	0.0896169021554436	0.283598827702317	0.0724159844139763	0.237175683338987
0	0	0	0	0	0	0	0	0	0	0	0	0	0	0	0	0	0	0	0	0	0	0	0	0	0	0	0	0	0	0	0	0	0	0	0	0	0	0	0	0	0	0	0	0	0	0	0	0	0
0	0	0	0	0	0	0	0	0	0	0	0	0	0	0	0	0	0	0	0	0	0	0	0	0	0	0	0	0	0	0	0	0	0	0	0	0	0	0	0	0	0	0	0	0	0	0	0	0	0
3.2982484017e-05	0	0	0	0.00204373241858336	0.0242863931462026	0.0300955015501717	0.0781329124828975	0.0363595034705515	0.00303807848360383	0	0	0	0.0066385183724311	0.0122338982652051	0.0376114991440008	0.00419328337054485	0.00533755229231103	0.00808665692183251	0.103176839603652	0.0781761046938809	0	0.0123400187711592	0.0836606770404411	0.00209069217942617	0.00263393462122254	0.0311197130130901	0.0561420592335151	2.66433621950072e-05	0.000703532925708349	0.00121726425240695	0	0.0404071415679672	0.0194902608777753	0	0	0	1.43774346551539e-05	0.0159703314236897	0	0	0.00191991876318227	0.00657199767517119	0.017266954500157	0.035791633470807	0	0.0143554894099201	0.0550341494683957	0.011404535042476	0.0439662942017823
0.0261519067475303	0	0	0	0.686175483171044	1.68126641205607	1.77554061581081	2.20973454658749	1.85952858285643	0.828462142282962	0	0	0	1.13315431334814	1.38647024691489	1.87465786664846	0.950798281632779	1.04555323007174	1.21377219099694	2.34272942644584	2.20999518603502	0	1.39011892445349	2.24207809447411	0.694046327351636	0.776080059250245	1.79034460563301	2.05605641196367	0.0212461881897559	0.366412201405255	0.517696429480233	0	1.90679529357663	1.5855861092668	0	0	0	0.0115937490409579	1.49984482950103	0	0	0.664716695632381	1.12907307618147	1.53334708075644	1.85250354284562	0	1.4543079839202	2.04691647439966	1.35687990011262	1.94480888499178
0.0108594844583047	0	0	0	0.410368677486605	1.30480739740506	1.39658754259428	1.82421127320078	1.47875756673131	0.523794919586024	0	0	0	0.787831559944853	1.02221965183944	1.49359441924952	0.626810910876583	0.709497329754912	0.8612905051536	1.95618828807252	1.82446960026831	0	1.02566389474514	1.85627812513989	0.416440726411116	0.481169784453434	1.41104563868667	1.67216636339547	0.00879323594801965	0.187664033871264	0.286849223392301	0	1.5251428655658	1.21225696868642	0	0	0	0.00476708920411178	1.12994457170403	0	0	0.393943163039883	0.784145838912357	1.16202922177164	1.47187174567451	0	1.08651002101841	1.66314274630868	0.994348437005933	1.5625128672394
0.0267706522309521	0	0	0	0.694507908871506	1.69151900039322	1.78583526678768	2.22013883630584	1.86985373929152	0.837392267810788	0	0	0	1.14286056787259	1.39651335647401	1.88498791802985	0.960106474129825	1.05508903377347	1.22360761177576	2.35315055121011	2.22039951404461	0	1.40016559135542	2.25248696459395	0.70241720276787	0.784812637086584	1.80064507078445	2.06643360489685	0.0217517530279376	0.372408674091887	0.525012995572875	0	1.91713519361616	1.59578556309776	0	0	0	0.0118727648639027	1.50998562389543	0	0	0.672940665353315	1.13877213115326	1.54351218382083	1.86282636774584	0	1.46441257976263	2.05729173350857	1.36689302776175	1.9551595313224
0.0345626722530458	0	0	0	0.788505150967518	1.80435042119721	1.89906934836855	2.33442054266645	1.98337958833922	0.937349157840897	0	0	0	1.25042420801681	1.50733329918832	1.99856056432075	1.06378709851937	1.1609946439504	1.33242305992508	2.46759287355761	2.33468158580005	0	1.51101977873722	2.3668123771092	0.796800545365493	0.882809724003605	1.91393477836164	2.18045665449835	0.0281296928902925	0.442212758878743	0.608670226915557	0	2.03080197933593	1.70810774333614	0	0	0	0.0154051749753711	1.62174484584099	0	0	0.76584678699415	1.24626587995985	1.65550479537536	1.97632992462026	0	1.57582399948022	2.17129631696885	1.47742423191671	2.06892901087963
0.0732452122473199	0	0	0	1.09376528080229	2.14650559837864	2.24196348704679	2.67922821737848	2.3268079659713	1.25480243740254	0	0	0	1.5827294533656	1.84576769779463	2.34207453525397	1.38860684890617	1.49012756267635	1.66710020608874	2.81269277025963	2.67948992565111	0	1.84951793458819	2.71169960023395	1.10286621509684	1.19630935742726	2.25693084908362	2.5247930922872	0.0600932772003311	0.692110473621366	0.891499229345603	0	2.37448805457943	2.04932557532474	0	0	0	0.0334556869845254	1.96192281159411	0	0	1.06881844979702	1.57843811177004	1.99611433164266	2.31971752014628	0	1.91535760140077	2.51559908169152	1.81532047996141	2.41280270921574
0.0403832667633252	0	0	0	0.848323245344067	1.87387378596429	1.96879334685495	2.40466523760563	2.05324879174259	1.00030760722251	0	0	0	1.31729690604832	1.57585021722744	2.06845304387688	1.1286746664532	1.22702298043516	1.39993003570126	2.53791723270594	2.40492646202209	0	1.57955388976561	2.43707875430702	0.856824091698617	0.944742731596104	1.98368647170208	2.25057296512086	0.0329074635100269	0.488576564608972	0.662880322426224	0	2.10074127086834	1.77737696932792	0	0	0	0.0180664869859363	1.69073260445407	0	0	0.825082757936396	1.31310308351892	1.72460931033175	2.04618803895512	0	1.64463759048387	2.24140345754295	1.54579610392767	2.1389193508495
0.191431708208866	0	0	0	1.54904564384468	2.62375262726966	2.71962102998852	3.15794375276544	2.80476161807027	1.71767512099486	0	0	0	2.05439905201263	2.32093110987455	2.82007557600764	1.85590261648111	1.95995811570285	2.14013105691947	3.2915692390647	3.15820582753625	0	2.32471728558674	3.19045896141009	1.55865893289935	1.65675797329274	2.73464493295413	3.00324875249834	0.16060777280461	1.10804893489483	1.33186213004056	0	2.85258433682467	2.52605031585344	0	0	0	0.0939325658331891	2.43806608017407	0	0	1.52263473603602	2.05003102567216	2.47249918918413	2.79764858816403	0	2.39113946348192	2.99403615530836	2.29018021634017	2.89100275418533
0.183879998982757	0	0	0	1.5281422321395	2.60227879349822	2.69813680142583	3.13643277845647	2.78326989755176	1.69657136908868	0	0	0	2.03306739956175	2.29951018411137	2.79858265695519	1.8346837142555	1.93867373609823	2.11876453875068	3.27005420196713	3.13669484397332	0	2.30329544515028	3.168946880567	1.53774189403057	1.63571781560032	2.71315927344607	2.98174434187665	0.154066415327355	1.08824001233813	1.31136241689437	0	2.83108900934994	2.504589721006	0	0	0	0.0898285108627403	2.41662024269767	0	0	1.50177035092241	2.02870134051577	2.45104721800227	2.77615743887747	0	2.36970280797059	2.97253221427643	2.26876702230418	2.86950480339328
0.229416849285361	0	0	0	1.64566662817898	2.7226734967663	2.81858366952083	3.25701384333516	2.90375435988338	1.81510558994148	0	0	0	2.15274808131088	2.41963929804496	2.91907313322474	1.95379750549971	2.05811680953036	2.23862039995705	3.39065564898341	3.25727595527805	0	2.42342915169546	3.28953349676552	1.65533503816657	1.75393169049172	2.83361332215029	3.1022924765281	0.193736262348586	1.20021407190011	1.42684621221421	0	2.95159157026717	2.624917979294	0	0	0	0.115068516349755	2.53687442545945	0	0	1.61909781221784	2.14837213609526	2.57133219050239	2.89663903488927	0	2.48991089619081	3.09307799290456	2.38885731336824	2.99002052692243
0.119574374088433	0	0	0	1.31567734125738	2.38208038440116	2.47779608390972	2.91572567192012	2.5628265814373	1.48140717442031	0	0	0	1.81481049680097	2.08003533010483	2.57812292510277	1.6179598359792	1.721060292709	1.9000324009818	3.04929141040697	2.91598761060975	0	2.08380809331104	2.94822460851243	1.32509396638385	1.4214124179193	2.49279896185607	2.76112718177139	0.0990048103974668	0.890211579017669	1.10428263578205	0	2.61059628849273	2.28457248510763	0	0	0	0.056205541063223	2.19680486423206	0	0	1.28982919763222	1.8104712362112	2.23114795239953	2.55572194641555	0	2.15001297343411	2.75192148849568	2.0493977969769	2.64897614697883
0.797975133345865	0	0	0	2.51712107698526	3.60202389489941	3.69807577059553	4.13687019229315	3.78334854446795	2.689360339055	0	0	0	3.03015249654676	3.29826725476504	3.79868364502974	2.82964839939632	2.93487099992896	3.11650335088417	4.27056728425244	4.13713243017711	0	3.30206961495707	4.1694049045685	2.52698091030701	2.62730076057477	3.71312492401091	3.98205948226997	0.721427383148859	2.05582471371675	2.29256600735957	0	3.83123488810324	3.5040877915766	0	0	0	0.518732288697947	3.41584279224503	0	0	2.49000327717958	3.02574952391366	3.45038430429821	3.776225437416	0	3.36875384614137	3.97283860553975	3.26737952846456	3.86969957326682
[truncated: 43 more columns]
