# Supplementary material for: Single-cell transcriptomic evidence for dense intracortical neuropeptide networks
Source: eLife. 2019 Nov 11;8:e47889. doi: 10.7554/eLife.47889 (PMC6881117; doi:10.7554/eLife.47889)
Supplement: Figure 6—source data 1. [file elife-47889-fig6-data1.zip › VISp_Types/37_VISp_Nmb-Nmbr.csv]

0	0	0	0	0	0	0	0.458582646244709	0.0544508299008627	0	0	0	0	0.101700577065613	0	0	0	0	0	0	0.0563858340836718	0	0	1.13884758151788	0	0.0628345506485147	0.594020350314914	0.430020346141022	1.61015039944701	1.17505047552855	0	0.262343885849994	0.140713131826559	1.55531489712823	0.598437995159179	0.350204488347182	0	0.681197637072747	1.06014537197714	1.73241144340105	0	0	0	0.00685616573856696	0	0.534827410550373	0.428610503570157	0	0	0
0	0	0	0	0	0	0	0.248628187715301	0.0232756925216062	0	0	0	0	0.0448365844516077	0	0	0	0	0	0	0.0241336661649424	0	0	0.796734095154533	0	0.0270083742837434	0.343659691235679	0.2297470030401	1.24016729104105	0.829664189682542	0	0.127725424169688	0.0636030188049297	1.18730359842616	0.346904706403945	0.179264546959565	0	0.409265721821614	0.726056608358789	1.35881022483823	0	0	0	0.0028390412562363	0	0.301042722897967	0.228825964575258	0	0	0
0	0	0	0	0	0	0	0.355631059793084	0.0375645233680164	0	0	0	0	0.0713181100340313	0	0	0	0	0	0	0.0389260818521434	0	0	0.983866609623913	0	0.0434766466422003	0.474139398349601	0.331261316307089	1.44540114799603	1.01890124140367	0	0.193424471631715	0.0999612131578298	1.39124341719709	0.478079361459774	0.264473285865653	0	0.552651356659451	0.908052923047432	1.56642378320134	0	0	0	0.00464909542813249	0	0.421780802050548	0.330064563816372	0	0	0
0	0	0	0	0	0	0	0.354145035364955	0.037344599157333	0	0	0	0	0.0709160770046139	0	0	0	0	0	0	0.0386985360265636	0	0	0.981481982295165	0	0.0432237997860723	0.472372915426381	0.329843047601737	1.44283525084413	1.01649515263614	0	0.19246971629675	0.0994153118091179	1.38869023196581	0.476304802711991	0.263261368070505	0	0.550736961469897	0.905721107335356	1.56383460684917	0	0	0	0.00462084063030912	0	0.420128878906985	0.328649721133301	0	0	0
0	0	0	0	0	0	0	0.342161553151125	0.0355943747892019	0	0	0	0	0.0677105425663706	0	0	0	0	0	0	0.0368875139433044	0	0	0.962067749593809	0	0.0412108823733082	0.45808552226625	0.318414114745661	1.42190463523975	0.996901696856457	0	0.184813255479185	0.0950561720570026	1.36786614931326	0.461950864776847	0.253516442795909	0	0.535228955035477	0.88674754866719	1.54270882276072	0	0	0	0.00439642431156829	0	0.406784228515112	0.317248807595288	0	0	0
0	0	0	0	0	0	0	0.0968867100694759	0.00766624039824773	0	0	0	0	0.0150156104015294	0	0	0	0	0	0	0.0079541109712638	0	0	0.431713738753431	0	0.00892140049101994	0.143073890234843	0.0883268634929771	0.799333381452408	0.456630591368817	0	0.0455570140267673	0.0216095861103545	0.752465010678222	0.144742751027539	0.0664344910469911	0	0.177987940577474	0.379839771262735	0.906681966977322	0	0	0	0.000920365843130597	0	0.121719039659855	0.0879145074243102	0	0	0
0	0	0	0	0	0	0	0.149691685134105	0.0125520158897035	0	0	0	0	0.0244551805083668	0	0	0	0	0	0	0.0130206183120185	0	0	0.58010048873889	0	0.0145937689411474	0.215499687731294	0.137153767851733	0.987966161987013	0.609115294385095	0	0.0726576086583938	0.0350305110059498	0.937795369697044	0.217823761282659	0.104543665598604	0	0.26342331495772	0.518755545756109	1.10159160732743	0	0	0	0.00151442139879245	0	0.185441492887321	0.136546855247588	0	0	0
0	0	0	0	0	0	0	0.256345885188576	0.0242069129944631	0	0	0	0	0.0465853591923197	0	0	0	0	0	0	0.0250982310382702	0	0	0.81149210033445	0	0.0280841647724772	0.353318732695542	0.237024571839371	1.25668582994017	0.844623493426713	0	0.132253504649186	0.0660299178925518	1.20369407036742	0.356622693070692	0.185264377823699	0	0.420033636243305	0.740327026526074	1.37556517462794	0	0	0	0.00295542604714316	0	0.309884511272896	0.236081558507692	0	0	0
0	0	0	0	0	0	0	0.142501044244607	0.0118546206796585	0	0	0	0	0.0231138095693333	0	0	0	0	0	0	0.0122975542654635	0	0	0.561687531766965	0	0.013784722976829	0.20582472208697	0.130478863883754	0.965446716054137	0.590268426917375	0	0.0688729445496581	0.0331308498212754	0.915600148918082	0.208067515957799	0.0992788711489913	0	0.252154460986045	0.501359525309133	1.07846201101677	0	0	0	0.00142926642005869	0	0.176856427127728	0.129897280151138	0	0	0
0	0	0	0	0	0	0	0.331944372832916	0.03413440845952	0	0	0	0	0.0650283587924862	0	0	0	0	0	0	0.0353766383011965	0	0	0.945245210120399	0	0.0395308545414939	0.44584310907803	0.308681402650681	1.40370762646001	0.979917183410842	0	0.178345768268326	0.0913997777075134	1.34976600261933	0.449649655238535	0.245247847153268	0	0.521905350011916	0.870322730601024	1.52433424479172	0	0	0	0.0042098276492682	0	0.395372966490306	0.307540543138054	0	0	0
0	0	0	0	0	0	0	0.129798227966275	0.0106478432968211	0	0	0	0	0.0207879774865532	0	0	0	0	0	0	0.0110462582661839	0	0	0.527933434517176	0	0.0123842522431816	0.188594991451405	0.118706715280063	0.923584190304197	0.555668265397129	0	0.0622596217404747	0.029831173592741	0.874386165712993	0.190688437736963	0.0900355907364533	0	0.231981482905682	0.46957858571822	1.03537506010828	0	0	0	0.00128219700524878	0	0.161621705171738	0.118170758727073	0	0	0
0	0	0	0	0	0	0	0.397280774733575	0.0439953067926519	0	0	0	0	0.0830003647482387	0	0	0	0	0	0	0.0455779720685523	0	0	1.04882912623808	0	0.0508616983580167	0.523205617837845	0.371099400093028	1.51491282582535	1.08440494892904	0	0.220654543676617	0.11574622788244	1.46043768634095	0.527357204733139	0.298745238081053	0	0.60557668218324	0.971680701488913	1.63651610329865	0	0	0	0.00548082530840509	0	0.467833440837695	0.369810835145749	0	0	0
0	0	0	0	0	0	0	0.352277055894862	0.0370690557374933	0	0	0	0	0.0704121310233985	0	0	0	0	0	0	0.0384134378347285	0	0	0.978477400219138	0	0.042906980465157	0.47015076806714	0.328060553667146	1.43960074197186	1.01346335973878	0	0.191271216562413	0.0987307721053611	1.38547185428434	0.474072449391426	0.261739035717427	0	0.548327819304025	0.902783471788132	1.5605705543272	0	0	0	0.00458545774098484	0	0.418051462168595	0.326871548915895	0	0	0
0	0	0	0	0	0	0	2.63094019228336	1.49679694828986	0	0	0	0	1.78556246219145	0	0	0	0	0	0	1.51244508330539	0	0	3.46325375615946	0	1.56130895695134	2.82402656366928	2.58644674553815	3.95641500274422	3.50215598566911	0	2.27814321400146	1.94477146965583	3.90011334738863	2.8299346168681	2.45188651287312	0	2.93723712440966	3.37777268442113	4.0813363937163	0	0	0	0.66466353256598	0	2.74273987702983	2.58420717219823	0	0	0
0	0	0	0	0	0	0	0.26319245980379	0.0250452801409472	0	0	0	0	0.0481569528145338	0	0	0	0	0	0	0.0259665544859837	0	0	0.824388600216864	0	0.0290523807205667	0.361851824975273	0.24348682543817	1.27106701315662	0.857690313791174	0	0.136298281991574	0.0682077078843924	1.21796762646059	0.365206773342516	0.190606762171409	0	0.429523753462012	0.752810369978543	1.39014488357544	0	0	0	0.00306039287403904	0	0.317709341910641	0.242524604487398	0	0	0
0	0	0	0	0	0	0	0.100084514621812	0.00794700689193188	0	0	0	0	0.0155607590402942	0	0	0	0	0	0	0.00824532062258316	0	0	0.441709103658876	0	0.00924764826306437	0.147555905961219	0.0912708479283369	0.812631281989656	0.466949515765592	0	0.0471525571523655	0.0223880310385062	0.765481225359538	0.149268593461494	0.0687053727204494	0	0.183351804774097	0.389098022090655	0.920520691648927	0	0	0	0.00095434511891619	0	0.125624712862626	0.0908461339609122	0	0	0
0	0	0	0	0	0	0	0.346932683688101	0.0362862752663226	0	0	0	0	0.0689790420360103	0	0	0	0	0	0	0.0376034793415578	0	0	0.969837256499082	0	0.0420067764826533	0.463783029726204	0.322962705800978	1.43028977906426	1.0047439000803	0	0.187852473932752	0.0967825631949087	1.37620800007537	0.467675172818058	0.25739028760692	0	0.541418448673281	0.89433838554929	1.55117329587704	0	0	0	0.00448504657323519	0	0.412102314419544	0.321786159072563	0	0	0
0	0	0	0	0	0	0	0.650143990869939	0.0959130608580628	0	0	0	0	0.172656597340642	0	0	0	0	0	0	0.0991621688798037	0	0	1.39130729441272	0	0.109920311708219	0.807173054519668	0.615928189616824	1.87242791038871	1.42870788414155	0	0.403938903112409	0.232477004548386	1.81692535744302	0.812172809153571	0.517690036642068	0	0.904693987431794	1.3096155477968	1.99590245811167	0	0	0	0.0126008665488725	0	0.739493173645788	0.614227557944056	0	0	0
0	0	0	0	0	0	0	0.449362498760694	0.052799222926403	0	0	0	0	0.0987700408078468	0	0	0	0	0	0	0.0546791513185852	0	0	1.12567651155089	0	0.0609460308468521	0.583466370942763	0.421137982484975	1.59628519677521	1.16179562358176	0	0.255954034039016	0.136824142433653	1.54149738987262	0.58784707096239	0.342391064472522	0	0.669979261644798	1.04718235274264	1.71845927128729	0	0	0	0.00663699378624161	0	0.524806136941153	0.419745388233512	0	0	0
0	0	0	0	0	0	0	0.0885941386561979	0.00694688579158285	0	0	0	0	0.0136173624121652	0	0	0	0	0	0	0.00720796787037544	0	0	0.405034401638749	0	0.00808536180659719	0.131388488605999	0.0807005679170442	0.763323017890506	0.429048978207552	0	0.0414468632880189	0.0196110417371419	0.717261188894495	0.132940914243727	0.0605682760036858	0	0.163951417058919	0.355206479286854	0.869117394581976	0	0	0	0.000833395271433677	0	0.111560830781734	0.0803206152246916	0	0	0
0	0	0	0	0	0	0	0.348401910902105	0.0365006513834065	0	0	0	0	0.069371728294344	0	0	0	0	0	0	0.037825303606281	0	0	0.97221907633618	0	0.0422533349865658	0.465535089046189	0.324363872083893	1.43285796127358	1.00714774408984	0	0.188790813020026	0.0973166293971547	1.37876308808251	0.469435402908839	0.258584812497647	0	0.54332039648369	0.896666054864427	1.55376546721425	0	0	0	0.00451252998496822	0	0.413738627764737	0.32318388666207	0	0	0
0	0	0	0	0	0	0	0.629958803788258	0.0908483635776849	0	0	0	0	0.164240073271225	0	0	0	0	0	0	0.0939438015505592	0	0	1.36621842042565	0	0.104200876921942	0.785176546712397	0.596231052436153	1.84660613232546	1.40352877844292	0	0.388274344295775	0.221814608689025	1.79115289098138	0.790128601314713	0.499624064981243	0	0.881858575329691	1.28475290513664	1.96999115167752	0	0	0	0.0118735910608216	0	0.718198818234658	0.594555680994797	0	0	0
0	0	0	0	0	0	0	0.18153478510859	0.0157684748575608	0	0	0	0	0.0306161799174157	0	0	0	0	0	0	0.0163549131476482	0	0	0.656492955276237	0	0.0183224906332781	0.257708445016412	0.166806060178095	1.07931989741309	0.687119995963533	0	0.0897737991021867	0.0437247033646189	1.02799147115107	0.260366519395481	0.128135372312038	0	0.312124158899184	0.591339487483077	1.19511320264903	0	0	0	0.00190872181113968	0	0.223140444510473	0.166091200168013	0	0	0
0	0	0	0	0	0	0	0.298968628998628	0.0296190719050262	0	0	0	0	0.0566846939066803	0	0	0	0	0	0	0.0307027253075081	0	0	0.889079451445437	0	0.0343295027524438	0.405924977632095	0.277345332026495	1.34251050772674	0.923162349981219	0	0.157855889809511	0.079972440696497	1.28892589553144	0.409527817921711	0.218818799778803	0	0.478221508396324	0.815599115619465	1.46248167601404	0	0	0	0.00363617982381314	0	0.358321338034237	0.276287002843816	0	0	0
0	0	0	0	0	0	0	0.190147231772865	0.0166753887595168	0	0	0	0	0.0323458290524558	0	0	0	0	0	0	0.017294888926186	0	0	0.675898418118032	0	0.0193730494539045	0.268956610458886	0.174851253611364	1.1020542136294	0.706890961523313	0	0.0945026905729657	0.0461564692790308	1.05047318508603	0.271698308779621	0.134592408227343	0	0.324983446208877	0.609874892160493	1.21831835854531	0	0	0	0.00202036264992687	0	0.233251571976017	0.174108350145046	0	0	0
0	0	0	0	0	0	0	0.155763269949553	0.0131490455609725	0	0	0	0	0.0256019312608589	0	0	0	0	0	0	0.0136395887656378	0	0	0.595288386411136	0	0.0152862160737974	0.2236264094245	0.142796011334559	1.00638527368159	0.624647204777212	0	0.0758763802461798	0.0366526180631232	0.955961341267247	0.226017358989569	0.109007233458003	0	0.272857320367463	0.533134775936518	1.12048618526418	0	0	0	0.00158741673697366	0	0.192669248005922	0.14216798883565	0	0	0
0	0	0	0	0	0	0	0.132560897093077	0.0109075868919711	0	0	0	0	0.0212890899987688	0	0	0	0	0	0	0.0113155947673747	0	0	0.535415311714744	0	0.0126857386559066	0.19235754969971	0.121264826704971	0.932931503772153	0.563343537936714	0	0.0636900273857179	0.0305427317769439	0.883583286564861	0.194484121872987	0.0920395902678269	0	0.236398501242638	0.476610562112696	1.04500640201488	0	0	0	0.00131382153845949	0	0.164942611948794	0.120718850240308	0	0	0
0	0	0	0	0	0	0	0.140737372088941	0.011685155344835	0	0	0	0	0.0227875589791994	0	0	0	0	0	0	0.0121218450090515	0	0	0.55709741195154	0	0.0135880953527843	0.203443200342078	0.128842903013521	0.95979922957358	0.585567173801933	0	0.0679492013008661	0.0326684411715868	0.91003660418445	0.205665705350361	0.0979911298394134	0	0.249374208835048	0.497029317912416	1.07265634275705	0	0	0	0.00140859209216851	0	0.174746506086205	0.128267586564511	0	0	0
0	0	0	0	0	0	0	0.235951166876389	0.0217773574016809	0	0	0	0	0.0420158646503741	0	0	0	0	0	0	0.0225815241610033	0	0	0.771954145533448	0	0.0252766726451094	0.327698307088793	0.217809121871569	1.21227591561826	0.804530244294029	0	0.120359971137191	0.0596804793122689	1.15963973851484	0.330842978498569	0.1694611485258	0	0.391410489532577	0.702132238004316	1.33049836720506	0	0	0	0.0026522357720428	0	0.286468785494588	0.216924934814829	0	0	0
0	0	0	0	0	0	0	0.43170155241047	0.0497151030840857	0	0	0	0	0.0932744369439788	0	0	0	0	0	0	0.0514916046871088	0	0	1.10010213835862	0	0.0574167443219923	0.563157963054248	0.404143651071479	1.56929796522427	1.13605108142347	0	0.243831479898694	0.129507816296793	1.51460745855984	0.567464986634062	0.327496169631325	0	0.648343022937831	1.02203011994184	1.69129453551861	0	0	0	0.00622965520638113	0	0.505557984581553	0.402785054961923	0	0	0
0	0	0	0	0	0	0	0.97566093905062	0.204786494517558	0	0	0	0	0.340460754185995	0	0	0	0	0	0	0.210930264126043	0	0	1.76777142157072	0	0.230988187585802	1.1522797066686	0.935997619211192	2.25597238255327	1.80605061569139	0	0.675909651310278	0.43550078274993	2.19999742365367	1.15778251202162	0.818993622003717	0	1.2585560494305	1.6838681603223	2.38030316561313	0	0	0	0.0301004558192501	0	1.07712010293474	0.934013001466597	0	0	0
0	0	0	0	0	0	0	0.0364595191992013	0.00270165627968083	0	0	0	0	0.00532071242202692	0	0	0	0	0	0	0.00280370679545267	0	0	0.203151965999383	0	0.00314693220168173	0.0556539287083568	0.0330326857405012	0.455920559594536	0.218101821879104	0	0.0165124272753224	0.00769490636782633	0.420161464053383	0.0563698696223743	0.0244518301132137	0	0.0709605316507975	0.173138715820149	0.541087271067421	0	0	0	0.000322715496060843	0	0.0466310129648039	0.0328686256810457	0	0	0
0	0	0	0	0	0	0	1.755331690768	0.69768133499551	0	0	0	0	0.94803458202127	0	0	0	0	0	0	0.710642413460195	0	0	2.58195497853971	0	0.751617058628457	1.94603248582333	1.71155273541243	3.0744450589106	2.62077254201603	0	1.41076283550745	1.09399038976556	3.01818740453076	1.95188280346014	1.57964713995325	0	2.05826147467796	2.49668878986287	3.19928697676463	0	0	0	0.168712979676379	0	1.8656243724069	1.7093510645123	0	0	0
0	0	0	0	0	0	0	0.0395959744787614	0.00294401483153126	0	0	0	0	0.00579645696916678	0	0	0	0	0	0	0.00305518787457799	0	0	0.217516609629224	0	0.00342907785037134	0.0603304744014398	0.0358863585276895	0.480614236348486	0.233267342796569	0	0.0179683966568601	0.00838089685578349	0.443744357482944	0.0611024504391773	0.0265867151956138	0	0.0768136768263967	0.185804967394205	0.568076669099922	0	0	0	0.000351751946204649	0	0.0505927453641568	0.0357086995330133	0	0	0
0	0	0	0	0	0	0	0	0	0	0	0	0	0	0	0	0	0	0	0	0	0	0	0	0	0	0	0	0	0	0	0	0	0	0	0	0	0	0	0	0	0	0	0	0	0	0	0	0	0
0	0	0	0	0	0	0	0.179465621279941	0.0155529744169541	0	0	0	0	0.0302046990265341	0	0	0	0	0	0	0.0161315460321793	0	0	0.651757636781584	0	0.0180728062288601	0.254995791288943	0.164874752734062	1.07374542569313	0.682292932797478	0	0.0886439731395352	0.0431456100474068	1.02248095945286	0.257633369893439	0.126588837930319	0	0.309015761754385	0.586822173723323	1.1894193877021	0	0	0	0.0018822238180211	0	0.220705985649224	0.164166702164546	0	0	0
0	0	0	0	0	0	0	0.105209224133955	0.00840090467985146	0	0	0	0	0.0164413660546001	0	0	0	0	0	0	0.00871608641258001	0	0	0.457409721028906	0	0.00977500059425604	0.154711271626636	0.0959923652098989	0.833320568691025	0.483143113941514	0	0.049721804371012	0.0236446118377342	0.785748709006226	0.15649298710765	0.0723547078373034	0	0.19189265898167	0.403672089081786	0.9420179099533	0	0	0	0.00100931816146064	0	0.131870654865224	0.0955480051915556	0	0	0
0	0	0	0	0	0	0	0.454678461188586	0.0537479576960002	0	0	0	0	0.100454487196505	0	0	0	0	0	0	0.055659549799413	0	0	1.13328502689935	0	0.0620309816710392	0.58955532059152	0.426258349597656	1.60429739173622	1.16945284882677	0	0.259633080777188	0.139060547767008	1.54948183846361	0.593957445219755	0.34689287901863	0	0.676453616960402	1.05466992675858	1.72652206320262	0	0	0	0.00676280465384898	0	0.530586251239696	0.424855769344195	0	0	0
0	0	0	0	0	0	0	0.775076451224898	0.131380346898663	0	0	0	0	0.229891171384479	0	0	0	0	0	0	0.135655404489682	0	0	1.54113448377924	0	0.149739596561403	0.941501120241587	0.7382870831246	2.02583304055578	1.57897749423375	0	0.504311603901288	0.303620613836775	1.9700908663558	0.946745053039801	0.631313650053494	0	1.04329266479919	1.45833109713292	2.14974222893507	0	0	0	0.0179016607873142	0	0.870207789110489	0.736452755133892	0	0	0
0	0	0	0	0	0	0	0.636499309418669	0.0924701675748253	0	0	0	0	0.166942271761054	0	0	0	0	0	0	0.0956150144805492	0	0	1.3743789912792	0	0.106033278529226	0.79231404460402	0.602610987326147	1.85500989085532	1.41171927462115	0	0.393332169780773	0.225243884059003	1.79954027863684	0.797281843198809	0.505468216796657	0	0.889273133093026	1.29283846469593	1.97842463575213	0	0	0	0.0121056871402629	0	0.72510469595048	0.600927308443716	0	0	0
0	0	0	0	0	0	0	0.288565526634454	0.0282550652619157	0	0	0	0	0.0541496400830081	0	0	0	0	0	0	0.0292904787725895	0	0	0.870705756976643	0	0.0327566408145727	0.393195331729494	0.267484518051606	1.32233034310018	0.904578619212638	0	0.151514619190386	0.0764842592663945	1.26887485328402	0.396729152393483	0.210564723903697	0	0.464208926161575	0.79773799413693	1.44206407445668	0	0	0	0.00346391236475616	0	0.346558342027769	0.266453412152039	0	0	0
0	0	0	0	0	0	0	0.622317412485277	0.0889767479714583	0	0	0	0	0.161113251082807	0	0	0	0	0	0	0.0920149295636865	0	0	1.35664523034282	0	0.102085117407321	0.776825126944501	0.588780270562508	1.83674159275722	1.39391975585458	0	0.382387166711055	0.217839253362521	1.78130797569812	0.781758427598907	0.492808184119134	0	0.873176909336976	1.27526950954256	1.96009097500015	0	0	0	0.0116066662285283	0	0.710123128004595	0.587114756480052	0	0	0
0	0	0	0	0	0	0	0.337533355972989	0.0349293882740157	0	0	0	0	0.0664897955087024	0	0	0	0	0	0	0.0361993611798202	0	0	0.954479116506573	0	0.0404457676470956	0.452547000715437	0.314004028199709	1.41370310468724	0.989240781161979	0	0.181876683617452	0.0933930476468449	1.35970777588702	0.456385949688618	0.249766323766323	0	0.529205403932134	0.879336466319227	1.53442818970462	0	0	0	0.00431136528046515	0	0.401619019371562	0.312849731074752	0	0	0
0	0	0	0	0	0	0	0.686765761639328	0.105560028167592	0	0	0	0	0.188512065336092	0	0	0	0	0	0	0.109096780981828	0	0	1.43613927547188	0	0.120790812705393	0.846856442983189	0.651719122511794	1.91846591654022	1.47368863625883	0	0.43276695459542	0.252417041621053	1.86288238801189	0.851936360707712	0.550685708985695	0	0.945783777523859	1.35407416584455	2.04208741855338	0	0	0	0.0140063703882537	0	0.777993810724389	0.649975420029502	0	0	0
0	0	0	0	0	0	0	1.03656886568712	0.231441323976277	0	0	0	0	0.378479720888025	0	0	0	0	0	0	0.23818747481258	0	0	1.83427972342064	0	0.260148244449021	1.21542776763696	0.996262307869151	2.32320301341892	1.87264925881062	0	0.730083716833796	0.479490536502423	2.26718026308923	1.22098662964487	0.876971959061674	0	1.32266953478004	1.7501481719022	2.44762027264049	0	0	0	0.0349692388591846	0	1.13942609692869	0.994243909205557	0	0	0
0	0	0	0	0	0	0	0.621578560820947	0.0887970960901067	0	0	0	0	0.160812638623336	0	0	0	0	0	0	0.0918297683916554	0	0	1.35571732198511	0	0.101881968108572	0.776016895183596	0.58806002301962	1.83578509108652	1.39298833199695	0	0.381819194417761	0.217456652823022	1.78035340063495	0.780948361616433	0.492149840450373	0	0.87233636527045	1.27435040945499	1.95913097442388	0	0	0	0.0115810966024231	0	0.709341853814404	0.586395470804848	0	0	0
0	0	0	0	0	0	0	0.282987743515654	0.0275353521997359	0	0	0	0	0.0528092652841453	0	0	0	0	0	0	0.028545248814967	0	0	0.860712578473558	0	0.0319264207485129	0.386341713549328	0.262202599560266	1.31131878142231	0.894467374343431	0	0.148139117349261	0.0746368265794632	1.25793630341205	0.389837523126275	0.206156076145236	0	0.45664722378887	0.788032570946808	1.43091816614096	0	0	0	0.00337320644166555	0	0.340236102901826	0.261186331242029	0	0	0
0	0	0	0	0	0	0	0.120770513777312	0.00980943670644201	0	0	0	0	0.0191685701551013	0	0	0	0	0	0	0.0101768468381505	0	0	0.502896803725813	0	0.0114109092681001	0.17623864096779	0.110355903829568	0.892003295346256	0.529959032382245	0	0.0576160178143194	0.0275293211213184	0.843336885090992	0.17822124145365	0.0835115182854035	0	0.217428344664847	0.446101475734499	1.00278654558647	0	0	0	0.00118023186056965	0	0.150739706814837	0.109853068934474	0	0	0
0	0	0	0	0	0	0	0	0	0	0	0	0	0	0	0	0	0	0	0	0	0	0	0	0	0	0	0	0	0	0	0	0	0	0	0	0	0	0	0	0	0	0	0	0	0	0	0	0	0
0	0	0	0	0	0	0	0.157251699485719	0.0132965572966122	0	0	0	0	0.0258850425045209	0	0	0	0	0	0	0.0137925167273786	0	0	0.598963661130847	0	0.0154572797517441	0.225612813868446	0.144180037992743	1.01082211870781	0.628403893952287	0	0.0766686780543835	0.0370528129137229	0.960338775656325	0.228019918867647	0.11010398101673	0	0.275158970032573	0.536618356025292	1.12503450418583	0	0	0	0.00160546571015284	0	0.194438186331037	0.143546878893003	0	0	0
0	0	0	0	0	0	0	0.901954671287362	0.175307241757256	0	0	0	0	0.29717968085397	0	0	0	0	0	0	0.180739222296272	0	0	1.68602364021816	0	0.198534464986896	1.07538711645328	0.86319896117407	2.17316883229392	1.72417102624582	0	0.611547198241439	0.384637517938294	2.117263859858	1.08080967556264	0.749394974693298	0	1.18027790654708	1.60245315472512	2.29737293014907	0	0	0	0.0249942724147347	0	1.00142992584071	0.86126191887459	0	0	0
0	0	0	0	0	0	0	1.18917131896198	0.307548635702053	0	0	0	0	0.482177271616076	0	0	0	0	0	0	0.315820819289142	0	0	1.99769676554252	0	0.34255350579918	1.37240517745495	1.14759612791927	2.48798553334844	2.03623743996155	0	0.869121517027114	0.596741778324849	2.4318726415141	1.37807266659813	1.02375083945849	0	1.48151201942087	1.91313229007272	2.61256582629789	0	0	0	0.0502742028272702	0	1.29476676809076	1.14551094990482	0	0	0
0	0	0	0	0	0	0	0.275476406857658	0.0265787949798057	0	0	0	0	0.0510248250765358	0	0	0	0	0	0	0.0275547097209907	0	0	0.847091355621456	0	0.030822663328814	0.377080086737637	0.255095415729717	1.29626713916391	0.880680728521469	0	0.143620578966235	0.0721739821500224	1.24298748215989	0.380523562284547	0.200237997380726	0	0.446408908735862	0.774814070672322	1.41567721747973	0	0	0	0.00325285407133727	0	0.331704945780243	0.254099398489302	0	0	0
0	0	0	0	0	0	0	0.395429765650081	0.0436983243844516	0	0	0	0	0.0824639550802991	0	0	0	0	0	0	0.04527085305394	0	0	1.0460138367598	0	0.050521002882277	0.52104244430549	0.36932542253017	1.51191509111963	1.08156785860298	0	0.219425268349349	0.11502467710877	1.45745262193892	0.525185198575162	0.297209868997191	0	0.603253086057587	0.96891929097465	1.63349521354016	0	0	0	0.00544217832408202	0	0.465796494842466	0.368040769694484	0	0	0
0	0	0	0	0	0	0	0.0191515711394892	0.00139293909139691	0	0	0	0	0.00274729721035982	0	0	0	0	0	0	0.00144563728846681	0	0	0.116292934327949	0	0.00162292051030323	0.0295401885317542	0.0173190383259234	0.291377182116827	0.125753146456915	0	0.00857914123753419	0.00397844074327957	0.264766399774029	0.0299317503217369	0.0127598699880704	0	0.0379753055261822	0.0976643429627758	0.356924322250114	0	0	0	0.000166167184124414	0	0.024630468800625	0.0172314743596664	0	0	0
0	0	0	0	0	0	0	0.0169527802324388	0.00123010758311644	0	0	0	0	0.00242658591512382	0	0	0	0	0	0	0.00127665452752803	0	0	0.104182324249682	0	0.00143324901725108	0.026184164932355	0.0153269440532711	0.2657892974159	0.112779856857841	0	0.00758355199070957	0.00351458996878254	0.240917089493496	0.0265325884118135	0.0112853856710276	0	0.0336976061807874	0.0873031423495641	0.327457056482643	0	0	0	0.000146718371461792	0	0.02181829496597	0.0152492760600871	0	0	0
0	0	0	0	0	0	0	0.129549286793823	0.0106245115252281	0	0	0	0	0.0207429508336008	0	0	0	0	0	0	0.011022064509373	0	0	0.527255235329663	0	0.0123571694556708	0.188255524956423	0.118476265825121	0.922734902777226	0.554972366222015	0	0.0621309449333532	0.0297672207952463	0.873550682807769	0.190345968286183	0.0898551845087691	0	0.231582641430933	0.468941529219156	1.03449965248138	0	0	0	0.0012793571076471	0	0.161322251778396	0.117941214813543	0	0	0
0	0	0	0	0	0	0	1.05517676364487	0.240005513979118	0	0	0	0	0.390490441479173	0	0	0	0	0	0	0.246937324321698	0	0	1.85443497290029	0	0.269482362023437	1.23465765987009	1.0146908456764	2.34355599186528	1.89282926106336	0	0.7467969806723	0.493265653623505	2.28752017213657	1.24023203403569	0.894760213323044	0	1.34216622530868	1.7702408424624	2.4679968948449	0	0	0	0.0365859724344494	0	1.15842266204659	1.01266301816536	0	0	0
0	0	0	0	0	0	0	0.482927309937122	0.0589520023963821	0	0	0	0	0.109643895304158	0	0	0	0	0	0	0.0610360122985055	0	0	1.17307113063369	0	0.0679761862160829	0.621735404913703	0.453505660848083	1.64607746313268	1.20948013891802	0	0.279413898237588	0.151211719196282	1.5911252090047	0.626245885818815	0.370954634923535	0	0.710577982019294	1.09385649425449	1.768551282558	0	0	0	0.00745716215456803	0	0.561200774373162	0.452051873554966	0	0	0
0	0	0	0	0	0	0	0	0	0	0	0	0	0	0	0	0	0	0	0	0	0	0	0	0	0	0	0	0	0	0	0	0	0	0	0	0	0	0	0	0	0	0	0	0	0	0	0	0	0
0	0	0	0	0	0	0	0	0	0	0	0	0	0	0	0	0	0	0	0	0	0	0	0	0	0	0	0	0	0	0	0	0	0	0	0	0	0	0	0	0	0	0	0	0	0	0	0	0	0
0	0	0	0	0	0	0	0	0	0	0	0	0	0	0	0	0	0	0	0	0	0	0	0	0	0	0	0	0	0	0	0	0	0	0	0	0	0	0	0	0	0	0	0	0	0	0	0	0	0
0	0	0	0	0	0	0	0.473800566523969	0.0572403928820352	0	0	0	0	0.106630790817288	0	0	0	0	0	0	0.0592679299914718	0	0	1.16033164293546	0	0.0660219280894628	0.611370237192876	0.444695651789045	1.63272025596547	1.19666582901205	0	0.272980929306639	0.147236598255011	1.57781028847477	0.615846692202204	0.363155375759753	0	0.699603158589112	1.08130312231115	1.75511702834372	0	0	0	0.00722799194976072	0	0.551327872337914	0.443258072048584	0	0	0
0	0	0	0	0	0	0	0.0973132988883125	0.00770358587229343	0	0	0	0	0.0150881411650324	0	0	0	0	0	0	0.00799284592038767	0	0	0.433056211544416	0	0.00896479751720336	0.143672560822087	0.0887194930445059	0.801125322416873	0.458016969551215	0	0.0457695200703875	0.0217131805286184	0.754218499515423	0.145347302086219	0.0667371476018516	0	0.178705032533888	0.381082326905414	0.90854779468087	0	0	0	0.000924884400795171	0	0.122240426976885	0.0883054840186122	0	0	0
0	0	0	0	0	0	0	0.159096880993664	0.0134800584503095	0	0	0	0	0.0262371029718755	0	0	0	0	0	0	0.0139827528784524	0	0	0.60349434632952	0	0.0156700660269966	0.228072175125589	0.145896254080684	1.01628099387242	0.633033978350842	0	0.0776526393732429	0.0375503212587524	0.965725371832137	0.230499179185345	0.111464972721181	0	0.278006328723785	0.540914837028538	1.13062893938586	0	0	0	0.00162792572188195	0	0.196629528137979	0.145256748119019	0	0	0
0	0	0	0	0	0	0	0	0	0	0	0	0	0	0	0	0	0	0	0	0	0	0	0	0	0	0	0	0	0	0	0	0	0	0	0	0	0	0	0	0	0	0	0	0	0	0	0	0	0
0	0	0	0	0	0	0	0.360473581615942	0.038285654787137	0	0	0	0	0.0726351955481003	0	0	0	0	0	0	0.0396721765486118	0	0	0.991603501167946	0	0.0443055970481486	0.479887983743844	0.335884571323025	1.45371885059168	1.02670695127681	0	0.196543836213285	0.101748356206443	1.39952042243387	0.483854000391065	0.268427867111392	0	0.558876799608441	0.915620407728965	1.57481600144937	0	0	0	0.00474183042409052	0	0.427159583771989	0.334676727904795	0	0	0
0	0	0	0	0	0	0	0.238927872848484	0.0221257253216725	0	0	0	0	0.042672458395509	0	0	0	0	0	0	0.0229424195246669	0	0	0.777835257384344	0	0.0256793821175264	0.331457104671972	0.22061044019361	1.21891366967225	0.810497234750873	0	0.122081365685267	0.0605944389560404	1.16622202583133	0.334625741507546	0.171757260274513	0	0.395622312443861	0.707806007013548	1.33723868981227	0	0	0	0.0026956183489709	0	0.289896646450447	0.219717514763394	0	0	0
0	0	0	0	0	0	0	0.421760435167116	0.0480241983279053	0	0	0	0	0.090248373545708	0	0	0	0	0	0	0.0497436719435509	0	0	1.08549593590103	0	0.0554802313851568	0.551671134081005	0.394589390549056	1.553844517551	1.12134306750307	0	0.237076212984674	0.12546601051767	1.4992125001885	0.555934927975747	0.319154168435106	0	0.636075299752365	1.00767620748015	1.67573433210475	0	0	0	0.00600739070409296	0	0.494691974702736	0.393250499450082	0	0	0
0	0	0	0	0	0	0	0.0807503208024654	0.00627791587423	0	0	0	0	0.0123150838776904	0	0	0	0	0	0	0.0065140444288931	0	0	0.378704400938144	0	0.00730767875625532	0.120250002285826	0.0734978211253007	0.726984338578485	0.401770463949339	0	0.0375955569304279	0.0177471767922763	0.681805387347933	0.121688457383322	0.0550497880217872	0	0.15049979793441	0.331012486593032	0.831067674404629	0	0	0	0.000752629827695409	0	0.101911633189855	0.0731489968424761	0	0	0
0	0	0	0	0	0	0	0.0636141494964198	0.00485437066272289	0	0	0	0	0.00953753449717591	0	0	0	0	0	0	0.00503726607947452	0	0	0.316882052085631	0	0.00565214665462354	0.0956130994323465	0.0577996701556789	0.637999338627316	0.337471682947973	0	0.0293048324926853	0.0137637626497455	0.595311854377591	0.0967887245140871	0.0430971588725002	0	0.120483436604014	0.274696315553177	0.737198420112227	0	0	0	0.000581127394738998	0	0.0806883920511933	0.057520496656872	0	0	0
0	0	0	0	0	0	0	0.0991697647038139	0.00786649940964738	0	0	0	0	0.0154044760851706	0	0	0	0	0	0	0.00816181936680322	0	0	0.438865804742063	0	0.00915410289200313	0.146275152305318	0.0904285290593027	0.808858801000086	0.464014957571216	0	0.0466955420028513	0.0221649095624476	0.761787799859558	0.147975362724472	0.0680552794733895	0	0.181820169768111	0.386462806984209	0.916596531055004	0	0	0	0.000944599866538883	0	0.12450812270939	0.0900073423599884	0	0	0
0	0	0	0	0	0	0	0.125468704498051	0.0102437860203934	0	0	0	0	0.0200078923470095	0	0	0	0	0	0	0.010627266429178	0	0	0.516041417582205	0	0.0119152021855585	0.182680931301566	0.114700197696278	0.908643034291964	0.543461734415678	0	0.0600267861420709	0.0287227991356966	0.859691786744027	0.184721720936817	0.0869020740587756	0	0.225025167068837	0.45841681069091	1.01996660801544	0	0	0	0.0012330348730172	0	0.156408698442278	0.114180052961034	0	0	0
0	0	0	0	0	0	0	0.240923022782306	0.0223604029541066	0	0	0	0	0.0431145095208285	0	0	0	0	0	0	0.0231855303880104	0	0	0.781755254863019	0	0.0259506384775884	0.333972681347408	0.222488667553022	1.22333161888043	0.81447382196999	0	0.123237921677102	0.0612094566831821	1.17060352080877	0.337157240852835	0.173298250226778	0	0.398438632650679	0.711589299296061	1.34172402950926	0	0	0	0.00272486014830698	0	0.292192198643589	0.221589914607823	0	0	0
0	0	0	0	0	0	0	0.0891177092961703	0.00699193376155835	0	0	0	0	0.013704988756563	0	0	0	0	0	0	0.00725469476094829	0	0	0.406752778878715	0	0.00813772345033604	0.132128987026097	0.0811817248561713	0.765666059694655	0.430827212684792	0	0.0417051965131658	0.0197363690645391	0.719549741148916	0.133688885380289	0.0609376826159783	0	0.164843172485728	0.35678955079527	0.87156570439025	0	0	0	0.000838837892302769	0	0.112203488559128	0.0807997109871157	0	0	0
0	0	0	0	0	0	0	0.295879882699646	0.0292111230716788	0	0	0	0	0.0559272228705655	0	0	0	0	0	0	0.0302803652647322	0	0	0.88365923791334	0	0.0338591684741175	0.40215256697457	0.274416311255918	1.33656608631761	0.917681107842538	0	0.155966938690405	0.0789309776946374	1.2830188919617	0.405735165048311	0.216363853876366	0	0.47407320705081	0.810327924334547	1.45646846936094	0	0	0	0.00358460829822056	0	0.354832667391224	0.27336600412359	0	0	0
0	0	0	0	0	0	0	0.088777811004989	0.00696268329190897	0	0	0	0	0.0136480923488688	0	0	0	0	0	0	0.00722435415805794	0	0	0.405637759245901	0	0.00810372417913126	0.131648302903912	0.0808693558832208	0.764146092122601	0.429673380847978	0	0.0415374704770635	0.0196549943795599	0.718065089067918	0.133203351915192	0.0606978515697181	0	0.164264337380657	0.355762272072959	0.869977515468196	0	0	0	0.000835303842660939	0	0.111786299823727	0.0804886798792386	0	0	0
0	0	0	0	0	0	0	0.140422894820632	0.0116550035810931	0	0	0	0	0.0227294991829732	0	0	0	0	0	0	0.0120905820439313	0	0	0.556275805429532	0	0.0135531095069556	0.203018198927161	0.128551248296748	0.958786904243586	0.58472554776498	0	0.0677846779576066	0.0325861353863572	0.909039439590991	0.205237071413721	0.0977616632704998	0	0.248877781966527	0.496254508329219	1.07161543877857	0	0	0	0.00140491439799178	0	0.174370112850361	0.12797705163444	0	0	0
0	0	0	0	0	0	0	0.291639955081342	0.0286552184488721	0	0	0	0	0.0548940476444841	0	0	0	0	0	0	0.0297048001673954	0	0	0.876170980806577	0	0.0332181434700408	0.396964438853168	0.270397400450047	1.32834169867407	0.910107259773056	0	0.153382478756674	0.0775093431033964	1.27484711999671	0.400518907851743	0.212999794920273	0	0.468362220463021	0.803048545517772	1.44814732980984	0	0	0	0.00351440079229649	0	0.350038501823586	0.26935818855089	0	0	0
0	0	0	0	0	0	0	0.242120798139436	0.0225017477243772	0	0	0	0	0.0433806521663426	0	0	0	0	0	0	0.0233319521595081	0	0	0.784100294941701	0	0.0261140033498899	0.335481447146163	0.223616491747776	1.22597213451837	0.816852468574666	0	0.123933325092197	0.0615796180767842	1.17322242347121	0.338675512149876	0.174224146984311	0	0.400126842026731	0.71385312647844	1.34440449199614	0	0	0	0.00274247896415335	0	0.293569557461256	0.222714251592922	0	0	0
0	0	0	0	0	0	0	0	0	0	0	0	0	0	0	0	0	0	0	0	0	0	0	0	0	0	0	0	0	0	0	0	0	0	0	0	0	0	0	0	0	0	0	0	0	0	0	0	0	0
0	0	0	0	0	0	0	0.194612959286243	0.0171520105647082	0	0	0	0	0.0332535223101765	0	0	0	0	0	0	0.0177888574893518	0	0	0.685775059423289	0	0.0199250236077924	0.274762425133815	0.179026961743301	1.11355952894386	0.716947338987258	0	0.0969713529002558	0.047431053570906	1.06185556273258	0.277546440295892	0.137953085590544	0	0.331602394711154	0.619322772534208	1.23005254084347	0	0	0	0.00207911665183075	0	0.238480782901724	0.17826970565017	0	0	0
0	0	0	0	0	0	0	0.311518406023734	0.0313027027666616	0	0	0	0	0.0598044007942633	0	0	0	0	0	0	0.032445684100857	0	0	0.910810735430478	0	0.0362698888740452	0.421192384691019	0.289257107308078	1.36627303143047	0.945130727723359	0	0.165584365522097	0.0842546469819854	1.31254382532788	0.424875366075341	0.228830020441972	0	0.494974092560085	0.836750769231046	1.48650984881343	0	0	0	0.00384946701440427	0	0.372463434495856	0.288166704218542	0	0	0
0	0	0	0	0	0	0	0.0985194303842628	0.00780935723259396	0	0	0	0	0.0152935338425471	0	0	0	0	0	0	0.00810255193566017	0	0	0.436836670269348	0	0.00908770504668535	0.145363953019556	0.0898297745293309	0.80616159396601	0.461920317328657	0	0.0463709236007977	0.0220064991025188	0.759147528626824	0.147055263902956	0.0675933417788356	0	0.180729939991588	0.384582946370651	0.913790034361374	0	0	0	0.000937683896015936	0	0.123713975647269	0.0894110993014244	0	0	0
0	0	0	0	0	0	0	0.183938700342026	0.0160199966414954	0	0	0	0	0.0310962060345349	0	0	0	0	0	0	0.0166156114219237	0	0	0.661958194247862	0	0.0186138854549901	0.260854928826843	0.169050584562695	1.08574035869608	0.692689861763658	0	0.0910894773953238	0.0443999809138201	1.03433926447908	0.263536615821608	0.129934440614955	0	0.315726144291631	0.596555921097413	1.20166919422012	0	0	0	0.0019396635857297	0	0.225966190338718	0.168327848585401	0	0	0
0	0	0	0	0	0	0	0.290252037731399	0.0284742685106715	0	0	0	0	0.0545574983864189	0	0	0	0	0	0	0.0295174450160967	0	0	0.873707489017521	0	0.0330094592744013	0.395263662733875	0.269082277162162	1.32563296931013	0.907615282316616	0	0.152538611298247	0.0770459811686998	1.2721559376342	0.398808836660203	0.211900064692666	0	0.46648853810864	0.800654539450609	1.44540632688643	0	0	0	0.00349156480634241	0	0.348467823977092	0.268046718289257	0	0	0
0	0	0	0	0	0	0	0.0581868788404047	0.0044141565738178	0	0	0	0	0.00867685354703948	0	0	0	0	0	0	0.00458055361027645	0	0	0.295880946535964	0	0.00514001420540405	0.0877196990013159	0.0528387764372184	0.606403378636479	0.315542223845268	0	0.026714236382142	0.0125271677278991	0.564726649855373	0.0888078778661119	0.0393414615970713	0	0.110786089699051	0.255733493478774	0.70359712691463	0	0	0	0.000528192369526453	0	0.073924373657545	0.0525821401186594	0	0	0
0	0	0	0	0	0	0	0.20626502572909	0.0184164091676638	0	0	0	0	0.0356571307780088	0	0	0	0	0	0	0.0190991786856737	0	0	0.710986313853805	0	0.021388856173457	0.289828135228172	0.189935312755597	1.14273838098826	0.742598963932733	0	0.103466026078074	0.0508010240207112	1.09073670584742	0.292719338770136	0.14676187983445	0	0.348721335379216	0.643480977265211	1.25978485580933	0	0	0	0.00223525541919261	0	0.252082271028835	0.189141205289116	0	0	0
0	0	0	0	0	0	0	0.0570585349487163	0.00432326806087265	0	0	0	0	0.00849904976608792	0	0	0	0	0	0	0.00448625660864386	0	0	0.291418285151378	0	0.00503426654953781	0.0860729803558259	0.0518080640962521	0.599587714586887	0.310876175732244	0	0.0261777689671852	0.0122715722385909	0.558138505067772	0.0871427127373235	0.0385624593421876	0	0.108757922253552	0.251715531684634	0.696328140282383	0	0	0	0.00051726905234313	0	0.0725154906845434	0.0515561425101055	0	0	0
0	0	0	0	0	0	0	0.0481941327956588	0.00361674446796285	0	0	0	0	0.00711567320358293	0	0	0	0	0	0	0.00375321181114229	0	0	0.255104059416816	0	0.00421211165137867	0.073066826654222	0.0437187758270257	0.542664382758373	0.272822990781986	0	0.021988642216027	0.0102813814279734	0.503256166296236	0.0739883520099189	0.0324643844203324	0	0.0926754157185859	0.219176604325194	0.635306168668493	0	0	0	0.000432424992900743	0	0.061415134333712	0.0435042459234654	0	0	0
0	0	0	0	0	0	0	0.147182076584431	0.0123074323983071	0	0	0	0	0.0239849746812575	0	0	0	0	0	0	0.0127670373677301	0	0	0.573728038379558	0	0.0143100520898561	0.212129302236045	0.134823257030782	0.980196534483011	0.602594799867009	0	0.0713333497901652	0.034364879326901	0.930135738614134	0.214425268083668	0.102703546377811	0	0.25950236724234	0.512730441768799	1.09361512769521	0	0	0	0.0014845430252811	0	0.182448343281408	0.134225143850903	0	0	0
0	0	0	0	0	0	0	0.0437734955553843	0.00326933558794218	0	0	0	0	0.00643465300220521	0	0	0	0	0	0	0.00339274560619842	0	0	0.236092454355665	0	0.00380776468196563	0.0665337481586798	0.0396901099140176	0.51171641397827	0.252838282967595	0	0.0199163895538922	0.00930061017218691	0.473530752931598	0.0673791169311171	0.0294378543653328	0	0.0845534396155348	0.202256854980795	0.601875122961982	0	0	0	0.000390750344620297	0	0.0558578599667357	0.0394944621876817	0	0	0
0	0	0	0	0	0	0	0.161099894855618	0.0136800520366539	0	0	0	0	0.0266206498679868	0	0	0	0	0	0	0.0141900834208448	0	0	0.608381138220336	0	0.0159019604417119	0.230737981849205	0.147759846911076	1.02215595247561	0.638026800962426	0	0.0787229747447333	0.0380921346339809	0.971523537408203	0.233186427438004	0.11294409611399	0	0.281089840616022	0.545551601104107	1.13664785310356	0	0	0	0.00165241384623149	0	0.199006340967632	0.147113477303605	0	0	0
[truncated: 43 more columns]
