# Supplementary material for: Single-cell transcriptomic evidence for dense intracortical neuropeptide networks
Source: eLife. 2019 Nov 11;8:e47889. doi: 10.7554/eLife.47889 (PMC6881117; doi:10.7554/eLife.47889)
Supplement: Figure 6—source data 1. [file elife-47889-fig6-data1.zip › VISp_Types/2_VISp_Npy-Npy2r.csv]

0	0.0344119032691589	0	0	0	0	0	0	0	0.0474915829558559	0.439230677532674	0.614381313584605	0.302537010975684	0	0	0	0	0	0	0	0	0	0	0	0	0	0	0	0	0	0	0	0	0.141136139010337	1.2320356870399	1.55050712911075	1.21015533128011	0.0287226735489093	0	0	0	1.96337506801966	2.01970585408087	1.24815296222327	0	0.00230511128467962	1.10855548953214	1.35510435215637	1.54024818233172	1.84667489564915
0	0.0371236596206422	0	0	0	0	0	0	0	0.0511748667454058	0.461377021285487	0.640604739111208	0.320093560884634	0	0	0	0	0	0	0	0	0	0	0	0	0	0	0	0	0	0	0	0	0.15093246224604	1.26441409390173	1.58389384770911	1.24243335345066	0.0310019313416992	0	0	0	1.9973325045625	2.05370699464083	1.2806021309602	0	0.00249410016655064	1.14029460966298	1.38796183296	1.57361264987915	1.88052155733527
0	0.049707420492246	0	0	0	0	0	0	0	0.0681610614752997	0.552976599265513	0.746709257046307	0.394589441866058	0	0	0	0	0	0	0	0	0	0	0	0	0	0	0	0	0	0	0	0	0.194430117884484	1.39129721054674	1.71406100272443	1.3689877376661	0.0416081952559051	0	0	0	2.12934417282901	2.18585948864098	1.40771677836355	0	0.00338559324962817	1.26507866562924	1.51640932553059	1.70370768320756	2.01217601189788
0	0.0361102725573775	0	0	0	0	0	0	0	0.0497993823444823	0.453216402196589	0.630970326282832	0.313602657433819	0	0	0	0	0	0	0	0	0	0	0	0	0	0	0	0	0	0	0	0	0.147290233133332	1.25257146901445	1.57169138388367	1.23062658253244	0.030149904004369	0	0	0	1.98492660514995	2.04128552377949	1.26873423555907	0	0.00242334626246602	1.12868040715041	1.37594817266218	1.56141812104947	1.86815513078137
0	0.0500194708519875	0	0	0	0	0	0	0	0.0685801136446875	0.555050118929942	0.749072053014854	0.396308947267759	0	0	0	0	0	0	0	0	0	0	0	0	0	0	0	0	0	0	0	0	0.195470577318799	1.39405760910212	1.71688248706116	1.37174199558435	0.0418718194255278	0	0	0	2.13219976083529	2.18871767435334	1.41048149901297	0	0.00340800666575653	1.26779977273699	1.51919888143464	1.70652783106903	2.01502500680323
0	0.0315901456308427	0	0	0	0	0	0	0	0.0436500921381323	0.415079161063232	0.585492218840054	0.283605702289938	0	0	0	0	0	0	0	0	0	0	0	0	0	0	0	0	0	0	0	0	0.130769310282048	1.19580844137035	1.51305577756671	1.17404961030276	0.0263533736729278	0	0	0	1.9252280595471	1.98150549041756	1.21184001561855	0	0.00210961845140037	1.07310109811166	1.3182962879317	1.50282391188616	1.80866307108755
0	0.0434983954222746	0	0	0	0	0	0	0	0.0598013232560925	0.509857634304248	0.69720203949984	0.359156987019047	0	0	0	0	0	0	0	0	0	0	0	0	0	0	0	0	0	0	0	0	0.173354388508643	1.33284615023564	1.65421864661036	1.31067628008057	0.0363688628412867	0	0	0	2.06872303954461	2.12517897543811	1.34916743042508	0	0.00294271682951756	1.20752005844977	1.45729475493598	1.64389581662314	1.95170554961979
0	0.0326050359177429	0	0	0	0	0	0	0	0.0450327849935258	0.423902888382116	0.596083474370512	0.290495815412443	0	0	0	0	0	0	0	0	0	0	0	0	0	0	0	0	0	0	0	0	0.134518685464669	1.20916137108244	1.52687222783806	1.18735656770144	0.0272052459841471	0	0	0	1.93930828946535	1.99560596242342	1.22522537046642	0	0.00217979448056156	1.08616179638205	1.33186904948993	1.5166300988331	1.8226920213475
0	0.058659183192036	0	0	0	0	0	0	0	0.0801418357623952	0.609373249421607	0.810442129951979	0.441842947294587	0	0	0	0	0	0	0	0	0	0	0	0	0	0	0	0	0	0	0	0	0.223610112611959	1.46492320620496	1.78918794690438	1.44246257511009	0.0491823793380817	0	0	0	2.20530692427322	2.26188584105717	1.48144913663555	0	0.00403453566050945	1.33773658820987	1.59075237185834	1.7788018418285	2.08797730094289
0	0.0529409260740711	0	0	0	0	0	0	0	0.0724983452568509	0.574066207126443	0.770669091364065	0.412143108023355	0	0	0	0	0	0	0	0	0	0	0	0	0	0	0	0	0	0	0	0	0.20512796121518	1.4191744766244	1.74253732131886	1.39680474302942	0.0443413260178334	0	0	0	2.15815461483384	2.21469537165782	1.43563645450722	0	0.00361857044673348	1.29257021805696	1.54457262278105	1.73217090327029	2.04092187740159
0	0.0759896718728921	0	0	0	0	0	0	0	0.103105456699942	0.703851026019081	0.915057179486837	0.523093704648286	0	0	0	0	0	0	0	0	0	0	0	0	0	0	0	0	0	0	0	0	0.276563725980535	1.58258709996378	1.90877240788729	1.55993221079851	0.0639133866674808	0	0	0	2.32595432787515	2.38261393953354	1.59924962769961	0	0.00532664721997831	1.45415370112357	1.70933566921302	1.89834451275319	2.20841972573547
0	0.0976659660560574	0	0	0	0	0	0	0	0.131423742100892	0.802762510644583	1.02228633078604	0.61060041193895	0	0	0	0	0	0	0	0	0	0	0	0	0	0	0	0	0	0	0	0	0.337327612645241	1.70002097585361	2.02766287335166	1.67721812601685	0.0824604480701098	0	0	0	2.44564609621284	2.5023663996641	1.71678747596333	0	0.00701128062844086	1.57063590889506	1.82746824920109	2.0172034042896	2.3279572376363
0	0.100105496578199	0	0	0	0	0	0	0	0.134584114258751	0.812878215865886	1.03314298144139	0.619674688024301	0	0	0	0	0	0	0	0	0	0	0	0	0	0	0	0	0	0	0	0	0.343839284444923	1.71176583222003	2.03953267001306	1.68895026544605	0.0845561087014315	0	0	0	2.45758443162797	2.51430992070951	1.72854126574252	0	0.00720577217965043	1.58229888894963	1.83927309432729	2.02907049748996	2.33988238952668
0	0.0295153580064908	0	0	0	0	0	0	0	0.0408197320720139	0.396530055058561	0.563083340077569	0.269222427390048	0	0	0	0	0	0	0	0	0	0	0	0	0	0	0	0	0	0	0	0	0.123029881065186	1.16726721539439	1.48347289229942	1.14561150031247	0.0246128476994781	0	0	0	1.89505077303626	1.95128254181559	1.18322603870834	0	0.00196662853904558	1.04521474581982	1.28926148886463	1.47326413027634	1.7786014302006
0	0.0601287249013629	0	0	0	0	0	0	0	0.0821007029690941	0.618072458149241	0.820180470299904	0.449218675886382	0	0	0	0	0	0	0	0	0	0	0	0	0	0	0	0	0	0	0	0	0.228273693885056	1.47603153330328	1.80050103882899	1.45355023604442	0.0504280631030124	0	0	0	2.21673369198147	2.27332124878329	1.49257200059885	0	0.00414225765656727	1.348712419933	1.60195862193445	1.79011046961411	2.09938212796962
0	0.0323968802528298	0	0	0	0	0	0	0	0.0447492878366384	0.422106011901044	0.593930141284457	0.289090218253813	0	0	0	0	0	0	0	0	0	0	0	0	0	0	0	0	0	0	0	0	0.133751604056191	1.20645340703568	1.52407145029913	1.18465781328475	0.0270304995117651	0	0	0	1.93645472911374	1.99274835265068	1.22251091116349	0	0.00216538881536996	1.08351238831232	1.32911705732178	1.51383137552337	1.81984872014578
0	0.0137013319097725	0	0	0	0	0	0	0	0.019081234568929	0.225297959515295	0.344551651659018	0.143449526710087	0	0	0	0	0	0	0	0	0	0	0	0	0	0	0	0	0	0	0	0	0.0604171453823985	0.859931937513541	1.15892491317453	0.839941421098054	0.0113909678771823	0	0	0	1.56034676561929	1.61578784998217	0.874711828809339	0	0.000897427522152571	0.748341429991047	0.973860373996261	1.14910587156099	1.44589315561868
0	0.0296048521851452	0	0	0	0	0	0	0	0.0409419189647372	0.397344855322413	0.56407190784029	0.269851329216942	0	0	0	0	0	0	0	0	0	0	0	0	0	0	0	0	0	0	0	0	0.123365807745806	1.16853491239887	1.48478837790734	1.14687447257155	0.024687896130323	0	0	0	1.89639357726454	1.95262744614466	1.18449706978419	0	0.00197278316832171	1.0464524548766	1.29055181607875	1.47457855476256	1.77993891657253
0	0.0454724410972775	0	0	0	0	0	0	0	0.0624636440279724	0.523968210609858	0.71348389358342	0.370682895914409	0	0	0	0	0	0	0	0	0	0	0	0	0	0	0	0	0	0	0	0	0.180133644363	1.35220341749085	1.67405806253678	1.32998522420972	0.0380333433599419	0	0	0	2.08883277872045	2.14530933910965	1.36855872578373	0	0.0030828841910927	1.22656858037777	1.4768818334529	1.66372465569146	1.97176296432048
0	0.0543125638381618	0	0	0	0	0	0	0	0.0743348834997139	0.582757433842277	0.78049794441297	0.419418316600608	0	0	0	0	0	0	0	0	0	0	0	0	0	0	0	0	0	0	0	0	0.209611101828397	1.43053920129025	1.75413521690756	1.40814598749897	0.0455016568560955	0	0	0	2.1698823682933	2.22643300714559	1.44701770126596	0	0.00371788544559477	1.30378457360952	1.55604873591742	1.74376370525631	2.05262454386192
0	0.0454812060715017	0	0	0	0	0	0	0	0.0624754556209276	0.524029992636764	0.713555004665376	0.370733511485698	0	0	0	0	0	0	0	0	0	0	0	0	0	0	0	0	0	0	0	0	0.180163578470689	1.35228766240964	1.67414435805986	1.33006926348156	0.0380407364759876	0	0	0	2.08892022294304	2.14539687094358	1.36864311550087	0	0.00308350786989381	1.22665151098478	1.47696705605653	1.66381090625511	1.97185018625383
0	0.111861783500185	0	0	0	0	0	0	0	0.149741790852569	0.859288160460814	1.08272525011118	0.661576971153368	0	0	0	0	0	0	0	0	0	0	0	0	0	0	0	0	0	0	0	0	0.374398761716755	1.76511358682638	2.09340687653853	1.7422443913107	0.0946783598517122	0	0	0	2.51174709988797	2.56849440428832	1.7819266886477	0	0.00815725770696099	1.63530121851423	1.89287371779685	2.08293332099085	2.39398959018619
0	0.0171500245424148	0	0	0	0	0	0	0	0.0238473591204645	0.268229319068175	0.401683699229411	0.173730390679915	0	0	0	0	0	0	0	0	0	0	0	0	0	0	0	0	0	0	0	0	0.0746604418100193	0.946744408023279	1.2519646263715	0.926159790907316	0.0142676264144377	0	0	0	1.65713492281824	1.71287016057683	0.961945798681619	0	0.00112751105963413	0.831445600872188	1.06357130836583	1.24200284516372	1.54194034777729
0	0.0988589646770903	0	0	0	0	0	0	0	0.132969907835327	0.807731714907706	1.02762182927922	0.615055308855964	0	0	0	0	0	0	0	0	0	0	0	0	0	0	0	0	0	0	0	0	0.340519631187626	1.70579598469351	2.03349974275917	1.6829868389375	0.0834850773834575	0	0	0	2.45151690441515	2.50823977577979	1.72256690762552	0	0.00710626682122772	1.57637038392441	1.8332729586162	2.02303893506159	2.33382151745413
0	0.0425453873378153	0	0	0	0	0	0	0	0.0585145233033269	0.502901497049603	0.689145138715893	0.35350043660881	0	0	0	0	0	0	0	0	0	0	0	0	0	0	0	0	0	0	0	0	0.170054490322312	1.32321583591465	1.644340127977	1.30107081891807	0.0355657283044712	0	0	0	2.0587051790056	2.11515047831587	1.33951961253288	0	0.00287525994395435	1.1980484634595	1.44754618861405	1.63402274730805	1.9417146707244
0	0.0392577531320625	0	0	0	0	0	0	0	0.0540677641073569	0.478136278988417	0.660290360553592	0.333501276908669	0	0	0	0	0	0	0	0	0	0	0	0	0	0	0	0	0	0	0	0	0.15853142934602	1.28842946314659	1.6086086282963	1.26637894056397	0.0327972509923663	0	0	0	2.02244194485913	2.07884662075703	1.30466667369416	0	0.00264360404047196	1.16386511267054	1.41230985284053	1.59831202576467	1.90555446380836
0	0.0516852936595438	0	0	0	0	0	0	0	0.0708154031018954	0.565979336016938	0.76150029578802	0.405395231585889	0	0	0	0	0	0	0	0	0	0	0	0	0	0	0	0	0	0	0	0	0.200995585225071	1.40853619766144	1.7316750591826	1.38618900599852	0.0432796248566271	0	0	0	2.14716750940713	2.20369876280798	1.42498231223919	0	0.00352790970860455	1.28207625816318	1.53382737385543	1.72131353655054	2.02995889592317
0	0.0175844748982325	0	0	0	0	0	0	0	0.0244467510493086	0.273371393036549	0.408405532616564	0.177415902897377	0	0	0	0	0	0	0	0	0	0	0	0	0	0	0	0	0	0	0	0	0.0764299370414767	0.956588898956448	1.26243492673493	0.93594405966855	0.0146302829880026	0	0	0	1.66797719347559	1.7237414719934	0.971832960731527	0	0.0011566170293201	0.840912703774377	1.0737083104017	1.25245891113095	1.55270936962597
0	0.0148205734301032	0	0	0	0	0	0	0	0.0206296225163509	0.239663375507398	0.363878595943911	0.153483514899435	0	0	0	0	0	0	0	0	0	0	0	0	0	0	0	0	0	0	0	0	0.0650786099192948	0.889972487915453	1.19127292467962	0.869762919074293	0.0123241455547183	0	0	0	1.59409379151282	1.64964498177932	0.904907906077101	0	0.000971912197117575	0.777017776112467	1.00497233911433	1.18140075855688	1.47936303426923
0	0.021529783728608	0	0	0	0	0	0	0	0.0298795570421785	0.317686914289001	0.465378090355943	0.209682661591631	0	0	0	0	0	0	0	0	0	0	0	0	0	0	0	0	0	0	0	0	0.0922555420108663	1.03741860860218	1.34787230636205	1.01632742739221	0.0179263600700478	0	0	0	1.75612719828773	1.81210245029274	1.05297861625439	0	0.00142217964269144	0.918936741328066	1.15669861503325	1.33779210153905	1.64032672261735
0	0.043051914219475	0	0	0	0	0	0	0	0.0591985847745708	0.506610674030061	0.693443809603385	0.356514536877546	0	0	0	0	0	0	0	0	0	0	0	0	0	0	0	0	0	0	0	0	0.171810616779514	1.32835832461675	1.6496158574832	1.30619996791383	0.035992562403643	0	0	0	2.06405572536008	2.12050673622755	1.34467149632955	0	0.00291109637134455	1.20310576708969	1.45275215284437	1.63929555113769	1.94705072895737
0	0.00734931574550389	0	0	0	0	0	0	0	0.0102644332859818	0.134195089430467	0.216092193527162	0.082212372266931	0	0	0	0	0	0	0	0	0	0	0	0	0	0	0	0	0	0	0	0	0.0332125416308927	0.635918902120236	0.9108930284937	0.61813458361461	0.00610251718035056	0	0	0	1.2970115176092	1.35122284704933	0.649124885237577	0	0.000478084202912639	0.537871486669676	0.738875554400293	0.90164365157571	1.18563662557279
0	0.136713057077804	0	0	0	0	0	0	0	0.181406502525517	0.946888318011739	1.17541476947125	0.741775612118339	0	0	0	0	0	0	0	0	0	0	0	0	0	0	0	0	0	0	0	0	0.435032518414215	1.86372054836135	2.19283072234765	1.84076799631567	0.116198715657378	0	0	0	2.6116174759572	2.66839851910742	1.88059218327033	0	0.0102480407250553	1.73337081585505	1.99187336594622	2.18233953070719	2.49377416271388
0	1.07179106294458	0	0	0	0	0	0	0	1.2076681510541	2.36184999707528	2.61161706397358	2.12337062534103	0	0	0	0	0	0	0	0	0	0	0	0	0	0	0	0	0	0	0	0	1.70996427489603	3.32309261961832	3.65528246071673	3.2998242534369	0.997947618407103	0	0	0	4.07574102573721	4.13264805613569	3.34018584634938	0	0.229644190652656	3.1907018546475	3.45272932128871	3.64472507180296	3.95757709598359
0	1.05536016544073	0	0	0	0	0	0	0	1.19082040345189	2.34394524919827	2.59367741438868	2.10552426402779	0	0	0	0	0	0	0	0	0	0	0	0	0	0	0	0	0	0	0	0	1.69233763632745	3.3051167924132	3.63730196834641	3.28184890650579	0.981804068090305	0	0	0	4.05775801465931	4.11466485564068	3.32220968236685	0	0.222348302623505	3.17272913750488	3.43475124213114	3.62674467936312	3.9395945671882
0	1.82567053346494	0	0	0	0	0	0	0	1.97035886844597	3.14607768268898	3.39653712218663	2.90643745245369	0	0	0	0	0	0	0	0	0	0	0	0	0	0	0	0	0	0	0	0	2.48863307227058	4.10872913994213	4.44101127972404	4.08545127053513	1.74564239444879	0	0	0	4.86151966793964	4.9184304450037	4.12582903038813	0	0.720613761073694	3.97627683200787	4.23841039828735	4.43045191393609	4.74334619849793
0	2.868808425473	0	0	0	0	0	0	0	3.01519069515582	4.19488208629593	4.44546541166329	3.95503362095651	0	0	0	0	0	0	0	0	0	0	0	0	0	0	0	0	0	0	0	0	3.53643433526893	5.15778538074658	5.49008398585851	5.13450581580774	2.78756654633227	0	0	0	5.91060126041095	5.96751270567207	5.17488646008293	0	1.68705774911036	5.02532209175948	5.28747458815289	5.4795242674556	5.792426089588
0	3.41992989028389	0	0	0	0	0	0	0	3.56643314501528	4.74640629266375	4.996998360386	4.50654312661173	0	0	0	0	0	0	0	0	0	0	0	0	0	0	0	0	0	0	0	0	4.08788765377234	5.70932735591247	6.04162712237939	5.6860476713794	3.33860101130514	0	0	0	6.46214502369541	6.51905651608468	5.72642851910682	0	2.23213369690664	5.57686329236865	5.83901712399862	6.03106737910585	6.34396973287315
0	4.08343942059669	0	0	0	0	0	0	0	4.22997971122837	5.41003905786682	5.66063379900764	5.1701713961676	0	0	0	0	0	0	0	0	0	0	0	0	0	0	0	0	0	0	0	0	4.75149873881889	6.37296555475335	6.70526567634856	6.34968583364974	4.00208390092743	0	0	0	7.12578376932077	7.18269527612121	6.3900667435905	0	2.89377528446915	6.24050125435878	6.50265549428876	6.6947059254699	7.0076084418043
0	3.30416122019419	0	0	0	0	0	0	0	3.4506500248023	4.63058953396133	4.88118055825424	4.39072812253031	0	0	0	0	0	0	0	0	0	0	0	0	0	0	0	0	0	0	0	0	3.97207935645711	5.59350847646389	5.92580810432313	5.5702288062044	3.22284273442927	0	0	0	6.34632593083507	6.40323741759962	5.61060962964978	0	2.11709161692672	5.46104450536357	5.72319817763288	5.9152483640179	6.22815065433469
0	3.18002880118983	0	0	0	0	0	0	0	3.32649717308796	4.50638911051642	4.75697865904376	4.26653018069965	0	0	0	0	0	0	0	0	0	0	0	0	0	0	0	0	0	0	0	0	3.84789089998833	5.46930505355037	5.80160448536919	5.44602540347879	3.09872501058414	0	0	0	6.22212220608156	6.27903368489074	5.48640619258075	0	1.99398449675939	5.33684121319788	5.59899466007478	5.79104474926219	6.10394694983741
0	2.3081917019683	0	0	0	0	0	0	0	2.45413006862552	3.63278543146898	3.88333656056715	3.39299109894544	0	0	0	0	0	0	0	0	0	0	0	0	0	0	0	0	0	0	0	0	2.97459863363465	4.59562328395857	4.92791761139763	4.57234415952368	2.22726867507646	0	0	0	5.34843257734035	5.40534384900984	4.61272405441862	0	1.1479147352706	4.46316284790248	4.72531042619341	4.9173579846024	5.23025784852194
0	1.29246696011386	0	0	0	0	0	0	0	1.43262760363094	2.59746762213034	2.84758175859325	2.35840695943226	0	0	0	0	0	0	0	0	0	0	0	0	0	0	0	0	0	0	0	0	1.9428053661605	3.55941674980887	3.89165291690653	3.53614361410417	1.21564351597232	0	0	0	4.31213649092302	4.36904540203635	3.57651332098736	0	0.342624883961864	3.4269950982896	3.68907581448484	3.88109453572059	4.19396777256579
0	3.4136361709912	0	0	0	0	0	0	0	3.56013873522488	4.7401102755462	4.9907022934128	4.50024719333121	0	0	0	0	0	0	0	0	0	0	0	0	0	0	0	0	0	0	0	0	4.08159204094886	5.70303123746458	6.03533099730878	5.67975155361351	3.33230778866467	0	0	0	6.45584889505062	6.51276038717115	5.72013240018073	0	2.22587472587094	5.57056717833775	5.83272100235341	6.02477125417707	6.33767360491267
0	2.88679950569542	0	0	0	0	0	0	0	3.03318860561343	4.21289591033444	4.463479729625	3.97304661445928	0	0	0	0	0	0	0	0	0	0	0	0	0	0	0	0	0	0	0	0	3.55444415465043	5.17580020869169	5.50809887941953	5.15252063699585	2.80555271607097	0	0	0	5.92861618938383	5.98552763730767	5.19290129276596	0	1.70470980523213	5.04333687594265	5.30548944777608	5.49753915961144	5.81044101178097
0	3.75597372241272	0	0	0	0	0	0	0	3.90250245986396	5.08253491974489	5.33312882706508	4.84266866021469	0	0	0	0	0	0	0	0	0	0	0	0	0	0	0	0	0	0	0	0	4.42400136271725	6.04545972192134	6.37775973275526	6.02218001222375	3.67462651360474	0	0	0	6.79827776595167	6.8551892682574	6.06256090276073	0	2.5668931623062	5.91299549539841	6.17514960798328	6.36719998424857	6.68010244987978
0	1.01661414575332	0	0	0	0	0	0	0	1.15102487665279	2.30147252519002	2.55111589682036	2.06320002496422	0	0	0	0	0	0	0	0	0	0	0	0	0	0	0	0	0	0	0	0	1.65057154879961	3.26246320853116	3.59463651037869	3.23919654502312	0.943779446385232	0	0	0	4.01508614572323	4.07199250456818	3.27955524131193	0	0.2057486082211	3.13008346930752	3.3920919264879	3.58407947574979	3.8969239258355
0	0.267593056689568	0	0	0	0	0	0	0	0.34117221431334	1.28036116021703	1.52085566649685	1.05696593112638	0	0	0	0	0	0	0	0	0	0	0	0	0	0	0	0	0	0	0	0	0.696062750523226	2.22250684752752	2.55341354761928	2.19937036520873	0.232048478749115	0	0	0	2.97317777555117	3.03003254421161	2.23950757094107	0	0.0232414847728364	2.09096940313429	2.3515246273825	2.54288368394026	2.85514688321336
0	0.188597274257012	0	0	0	0	0	0	0	0.246028606984509	1.09819160681853	1.3333274599444	0.88314004051941	0	0	0	0	0	0	0	0	0	0	0	0	0	0	0	0	0	0	0	0	0.548078527540537	2.02909929799651	2.35922224777759	2.00604316002782	0.161641760736102	0	0	0	2.77856081155268	2.83538349664135	2.04604364446405	0	0.0149811728697189	1.89808100714661	2.15773950230523	2.3487092358689	2.66061156300362
0	0.176914582910682	0	0	0	0	0	0	0	0.231640351522323	1.06698370125368	1.30094542369623	0.853725572837721	0	0	0	0	0	0	0	0	0	0	0	0	0	0	0	0	0	0	0	0	0.523961511799962	1.99540853028223	2.32535537560823	1.972370423271	0.151351119870062	0	0	0	2.74459813170359	2.8014135908194	2.0123402221418	0	0.0138702015897045	1.86450667634601	2.12396394399474	2.31484615429726	2.6266672683011
0	0.135571126406893	0	0	0	0	0	0	0	0.179962234018643	0.94312642001777	1.17145587067197	0.738304203231962	0	0	0	0	0	0	0	0	0	0	0	0	0	0	0	0	0	0	0	0	0.432352262046271	1.85953536870772	2.18861453763862	1.8365859836366	0.115206247744619	0	0	0	2.60738436677791	2.66416413183611	1.8764047801116	0	0.0101495489713127	1.72920606261276	1.98767327476705	2.17812401478826	2.48954430437655
0	0.251659207484675	0	0	0	0	0	0	0	0.322258711629872	1.24687387991499	1.4865484495623	1.02477248758245	0	0	0	0	0	0	0	0	0	0	0	0	0	0	0	0	0	0	0	0	0.66801191291889	2.18730983580836	2.51809869179146	2.16418544421934	0.217736618426571	0	0	0	2.9377989928639	2.99464894532471	2.20430207639423	0	0.0214655210142311	2.05585055048643	2.31627082113103	2.50757136003157	2.81978035778179
0	0.148172589220442	0	0	0	0	0	0	0	0.19584516713251	0.983444552733576	1.21379481381582	0.775626960203359	0	0	0	0	0	0	0	0	0	0	0	0	0	0	0	0	0	0	0	0	0.461421106316024	1.9041850520993	2.23357997711138	1.88120340284166	0.126177139002294	0	0	0	2.65252207807512	2.7093148501518	1.9210771146145	0	0.0112496309765057	1.77364760985247	2.03247484326317	2.22308264547404	2.53464893058738
0	0.170999130468957	0	0	0	0	0	0	0	0.224320314759187	1.05062488014783	1.28393522582295	0.838356438976578	0	0	0	0	0	0	0	0	0	0	0	0	0	0	0	0	0	0	0	0	0.511479045124935	1.97766904593994	2.30751749602309	1.95464100989738	0.146153188622928	0	0	0	2.72670669514678	2.78351811416058	1.99459366933528	0	0.0133179069741277	1.84683221492296	2.10617709217297	2.29701039329644	2.60878611056134
0	0.155750883901197	0	0	0	0	0	0	0	0.205340015852572	1.00651943253165	1.23794076294482	0.797100114309549	0	0	0	0	0	0	0	0	0	0	0	0	0	0	0	0	0	0	0	0	0.478391513259328	1.92954644310731	2.25910669017517	1.90654789080616	0.132794514869261	0	0	0	2.67813891122272	2.73493848541468	1.94645037128146	0	0.0119253527469887	1.79889992573147	2.05791578040494	2.2486057955572	2.56024846024909
0	0.181038431487126	0	0	0	0	0	0	0	0.236729486854441	1.07816083333955	1.31255316964469	0.86424638173972	0	0	0	0	0	0	0	0	0	0	0	0	0	0	0	0	0	0	0	0	0.532553696871931	2.00749712426103	2.3375087430487	1.98445238617105	0.154979821094328	0	0	0	2.75678674540334	2.81360486304935	2.02443347009288	0	0.0142592761248029	1.87655245246326	2.1360837229621	2.32699812733275	2.63884911799032
0	0.173005689696362	0	0	0	0	0	0	0	0.226805974038094	1.05621812796131	1.28975406234931	0.84360735553708	0	0	0	0	0	0	0	0	0	0	0	0	0	0	0	0	0	0	0	0	0.515734380472353	1.98374071583274	2.31362329940207	1.96070918643801	0.147915397095852	0	0	0	2.73283107965805	2.78964390041132	2.00066779112262	0	0.0135044849134275	1.85288133102005	2.11226519329888	2.30311546168152	2.61490692880909
0	3.37947930266624	0	0	0	0	0	0	0	3.52597793982985	4.70594033863206	4.95653207294585	4.4660777332378	0	0	0	0	0	0	0	0	0	0	0	0	0	0	0	0	0	0	0	0	4.04742440343982	5.66886072423632	6.00116044641385	5.64558104426409	3.29815374492582	0	0	0	6.42167832382768	6.47858981441968	5.68596188423266	0	2.19191542752782	5.53639669023103	5.79855047094039	5.99060070408877	6.30350303758169
0	2.91652020518263	0	0	0	0	0	0	0	3.06291998645905	4.24265217571861	4.49323676733415	4.0028015811679	0	0	0	0	0	0	0	0	0	0	0	0	0	0	0	0	0	0	0	0	3.58419415805376	5.205558043836	5.53785681716395	5.1822784615746	2.83526573610746	0	0	0	5.95837418249987	6.01528563458727	5.22265913531872	0	1.73389978525652	5.07309464265875	5.33524733245372	5.52729709515866	5.84019899429564
0	1.74713364869111	0	0	0	0	0	0	0	1.89145190258292	3.06629587520448	3.31672787516186	2.82670174552627	0	0	0	0	0	0	0	0	0	0	0	0	0	0	0	0	0	0	0	0	2.40907309914292	4.0288915428779	4.36117003371314	4.00561404921481	1.66736960145668	0	0	0	4.7816764525224	4.8385870814974	4.0459911698549	0	0.657135829823625	3.89644166840411	4.15857103962147	4.35061074607136	4.66350336014774
0	0.76930238532806	0	0	0	0	0	0	0	0.894162494981293	2.01913903127798	2.2679086957328	1.7823232737905	0	0	0	0	0	0	0	0	0	0	0	0	0	0	0	0	0	0	0	0	1.37512297698855	2.97834804800935	3.31040409508559	2.95509345352811	0.702899731346368	0	0	0	3.7307904086069	3.78769200492767	2.99543161750699	0	0.118886396877508	2.84604645559234	3.10792017005773	3.29984957253262	3.61264031447926
0	2.8711546877542	0	0	0	0	0	0	0	3.01753786431702	4.19723136842037	4.44781475937062	3.95738279280295	0	0	0	0	0	0	0	0	0	0	0	0	0	0	0	0	0	0	0	0	3.53878308565927	5.16013479616934	5.49243340999374	5.13685523033331	2.78991215663486	0	0	0	5.91295068924815	5.96986213486283	5.17723587613479	0	1.68935901322979	5.02767150137154	5.28982400778186	5.48187369140424	5.79477551752497
0	4.38390904275602	0	0	0	0	0	0	0	4.53045445902602	5.71052573337487	5.96112084440458	5.47065744966099	0	0	0	0	0	0	0	0	0	0	0	0	0	0	0	0	0	0	0	0	5.05198241460778	6.67345298204602	7.00575315277553	6.65017325588264	4.30254983580118	0	0	0	7.42627127226459	7.48318278105891	6.69055417443103	0	3.19398574328394	6.5409886488816	6.80314294530255	6.99519340084465	7.30809593967124
0	3.15793812804504	0	0	0	0	0	0	0	3.30440221107112	4.48428416213977	4.73487340085006	4.2444257533015	0	0	0	0	0	0	0	0	0	0	0	0	0	0	0	0	0	0	0	0	3.82578846386959	5.44719947547447	5.77949886613697	5.42391982964109	3.07663742183559	0	0	0	6.200016564638	6.25692804177704	5.46430061153307	0	1.97210872302332	5.31473566257088	5.57688906212939	5.76893913091134	6.08184131264641
0	3.3205254344421	0	0	0	0	0	0	0	3.46701652267417	4.6469613481367	4.89755253734111	4.40709965939281	0	0	0	0	0	0	0	0	0	0	0	0	0	0	0	0	0	0	0	0	3.98844983334293	5.60988062581843	5.94218027558436	5.58660095330303	3.23920530622611	0	0	0	6.36269811391894	6.41960960157246	5.62698178058614	0	2.13334108702226	5.4774166401076	5.73957033756355	5.93162053480999	6.24452283515501
0	3.44946035650447	0	0	0	0	0	0	0	3.59596672073934	4.7759471065242	5.02653939875467	4.53608356293977	0	0	0	0	0	0	0	0	0	0	0	0	0	0	0	0	0	0	0	0	4.11742664702436	5.73886862608003	6.07116842237017	5.71558893847581	3.36812924094563	0	0	0	6.49168633978123	6.54859783338074	5.75596979142783	0	2.26150764690448	5.6064045426458	5.86855840856426	6.06060867845796	6.37351104587743
0	3.49062625217977	0	0	0	0	0	0	0	3.63713661296683	4.81712630145951	5.06771888223019	4.57726227266591	0	0	0	0	0	0	0	0	0	0	0	0	0	0	0	0	0	0	0	0	4.15860350208295	5.78004840746544	6.1123482420846	5.75676871591417	3.40929226197074	0	0	0	6.53286618018114	6.58977767533605	5.79714957558087	0	2.30247229241943	5.64758429846791	5.90973820845421	6.10178849735158	6.41469088231694
0	3.46711262280932	0	0	0	0	0	0	0	3.61362074729132	4.79360523040915	5.04419764972655	4.55374147311546	0	0	0	0	0	0	0	0	0	0	0	0	0	0	0	0	0	0	0	0	4.13508374031723	5.75652700826576	6.08882682143785	5.73324731892307	3.38578024114106	0	0	0	6.50934474795979	6.56625624224437	5.77362817483256	0	2.27907128602225	5.62406291357222	5.88621679890028	6.07826707716411	6.39116945231164
0	3.26192458299208	0	0	0	0	0	0	0	3.40840707993064	4.58833190427709	4.83892247303696	4.3484712588626	0	0	0	0	0	0	0	0	0	0	0	0	0	0	0	0	0	0	0	0	3.92982542072765	5.55124992091756	5.88354948826411	5.52797025688957	3.18061063381581	0	0	0	6.30406728211841	6.36097876642734	5.568351069734	0	2.07517175760047	5.41878599017578	5.68093959287217	5.87298974925476	6.18589201187062
0	3.59171263276156	0	0	0	0	0	0	0	3.73823134045633	4.91824045698799	5.16883364033368	4.67837541490154	0	0	0	0	0	0	0	0	0	0	0	0	0	0	0	0	0	0	0	0	4.25971277106747	5.8811637877099	6.21346370237348	5.85788408791577	3.51037263862092	0	0	0	6.63398168366854	6.69089318207166	5.8982649616051	0	2.40313804957849	5.74869962532721	6.0108536273426	6.20290395592629	6.51580637753361
0	2.45513958030748	0	0	0	0	0	0	0	2.60125377096583	3.78031991297252	4.03088381717888	3.54050410245986	0	0	0	0	0	0	0	0	0	0	0	0	0	0	0	0	0	0	0	0	3.1220295930006	4.74318373267684	5.07547975756851	4.71990443344313	2.37409032731164	0	0	0	5.49599563961063	5.55290698016464	4.76028462570386	0	1.28648632032839	4.61072216453529	4.87287169440523	5.06492009442171	5.37782073539635
0	2.18133016554902	0	0	0	0	0	0	0	2.32706065130957	3.50522962345519	3.75576560982988	3.26546074725019	0	0	0	0	0	0	0	0	0	0	0	0	0	0	0	0	0	0	0	0	2.84716549765862	4.46803669519537	4.80032901038547	4.44475777797513	2.10055626558534	0	0	0	5.220842890329	5.27775408033846	4.4851373203587	0	1.0307484350683	4.33557760116293	4.59772286596192	4.78976942668348	5.10266836943577
0	0.483848319621657	0	0	0	0	0	0	0	0.587526005176666	1.64760385709677	1.89389177307083	1.41488372215984	0	0	0	0	0	0	0	0	0	0	0	0	0	0	0	0	0	0	0	0	1.02249758695734	2.60173162599555	2.93345043598673	2.57851172328263	0.430904335611867	0	0	0	3.35365448241756	3.41054236600346	2.61879086601285	0	0.0538843016544316	2.46965459618651	2.73114101630593	2.9229031421296	3.23553929935509
0	2.60747537823496	0	0	0	0	0	0	0	2.75371871368333	3.93308622469569	4.18365949346719	3.69325466905026	0	0	0	0	0	0	0	0	0	0	0	0	0	0	0	0	0	0	0	0	3.27472000205578	4.89596907870248	5.22826634778009	4.87268965134559	2.52633335474034	0	0	0	5.64878290129428	5.70569429233837	4.913070061568	0	1.43256284595826	4.76350668076885	5.02565764109808	5.21770665798866	5.53060786852052
0	2.26119721730945	0	0	0	0	0	0	0	2.40706556786114	3.585557196888	3.83610323043996	3.34577143071452	0	0	0	0	0	0	0	0	0	0	0	0	0	0	0	0	0	0	0	0	2.92741168270023	4.54838469173898	4.88067834207869	4.52510563702962	2.18032443136436	0	0	0	5.30119294259564	5.35810418678754	4.56548541330823	0	1.10421044225168	4.41592470726005	4.6780715070853	4.87011872978383	5.18301828374153
0	3.19736485205784	0	0	0	0	0	0	0	3.34383644020163	4.52373586623372	4.77432564708283	4.28387654575135	0	0	0	0	0	0	0	0	0	0	0	0	0	0	0	0	0	0	0	0	3.86523577183394	5.48665228145847	5.818951744139	5.4633726282088	3.1160587484143	0	0	0	6.23946948150691	6.29638096156846	5.50375342271728	0	2.01115932233946	5.35418842052296	5.61634190288232	5.8083920073711	6.12129422207392
0	3.64670408068778	0	0	0	0	0	0	0	3.79322657623718	4.97324450886805	5.22383796564242	4.73337900698147	0	0	0	0	0	0	0	0	0	0	0	0	0	0	0	0	0	0	0	0	4.3147146055746	5.93616839532511	6.26846834631011	5.91288869179067	3.56536136187745	0	0	0	6.68898634720715	6.74589784708421	5.95326957184299	0	2.45793848005337	5.80370420871808	6.06585825249311	6.25790859908509	6.57081103731925
0	3.68809031630351	0	0	0	0	0	0	0	3.83461536241728	5.01463923125339	5.26523287213416	4.77477341977138	0	0	0	0	0	0	0	0	0	0	0	0	0	0	0	0	0	0	0	0	4.35610783493982	5.9775634919007	6.30986346734177	5.95428378584782	3.60674576280486	0	0	0	6.73038148143731	6.78729298230679	5.99466467018448	0	2.49919604515206	5.84509928898284	6.10725336087564	6.29930371959302	6.61220616902245
0	3.79432539623091	0	0	0	0	0	0	0	3.94085597777687	5.12089272942593	5.37148676984736	4.88102624607057	0	0	0	0	0	0	0	0	0	0	0	0	0	0	0	0	0	0	0	0	4.46235809299746	6.08381780212603	6.41611783064062	6.06053809060772	3.71297686088597	0	0	0	6.83663587337895	6.89354737640217	6.1009189842421	0	2.60515174054834	5.95135356381108	6.21350769672386	6.40555808175529	6.71846055548018
0	1.76691903142435	0	0	0	0	0	0	0	1.9113369461695	3.08641675577545	3.33685615840913	2.84681018979546	0	0	0	0	0	0	0	0	0	0	0	0	0	0	0	0	0	0	0	0	2.42913414548154	4.04902747479591	4.38130695012158	4.02574987975698	1.68708390362469	0	0	0	4.80181390028167	4.85872456921154	4.06612717285697	0	0.672918268757151	3.91657694377477	4.17870744682108	4.3707476413958	4.68364070617322
0	1.39928386328063	0	0	0	0	0	0	0	1.54084581679457	2.70909419239071	2.95931747483013	2.46985046901147	0	0	0	0	0	0	0	0	0	0	0	0	0	0	0	0	0	0	0	0	2.05355463295568	3.67126538009238	4.00351609123113	3.64799074688075	1.32147466062617	0	0	0	4.42400751597125	4.48091701744702	3.68836300132794	0	0.407206714435154	3.53883403061277	3.80093146588538	3.99295739854284	4.30583729444077
0	1.66523381703306	0	0	0	0	0	0	0	1.80908734840418	2.98282919282887	3.23322654311805	2.74329326613134	0	0	0	0	0	0	0	0	0	0	0	0	0	0	0	0	0	0	0	0	2.32588635945135	3.94535440621658	4.27762828823875	3.92207738713297	1.58580085268043	0	0	0	4.69813221954698	4.75504266147389	3.96245370042118	0	0.593418085676372	3.81290760528363	4.07503167797481	4.26706909930063	4.57995960343694
0	3.63982805914874	0	0	0	0	0	0	0	3.7863501068916	4.96636699728173	5.21696042173161	4.72650154975234	0	0	0	0	0	0	0	0	0	0	0	0	0	0	0	0	0	0	0	0	4.30783735612472	5.92929081804031	6.26159076473142	5.90601111494805	3.55848566245557	0	0	0	6.68210876331114	6.73902026301395	5.94639199424814	0	2.45108504538519	5.79682663429706	6.0589806731353	6.25103101759836	6.56393345386692
0	2.14519308929391	0	0	0	0	0	0	0	2.29085234573278	3.46885447961	3.71938526780641	3.22909434147476	0	0	0	0	0	0	0	0	0	0	0	0	0	0	0	0	0	0	0	0	2.81083245556861	4.43165098471118	4.76394260908682	4.40837213862845	2.06447025871714	0	0	0	5.18445611619998	5.24136727817498	4.44875155999361	0	0.997883164728959	4.29919235139932	4.56133682196866	4.75338304017898	5.06628166668887
0	3.21460560853336	0	0	0	0	0	0	0	3.36108027039143	4.54098685298911	4.79157685585521	4.30112715916888	0	0	0	0	0	0	0	0	0	0	0	0	0	0	0	0	0	0	0	0	3.88248495826957	5.50390371946004	5.83620321163336	5.48062406317326	3.13329729432921	0	0	0	6.256720964918	6.31363244617638	5.52100486284845	0	2.02824594133018	5.37143983885454	5.63359335512245	5.82564347423386	6.13854570243762
0	2.29248988816352	0	0	0	0	0	0	0	2.4384056998324	3.6170083270853	3.86755781521988	3.37721675328827	0	0	0	0	0	0	0	0	0	0	0	0	0	0	0	0	0	0	0	0	2.95883482466826	4.57984284402707	4.91213695341664	4.55656374204623	2.21158304740931	0	0	0	5.33265180167968	5.38956306450044	4.59694359874258	0	1.13327560576725	4.44738255339463	4.70952988099244	4.90157733129103	5.21447709539218
0	3.02083067021218	0	0	0	0	0	0	0	3.16726264860518	4.34706983569568	4.59765675469333	4.10721532758093	0	0	0	0	0	0	0	0	0	0	0	0	0	0	0	0	0	0	0	0	3.68859294709351	5.30998043422888	5.64227951673617	5.28670082012877	2.93955305079012	0	0	0	6.06279704893108	6.11970851356509	5.32708154803651	0	1.83660647331048	5.17751682684707	5.43966987211239	5.63171978810974	5.94462182878024
0	2.29681572581476	0	0	0	0	0	0	0	2.44273783308556	3.62135518094158	3.87190512715511	3.3815628370422	0	0	0	0	0	0	0	0	0	0	0	0	0	0	0	0	0	0	0	0	2.96317796712271	4.58419062901089	4.91648479926977	4.56091152076193	2.21590436729263	0	0	0	5.33699968038353	5.39391094567445	4.60129138812155	0	1.13730509151464	4.45173029778292	4.71387769536261	4.90592517584062	5.21882496780644
0	0.384078559964598	0	0	0	0	0	0	0	0.475960265358063	1.49353863981063	1.73797925082728	1.26382724394891	0	0	0	0	0	0	0	0	0	0	0	0	0	0	0	0	0	0	0	0	0.881925661480879	2.44386425905088	2.77532795700872	2.42067058012552	0.338181529691004	0	0	0	3.19539397766394	3.2522714728607	2.46090510602322	0	0.0381187828364462	2.31195691279928	2.57315059001668	2.76478613514275	3.07730523965816
0	0.842027533797669	0	0	0	0	0	0	0	0.970303462384288	2.10462730896034	2.35372377654555	1.86726758336267	0	0	0	0	0	0	0	0	0	0	0	0	0	0	0	0	0	0	0	0	1.45805038359859	3.06450317990502	3.39660317393553	3.04124406238739	0.773351555489608	0	0	0	3.81701322348862	3.87391660511751	3.08158992118311	0	0.141150619291822	2.93217230227358	3.19409651310902	3.38604770978161	3.69885858388175
0	0.0799985788318533	0	0	0	0	0	0	0	0.108375679391013	0.723526691565301	0.936555292299596	0.540314529733985	0	0	0	0	0	0	0	0	0	0	0	0	0	0	0	0	0	0	0	0	0.288223826264398	1.60635858844253	1.93287178611443	1.58367043982879	0.0673334504043386	0	0	0	2.35023444924789	2.40690776116664	1.62304449294043	0	0.00563239184260868	1.4777114215743	1.73326433512653	1.92243677440283	2.23266503270664
0	2.60290067241085	0	0	0	0	0	0	0	2.74914075344776	3.92850067371642	4.17907370669981	3.68866951452502	0	0	0	0	0	0	0	0	0	0	0	0	0	0	0	0	0	0	0	0	3.27013636239421	4.89138304846833	5.22368028621994	4.86810362433732	2.52176098728834	0	0	0	5.6441968228279	5.70110821260077	4.9084840290719	0	1.42814700809364	4.75892067142718	5.02107159574038	5.21312059709937	5.526021793291
0	0.83002326628104	0	0	0	0	0	0	0	0.957775779032028	2.09068502703545	2.33973250328025	1.85340691769104	0	0	0	0	0	0	0	0	0	0	0	0	0	0	0	0	0	0	0	0	1.44449309063776	3.05046096254868	3.38255437522611	3.02720252241842	0.761697572156691	0	0	0	3.80296087038371	3.85986398467505	3.06754722881228	0	0.137296130368593	2.91813447089019	3.18005111916824	3.37199905207736	3.68480691143516
[truncated: 43 more columns]
