# Supplementary material for: Single-cell transcriptomic evidence for dense intracortical neuropeptide networks
Source: eLife. 2019 Nov 11;8:e47889. doi: 10.7554/eLife.47889 (PMC6881117; doi:10.7554/eLife.47889)
Supplement: Figure 6—source data 2. [file elife-47889-fig6-data2.zip]

Archive with 77 entries (74 files):
- ALM_Types/
- ALM_Types/27_ALM_Adcyap1-Vipr2.csv
- __MACOSX/
- __MACOSX/ALM_Types/
- __MACOSX/ALM_Types/._27_ALM_Adcyap1-Vipr2.csv
- ALM_Types/2_ALM_Npy-Npy2r.csv
- __MACOSX/ALM_Types/._2_ALM_Npy-Npy2r.csv
- ALM_Types/34_ALM_Grp-Grpr.csv
- __MACOSX/ALM_Types/._34_ALM_Grp-Grpr.csv
- ALM_Types/21_ALM_Crh-Crhr1.csv
- __MACOSX/ALM_Types/._21_ALM_Crh-Crhr1.csv
- ALM_Types/32_ALM_Trh-Trhr.csv
- __MACOSX/ALM_Types/._32_ALM_Trh-Trhr.csv
- ALM_Types/3_ALM_Npy-Npy5r.csv
- __MACOSX/ALM_Types/._3_ALM_Npy-Npy5r.csv
- ALM_Types/17_ALM_Pnoc-Oprl1.csv
- __MACOSX/ALM_Types/._17_ALM_Pnoc-Oprl1.csv
- ALM_Types/33_ALM_Trh-Trhr2.csv
- __MACOSX/ALM_Types/._33_ALM_Trh-Trhr2.csv
- ALM_Types/11_ALM_Cort-Sstr2.csv
- __MACOSX/ALM_Types/._11_ALM_Cort-Sstr2.csv
- ALM_Types/22_ALM_Crh-Crhr2.csv
- __MACOSX/ALM_Types/._22_ALM_Crh-Crhr2.csv
- ALM_Types/12_ALM_Cort-Sstr3.csv
- __MACOSX/ALM_Types/._12_ALM_Cort-Sstr3.csv
- ALM_Types/24_ALM_Rln1-Rxfp2.csv
- __MACOSX/ALM_Types/._24_ALM_Rln1-Rxfp2.csv
- ALM_Types/29_ALM_Cck-Cckbr.csv
- __MACOSX/ALM_Types/._29_ALM_Cck-Cckbr.csv
- ALM_Types/19_ALM_Vip-Vipr1.csv
- __MACOSX/ALM_Types/._19_ALM_Vip-Vipr1.csv
- ALM_Types/28_ALM_Tac2-Tacr3.csv
- __MACOSX/ALM_Types/._28_ALM_Tac2-Tacr3.csv
- ALM_Types/26_ALM_Adcyap1-Vipr1.csv
- __MACOSX/ALM_Types/._26_ALM_Adcyap1-Vipr1.csv
- ALM_Types/5_ALM_Sst-Sstr2.csv
- __MACOSX/ALM_Types/._5_ALM_Sst-Sstr2.csv
- ALM_Types/36_ALM_Nts-Ntsr2.csv
- __MACOSX/ALM_Types/._36_ALM_Nts-Ntsr2.csv
- ALM_Types/1_ALM_Npy-Npy1r.csv
- __MACOSX/ALM_Types/._1_ALM_Npy-Npy1r.csv
- ALM_Types/18_ALM_Rln1-Rxfp3.csv
- __MACOSX/ALM_Types/._18_ALM_Rln1-Rxfp3.csv
- ALM_Types/4_ALM_Sst-Sstr1.csv
- __MACOSX/ALM_Types/._4_ALM_Sst-Sstr1.csv
- ALM_Types/14_ALM_Pdyn-Oprd1.csv
- __MACOSX/ALM_Types/._14_ALM_Pdyn-Oprd1.csv
- ALM_Types/8_ALM_Penk-Oprd1.csv
- __MACOSX/ALM_Types/._8_ALM_Penk-Oprd1.csv
- ALM_Types/13_ALM_Cort-Sstr4.csv
- __MACOSX/ALM_Types/._13_ALM_Cort-Sstr4.csv
- ALM_Types/31_ALM_Pthlh-Pth1r.csv
- __MACOSX/ALM_Types/._31_ALM_Pthlh-Pth1r.csv
- ALM_Types/15_ALM_Pdyn-Oprk1.csv
- __MACOSX/ALM_Types/._15_ALM_Pdyn-Oprk1.csv
- ALM_Types/10_ALM_Cort-Sstr1.csv
- __MACOSX/ALM_Types/._10_ALM_Cort-Sstr1.csv
- ALM_Types/25_ALM_Adcyap1-Adcyap1r1.csv
- __MACOSX/ALM_Types/._25_ALM_Adcyap1-Adcyap1r1.csv
- ALM_Types/20_ALM_Vip-Vipr2.csv
- __MACOSX/ALM_Types/._20_ALM_Vip-Vipr2.csv
- ALM_Types/16_ALM_Pdyn-Oprm1.csv
- __MACOSX/ALM_Types/._16_ALM_Pdyn-Oprm1.csv
- ALM_Types/30_ALM_Tac1-Tacr1.csv
- __MACOSX/ALM_Types/._30_ALM_Tac1-Tacr1.csv
- ALM_Types/35_ALM_Nts-Ntsr1.csv
- __MACOSX/ALM_Types/._35_ALM_Nts-Ntsr1.csv
- ALM_Types/37_ALM_Nmb-Nmbr.csv
- __MACOSX/ALM_Types/._37_ALM_Nmb-Nmbr.csv
- ALM_Types/23_ALM_Rln1-Rxfp1.csv
- __MACOSX/ALM_Types/._23_ALM_Rln1-Rxfp1.csv
- ALM_Types/7_ALM_Sst-Sstr4.csv
- __MACOSX/ALM_Types/._7_ALM_Sst-Sstr4.csv
- ALM_Types/9_ALM_Penk-Oprm1.csv
- __MACOSX/ALM_Types/._9_ALM_Penk-Oprm1.csv
- ALM_Types/6_ALM_Sst-Sstr3.csv
- __MACOSX/ALM_Types/._6_ALM_Sst-Sstr3.csv
