# Supplementary material for: Single-cell transcriptomic evidence for dense intracortical neuropeptide networks
Source: eLife. 2019 Nov 11;8:e47889. doi: 10.7554/eLife.47889 (PMC6881117; doi:10.7554/eLife.47889)
Supplement: Figure 6—source data 2. [file elife-47889-fig6-data2.zip › ALM_Types/2_ALM_Npy-Npy2r.csv]

0	0.0283795641715413	0	0	0	0	0	0	0	0	0	0	0	0	0	0	0	0	0	0	0	0	0	0	0	0	0	1.04687074512819	0.62991678647068	1.31393521603676	0.000797121235784616	0	0	0	2.3620231338134	2.08972085817197	0.882660766490155	0	0	1.44603016599599	1.78264479635889	1.69823927518698	2.04621495973143	2.13877386724973	1.65552376665874	1.50002291171939	2.1975195618552	1.7515061078484	1.13109408173663	0.21279629075933
0	0.0277454498570286	0	0	0	0	0	0	0	0	0	0	0	0	0	0	0	0	0	0	0	0	0	0	0	0	0	1.0376558095678	0.622179871609829	1.30429817805377	0.000778751944753549	0	0	0	2.35193325971265	2.07966982573145	0.873867701344616	0	0	1.43626274053702	1.77267947521713	1.688310221463	2.03617271277673	2.12871392923483	1.64561593339875	1.49021259836577	2.18745020098859	1.74155335378305	1.12171719518153	0.208898608871203
0	0.0280294254911154	0	0	0	0	0	0	0	0	0	0	0	0	0	0	0	0	0	0	0	0	0	0	0	0	0	1.04180506392686	0.625660350765393	1.3086386542122	0.000786975050756029	0	0	0	2.35647899375426	2.0841979493524	0.877825940578305	0	0	1.44066230567794	1.77716874123756	1.69278304674963	2.04069685326558	2.13324609047816	1.65007913937973	1.49463160155841	2.19198663442753	1.74603692281559	1.12593980492909	0.210647731487696
0	0.0311406923219414	0	0	0	0	0	0	0	0	0	0	0	0	0	0	0	0	0	0	0	0	0	0	0	0	0	1.08500402484082	0.662207456535088	1.35371912804673	0.000877411037522985	0	0	0	2.40356914230765	2.13111607614683	0.919136415892642	0	0	1.48632236955194	1.82370703407837	1.73916052072663	2.08757606169083	2.18020366413175	1.69636248943393	1.54048214257471	2.23898594237926	1.79251949667499	1.16986160285786	0.229435405216386
0	0.0186884314447128	0	0	0	0	0	0	0	0	0	0	0	0	0	0	0	0	0	0	0	0	0	0	0	0	0	0.880949027739436	0.494985430875361	1.13876186031157	0.000519207759340969	0	0	0	2.17671070865739	1.9052870262077	0.725801489261853	0	0	1.26796052196554	1.60014375330971	1.51655359362408	1.86197961892813	1.9541387424247	1.47431448464245	1.32099655569677	2.01267135500501	1.56928776254911	0.961644926249684	0.149745503865034
0	0.0221786987735705	0	0	0	0	0	0	0	0	0	0	0	0	0	0	0	0	0	0	0	0	0	0	0	0	0	0.947788035027015	0.548175821836091	1.20978128243188	0.000618605095920611	0	0	0	2.25236765805449	1.9805397888846	0.788592849373693	0	0	1.34029868964299	1.67450891237321	1.59054495102903	1.93714112916191	2.02948406858398	1.54808761304292	1.39377138865536	2.08811469108317	1.64352327606943	1.03007207282089	0.173356490775916
0	0.0195503294930291	0	0	0	0	0	0	0	0	0	0	0	0	0	0	0	0	0	0	0	0	0	0	0	0	0	0.898383686572518	0.508697644151764	1.15735374677221	0.000543681149472709	0	0	0	2.19659580792249	1.92505901826318	0.742123333129401	0	0	1.28691913858791	1.61966762518761	1.53597308251089	1.88172608547927	1.97393663066067	1.49367306366834	1.34007678186927	2.03249666748625	1.58877542396334	0.97951826708016	0.155678650613162
0	0.0302334591471286	0	0	0	0	0	0	0	0	0	0	0	0	0	0	0	0	0	0	0	0	0	0	0	0	0	1.07281366289918	0.65183778675927	1.34101744154051	0.0008509752584948	0	0	0	2.39032308161727	2.11791654029537	0.907460897229523	0	0	1.47346349707386	1.81061027537561	1.72610729686164	2.07438705352889	2.16699345833282	1.68333475105493	1.52757164568881	2.22576444867511	1.7794378201753	1.15747461011051	0.224026648600281
0	0.0169299379048799	0	0	0	0	0	0	0	0	0	0	0	0	0	0	0	0	0	0	0	0	0	0	0	0	0	0.84316666726366	0.465681477965843	1.09829458056175	0.000469421881135852	0	0	0	2.13321467256457	1.86205709737318	0.690578764442067	0	0	1.22663740349226	1.5574967638049	1.47415151092768	1.81880971180694	1.91084790816994	1.43205521970813	1.27938910420768	1.96931600818895	1.52672575354015	0.922847560019229	0.137420764417169
0	0.0150892696043434	0	0	0	0	0	0	0	0	0	0	0	0	0	0	0	0	0	0	0	0	0	0	0	0	0	0.799936363720449	0.432872163399876	1.05166787299694	0.000417518909909768	0	0	0	2.08269884004487	1.81188545516317	0.650542563037257	0	0	1.17891801002118	1.50807742406722	1.42504754254814	1.768715636485	1.86059753191966	1.38313497292352	1.23130560357438	1.91898220723611	1.47741589097291	0.878338867516515	0.124189890366691
0	0.0258470267032649	0	0	0	0	0	0	0	0	0	0	0	0	0	0	0	0	0	0	0	0	0	0	0	0	0	1.00892460542566	0.598228965974685	1.27418905604015	0.000723913074132403	0	0	0	2.32033951786575	2.04820368594319	0.846507972144459	0	0	1.40572682274246	1.74149474002519	1.65724448670902	2.00473542815844	2.09721853730342	1.61461980738155	1.45953617638349	2.15592385501443	1.71040985842541	1.09245799068458	0.197051115535985
0	0.0173511039715427	0	0	0	0	0	0	0	0	0	0	0	0	0	0	0	0	0	0	0	0	0	0	0	0	0	0.852505297620129	0.472871073567155	1.10832030810797	0.000481327960267785	0	0	0	2.1440192886202	1.87279311833679	0.699265297573289	0	0	1.23688281344683	1.5680826281234	1.48467433546341	1.82953026514423	1.92159962611369	1.44254129468741	1.2897075698945	1.9800843545531	1.53728974062086	0.932445568767351	0.140400020689412
0	0.90510081500721	0	0	0	0	0	0	0	0	0	0	0	0	0	0	0	0	0	0	0	0	0	0	0	0	0	3.02433981311163	2.53306171615504	3.3104469874034	0.0760742515217289	0	0	0	4.37805716523773	4.10411515013067	2.84020511439362	0	0	3.44825572099002	3.79339812119859	3.70744252447097	4.06023748313082	4.15354467727773	3.66381741722332	3.50411119942542	4.21268839638448	3.76172295453376	3.11597064813232	1.82536223890545
0	0.705972748865136	0	0	0	0	0	0	0	0	0	0	0	0	0	0	0	0	0	0	0	0	0	0	0	0	0	2.78803765409842	2.29738303057697	3.07400140444304	0.0457263664458627	0	0	0	4.14147088538192	3.86754044781419	2.60405985509134	0	0	3.21176830690066	3.55684928199644	3.47090476152368	3.82366541176364	3.91696731267869	3.42728617222269	3.26761026576368	3.97610821992606	3.52517794436132	2.87961195517719	1.59343979633549
0	0.0401644635576	0	0	0	0	0	0	0	0	0	0	0	0	0	0	0	0	0	0	0	0	0	0	0	0	0	1.1916979077337	0.754711385299245	1.46430571474065	0.00114329267041699	0	0	0	2.51825708236561	2.24545520460116	1.02187053740626	0	0	1.59809771791761	1.93727448214434	1.8524006276898	2.20183621661635	2.29462281666033	1.80941083967547	1.65264711217193	2.35348973544687	1.90597357237951	1.27805710686091	0.280404231788543
0	0.00993461708571923	0	0	0	0	0	0	0	0	0	0	0	0	0	0	0	0	0	0	0	0	0	0	0	0	0	0.650732792472051	0.326080949891032	0.887454876794316	0.000273301163905317	0	0	0	1.90048320093308	1.63130012923401	0.514894617984709	0	0	1.00973804946823	1.33102988521243	1.24947273426569	1.58849669731652	1.67963992280016	1.2084153256684	1.06045503676892	1.73762971349804	1.30088027924284	0.723560240601142	0.0851674591915448
0	0.013370684323716	0	0	0	0	0	0	0	0	0	0	0	0	0	0	0	0	0	0	0	0	0	0	0	0	0	0.755468868952763	0.39996655711431	1.00330293674781	0.000369251033527788	0	0	0	2.02978951317712	1.75938188406809	0.609681369611127	0	0	1.12928517925993	1.45645828650416	1.37379817699736	1.71630341001798	1.80800120538625	1.33210075174632	1.18124874788046	1.86628755928575	1.42592518118965	0.832412069684711	0.111514571343524
0	0.0374880034092895	0	0	0	0	0	0	0	0	0	0	0	0	0	0	0	0	0	0	0	0	0	0	0	0	0	1.16247294544243	0.729077039783668	1.43411099848846	0.00106387185384577	0	0	0	2.48704767761908	2.2143318166051	0.993638746125926	0	0	1.56760815560594	1.90634157512571	1.82154859831236	2.17073231067617	2.2634796901704	1.77860620981712	1.62206104492601	2.32232573476143	1.87506867158571	1.24845728595054	0.265792761534326
0	0.0314783110457041	0	0	0	0	0	0	0	0	0	0	0	0	0	0	0	0	0	0	0	0	0	0	0	0	0	1.08946094924306	0.666009507679869	1.35835929742098	0.00088726257306495	0	0	0	2.40840407899756	2.1359343800347	0.923408537912786	0	0	1.49101881129024	1.82848858618017	1.7439265017701	2.09239060155512	2.18502578277907	1.70111935412772	1.54519705974826	2.2438120965821	1.79729565458145	1.1743890291353	0.231434006413065
0	0.0154764850204672	0	0	0	0	0	0	0	0	0	0	0	0	0	0	0	0	0	0	0	0	0	0	0	0	0	0.809379207714169	0.439971222476504	1.06188405518051	0.000428419820828015	0	0	0	2.09380629941517	1.82291378755893	0.659262384689737	0	0	1.18938398361041	1.5189329753931	1.43583073119938	1.77972614345643	1.87164396046747	1.39387602489936	1.24185492092654	1.93004781279011	1.48824631792498	0.888072243940596	0.127002205088482
0	0.0281638948204042	0	0	0	0	0	0	0	0	0	0	0	0	0	0	0	0	0	0	0	0	0	0	0	0	0	1.0437570293145	0.627299549009072	1.31067991874475	0.000790870712195201	0	0	0	2.35861604801956	2.08632678779171	0.87968864572481	0	0	1.44273115265876	1.77927944963162	1.69488608356654	2.04282383337828	2.13537681264096	1.65217768743759	1.49670952092365	2.1941193497243	1.74814497292871	1.12792603355213	0.211473929603531
0	0	0	0	0	0	0	0	0	0	0	0	0	0	0	0	0	0	0	0	0	0	0	0	0	0	0	0	0	0	0	0	0	0	0	0	0	0	0	0	0	0	0	0	0	0	0	0	0	0
0	0.0142834177389943	0	0	0	0	0	0	0	0	0	0	0	0	0	0	0	0	0	0	0	0	0	0	0	0	0	0.77962902623468	0.417736300069265	1.02963439860415	0.000394862783484455	0	0	0	2.05866359298923	1.78802846431539	0.631840110257768	0	0	1.15632485799766	1.48460930527365	1.40174213846982	1.74489878794225	1.83669978361508	1.35992427681493	1.20852548088476	1.89504126106853	1.45400427682973	0.857384208900742	0.118286174593124
0	0.00245632193130043	0	0	0	0	0	0	0	0	0	0	0	0	0	0	0	0	0	0	0	0	0	0	0	0	0	0.267559905703022	0.105249232775796	0.422676287340869	6.70086316905441e-05	0	0	0	1.30637045199026	1.05087141274549	0.192308775286411	0	0	0.513444239315793	0.77872846839293	0.708300143533536	1.01107789669942	1.09612870326615	0.673559505829261	0.552939183484889	1.15082184019474	0.752484003029335	0.312155111090546	0.0224726579355278
0	0.0356117477114622	0	0	0	0	0	0	0	0	0	0	0	0	0	0	0	0	0	0	0	0	0	0	0	0	0	1.1408625196261	0.710260875344559	1.41173881422919	0.00100847867474302	0	0	0	2.46387517696884	2.19122728990014	0.972805334414329	0	0	1.54500376168007	1.88338748851674	1.79865835240431	2.14764317613932	2.24035956743305	1.7557533687958	1.5993805861006	2.29918911725591	1.85213669407563	1.2265527622447	0.255304384129956
0	0.00436060818706726	0	0	0	0	0	0	0	0	0	0	0	0	0	0	0	0	0	0	0	0	0	0	0	0	0	0.400577672240589	0.172575662719703	0.594330177882022	0.000119211956526666	0	0	0	1.54708908217728	1.28383122780181	0.299097675095015	0	0	0.701043639621166	0.996073689076386	0.919591761505806	1.24234531297716	1.33082705009472	0.881446569109813	0.746354469561789	1.38738545065845	0.967696939560369	0.458107311660791	0.0392104364424401
0	1.83127432460564	0	0	0	0	0	0	0	0	0	0	0	0	0	0	0	0	0	0	0	0	0	0	0	0	0	4.00139867732246	3.50934798074274	4.28768322962904	0.449862357585716	0	0	0	5.35546728558729	5.08151096730858	3.81706978442412	0	0	4.42554367273909	4.77076198338152	4.68479270016135	5.03763004985159	5.13094378357927	4.6411595385786	4.48141586100403	5.19009097655577	4.73908208542351	4.09309944572912	2.79694068692884
0	1.84382352150826	0	0	0	0	0	0	0	0	0	0	0	0	0	0	0	0	0	0	0	0	0	0	0	0	0	4.01413173853333	3.52207840887521	4.30041689469459	0.458119555544197	0	0	0	5.36820154235255	5.09424517540975	3.82980218424859	0	0	4.43827751379474	4.78349608275546	4.69752675296438	5.0503642468934	5.14367800287125	4.65389356397453	4.49414975892603	5.20282520766706	4.75181616869848	4.10583274504641	2.8096549684831
0	2.08141349466207	0	0	0	0	0	0	0	0	0	0	0	0	0	0	0	0	0	0	0	0	0	0	0	0	0	4.25435572305528	3.76226479270438	4.54064950184658	0.628820892618419	0	0	0	5.60844259839247	5.33448553658098	4.07001672441648	0	0	4.67851263393004	5.02373489141972	4.93776489664486	5.29060445014936	5.38391852383499	4.89413131630978	4.73438569105937	5.44306589739726	4.99205474748654	4.34606012958635	3.04961070092806
0	2.8101151106877	0	0	0	0	0	0	0	0	0	0	0	0	0	0	0	0	0	0	0	0	0	0	0	0	0	4.98598023478473	4.49384784219466	5.27228352067605	1.26816910974431	0	0	0	6.34008593237321	6.06612810446261	4.80163082257781	0	0	5.41014942343847	5.75537574763888	5.66940501970538	6.02224684392762	6.11556126788955	5.62577100790281	5.46602337582556	6.1747088275185	5.7236953502626	5.0776883901395	3.78093924614474
0	3.13230966825355	0	0	0	0	0	0	0	0	0	0	0	0	0	0	0	0	0	0	0	0	0	0	0	0	0	5.30852506919451	4.81638772624568	5.59482949010567	1.57826259440111	0	0	0	6.66263301387961	6.38867509451032	5.12417441371572	0	0	5.73269572364466	6.07792253334366	5.99195171788342	6.34479381319043	6.43810827896921	5.94831765457085	5.78856978291129	6.49725586081124	6.04624210571058	5.40023367211172	4.10344873222002
0	3.71654920381272	0	0	0	0	0	0	0	0	0	0	0	0	0	0	0	0	0	0	0	0	0	0	0	0	0	5.89299996222271	5.40085929524686	6.17930514525893	2.15417191359703	0	0	0	7.24710941574925	6.97315143496911	5.7086484719277	0	0	6.31717160090187	6.66239873659431	6.5764278623633	6.929270139693	7.02258463355012	6.53279376446379	6.37304573193401	7.08173223030734	6.63071828864498	5.98470886566242	4.68789988844485
0	3.04160673734613	0	0	0	0	0	0	0	0	0	0	0	0	0	0	0	0	0	0	0	0	0	0	0	0	0	5.21774819388326	4.72561189564102	5.50405237526509	1.49014328001664	0	0	0	6.57185566435197	6.29789776428364	5.03339780077939	0	0	5.64191853899861	5.98714524624045	5.9011744492514	6.25401648735009	6.34733094430406	5.85754039680924	5.69779257570992	6.40647852145835	5.95546482499261	5.30945670234891	4.01267931690498
0	2.68817095579658	0	0	0	0	0	0	0	0	0	0	0	0	0	0	0	0	0	0	0	0	0	0	0	0	0	4.86381915038361	4.37168982556828	5.15012173288656	1.15354887968706	0	0	0	6.21792345541063	5.94396568417867	4.67947050864699	0	0	5.28798743066136	5.63321345398993	5.5472427802983	5.90008443652446	5.99339883457173	5.50360880041738	5.34386131681341	6.05254638043482	5.60153307536432	4.95552702837776	3.65880006613208
0	2.06277808825058	0	0	0	0	0	0	0	0	0	0	0	0	0	0	0	0	0	0	0	0	0	0	0	0	0	4.23556217551465	3.74347349630172	4.52185543809847	0.614517824037462	0	0	0	5.58964802884758	5.31569100863439	4.05122374228821	0	0	4.65971841974	5.00494045641416	4.91897050144874	5.27180993165638	5.36512398632242	4.87533694454167	4.71559142825854	5.42427134978149	4.97326032624258	4.32726637849708	3.03083321753874
0	1.76883779687501	0	0	0	0	0	0	0	0	0	0	0	0	0	0	0	0	0	0	0	0	0	0	0	0	0	3.93796269398994	3.44592632961936	4.2242439593533	0.410012266516693	0	0	0	5.29202479450247	5.01806874111896	3.75363740116177	0	0	4.36210344449641	4.70732034903035	4.62135131931077	4.97418788386172	5.06750149647421	4.57771830691372	4.41797532322017	5.12664862511422	4.67564053870424	4.02966216632292	2.73360691161722
0	3.27977398513217	0	0	0	0	0	0	0	0	0	0	0	0	0	0	0	0	0	0	0	0	0	0	0	0	0	5.45608102917931	4.96394239171514	5.74238574689474	1.72250280878978	0	0	0	6.81018956147245	6.5362316181871	5.27173004858755	0	0	5.88025206693062	6.22547900358562	6.13950816523748	6.49235033143205	6.58566480814576	6.09587408845525	5.93612615414584	6.64481239579641	6.1937985680405	5.54778974913286	4.25099544823211
0	2.55208645467198	0	0	0	0	0	0	0	0	0	0	0	0	0	0	0	0	0	0	0	0	0	0	0	0	0	4.72740836074919	4.23528365308813	5.013709884606	1.02824630802689	0	0	0	6.08151056987469	5.80755288394833	4.54306087861655	0	0	5.15157527386003	5.49680084435466	5.41083025230104	5.76367165568065	5.85698601472442	5.36719632046454	5.2074490603236	5.91613353986887	5.46512049395021	4.81911582129773	3.52242224190588
0	3.3642264061668	0	0	0	0	0	0	0	0	0	0	0	0	0	0	0	0	0	0	0	0	0	0	0	0	0	5.5405735000273	5.0484342969194	5.82687834743222	1.805538468747	0	0	0	6.89468228907737	6.62072433534183	5.35622237737634	0	0	5.96474470526314	6.30997169739188	6.22400084904282	6.57684304621187	6.67015752770362	6.18036676637499	6.02061880469057	6.72930511789237	6.27829125838958	5.63228227112024	4.33548387983558
0	0.929559996260146	0	0	0	0	0	0	0	0	0	0	0	0	0	0	0	0	0	0	0	0	0	0	0	0	0	3.05214009752509	2.56080849279427	3.33825956895967	0.0806673643435319	0	0	0	4.40588180583639	4.13193879858585	2.86799194120357	0	0	3.47607188830911	3.82121955319654	3.73526300719504	4.08806090612138	4.18136855388119	3.69163734132422	3.53192852556158	4.24051251395279	3.78954405837341	3.14377578028202	1.85278487556413
0	0.133378334764987	0	0	0	0	0	0	0	0	0	0	0	0	0	0	0	0	0	0	0	0	0	0	0	0	0	1.74020112386037	1.26438105449392	2.02267633893261	0.00422683200965001	0	0	0	3.08669503641427	2.81304963373737	1.5600065079901	0	0	2.15942025350985	2.50299450625329	2.41732208225003	2.76923934358376	2.86241097138796	2.37386352829386	2.21493105174524	2.92148265868796	2.47141725165771	1.83040381762368	0.640088867228741
0	0.215623510402447	0	0	0	0	0	0	0	0	0	0	0	0	0	0	0	0	0	0	0	0	0	0	0	0	0	1.98918413011717	1.50631752464652	2.27333478722104	0.00753075957928349	0	0	0	3.33901767817949	3.06523455363592	1.80718046578985	0	0	2.41057133953571	2.75487227645589	2.66906852520204	3.02139298636415	3.11462754829345	2.62553275013231	2.46624174287278	3.17373267928711	2.72324960790478	2.08004473257229	0.84634034337176
0	0.168562855686051	0	0	0	0	0	0	0	0	0	0	0	0	0	0	0	0	0	0	0	0	0	0	0	0	0	1.85857193760878	1.378913310271	2.14196401040597	0.0055671075369928	0	0	0	3.20689499512647	2.93317403533382	1.6773891486008	0	0	2.27897781741816	2.62295043801756	2.53720599819517	2.88934658740165	2.98255273972766	2.49370510315074	2.33457608527149	3.04164277455156	2.59134827869511	1.94913446997297	0.735618343637659
0	0.271802210519595	0	0	0	0	0	0	0	0	0	0	0	0	0	0	0	0	0	0	0	0	0	0	0	0	0	2.11928071571298	1.63403211031628	2.40399017757708	0.0101573527427778	0	0	0	3.47022528477597	3.19639656793494	1.9366704465332	0	0	2.54139049177566	2.88593254067006	2.80008525513116	3.15254464381094	3.24580004422706	2.75652387348793	2.59711389773981	3.30491624732258	2.85429481961687	2.21036109119758	0.961155811574792
0	0.829623880948715	0	0	0	0	0	0	0	0	0	0	0	0	0	0	0	0	0	0	0	0	0	0	0	0	0	2.937079515365	2.44599339488696	3.22314255433339	0.0631699299587728	0	0	0	4.29070944583359	4.0167709922668	2.75299311037519	0	0	3.36093841728121	3.70606191971212	3.62010973051916	3.97289413462183	4.06619970042342	3.57648662850171	3.41678973618613	4.12534255452963	3.67438793101549	3.02869295219903	1.73945456018604
0	0.10312197611852	0	0	0	0	0	0	0	0	0	0	0	0	0	0	0	0	0	0	0	0	0	0	0	0	0	1.61534141829063	1.14482457432625	1.8965332803481	0.00315503182617896	0	0	0	2.95926854320342	2.68572968340157	1.43652272838177	0	0	2.03289817719272	2.37591195399514	2.29034094291789	2.64194358115977	2.73506653621043	2.24694199492861	2.08828601773056	2.79411235333261	2.34436977490326	1.70504121016535	0.545235000688006
0	0.0789515113759166	0	0	0	0	0	0	0	0	0	0	0	0	0	0	0	0	0	0	0	0	0	0	0	0	0	1.49045410986008	1.0269094776532	1.76992878945346	0.00234914162923736	0	0	0	2.83093483070112	2.55753997753177	1.31346336509045	0	0	1.90578426811992	2.24804282413253	2.16260863288043	2.51378655684788	2.60684374322602	2.11929006643538	1.96100662348771	2.66585459642063	2.21654797515441	1.57948241009324	0.45738252604342
0	0.0756821805588234	0	0	0	0	0	0	0	0	0	0	0	0	0	0	0	0	0	0	0	0	0	0	0	0	0	1.47106696906414	1.00878396554449	1.7502272317342	0.00224342807307734	0	0	0	2.81091516131846	2.53754685723345	1.29440931027026	0	0	1.88598915239714	2.22810876785082	2.14269976903446	2.49379946027503	2.58684452390483	2.09939599874459	1.94118108735885	2.64584893152134	2.19662263476106	1.55997249394693	0.444432267210775
0	0.0775462689912058	0	0	0	0	0	0	0	0	0	0	0	0	0	0	0	0	0	0	0	0	0	0	0	0	0	1.48220901111074	1.01919450474079	1.76155171431569	0.00230360884854963	0	0	0	2.82242428472817	2.54904056864834	1.30535813953801	0	0	1.89736793274711	2.23956819346254	2.15414457139851	2.50528967491526	2.59834177582527	2.11083221267103	1.95257752369803	2.65734992514661	2.2080770010919	1.57118576983782	0.45185150173937
0	0.0785338529738894	0	0	0	0	0	0	0	0	0	0	0	0	0	0	0	0	0	0	0	0	0	0	0	0	0	1.48801707701599	1.02462815668551	1.76745301254653	0.00233559373546953	0	0	0	2.82841987946807	2.55502829476231	1.31106740363995	0	0	1.90329696726391	2.24553841337559	2.16010732410169	2.51127561568496	2.60433130958901	2.1167905796005	1.95851557608598	2.66334136926076	2.21404463757857	1.57703024531524	0.455744104898869
0	3.15811849144187	0	0	0	0	0	0	0	0	0	0	0	0	0	0	0	0	0	0	0	0	0	0	0	0	0	5.33435225882532	4.84221465641759	5.62065673922486	1.60342723580621	0	0	0	6.68846032128454	6.41450239712175	5.15000153818428	0	0	5.7585229901004	6.10374982524516	6.0177790051975	6.37062111471249	6.46393558268296	5.97414493918521	5.81439705496875	6.52308316568921	6.07206939602627	5.42606088520008	4.12927406910075
0	2.77888944533285	0	0	0	0	0	0	0	0	0	0	0	0	0	0	0	0	0	0	0	0	0	0	0	0	0	4.95470469311246	4.46257300572979	5.2410078173123	1.23863864997967	0	0	0	6.30881007058592	6.03485225570431	4.77035545801771	0	0	5.37887367295321	5.72409992799076	5.6381292125261	5.99097099813028	6.08428541613509	5.59449520806151	5.43474761011453	6.14343297259962	5.69241953492478	5.0464127847089	3.74966873984703
0	2.1369478108786	0	0	0	0	0	0	0	0	0	0	0	0	0	0	0	0	0	0	0	0	0	0	0	0	0	4.31032270216169	3.81822561698533	4.59661789229657	0.672268167206194	0	0	0	5.66441237171648	5.39045519617334	4.12598215764292	0	0	4.73448143569653	5.07970429690697	4.99373419329119	5.34657408389515	5.43988820958118	4.95010054890276	4.79035462573033	5.49903561076608	5.04802411534892	4.40202766520825	3.10553375650761
0	0.913402144648738	0	0	0	0	0	0	0	0	0	0	0	0	0	0	0	0	0	0	0	0	0	0	0	0	0	3.03379916327346	2.5425024747327	3.31991061048951	0.0776096242275289	0	0	0	4.38752497859135	4.11358261873211	2.84965978849294	0	0	3.45772059004653	3.8028648196225	3.7169088930407	4.0697048733874	4.16301222515659	3.6732835916826	3.51357647114574	4.22215602799431	3.771189538929	3.12543168274185	1.83469040513158
0	2.80505529622436	0	0	0	0	0	0	0	0	0	0	0	0	0	0	0	0	0	0	0	0	0	0	0	0	0	4.98091258020984	4.48878029846678	5.26721584068593	1.26337621807699	0	0	0	6.33501822748155	6.06106040161889	4.79656319584203	0	0	5.40508173604164	5.75030804937079	5.66433732339719	6.01717914154931	6.11049356457489	5.62070331274803	5.46095568603549	6.16964112370644	5.71862765267202	5.07262072554286	3.77587238305131
0	3.87298126539615	0	0	0	0	0	0	0	0	0	0	0	0	0	0	0	0	0	0	0	0	0	0	0	0	0	6.04945708917402	5.55731606829679	6.3357623533515	2.30970705719408	0	0	0	7.4035667033424	7.12960871602403	5.86510550999836	0	0	6.47362883264117	6.81885600304112	6.73288512255297	7.08572741926205	7.17904191610858	6.68925102097109	6.52950297131396	7.23818951445377	6.78717555292878	6.14116602460951	4.84435448812847
0	2.99193921442656	0	0	0	0	0	0	0	0	0	0	0	0	0	0	0	0	0	0	0	0	0	0	0	0	0	5.16803313195886	4.67589750545318	5.45433715932519	1.44212845815523	0	0	0	6.52214029750998	6.24818240985203	4.98368290755985	0	0	5.59220327817432	5.93742991953694	5.85145913442473	6.20430113573887	6.29761558701855	5.80782508897216	5.64807730038271	6.35676316115867	5.90574950239476	5.2597415796929	3.96296905163018
0	2.7564694229303	0	0	0	0	0	0	0	0	0	0	0	0	0	0	0	0	0	0	0	0	0	0	0	0	0	4.93224657814365	4.44011542941025	5.2185495788406	1.21750875228768	0	0	0	6.28635171110737	6.01239390617754	4.7478974783303	0	0	5.35641539848923	5.70164160069889	5.61567089475817	5.96851265086515	6.0618270643198	5.57203689589847	5.41228932402082	6.12097461836728	5.66996121092521	5.02395462104033	3.72721447094815
0	2.42160656424252	0	0	0	0	0	0	0	0	0	0	0	0	0	0	0	0	0	0	0	0	0	0	0	0	0	4.59650301726391	4.10438433512669	4.88280315953516	0.911423076279364	0	0	0	5.95060249112676	5.67664491652934	4.41215704846289	0	0	5.02066814615286	5.36589312567349	5.27992264016221	5.63276371356224	5.7260780217041	5.23628877102645	5.07654180251743	5.78522551980948	5.33421281209928	4.6882099330262	3.39155991602398
0	2.7609348016714	0	0	0	0	0	0	0	0	0	0	0	0	0	0	0	0	0	0	0	0	0	0	0	0	0	4.93671970165742	4.44458844340502	5.22302272746519	1.22171214927571	0	0	0	6.29082488433527	6.01686707738203	4.75237057433844	0	0	5.36088855443183	5.70611476738255	5.6201440595054	5.9729858216098	6.06630023598959	5.5765100595061	5.41676248232799	6.12544779052851	5.67443437693947	5.02842775445582	3.73168681247541
0	2.90566476480395	0	0	0	0	0	0	0	0	0	0	0	0	0	0	0	0	0	0	0	0	0	0	0	0	0	5.08166199265769	4.58952773262206	5.36796570671939	1.35919560699807	0	0	0	6.43576853793266	6.16181067552047	4.89731211144462	0	0	5.50583173426278	5.85105824161106	5.76508748065925	6.11792940714465	6.21124384688144	5.72145344942522	5.56170572696874	6.27039141488998	5.8193778328208	5.17337031684905	3.876607669701
0	3.21693199261579	0	0	0	0	0	0	0	0	0	0	0	0	0	0	0	0	0	0	0	0	0	0	0	0	0	5.39320374939993	4.90106561035821	5.67950835283804	1.66090517589396	0	0	0	6.74731205544883	6.47335412137177	5.20885289398513	0	0	5.81737463957039	6.16260152734406	6.07663069780835	6.42947283670939	6.52278730921287	6.03299662621229	5.87324871602468	6.58193489462706	6.13092109484529	5.48491242429146	4.18812172764535
0	2.10087117518463	0	0	0	0	0	0	0	0	0	0	0	0	0	0	0	0	0	0	0	0	0	0	0	0	0	4.27397138115083	3.78187820279683	4.56026567542747	0.643905531303363	0	0	0	5.62805927706138	5.35410217370992	4.08963181788925	0	0	4.69812895774218	5.04335143573794	4.95738140120945	5.31022107783796	5.4035351705165	4.91374779747919	4.75400206341421	5.46268255416781	5.01167127806246	4.36567599094594	3.0692103167329
0	2.1870746194193	0	0	0	0	0	0	0	0	0	0	0	0	0	0	0	0	0	0	0	0	0	0	0	0	0	4.36079495963681	3.86869296463083	4.64709127561159	0.712487912619228	0	0	0	5.71488685815461	5.44092959188762	4.17645318194987	0	0	4.78495514712071	5.13017848992113	5.04420829948269	5.39704845899157	5.4903626261584	5.00057460399874	4.84082844317293	5.54951004937789	5.09849827834965	4.45250036662095	3.15597097255156
0	0.804329511296638	0	0	0	0	0	0	0	0	0	0	0	0	0	0	0	0	0	0	0	0	0	0	0	0	0	2.90727137552829	2.41626016197095	3.19331718691346	0.0592479828207108	0	0	0	4.26086717985651	3.98693011676827	2.723203818506	0	0	3.3311080255357	3.67622415044495	3.59027329155573	3.94305357510533	4.03635850518019	3.54665097237466	3.38695772063581	4.09550102157783	3.64455062162952	2.99887802152319	1.71017321735176
0	2.10285591279564	0	0	0	0	0	0	0	0	0	0	0	0	0	0	0	0	0	0	0	0	0	0	0	0	0	4.27597183553807	3.7838784335802	4.56226618108872	0.645452700836658	0	0	0	5.63005983296237	5.35610272547905	4.09163221611484	0	0	4.70012947834653	5.04535197827544	4.95938193979276	5.31222162866808	5.40553572323579	4.91574833373544	4.75600258884697	5.46468310789063	5.01367181923304	4.36767646555135	3.07120917540127
0	1.80148918916296	0	0	0	0	0	0	0	0	0	0	0	0	0	0	0	0	0	0	0	0	0	0	0	0	0	3.97115493616279	3.47911081196018	4.25743798117954	0.430593628876161	0	0	0	5.32522056018101	5.05126436337428	3.78682769415164	0	0	4.39529798499694	4.74051565084445	4.65454648387119	5.00738347352286	5.1006971517112	4.61091339070005	4.45117003131642	5.15984431518516	4.7088357930715	4.06285511022967	2.76674381826777
0	2.71673754626807	0	0	0	0	0	0	0	0	0	0	0	0	0	0	0	0	0	0	0	0	0	0	0	0	0	4.89244216144768	4.40031203859799	5.17874492692687	1.1802228136779	0	0	0	6.2465468287295	5.97258904275339	4.70809331928468	0	0	5.31661067802626	5.66183677962235	5.57586609182047	5.92870779174843	6.02202219653703	5.53223210363559	5.37248458140841	6.08116974598112	5.63015639611902	4.98415011159313	3.68741737919822
0	2.82919471403096	0	0	0	0	0	0	0	0	0	0	0	0	0	0	0	0	0	0	0	0	0	0	0	0	0	5.00508859233889	4.51295579322576	5.29139197143854	1.28626830529446	0	0	0	6.35919447446016	6.08523663903891	4.82073907803418	0	0	5.42925790136452	5.77448426543439	5.68851353031313	6.04135537679705	6.13466980419301	5.64487951428053	5.48513186252863	6.19381736564611	5.7428038655734	5.09679678444766	3.80004470098983
0	2.94995193064203	0	0	0	0	0	0	0	0	0	0	0	0	0	0	0	0	0	0	0	0	0	0	0	0	0	5.12600118996095	4.63386619455166	5.41230507262948	1.40168785201413	0	0	0	6.48010806904143	6.20615019304307	4.94165112406031	0	0	5.55017114930963	5.89539772877857	5.8094269548247	6.16226892157966	6.25558336752833	5.76579291593887	5.60604515789251	6.31473093883662	5.86371731549368	5.21770958063757	3.92094161604224
0	3.25089424300042	0	0	0	0	0	0	0	0	0	0	0	0	0	0	0	0	0	0	0	0	0	0	0	0	0	5.42718570331231	4.935047285959	5.71349037056118	1.69417305901164	0	0	0	6.78129413569264	6.5073361964738	5.24283477800057	0	0	5.85135667588972	6.19658359095801	6.11061275650157	6.46345491064291	6.55676938549732	6.06697868200962	5.90723075835276	6.61591697216032	6.1649031567582	5.5188944033658	4.22210169416127
0	1.90760291777836	0	0	0	0	0	0	0	0	0	0	0	0	0	0	0	0	0	0	0	0	0	0	0	0	0	4.07876669961727	3.58670113205454	4.3650546622883	0.50132445248516	0	0	0	5.43284205994259	5.15888546682826	3.89443407140961	0	0	4.50291609932604	4.84813586885224	4.76216632261757	5.1150044869124	5.20831834630032	4.71853300625004	4.55878860875095	5.2674656060276	4.81645587997352	4.17046881277009	2.87420263715021
0	2.29530236813976	0	0	0	0	0	0	0	0	0	0	0	0	0	0	0	0	0	0	0	0	0	0	0	0	0	4.46964482739962	3.97753399998462	4.7559431686351	0.802262306495726	0	0	0	5.82374073555962	5.5497833060922	4.28530083136346	0	0	4.89380763037335	5.23903183949423	5.15306149287283	5.50590213610729	5.59921637789271	5.10942770547445	4.94968111713975	5.65836384074958	5.20735157393239	4.56135103297981	3.26475779733107
0	1.42527641910823	0	0	0	0	0	0	0	0	0	0	0	0	0	0	0	0	0	0	0	0	0	0	0	0	0	3.58529664680618	3.09339235132607	3.87154761726511	0.229709613700839	0	0	0	4.93929876477848	4.66534515313716	3.40100453220474	0	0	4.00939827263411	4.3546022164226	4.26863552336572	4.6214648507852	4.71477734698949	4.22500388609363	4.065267298212	4.7739238825913	4.32292321385246	3.6769841738434	2.38188172216232
0	2.92831514523181	0	0	0	0	0	0	0	0	0	0	0	0	0	0	0	0	0	0	0	0	0	0	0	0	0	5.10433964750415	4.61220500198154	5.39064344995053	1.38090605833448	0	0	0	6.45844636776194	6.18448849822779	4.91998966947679	0	0	5.52850950325171	5.87373604840607	5.78776528063849	6.14060722823344	6.23392167122653	5.74413124539335	5.58438350428044	6.29306924096482	5.84205563725969	5.19604800654747	3.89928257197061
0	2.06946493126165	0	0	0	0	0	0	0	0	0	0	0	0	0	0	0	0	0	0	0	0	0	0	0	0	0	4.24230655227198	3.75021705397303	4.52860000268045	0.619633686843635	0	0	0	5.59639277746636	5.3224357421174	4.05796791331762	0	0	4.66646303906105	5.01168515608009	4.9257151866298	5.27855466169965	5.37186872328606	4.88208162119832	4.72233606526688	5.43101609042124	4.98000502090127	4.33401082931658	3.03757174934612
0	2.85984783284181	0	0	0	0	0	0	0	0	0	0	0	0	0	0	0	0	0	0	0	0	0	0	0	0	0	5.03578533856136	4.5436519227006	5.32208885906981	1.31542953354109	0	0	0	6.38989150064208	6.11593365382623	4.85143566936136	0	0	5.45995483020633	5.80518125476316	5.71921050873718	6.07205238899483	6.16536682160064	5.67557648628708	5.51582880468626	6.22451438582122	5.77350085113255	5.1274935864306	3.83073704339833
0	2.32346471300936	0	0	0	0	0	0	0	0	0	0	0	0	0	0	0	0	0	0	0	0	0	0	0	0	0	4.497945077757	4.00583229414507	4.78424386753922	0.826222009936355	0	0	0	5.85204187395423	5.57808440834212	4.31360059040668	0	0	4.9221084599986	5.26733286098762	5.18136247977566	5.53420323014299	5.6275174884545	5.13772867202057	4.97798198900342	5.68666496009003	5.23565258346829	4.58965146020739	3.2930440838998
0	2.79635562763644	0	0	0	0	0	0	0	0	0	0	0	0	0	0	0	0	0	0	0	0	0	0	0	0	0	4.97219921587657	4.48006712777483	5.25850243195418	1.25514242717987	0	0	0	6.32630477524865	6.05234695296359	4.78784988014158	0	0	5.3963683143709	5.74159460870879	5.65562388615897	6.00846569370706	6.10178011509688	5.61198987752473	5.45224226018394	6.16092767335952	5.70991421319357	5.06390734370233	3.76716040137313
0	2.54758107361258	0	0	0	0	0	0	0	0	0	0	0	0	0	0	0	0	0	0	0	0	0	0	0	0	0	4.72289032604223	4.23076579750584	5.00919180882809	1.02415355128426	0	0	0	6.07699245385559	5.80303477123874	4.53854288889716	0	0	5.1470571861128	5.49228273903937	5.40631215015297	5.75915354372318	5.85246790125376	5.36267822018039	5.20293096870888	5.91161542559442	5.46060238972978	4.81459777039567	3.51790548606406
0	0.418771128362177	0	0	0	0	0	0	0	0	0	0	0	0	0	0	0	0	0	0	0	0	0	0	0	0	0	2.38858687840302	1.90016643719032	2.67403459120096	0.0187626451175758	0	0	0	3.74099708409323	3.46710839366023	2.20517270637875	0	0	2.81165083808159	3.15651046843244	3.07060587177911	3.42324284376359	3.51652565912615	3.02701077390731	2.86744409167633	3.57565642735114	3.12485293287806	2.47995786462577	1.20938011936351
0	0.128749509659512	0	0	0	0	0	0	0	0	0	0	0	0	0	0	0	0	0	0	0	0	0	0	0	0	0	1.72276056705894	1.24759638522057	2.00507811309626	0.00405815943270424	0	0	0	3.06893953977556	2.79530717723936	1.5427354479558	0	0	2.14177554077694	2.48528111580317	2.39962111263391	2.75149984791666	2.84466551785938	2.35616986027425	2.19727126577534	2.90373403871991	2.45370815689087	1.81290142705356	0.626453305909946
0	2.20673729931959	0	0	0	0	0	0	0	0	0	0	0	0	0	0	0	0	0	0	0	0	0	0	0	0	0	4.38058255685255	3.88847878735738	4.66687927971961	0.728509757646951	0	0	0	5.73467526094341	5.46071796188787	4.19624033348192	0	0	4.80474326981113	5.14996678666343	5.06399656484635	5.41683682154031	5.51015100369874	5.02036285089592	4.86061660417959	5.56929843488176	5.11828656424477	4.47228812428132	3.17574590464812
0	1.7268051835728	0	0	0	0	0	0	0	0	0	0	0	0	0	0	0	0	0	0	0	0	0	0	0	0	0	3.89517006764285	3.40314462365212	4.18144882844108	0.384368967463567	0	0	0	5.24922720938519	4.9752713578488	3.71084751793608	0	0	4.31930758363204	4.66452341673355	4.57855458017787	4.93139054646306	5.0247040667872	4.53492168145813	4.37517922649085	5.08385114640356	4.63284367318176	3.98686855240543	2.6908921484575
[truncated: 34 more columns]
