# Supplementary material for: Single-cell transcriptomic evidence for dense intracortical neuropeptide networks
Source: eLife. 2019 Nov 11;8:e47889. doi: 10.7554/eLife.47889 (PMC6881117; doi:10.7554/eLife.47889)
Supplement: Figure 6—source data 2. [file elife-47889-fig6-data2.zip › ALM_Types/17_ALM_Pnoc-Oprl1.csv]

0	0	0	0	0	0	0	0	0	0	0	0	0	0	0	0	0	0	0	0	0	0	0	0	0	0	0	0	0	0	0	0	0	0	0	0	0	0	0	0	0	0	0	0	0	0	0	0	0	0
0.0562877700172752	0.055424194696346	0.0544703735948813	0.0475599539599727	0.0430503994823234	0.0401594207016105	0.06821769657065	0.0689130851886299	0.0984654963225081	0.0774103404949461	0.058151399915492	0.0648767119597729	0.0588350359734648	0.0465295604504539	0.0992081492638031	0.0982832480840843	0.0852661299509992	0.0796856644063512	0.1237988688283	0.0670491309976825	0.0635879023481081	0.0587858744795447	0.0780880645029069	0.0760180051760048	0.0391859355745506	0.076801839510875	0.0452663450458323	0.0584829527822393	0.0652567356868688	0.0395105194412373	0.03155082505101	0.0225282746603241	0.0236177924905358	0.00389631590513457	0.030256297711532	0.0306648001775384	0.000132226468847621	0.0341940720748224	0.000122626888706233	0.0723303748952473	0.0733175426959466	0.02801615197105	0.0317475409576333	0.0303830442996003	4.1508952102093e-05	0	0	0	0	0
0	0	0	0	0	0	0	0	0	0	0	0	0	0	0	0	0	0	0	0	0	0	0	0	0	0	0	0	0	0	0	0	0	0	0	0	0	0	0	0	0	0	0	0	0	0	0	0	0	0
0.207418114925614	0.204714761639671	0.201715516503635	0.179551042833912	0.164652933717738	0.154910363860898	0.243647350606915	0.245698198754392	0.327530202817296	0.270258008752223	0.213213392993045	0.233703571445248	0.215326208922529	0.176178201374161	0.32946634752792	0.327054255227824	0.292189972572603	0.276683857561806	0.390793885620784	0.240186505017522	0.229826817261035	0.215174504292328	0.272178433129257	0.266295285779218	0.15159476379935	0.268529039510513	0.172018239926647	0.214238944252921	0.234842294362596	0.152702254805366	0.124946798067511	0.0918578483674943	0.0959524757515776	0.0169785466998101	0.120310214969547	0.121777197704035	0.000584663279568568	0.134304953638017	0.000542237494983824	0.255684789532868	0.258541818305851	0.112201265408116	0.12564826104846	0.120765760311248	0.000183604950324294	0	0	0	0	0
0	0	0	0	0	0	0	0	0	0	0	0	0	0	0	0	0	0	0	0	0	0	0	0	0	0	0	0	0	0	0	0	0	0	0	0	0	0	0	0	0	0	0	0	0	0	0	0	0	0
0	0	0	0	0	0	0	0	0	0	0	0	0	0	0	0	0	0	0	0	0	0	0	0	0	0	0	0	0	0	0	0	0	0	0	0	0	0	0	0	0	0	0	0	0	0	0	0	0	0
0	0	0	0	0	0	0	0	0	0	0	0	0	0	0	0	0	0	0	0	0	0	0	0	0	0	0	0	0	0	0	0	0	0	0	0	0	0	0	0	0	0	0	0	0	0	0	0	0	0
0	0	0	0	0	0	0	0	0	0	0	0	0	0	0	0	0	0	0	0	0	0	0	0	0	0	0	0	0	0	0	0	0	0	0	0	0	0	0	0	0	0	0	0	0	0	0	0	0	0
0	0	0	0	0	0	0	0	0	0	0	0	0	0	0	0	0	0	0	0	0	0	0	0	0	0	0	0	0	0	0	0	0	0	0	0	0	0	0	0	0	0	0	0	0	0	0	0	0	0
0	0	0	0	0	0	0	0	0	0	0	0	0	0	0	0	0	0	0	0	0	0	0	0	0	0	0	0	0	0	0	0	0	0	0	0	0	0	0	0	0	0	0	0	0	0	0	0	0	0
0	0	0	0	0	0	0	0	0	0	0	0	0	0	0	0	0	0	0	0	0	0	0	0	0	0	0	0	0	0	0	0	0	0	0	0	0	0	0	0	0	0	0	0	0	0	0	0	0	0
0	0	0	0	0	0	0	0	0	0	0	0	0	0	0	0	0	0	0	0	0	0	0	0	0	0	0	0	0	0	0	0	0	0	0	0	0	0	0	0	0	0	0	0	0	0	0	0	0	0
0	0	0	0	0	0	0	0	0	0	0	0	0	0	0	0	0	0	0	0	0	0	0	0	0	0	0	0	0	0	0	0	0	0	0	0	0	0	0	0	0	0	0	0	0	0	0	0	0	0
0	0	0	0	0	0	0	0	0	0	0	0	0	0	0	0	0	0	0	0	0	0	0	0	0	0	0	0	0	0	0	0	0	0	0	0	0	0	0	0	0	0	0	0	0	0	0	0	0	0
0	0	0	0	0	0	0	0	0	0	0	0	0	0	0	0	0	0	0	0	0	0	0	0	0	0	0	0	0	0	0	0	0	0	0	0	0	0	0	0	0	0	0	0	0	0	0	0	0	0
0	0	0	0	0	0	0	0	0	0	0	0	0	0	0	0	0	0	0	0	0	0	0	0	0	0	0	0	0	0	0	0	0	0	0	0	0	0	0	0	0	0	0	0	0	0	0	0	0	0
0.0766748869900409	0.0755247516292772	0.0742535406885035	0.0650156244184399	0.0589602368819425	0.0550668438532059	0.0924870694742847	0.0934044294977694	0.131972461180802	0.104576597157553	0.0791543464197035	0.0880730581508218	0.0800630078484456	0.0636339184152255	0.132931559893264	0.131737023705241	0.114845065525302	0.107556601550433	0.164427227977855	0.090944434129208	0.0863673946627611	0.0799976800822181	0.105464721978035	0.102750655578796	0.0537537848687172	0.103778818769462	0.0619384813672086	0.0795950918945708	0.0885756849960699	0.054191705120179	0.0434193889997665	0.0311228274776313	0.0326126418767844	0.00542725152947115	0.0416607885124214	0.0422159374086148	0.000184495122767958	0.0470043989825764	0.000171101610106617	0.0979057531365598	0.0992039860870473	0.038613119772739	0.0436864610001289	0.0418330553379072	5.79196848080011e-05	0	0	0	0	0
0.0134244009710156	0.0132083269982972	0.0129700469639981	0.0112554039779462	0.0101475009632126	0.00944180364879927	0.0164424923583345	0.0166203301880469	0.0243760937868883	0.0188105814536893	0.0138917959221756	0.0155910240828207	0.0140636275317733	0.0110014926553039	0.024576038193838	0.0243270652781749	0.0208639120991307	0.0194024806007681	0.0313389454142655	0.0161441218697976	0.0152638670009303	0.014051264054632	0.0189866436237173	0.0184495120503869	0.0092049711780317	0.0186526755642203	0.0106908279625336	0.013975106293712	0.0156876293201742	0.00928389230599197	0.00736136414431094	0.00521427060343284	0.00547174083650459	0.000886998223437503	0.00705121456299381	0.00714900979542958	3.00007466440369e-05	0.00799683301695514	2.7822468657707e-05	0.0174973477396081	0.0177516516722739	0.00651616771456638	0.00740855591295503	0.0070815501299547	9.41716900519588e-06	0	0	0	0	0
0.10271128121341	0.1012139528768	0.0995576038565519	0.0874762153002381	0.0795134586291022	0.0743750644090606	0.123177756314988	0.124358480237028	0.173380325853005	0.138681391095371	0.105935161954261	0.117486460841232	0.107115255624209	0.0856623628002745	0.174584706379999	0.173084573059157	0.151755815762088	0.142484432291193	0.213770741541911	0.121190629152655	0.115282723788724	0.107030437965735	0.139815558386064	0.136347574129216	0.072638789566153	0.137662050808478	0.0834341822996746	0.106507657526637	0.11813537924228	0.0732180452671248	0.058913590978885	0.0424396456669977	0.0444440662195982	0.00748137318062111	0.056567214929052	0.0573082539198533	0.000254906350244461	0.063687036497039	0.000236402691516232	0.130141769490695	0.131806577640175	0.0524933681058711	0.059269648884202	0.0567971987775236	8.00287638172583e-05	0	0	0	0	0
0	0	0	0	0	0	0	0	0	0	0	0	0	0	0	0	0	0	0	0	0	0	0	0	0	0	0	0	0	0	0	0	0	0	0	0	0	0	0	0	0	0	0	0	0	0	0	0	0	0
0	0	0	0	0	0	0	0	0	0	0	0	0	0	0	0	0	0	0	0	0	0	0	0	0	0	0	0	0	0	0	0	0	0	0	0	0	0	0	0	0	0	0	0	0	0	0	0	0	0
0	0	0	0	0	0	0	0	0	0	0	0	0	0	0	0	0	0	0	0	0	0	0	0	0	0	0	0	0	0	0	0	0	0	0	0	0	0	0	0	0	0	0	0	0	0	0	0	0	0
0	0	0	0	0	0	0	0	0	0	0	0	0	0	0	0	0	0	0	0	0	0	0	0	0	0	0	0	0	0	0	0	0	0	0	0	0	0	0	0	0	0	0	0	0	0	0	0	0	0
0	0	0	0	0	0	0	0	0	0	0	0	0	0	0	0	0	0	0	0	0	0	0	0	0	0	0	0	0	0	0	0	0	0	0	0	0	0	0	0	0	0	0	0	0	0	0	0	0	0
0	0	0	0	0	0	0	0	0	0	0	0	0	0	0	0	0	0	0	0	0	0	0	0	0	0	0	0	0	0	0	0	0	0	0	0	0	0	0	0	0	0	0	0	0	0	0	0	0	0
1.45593009490698	1.44902685407099	1.44128882227841	1.38127125509723	1.33770498730652	1.30755312544424	1.5426778504642	1.5473035779437	1.71352402347421	1.60070458685872	1.47050881957878	1.5198487259492	1.47575164203671	1.37165612401935	1.71710241722948	1.71264229619946	1.64563597479772	1.61411811157823	1.82423973887557	1.53480889451613	1.51076030175157	1.47537645203054	1.60473602543014	1.59232317127946	1.29695776664128	1.59705818487654	1.35960265697818	1.47305838138839	1.52249773439082	1.30051667272365	1.20448173495732	1.06475989745598	1.08404618152508	0.446468392268026	1.18683325248105	1.19247453816908	0.0255806288529614	1.23858120608168	0.023773112328724	1.56944786372106	1.57567131826112	1.15462523364529	1.20710639906653	1.18859086601944	0.00819293317939809	0	0	0	0	0
4.09405755736178	4.08690244594446	4.07887710707396	4.01644093908708	3.97088735144667	3.93923255166637	4.18364146524324	4.18840263676246	4.35862636084975	4.24326444020022	4.10915476392637	4.16012169156784	4.11457968238895	4.00640494478772	4.36227487406989	4.3577272652718	4.28928995089425	4.25701682420287	4.47126092408512	4.17553866173602	4.15074773085816	4.11419153654442	4.24739885330045	4.2346657750849	3.92808247934613	4.23952405043004	3.99380995300763	4.11179316236286	4.16285277231584	3.9318293005393	3.8301065859983	3.67929238170846	3.70034903190913	2.90830122666718	3.81125955976313	3.81728962767014	1.45215551640094	3.86637983610827	1.42061686753318	4.21117515394799	4.21756932001733	3.77672521543179	3.8329050975892	3.81313888275661	0.981218597733816	0	0	0	0	0
3.63152102041523	3.62436701343447	3.61634293516616	3.55391741212574	3.50837261552255	3.47672449073231	3.72109253586938	3.72585311758603	3.89605949150446	3.78070857149589	3.64661595547611	3.69757577253383	3.65204007680439	3.54388327620072	3.89970770224431	3.89516047085715	3.82672934035586	3.79445948563986	4.00868579475995	3.71299075110234	3.68820305778852	3.65165198766369	3.78484253780613	3.77211084933758	3.46557688787435	3.77696858961575	3.53129067823023	3.64925396498429	3.7003064953028	3.46932287215916	3.36762564935651	3.21686212567474	3.23791060047689	2.44671688470427	3.34878403733693	3.35481234735686	1.01776946204708	3.40388911766627	0.98828374712829	3.74862290147814	3.7550163255	3.3142602443297	3.37042337685577	3.35066280985006	0.597268084191614	0	0	0	0	0
2.88770511186764	2.88055876327351	2.87254342608722	2.81019170764009	2.76470785110544	2.73310599126634	2.97719068512575	2.98194717604262	3.15203319154218	3.03675858759607	2.90278429537612	2.95369480045971	2.90820288888835	2.80017045490811	3.15567930363257	3.15113469077206	3.08274646224482	3.05049930560165	3.26460218176371	2.9690959661146	2.94433072695345	2.90781519296931	3.04088945463564	3.02816740641229	2.72197550304252	3.03302143512529	2.78759445139496	2.9054196078279	2.95642304047083	2.7257156872116	2.62419509277721	2.47378248330568	2.49477437332361	1.70944694124505	2.60539098445048	2.61140711818078	0.43087032477506	2.66039079420407	0.410561301414053	3.00469800156377	3.0110862785136	2.57094026869034	2.62698738865023	2.60726594401434	0.185443350769187	0	0	0	0	0
3.40800651293359	3.40085364036889	3.3928308569142	3.33041626740916	3.28488049976229	3.25323923036545	3.49756529917169	3.50232527503838	3.67251382597654	3.5571742065561	3.42309911481327	3.47405162805566	3.42852241735702	3.32038404018407	3.67616172598038	3.67161488230492	3.60319010436072	3.57092361079731	3.78513164365131	3.48946456085889	3.46468019315156	3.42813438646033	3.56130771390534	3.54857745303878	3.24209416365721	3.55343464367651	3.30779390082422	3.42573672483019	3.47678198311103	3.24583928843635	3.14416824416642	2.99345675727149	3.01449683873951	2.22417825306167	3.12533219183038	3.13135869674811	0.821387009841401	3.18042166750453	0.793749604058549	3.52509225124757	3.53148491302015	3.09081923323427	3.1469651664956	3.1272103990794	0.44194585119479	0	0	0	0	0
3.77959587505246	3.7724413811343	3.76441674707725	3.70198653080677	3.6564378583885	3.62478679074079	3.86917285427781	3.87393369603821	4.04414771972835	3.9287919494652	3.79469181160363	3.84565476368755	3.80011628438361	3.69195157555323	4.04779606383471	4.0432486660434	3.97481480902242	3.9425435116755	4.15677766490817	3.86107062034905	3.83628149959976	3.79972817024253	3.93292611276673	3.92019381155417	3.6136380991572	3.925051787745	3.679357922192	3.79732999258791	3.84838564428872	3.61738445241409	3.51567599111656	3.36489012506574	3.38594220386516	2.59437218105647	3.49683199218939	3.50286107718846	1.1536572674759	3.55194377186662	1.12330028066356	3.89670468504101	3.90309843623277	3.46230354758004	3.51847406429133	3.49871100738618	0.712432897759411	0	0	0	0	0
3.98569285816962	3.97853791141231	3.97051276048492	3.90807817957101	3.86252590262609	3.83087209806531	4.07527491849351	4.08003600208158	4.25025713955173	4.13489685890177	4.00078972607776	4.0517555936184	4.00621452569666	3.8980424623432	4.25390560767795	4.24935805514449	4.1809216626685	4.14864902377263	4.36289047139451	4.06717226686615	4.04238181866566	4.00582638830602	4.13903120539288	4.12629833436619	3.81972239393724	4.13115652994141	3.88544782746607	4.00342806652943	4.05448662099652	3.82346909034875	3.72175017667578	3.5709435295276	3.59199896061864	2.80007862218104	3.70290395773518	3.70893376352891	1.34810526260045	3.75802196827776	1.31689059713126	4.10280811177339	4.10920216721478	3.66837118669914	3.72454857135425	3.70478319864809	0.885510981731833	0	0	0	0	0
4.15111698917494	4.14396180622535	4.13593638570777	4.07349952825567	4.02794537121279	3.99629013907988	4.24070169967733	4.2454629093957	4.41568775715961	4.30032512406359	4.16621434285994	4.21718173103334	4.171639312951	4.06346341358895	4.41933628996933	4.41478865672891	4.34635094186055	4.31407760326141	4.52832285533241	4.23259883019023	4.20780768962674	4.17125116343391	4.30445956610015	4.29172639787764	3.98513990680578	4.29658470787643	4.05086826676042	4.16885276648641	4.2199128349664	3.98888678220792	3.88716241644372	3.73634492901923	3.75740210885705	2.96529891463959	3.86831503949033	3.87434522126902	1.50732721188535	3.92343630018041	1.47564571566878	4.26823560360504	4.27462981773344	3.83378001165943	3.88996097882557	3.87019439814266	1.03266242983938	0	0	0	0	0
3.48112368859395	3.47397037909649	3.46594709693103	3.40352829629888	3.3579890511359	3.32634514140367	3.57068737767702	3.57544758689795	3.74564300277371	3.63029903064741	3.49621718912611	3.547172515539	3.50164080703516	3.39349533393144	3.74929102246633	3.74474402945273	3.67631680465303	3.64404901646163	3.85826408892918	3.56258623630363	3.53780058768337	3.50125275370504	3.63443271477568	3.62170190403689	3.31519909791103	3.62655930638056	3.38090424763215	3.49885495301213	3.54990301222536	3.31894455372375	3.21726342712564	3.06653190003519	3.08757521381002	2.2969198187613	3.19842523359646	3.20445243370883	0.884253685515186	3.25352071911235	0.855932441004374	3.59821564454037	3.60460859990871	3.16390810240719	3.22006065955024	3.20030365854409	0.490049530388632	0	0	0	0	0
4.19182590149224	4.18467067295715	4.1766452004082	4.11420790357869	4.06865338367026	4.03699787600962	4.28141112348136	4.2861723575429	4.45639792139019	4.34103483427503	4.20692334893288	4.25789103058977	4.21234835192528	4.10417171220501	4.46004646668371	4.45549881786699	4.38706084777891	4.35478737413773	4.56903336046055	4.27330821194729	4.24851693775742	4.21196020006776	4.34516929475179	4.33243606917067	4.02584754180073	4.33729440125314	4.09157646656812	4.20956178861218	4.26062214929797	4.02959445174896	3.92786903369615	3.77704945398189	3.79810697135083	3.00596847478208	3.90902143323683	3.91505168758375	1.5468288286489	3.96414332123013	1.51505562404748	4.30894516456408	4.31533940931903	3.87448596982402	3.93066762844606	3.91090081461385	1.06975442366665	0	0	0	0	0
3.75479774484251	3.74764332134986	3.73961876767634	3.67718923018957	3.6316411183367	3.59999047632208	3.84437393385	3.84913473800084	4.01934765532968	3.90399258654094	3.76989353654886	3.82085603521802	3.7753179584987	3.66715439343649	4.02299598014782	4.01844860642282	3.95001514372751	3.91774405502342	4.13197707379582	3.83627176488258	3.81148285058072	3.77492984797339	3.90812672135223	3.89539450875901	3.58884194220432	3.90025245083048	3.65456089271794	3.7725316927327	3.8235868929922	3.59258824209556	3.49088140627562	3.34009877181599	3.36115032932508	2.56963475639895	3.47203775258301	3.47806672549144	1.13064303828707	3.52714856329243	1.10041522831057	3.87190555271134	3.87829925658537	3.43750998077095	3.49367942945314	3.47391673267875	0.692551576100931	0	0	0	0	0
4.19913424071083	4.19197900443482	4.18395352305034	4.1215161516095	4.07596157008225	4.04430601563376	4.28871954955615	4.29348078775143	4.46370647319751	4.34834330898496	4.21423170407224	4.26519943556592	4.21965671265166	4.11147994721008	4.46735502061091	4.46280736914917	4.39436935572201	4.36209585914922	4.57634197015592	4.28061663088203	4.25582533400091	4.21926856039671	4.35247777259307	4.33974453727182	4.03315566411512	4.34460287310435	4.09888468479439	4.2168701464775	4.26793055678311	4.03690257992969	3.93517698318548	3.78435704817347	3.80541462285968	3.01327013120058	3.91632934477206	3.92235961144198	1.5539318216198	3.9714513392892	1.52214299122533	4.31625361392931	4.32264786388499	3.88179380739196	3.93797558343188	3.91820873000802	1.07644556602024	0	0	0	0	0
3.88021403234064	3.87305929057112	3.86503437361681	3.80260176846384	3.75705112320289	3.72539855758289	3.96979379259943	3.97455476671953	4.14477268401471	4.02941444506563	3.89531047864954	3.94627502644772	3.90073513031773	3.79256639616315	4.14842109600146	4.14387361351438	4.07543836875247	4.04316633713159	4.25740448283635	3.96169133005149	3.93690148274833	3.9003470034515	4.03354870863274	4.02081609554256	3.71424931181267	4.02567419180951	3.77997220559474	3.89794874691484	3.9490059873843	3.71799585288515	3.61628167081757	3.46548443108957	3.48653834461098	2.69477662739377	3.59743645684579	3.60346593634562	1.24793834969971	3.6525516467705	1.21711784862506	3.99732636911026	4.00372028682742	3.56290564433027	3.61907991995608	3.59931559558006	0.795290555966717	0	0	0	0	0
3.95144286013726	3.9442879745663	3.93626289347704	3.87382890230491	3.82827711240018	3.79662367765082	4.0410242339212	4.04578528483454	4.21600546112819	4.10064578989637	3.96653960220324	4.01750507581762	3.9719643576607	3.86379328803404	4.21965391249762	4.21510638087195	4.14667033097175	4.1143978733388	4.32863833538768	4.03292163873152	4.008131369891	3.97157622341146	4.10478011163583	4.09204731759958	3.78547411033817	4.09690548353267	3.85119878577825	3.96917792110818	4.02023608336381	3.78922076038246	3.68750325905382	3.53669941997335	3.55775439807458	2.76588141358482	3.66865734008933	3.67468704848658	1.31544761879497	3.72377450869858	1.28435165618734	4.06855724310385	4.07495125743644	3.63412515365927	3.69030161028968	3.67053655050262	0.855871818596351	0	0	0	0	0
3.69542960627834	3.68827536866311	3.68025102714953	3.61782328120216	3.57227664886294	3.54062713022726	3.78500370961865	3.78976441450407	3.95997441172609	3.84462119439737	3.71052501568849	3.7614863176344	3.71594930347968	3.60778875721073	3.9636226856351	3.95907537543048	3.89064295351317	3.85837241549679	4.07260243998572	3.7769017121079	3.75211334269558	3.71556120249771	3.84875525401216	3.83602327531867	3.52947901171009	3.84088112733636	3.59519565936597	3.71316310641525	3.76421711515988	3.53322517075313	3.4315226250367	3.28074851950343	3.30179870122085	2.5104268001999	3.41267988251	3.41870855958167	1.07594834351605	3.46778813584875	1.04605626463437	3.81253476919293	3.81892834817789	3.37815388638152	3.43432051625795	3.41455876996485	0.645899435031655	0	0	0	0	0
2.75881654494122	2.75167342473232	2.74366177224149	2.68134116100918	2.63588298387675	2.60430061610443	2.84826588380213	2.85302064972808	3.02305590266565	2.90781348822621	2.77388908814416	2.82477880280417	2.77930535124064	2.67132533752469	3.0267011294488	3.02215762120278	2.95378748934509	2.92154990604737	3.13560071341789	2.84017414419425	2.81541837277362	2.7789178210973	2.91194304817478	2.89922506559917	2.59317733776601	2.90407752902313	2.65875632692622	2.77652326357662	2.82750599597091	2.59691507856441	2.49546887022755	2.34520391892801	2.36617201058252	1.58328856204108	2.47668055084887	2.48269155860825	0.354226212163599	2.5316360370754	0.336275593936086	2.87576348066301	2.88214958705004	2.44226059483697	2.49825887924074	2.4785539052604	0.144790299491066	0	0	0	0	0
3.43664344214344	3.42949038963882	3.42146740080259	3.35905107705592	3.31351387729321	3.28187152055405	3.52620424750394	3.53096431947248	3.70115569759858	3.58581428559979	3.45173641411118	3.50269008589204	3.45715984653054	3.34901854708285	3.70480364689409	3.7002567417164	3.63183095608048	3.59956392935007	3.81377486134132	3.51810334319953	3.49331844797706	3.45677180639518	3.58994786575188	3.57721737843169	3.27072605158766	3.58207465625616	3.33642801775272	3.45437408749538	3.50542049927494	3.27447131269257	3.17279611635993	3.02207637676285	3.04311778930379	2.25266053592067	3.15395918225387	3.15998597346114	0.845831784185715	3.20905113286221	0.817916787450123	3.55373174104668	3.56012452373047	3.11944450533926	3.17559316639048	3.15583747915378	0.460455460059901	0	0	0	0	0
3.69647311752423	3.68931887641764	3.68129453091904	3.61886675132104	3.5733200911921	3.54167055145605	3.78604726003999	3.79080796678993	3.96101801886117	3.8456647667559	3.7115685341151	3.76252985853927	3.71699282442622	3.60883222145499	3.96466629372642	3.96011898232867	3.89168654086209	3.85941599250198	4.07364607323357	3.77794525930874	3.75315687966165	3.71660472326499	3.84979882778312	3.83706684469623	3.53052242513269	3.84192469840542	3.59623911604305	3.71420662607135	3.76526065719642	3.53426858682126	3.43256596052457	3.28179169479627	3.30284190235436	2.51146730326358	3.4137232008837	3.41975188351198	1.07690453469145	3.4688315022569	1.04700621833607	3.81357833011949	3.81997191145028	3.37919717140316	3.43536385422432	3.41560209007859	0.64670749899227	0	0	0	0	0
3.29477836844784	3.28762633580357	3.27960451102283	3.21719801645792	3.17166893337694	3.14003273919242	3.38432772972619	3.38908725699778	3.55926261061391	3.44393135901116	3.30986924283064	3.36081634819399	3.31529193913917	3.20716720235436	3.56291028051974	3.55836372394224	3.48994364996121	3.45767964522711	3.67187414466813	3.37622776624666	3.35144586091927	3.31490395136692	3.44806452651804	3.43533532273191	3.12888955002137	3.44019210638426	3.19457888323095	3.31250655706099	3.36354643098327	3.13263403850193	3.03098237341542	2.88030940175876	2.90134327140974	2.11167123743116	3.01215043648481	3.0181756052345	0.727208833694711	3.06722836100234	0.700797517880992	3.41185215427402	3.4182442516394	2.97764549750522	3.03377869973161	3.01402822531654	0.373096309303437	0	0	0	0	0
3.14359739486971	3.13644688608708	3.12842680061149	3.06603499212208	3.02051803579397	2.98889104841538	3.23312965594239	3.23788836927797	3.40803977646606	3.29272370843462	3.15868513504125	3.20962242861993	3.16410673144408	3.05600674166565	3.41168702884285	3.40714099322472	3.33872945477642	3.30646996601918	3.52063990822473	3.22503109832345	3.20025366070132	3.16371882191359	3.29685625930683	3.28412897355976	2.97775126515724	3.28898501875156	3.04342172473176	3.16132191262016	3.21235201741417	2.98149459937636	2.87987808647653	2.72927496507765	2.7502975703138	1.96179555717742	2.86105361397239	2.86707635923342	0.608591222964491	2.91611058676655	0.584147885492335	3.26064949448405	3.2670405677655	2.82656322021455	2.88267333174174	2.86293064389768	0.292410235565157	0	0	0	0	0
2.8196794004437	2.81253463624904	2.80452110741361	2.74218465587437	2.69671340278629	2.66512110990384	2.90914719130361	2.91390283568252	3.08396394026058	2.96870513263188	2.8347553250983	2.88565562705755	2.84017277492151	2.73216606778457	3.08760961791366	3.08306554710883	3.0146861990671	2.98244374037869	3.19652106531276	2.90105393443635	2.87629334160827	2.83978516035946	2.97283535823266	2.96011530517902	2.65399416043974	2.96496856574336	2.71959349637709	2.83739007953916	2.88838335332509	2.65773314534899	2.55624906277966	2.40590893966189	2.42688914606084	1.64276327038089	2.53745270475081	2.54346632228752	0.389270102786999	2.5924307578433	0.370191009776378	2.93664973788901	2.94303694964924	2.50301708839534	2.55904023611703	2.53932687638933	0.162960069957326	0	0	0	0	0
0.0394512334796812	0.0388345149115992	0.038153755308487	0.0332344770787911	0.0300364807277029	0.0279914024699474	0.0480066635388003	0.048507400463277	0.0699928885069445	0.0546441946022911	0.0407833303062218	0.0456040135067773	0.0412723923947388	0.0325029121353637	0.0705379318012885	0.0698591719020799	0.0603472658751278	0.0562931028064852	0.0887242012466974	0.0471657060584144	0.0446785623104859	0.0412372157525311	0.0551350867799615	0.0536363548483786	0.0273036563111442	0.054203622349583	0.0316067341376728	0.0410204904565166	0.0458770436352077	0.0275329174965824	0.0219253481509924	0.0156058747267431	0.0163668923407093	0.00268124267545556	0.021016235426725	0.0213030289015077	9.08683701532588e-05	0.0237841344232354	8.42710774334512e-05	0.0509713870031357	0.051684175794415	0.0194449473672094	0.0220635671884972	0.0211052106086039	2.85247548275675e-05	0	0	0	0	0
1.34391783186913	1.3370888425318	1.32943544088254	1.27012744068197	1.2271404007622	1.197424321554	1.42982562637661	1.43441106223736	1.59943322124081	1.48737647885103	1.35834353231011	1.40720170148226	1.36353255496216	1.2606352610643	1.60299049817888	1.59855672382941	1.53198036321991	1.50068868744908	1.70956946222522	1.42202619656671	1.39819798981063	1.36316119369149	1.49137713975089	1.47905996508893	1.18698931334878	1.48375816025453	1.24873976938914	1.36086685121273	1.40982634747418	1.1904939285256	1.09608893599392	0.959468137008415	0.978266254557706	0.37521494547139	1.07878043363444	1.08431156891473	0.0196884297423768	1.12956870739666	0.0182885234353538	1.45636824963432	1.46254080254606	1.04722887711324	1.09866418624131	1.08050357785853	0.00627665684414588	0	0	0	0	0
3.84827531936025	3.84112065013777	3.83309581598861	3.77066391007252	3.72511384227374	3.6934617151199	3.93785426560191	3.94261520098001	4.11283197861132	3.99747446224937	3.86337161646121	3.91433569718879	3.86879621576819	3.76062865984373	4.11648037072945	4.11193291303286	4.04349807446393	4.01122625776604	4.22546323487184	3.92975186997137	3.90496223533252	3.86840809262666	4.00160869646857	3.98887617466552	3.68231263156397	3.99373423578597	3.74803462651881	3.86600985917904	3.91706663461098	3.68605911766149	3.58434661011112	3.43355269959981	3.45460607607112	2.66290047930155	3.56550175179506	3.57153111582049	1.21786411354134	3.62061594350798	1.18718074081052	3.96538662383071	3.97178049280555	3.5309716323914	3.58714480774334	3.56738085436864	0.768626014421626	0	0	0	0	0
3.94915233155826	3.94199745025396	3.93397237403466	3.87153842398648	3.82598666804406	3.79433325908238	4.03873365746821	4.04349470610307	4.21371481537157	4.09835518663596	3.96424906484899	4.01521451099401	3.96967381722697	3.86150281689502	4.2173632655725	4.21281573540479	4.14437970939325	4.1121072644002	4.32634765772262	4.03063106621407	4.00584080988072	3.96928568319679	4.10248950664943	4.08975671798191	3.78318370131013	4.09461488184798	3.84890832388719	3.96688738225142	4.01794551715727	3.78693034812114	3.68521294527781	3.53440930200793	3.55546424852163	2.76359456589023	3.66636704723115	3.67239674883679	1.31326791113087	3.72148415713097	1.28218019233246	4.06626665381334	4.07266066527932	3.63183490156658	3.68801129348434	3.66824625551765	0.853900995234119	0	0	0	0	0
3.97338495084058	3.96623002551756	3.95820489905528	3.89577052473494	3.85021841840613	3.81856474339488	4.06296677066163	4.06772784280337	4.23794864356277	4.12258857639866	3.98848177466474	4.03944750420848	3.99390655881337	3.88573484357419	4.24159710581891	4.23704956060967	4.16861328814171	4.13634071274424	4.35058181510924	4.05486413880503	4.03007375343638	3.99351842252321	4.126722914219	4.11399007016291	3.80741508719497	4.11884825535417	3.87314025515593	3.99112010756834	4.04217852463925	3.81116176736346	3.70944334845296	3.55863768501029	3.57969295741237	2.78778920833818	3.690597234598	3.69662700627244	1.33635584018881	3.74571495020021	1.30518286052374	4.09049989945018	4.09689394049069	3.65606466835739	3.71224172791291	3.69247646482649	0.87482388023031	0	0	0	0	0
4.04573886833357	4.03858382529016	4.03055856446173	3.96812305549668	3.92257001211519	3.89091562559484	4.13532200903079	4.14008314403731	4.31030579405482	4.1949445544001	4.0608359342735	4.11180242171612	4.0662608033871	3.95808717624964	4.31395428855014	4.3094067031154	4.24096977154885	4.20869684741019	4.42293984596667	4.12721926859045	4.10242853814056	4.06587266105299	4.19907893984147	4.1863459476593	3.8797657061647	4.19120418988067	3.94549233267145	4.06347430863221	4.1145334803027	3.88351247554285	3.78179133929896	3.63098027310967	3.65203641707332	2.86004154710393	3.76294464829107	3.76897460735608	1.40563357688406	3.81806398376765	1.37423027139559	4.16285549201444	4.16924961214646	3.72841095726815	3.78458980234226	3.76482393720076	0.938200529971222	0	0	0	0	0
4.21495440933565	4.20779915674262	4.19977365673388	4.13733612802081	4.09178141660805	4.06012576353596	4.30453990126382	4.30930114817255	4.4795270899347	4.36416376320987	4.23005190625621	4.28101974280013	4.23547692661243	4.12729989616463	4.48317564181656	4.47862798477943	4.41018987999859	4.37791633508863	4.59216270891429	4.29643696753932	4.27164562282766	4.23508877351974	4.3682982334185	4.35556497756621	4.04897537553032	4.36042332130341	4.11470459838109	4.23269035440747	4.28375086930596	4.05272230371047	3.95099633030441	3.80017564636235	3.82123334186743	3.02907621291022	3.93214861188788	3.93817890453335	1.56931882554447	3.9872708309457	1.53749700745806	4.33207401473054	4.33846827564874	3.89761291859267	3.95379494213684	3.93402800525807	1.09096187405664	0	0	0	0	0
4.05365647720419	4.04650142242933	4.0384761482106	3.97604052617204	3.93048738940791	3.89883293198147	4.14323974953341	4.14800089080471	4.31822372510939	4.20286236861063	4.06875356727222	4.1197201302433	4.07417844485302	3.96600462718459	4.32187222281749	4.3173246333741	4.24888763612542	4.21661467723308	4.43085786475344	4.13513699827217	4.11034623343322	4.0737903019166	4.20699675879767	4.19426375185403	3.88768298631885	4.19912199975873	3.95340975817827	4.07139194576215	4.1224511926323	3.89142976458729	3.78970835754378	3.63889675293076	3.65995298375247	2.86794903182108	3.77086160901867	3.77689158675844	1.41324343096243	3.82598110592654	1.38181698600401	4.17077326781433	4.17716739582819	3.73632780590331	3.79250682891672	3.77274090377634	0.945213254634321	0	0	0	0	0
4.32168360365239	4.31452825522831	4.30650264583775	4.24406419345102	4.19850871920742	4.16685248690788	4.41127017083892	4.41603146892223	4.58625891604098	4.47089463487444	4.33678129766845	4.38774975117973	4.34220638719067	4.23402780033854	4.5899074941663	4.58535980438467	4.51692116307991	4.4846473342835	4.69889525165471	4.40316714872256	4.37837552309906	4.34181822917789	4.47502914384826	4.46229576741608	4.15570188460971	4.46715415757785	4.22143229483614	4.33941977956638	4.39048090874614	4.15944888541444	4.05772069982186	3.90689561727204	3.92795402237266	3.13572266445432	4.0388725115344	4.04490295673838	1.67349525288918	4.09399604935355	1.64147830766602	4.43880457263493	4.44519889793668	4.00433590252337	4.06051937970078	4.0407519526782	1.18995336431074	0	0	0	0	0
0.0620030665164258	0.0610578150350508	0.0600135755418208	0.0524415385896536	0.0474939647789684	0.0443195438671458	0.0750433268948582	0.0758024141607875	0.107961695811273	0.0850691103111858	0.064042352318375	0.0713947453787184	0.0647902178231359	0.0513115008499337	0.108767407721733	0.107763954913284	0.0936218081864019	0.0875476983687587	0.135381518483765	0.0737674678544477	0.0699865854107971	0.0647364411645252	0.085807499580104	0.0835518184437389	0.0432501473852258	0.0844060524881133	0.0499257718205724	0.0644050692821487	0.0718098874370783	0.0436067367034273	0.0348545460353281	0.0249141320020462	0.026115605232484	0.00431881098523216	0.0334296135386474	0.0338793130145624	0.000146633368986673	0.037762737758001	0.000135988018340325	0.0795311203556979	0.0806077519064533	0.0309627915537708	0.0350710408426387	0.0335691469410533	4.60321356823094e-05	0	0	0	0	0
0.327284027308554	0.323510991944076	0.319314044176923	0.287927585473931	0.266442103127386	0.252211015221197	0.376995951346105	0.379765093379031	0.486885853616713	0.412582456709176	0.335341412271089	0.363503557645769	0.338268568392344	0.283091772169788	0.489348706067241	0.486279971349908	0.441383287458789	0.421068259566039	0.5659205695923	0.372312524244784	0.358213094465987	0.338058575098395	0.415122741299112	0.407329144341701	0.247333924744114	0.410292311617875	0.277104799592372	0.336762926089872	0.365054271903307	0.248964943489947	0.207471124084201	0.156156175720789	0.162625310596218	0.0306971647529407	0.200407881298205	0.202646916092738	0.00107344835545637	0.221609030148407	0.00099559477007516	0.39318488755949	0.397004789983924	0.187958481797053	0.208536292604634	0.201103599935185	0.000337230908617905	0	0	0	0	0
0.119833596158433	0.118118888313291	0.116221071215973	0.102346086941371	0.0931694126167458	0.0872339312402517	0.143187090550677	0.144529684968331	0.199850995139274	0.160776905269321	0.12352261233894	0.136708488312798	0.124871982600068	0.100257964735316	0.201200291489891	0.199519587286085	0.175546271437728	0.165078925236072	0.244864715489054	0.140926406992409	0.134196726794091	0.124775015946102	0.16206039881657	0.158134421991044	0.0852258457549271	0.159622979896866	0.0976910540368355	0.124177294281569	0.137447769495355	0.0858959226179958	0.0693070980308559	0.0500915710215512	0.0524360887161042	0.00889526588722943	0.0665776032627443	0.0674399001276162	0.000303558997064221	0.0748525694233362	0.000281524785959879	0.151098646607047	0.152987429478837	0.061832824261249	0.0697210833506002	0.0668452456537714	9.53070994445288e-05	0	0	0	0	0
0	0	0	0	0	0	0	0	0	0	0	0	0	0	0	0	0	0	0	0	0	0	0	0	0	0	0	0	0	0	0	0	0	0	0	0	0	0	0	0	0	0	0	0	0	0	0	0	0	0
0.224766620187581	0.22188977345043	0.218696695470317	0.195054691380254	0.179117202698345	0.168673993096316	0.263213553405508	0.26538417011219	0.351539417277601	0.291332755472618	0.230929973806236	0.252680494273147	0.233175687305258	0.191449868868391	0.353567838745583	0.35104071992576	0.314436770411664	0.298108486291496	0.41760641891224	0.259549233426317	0.248570097405751	0.233014463231942	0.293358317872598	0.287151527764418	0.165116080471772	0.289508709421177	0.187001123344841	0.232020118772733	0.253887426241117	0.166304730666938	0.136446687134696	0.100654123387464	0.105095526696264	0.0187619709165074	0.131444541010983	0.133027641036829	0.000647366514543058	0.146529976357349	0.000600393846923273	0.275945498657709	0.27896439812381	0.122686040298853	0.137203089994163	0.131936189830932	0.000203306052188083	0	0	0	0	0
1.52701337932851	1.52007203216213	1.51229055563005	1.45190822882885	1.40804353357515	1.37766675152142	1.61419152248416	1.61883786336412	1.78567003954547	1.67246153912184	1.54167060590049	1.59125737191575	1.5469410178828	1.44222980160013	1.78925919069232	1.78478564793624	1.71756011883688	1.68592680644044	1.89668066634136	1.60628698980544	1.58212556794452	1.54656386460192	1.67650869791707	1.66404696830852	1.36698854490953	1.66880079159997	1.43009496803269	1.54423362619867	1.59391885356466	1.3705755064881	1.27369595102743	1.13235382352025	1.15189634432443	0.49505088002408	1.25587068731541	1.26156927152349	0.0301345652487882	1.30811711017502	0.0280155259715982	1.64107783177317	1.64732730676938	1.22332072836715	1.27634629161803	1.25764623362727	0.0096860193278907	0	0	0	0	0
1.92977904979834	1.92270816072311	1.91477893341083	1.85315352762795	1.80826837666302	1.77712044021751	2.01841682669019	2.02313291750046	2.19202843601629	2.07750911121151	1.94470298489616	1.99512707209515	1.95006708137053	1.84325892162127	2.19565375790343	2.19113508522343	2.12317161819545	2.0911490044974	2.30402926252264	2.01039187824606	1.98584827994371	1.94968326235161	2.08160933377701	2.06898259701761	1.76615773792761	2.07379993284412	1.83084598804653	1.94731170883953	1.99783080608028	1.76984106777695	1.67004816465859	1.52304570248021	1.54348970091424	0.81124103327009	1.65160992578483	1.65750731026507	0.073717511230913	1.70558189937177	0.0687664134788671	2.04569645902562	2.05203387425749	1.61787114457271	1.67278744380387	1.65344770341521	0.0245139911886782	0	0	0	0	0
3.11598655973891	3.10883639121203	3.10081669409573	3.03842816469863	2.99291391591758	2.96128898408605	3.20551500248868	3.21027353407505	3.38041959391867	3.26510691648845	3.13107360008289	3.182008702781	3.13649495088998	3.02840048663688	3.38406675305615	3.37952083377456	3.31111120138969	3.27885272107335	3.49301717936698	3.19741675879277	3.17264031878304	3.13610705882996	3.2692393296645	3.25651247221985	2.95014996123169	3.26136835251202	3.01581620698857	3.13371025783406	3.18473818126912	2.95389303775133	2.85228437252449	2.70169684278523	2.72271693383692	1.93447564033673	2.83346156634237	2.8394837705995	0.58792952610635	2.88851386188757	0.563886303772109	3.23303381698493	3.23942466158881	2.79897441948796	2.85507937645828	2.8353384268547	0.279091050186559	0	0	0	0	0
0.494355175200751	0.489504775571696	0.484095177590254	0.443140956358627	0.414560772745063	0.395364988419547	0.557204267881816	0.560651080539593	0.690316408050867	0.601105457287486	0.504673484005113	0.540331709988904	0.508408816047744	0.436748721957065	0.693223144604726	0.689600870377928	0.636051022820315	0.611453435089049	0.782225628330736	0.551362376013913	0.533679516821569	0.508141075558582	0.604207858872144	0.594676855042999	0.388735175574515	0.598305090862982	0.428802746760811	0.506488340224615	0.542277634073435	0.390955328654452	0.333484158784945	0.259169665082688	0.268761169341009	0.0562021796295333	0.323482419247843	0.326660291254273	0.00202267572628211	0.353305445944048	0.00187612642904674	0.577280076156663	0.581991267142298	0.305685195408764	0.334986631285177	0.324470591895372	0.00063591344428509	0	0	0	0	0
0.745979031987304	0.740116369910192	0.733561549461176	0.683348468824626	0.647636352540566	0.623308084099632	0.820791128716641	0.824836581847627	0.97346083332808	0.871917734601714	0.758405905758371	0.800906120525167	0.76288982738135	0.67541155800592	0.976723099388836	0.972657366156058	0.912040426001906	0.883848939923181	1.07542266569376	0.813921785240644	0.793027722088641	0.762568686315333	0.875499374472796	0.864483403293228	0.614837526797245	0.868681377516668	0.665505585530477	0.76058543866543	0.803206556700961	0.617678101161436	0.542745207382271	0.440739073461274	0.454283732275475	0.113181236093825	0.529381590994965	0.533638877309495	0.00434709109050551	0.568932804772439	0.0040329105813276	0.844276806581123	0.849761879282055	0.505338684459515	0.544743841707665	0.530706546508754	0.0013692013793619	0	0	0	0	0
0.841572178955127	0.835454357127347	0.828609962363207	0.776020203432713	0.738433359848044	0.712731642261934	0.91934417492808	0.92353509234923	1.07664003147079	0.97220997324102	0.85452817224649	0.898723371166951	0.859199172227564	0.767680543643736	1.07998403772239	1.0758163356302	1.01355696553258	0.984517502209753	1.18088168365665	0.912224588038567	0.89054364599811	0.85886469928749	0.975905704428276	0.964535702485216	0.703763464102156	0.968869685207211	0.757260926180266	0.856798891042724	0.901110727585332	0.706772060584752	0.626991257978643	0.516763310314	0.531523789071238	0.142094851262274	0.612665276055433	0.617232598947728	0.00564309445465994	0.65497526411891	0.005235810215763	0.943655099116621	0.94932634701877	0.586808807748224	0.629131113479184	0.61408707107723	0.00177922149572338	0	0	0	0	0
2.95317783030629	2.9460301741224	2.93801334451074	2.87564902588819	2.83015476679262	2.79854501026544	3.04267807861078	3.04743526811159	3.21754183960301	3.10225420110284	2.96825970328844	3.01917862858931	2.97367924065796	2.86562557387496	3.22118831016326	3.216643250033	3.14824769375109	3.11599666046828	3.33012061996729	3.03458215299673	3.00981307949955	2.97329147759722	3.10638559745152	3.09366190282863	2.78741160102374	3.09851656541395	2.85304673761286	2.97089547625291	3.02190729256225	2.79115277510932	2.68960204010056	2.53912957937478	2.56013111767254	1.77380895795654	2.67079153330142	2.67680974436765	0.473254240333424	2.72580930433857	0.451804479928389	3.07018933121594	3.07657848716837	2.63632835121214	2.69239526269659	2.67266714336831	0.209363044411349	0	0	0	0	0
2.76140678533723	2.75426359036879	2.74625185255233	2.68393052100573	2.63847174928263	2.6068889302065	2.85085696331335	2.85561176918831	3.02564819780351	2.91040503782893	2.77647948231108	2.82736967843399	2.78189579937401	2.6739145718075	3.02929344509187	3.02474991126113	2.95637936026342	2.92414155524273	3.13819356860743	2.84276515470595	2.8180091640265	2.78150826539172	2.91453462804974	2.90181655131398	2.59576548494115	2.90666905098984	2.661345399291	2.77911368407395	2.83009689584406	2.5995032823094	2.4980553518963	2.34778698308798	2.36875562547251	1.58581577313485	2.47926666703246	2.48527779344723	0.355675064745567	2.5342231793002	0.337676024404551	2.87835478527158	2.88474094192771	2.44484599902612	2.50084541384717	2.48114005859972	0.145527514365479	0	0	0	0	0
2.15371749962025	2.14661244695823	2.13864423817974	2.07669020295669	2.03153438626016	2.00018137416986	2.24273933162584	2.24747373408163	2.41690927223341	2.30204725254131	2.16871173219147	2.21935616155805	2.17410050853386	2.06673832483164	2.42054403192108	2.41601358362475	2.34785734957732	2.3157328744762	2.52916810781353	2.234682761352	2.21003872809368	2.17371493374181	2.306161373172	2.29349141194601	1.98914289850587	2.29832538765911	2.05425166132497	2.17133249696069	2.22207100008626	1.99285190239005	1.89227963864471	1.74374385387894	1.76443375696167	1.00915264138505	1.87367657459161	1.87962744756712	0.117702518022836	1.92811178508124	0.110151105007854	2.27012217562188	2.27648265106152	1.83961728361255	1.89504280829885	1.87553109930067	0.0404894045285112	0	0	0	0	0
1.99777071102609	1.99068753354188	1.98274428561832	1.92100071247276	1.8760182795227	1.84479666117241	2.0865466725141	2.09126935388315	2.26035931127055	2.14571657818616	2.01271993359245	2.06322329945075	2.01809290855207	1.91108551862814	2.26398803269741	2.25946511839285	2.19143222636702	2.15937293526983	2.37245309086436	2.0785103434511	2.0539306023723	2.01770845789001	2.14982180438885	2.13717950611984	1.83380673980465	2.14200283245828	1.89864608361963	2.0153329891351	2.06593102950927	1.83749929186078	1.73742659520139	1.58987460325606	1.61040664802231	0.870049374004663	1.71892922466352	1.72484579676896	0.0851918928330075	1.773067422878	0.0795383948923631	2.11386345416384	2.12020917030489	1.68507550054117	1.74017444635231	1.7207730097157	0.0285824024452253	0	0	0	0	0
2.50878294884095	2.50164961480109	2.49364913132926	2.4314227968112	2.38604242580344	2.35451910474786	2.59812243064595	2.60287196574615	2.77275324985198	2.65760847839879	2.52383536243584	2.57466204439892	2.52924456075062	2.42142342497122	2.77639579074993	2.77185563373001	2.7035403994173	2.67133185381831	2.88522469589763	2.59003972551979	2.56531266158818	2.52885753317038	2.66173407401301	2.64902842216309	2.34341766438783	2.65387613826833	2.4088756030027	2.5264660909517	2.57738606340649	2.3471480046391	2.24592702377011	2.0961086944654	2.11700484445932	1.34142773465151	2.2271864904471	2.23318198496122	0.232456528099506	2.28200781151248	0.219185666492759	2.62559055297401	2.63197007678494	2.1928596102956	2.24871011090551	2.22905498710275	0.0871407535632717	0	0	0	0	0
2.87962680599304	2.87248063282787	2.86446549586773	2.80211546784897	2.75663300687076	2.7250322063872	2.96911041037541	2.97386680756498	3.14395006504059	3.02867720997459	2.89470562867428	2.94561500406177	2.9001240955554	2.79209451016491	3.14759612903331	3.14305157618518	3.074664330849	3.04241769434083	3.25651774165398	2.96101585325084	2.93625112852856	2.89973640864432	3.03280800599654	3.02008617867098	2.71390211001789	3.0249401223373	2.77951888668101	2.89734087934214	2.94834318719152	2.71764216139002	2.61612561014911	2.4657210284532	2.48671162444397	1.70151743378917	2.59732236010157	2.60333821518346	0.425798334956435	2.65231976052562	0.405633217538524	2.99661719870524	3.00300535772019	2.56287331651044	2.61891778171204	2.59919723240882	0.182649223755757	0	0	0	0	0
2.729199642644	2.72205740969894	2.71404676987039	2.6517347073756	2.60628358674677	2.57470657489045	2.81863902255305	2.82339331434227	2.99341461343855	2.87818104763666	2.74427036085147	2.79515436132314	2.7496859834572	2.64172037585119	2.99705959684602	2.99251639226432	2.92415123513583	2.89191628341995	3.10595277689842	2.81054810186819	2.78579493271664	2.74929849887576	2.88231024829267	2.86959338327586	2.5635852775645	2.87444541643724	2.62915328687435	2.74690422378644	2.79788126675848	2.56732234701881	2.4658965749566	2.31567217693157	2.33663373372152	1.5544190095002	2.44711259274025	2.45312219243749	0.337931365659228	2.50205590295723	0.320536222997785	2.84613394782734	2.85251945758886	2.41270108573379	2.46868595576167	2.44898550623188	0.136582253026916	0	0	0	0	0
2.95679573107577	2.94964800822452	2.94163110252142	2.87926614146683	2.83377135197195	2.80216119280442	3.04629672757182	3.05105395268851	3.22116157215877	3.10587326914128	2.97187774117984	3.02279709577695	2.97729732667141	2.86924257731913	3.22480806099395	3.22026297806171	3.15186704820451	3.11961581728458	3.33374085162257	3.03820074044141	3.01343147145669	2.97690956018749	3.11000469247519	3.09728091391549	2.79102763462243	3.10213560881696	2.85666359662314	2.97451353762331	3.02552578136492	2.79476885918316	2.69321658727357	2.54274107433459	2.56374310469214	1.7773701536023	2.67440575419491	2.68042407119201	0.475661422504409	2.72942444112521	0.454150069662202	3.07380818085373	3.0801973816199	2.63994193639127	2.69600985712589	2.67628139743335	0.210751997726314	0	0	0	0	0
4.33654126743134	4.32938590743791	4.32136028484206	4.25892172094321	4.21336615460534	4.18170985237729	4.42612796442989	4.43088926869132	4.60111689754568	4.48575250115334	4.35163898524204	4.40260751323756	4.35706408311443	4.24888530836276	4.60476547883925	4.60021778510452	4.53177907902748	4.49950521595862	4.71375331967548	4.41802493164232	4.39323327210539	4.35667592450767	4.48988701480712	4.47715362381781	4.17055922420814	4.48201201958423	4.2362897777831	4.35427747121409	4.4053386745538	4.17430623378065	4.07257778111591	3.9217521675278	3.9428106582974	3.15057033791888	4.05372953610182	4.05975999972391	1.68804371239126	4.10885323313235	1.65600304841861	4.4536624010348	4.46005673410932	4.01919281653795	4.07537646920994	4.05560898301324	1.20386748635258	0	0	0	0	0
4.15973472933479	4.15257953637543	4.14455410443268	4.08211715050107	4.03656291377938	4.00490762114553	4.24931955215074	4.25408076721445	4.42430577221795	4.30894303942712	4.17483210360689	4.22579955622414	4.18025708092251	4.07208101899086	4.42795430776891	4.4234066711082	4.35496890019795	4.3226955319459	4.53694094524607	4.24121667343086	4.21642550352534	4.1798689308915	4.31307748551283	4.30034430469535	3.99375736648839	4.30520261954334	4.05948585046577	4.17747053075828	4.22853066340156	3.99750424947622	3.89577965264865	3.7449617057968	3.76601895974997	2.97390801405805	3.87693222661749	3.88296242433082	1.51568013854756	3.9320536250518	1.48397855008995	4.27685348619532	4.28324770704878	3.84239710314092	3.89857822213793	3.87881159025974	1.04048853515973	0	0	0	0	0
2.8764422254631	2.86929612235617	2.86128106535708	2.79893171241509	2.75344980875304	2.72184943132197	2.96592504356447	2.97068140332341	3.14076355935876	3.02549140272401	2.89152090404643	2.94242982828386	2.89693932035683	2.78891087255877	3.14440960414318	3.13986507526162	3.07147822257223	3.03923179378446	3.25333071136816	2.95783055109035	2.93306603181234	2.89655163704313	3.02962217038449	3.01690043127622	2.71071949143896	3.02175434097848	2.77633540083985	2.8941561300406	2.94515798869769	2.71445948977893	2.61294455316834	2.46254317726456	2.48353325650732	1.69839226226873	2.59414164586785	2.60015738967379	0.42380854808594	2.64913808414266	0.403700333687884	2.99343162099063	2.99981973290741	2.55969327004157	2.61573667508893	2.5960164833299	0.18155706660916	0	0	0	0	0
3.23938627920977	3.23223474442404	3.2242134878905	3.16181179146442	3.11628667043941	3.08465348435475	3.32893005378634	3.33368931514565	3.50385684563209	3.38853055436165	3.25447612962283	3.30542002943654	3.2598984665853	3.15178181495013	3.50750437913669	3.50295799274976	3.4345407072344	3.40227817783573	3.61646465473859	3.32083054960119	3.29605010387887	3.2595105043751	3.39266352041741	3.37993494324461	3.07351140799377	3.38479148564554	3.13919457471588	3.25711326852572	3.30814995083693	3.07725551934314	2.97561533981348	2.82496519275125	2.84599538142261	2.05670602973906	2.95678584187557	2.96281021875005	0.682726283035762	3.01185692051334	0.656991797770615	3.35645298009382	3.36284474289419	2.9222856556114	2.97841131289985	2.95866338273421	0.342016674294859	0	0	0	0	0
0.13976744123159	0.137810095215809	0.135642450810633	0.119753231160037	0.109203234559749	0.102361531718573	0.166319222116196	0.167839817748955	0.229981816784946	0.186192489810917	0.143974777702679	0.158972865712417	0.145512489085361	0.117355538562724	0.231485614131242	0.229612379206513	0.202800271004909	0.19103728093783	0.279872699678472	0.163757404813902	0.156120704083714	0.145402010337929	0.187638551635715	0.183213597736413	0.100043606232077	0.184891944473579	0.11440572534291	0.144720921506139	0.159811911111186	0.100817257325003	0.0816091303169454	0.0592106200291925	0.0619523567281509	0.0106069367421468	0.0784374371574604	0.0794397816469548	0.000362663322634182	0.0880431329296573	0.000336340610842976	0.175270770881018	0.177404686946399	0.0729162345425371	0.0820899027880837	0.07874858256557	0.00011386914348291	0	0	0	0	0
2.34865401021849	2.34153064471471	2.3335415378445	2.27141120870076	2.22611003879919	2.19464680399997	2.43788155663759	2.44262576052673	2.61235006287296	2.49730485816301	2.36368591766077	2.41444837542401	2.36908791858513	2.26142858585307	2.6159898643295	2.61145312535339	2.54319387556492	2.51101493683619	2.72474666902851	2.42980805906944	2.40511025001811	2.3687014030091	2.50142641221823	2.48873333105019	2.18356758190941	2.49357620753911	2.24890233359239	2.36631313458958	2.41716915977375	2.18729039299138	2.08629843819556	1.9369335558751	1.95775672831639	1.18946887655043	2.06760646607779	2.0735861968834	0.172867603350355	2.12229141831072	0.162387447273635	2.46531963709102	2.47169245105844	2.0333741406746	2.08907449027832	2.06947002667057	0.0620037581732425	0	0	0	0	0
2.65350155901548	2.64636188889735	2.63835417407928	2.57606680301148	2.5306360623478	2.49907451811155	2.74291217148487	2.74766509361821	2.91764608114597	2.80243807895803	2.66856700573092	2.71943450023561	2.67398077826133	2.56605678054062	2.92129036141522	2.91674803415179	2.8483972492013	2.81616989996449	3.03016503932074	2.73482361643876	2.71007796439711	2.67359342528702	2.80656624166135	2.79385260512566	2.48795894166357	2.79870339531855	2.55349524147361	2.67119996600953	2.72216057450958	2.49169407238445	2.39032731176624	2.24021998273966	2.26116267758544	1.48087243054943	2.37155585207855	2.37756138638324	0.298566367151276	2.42646400571932	0.282599086371204	2.7703993791747	2.77678316540041	2.33716873817774	2.39311487872888	2.37342749254065	0.117383747934984	0	0	0	0	0
2.65461378695547	2.64747407585749	2.63946631426851	2.57717854839723	2.5317474818848	2.50018569035176	2.74402485943532	2.74877780347112	2.91875943566006	2.80355102465287	2.66967931796332	2.72054707640887	2.67509312007712	2.56716845702903	2.9224037271744	2.91786138588027	2.84951037108376	2.81728290026787	3.03127870098578	2.73593626655995	2.71119049431246	2.67470576499835	2.80767920395491	2.79496551579017	2.48907002244041	2.79981632586026	2.55460682922567	2.67231229267573	2.7232731639739	2.49280518415694	2.39143748014963	2.24132827996752	2.26227127625694	1.48195033934236	2.37266582028619	2.37867141957657	0.299120904223456	2.42757453592801	0.283132631149092	2.77151219053955	2.77789600432717	2.33827831647181	2.39422507610746	2.37453748109773	0.117648010942628	0	0	0	0	0
0.0460548888016322	0.0453402222203699	0.0445511561831805	0.0388433583079984	0.0351271591187577	0.0327483635869633	0.0559526234201569	0.0565309804031442	0.081251684591009	0.0636107065236688	0.0475980017519202	0.0531760928790498	0.0481643477302126	0.0379936415046305	0.0818764305971124	0.0810983968323965	0.0701764075186863	0.0655103655261413	0.102657559484219	0.0549810748994159	0.0521059916002462	0.0481236156727568	0.0641763637681576	0.0624490627018279	0.0319479791059403	0.0631029501779965	0.0369524102605609	0.0478726516502947	0.0534917301879251	0.0322148115089876	0.0256816162586582	0.0183021599468801	0.0191917813955929	0.00315261774481048	0.0246211221157248	0.0249557110876888	0.000106899547408543	0.0278487715302581	9.91384801225819e-05	0.0593754118986617	0.0601977930888498	0.022787316744822	0.0258428185638547	0.0247249293751041	3.35575733234911e-05	0	0	0	0	0
1.94317602613726	1.93610256125651	1.92817039511762	1.8665202235373	1.82161468797921	1.79045131453397	2.03184277222969	2.03656024487539	2.20549653863996	2.09095133254683	1.95810526198867	2.00854596914411	1.96347121962703	1.85662130322729	2.20912257356369	2.20460301122466	2.13662498363484	2.1045946782983	2.3175168631839	2.02381543766234	1.99926426179417	1.9630872681981	2.09505260436629	2.08242260441691	1.77948291013423	2.08724119642028	1.84420281635819	1.9607148939454	2.01125054092846	1.78316817190701	1.68331667038338	1.53619920458936	1.55666162130315	0.822729068367758	1.66486605112226	1.67076745276655	0.0758615578783371	1.71887283052654	0.0707778863369985	2.05913019383883	2.06546934963385	1.63110320814375	1.68605774435876	1.66670508646479	0.0252689281704745	0	0	0	0	0
[truncated: 34 more columns]
