# Supplementary material for: Single-cell transcriptomic evidence for dense intracortical neuropeptide networks
Source: eLife. 2019 Nov 11;8:e47889. doi: 10.7554/eLife.47889 (PMC6881117; doi:10.7554/eLife.47889)
Supplement: Figure 6—source data 2. [file elife-47889-fig6-data2.zip › ALM_Types/28_ALM_Tac2-Tacr3.csv]

0	0	0	0	0	0	0.000468203480330672	0	0	0	0	0	0	0	0	6.40789701078815e-05	0	0	0	0	0	0.0122930882857194	0.00274392069894313	0	0	0	0	0	0	0	0	0	0	0	0	0	0	0	0	0	0	0	0	0	0	0.0021103422698507	0	0	0	0
0	0	0	0	0	0	0.000889949540781522	0	0	0	0	0	0	0	0	0.000121850778929208	0	0	0	0	0	0.0230870816790248	0.00520333332837226	0	0	0	0	0	0	0	0	0	0	0	0	0	0	0	0	0	0	0	0	0	0	0.00400448240903893	0	0	0	0
0	0	0	0	0	0	0.000566525236506986	0	0	0	0	0	0	0	0	7.75429974187497e-05	0	0	0	0	0	0.0148326384335235	0.00331831658430176	0	0	0	0	0	0	0	0	0	0	0	0	0	0	0	0	0	0	0	0	0	0	0.00255249803227962	0	0	0	0
0	0	0	0	0	0	0.0193658279162529	0	0	0	0	0	0	0	0	0.00270073949826125	0	0	0	0	0	0.345125663784361	0.103100515310144	0	0	0	0	0	0	0	0	0	0	0	0	0	0	0	0	0	0	0	0	0	0	0.0813205228066039	0	0	0	0
0	0	0	0	0	0	0.00733996599364605	0	0	0	0	0	0	0	0	0.001011444789852	0	0	0	0	0	0.162465237886711	0.0414527599812361	0	0	0	0	0	0	0	0	0	0	0	0	0	0	0	0	0	0	0	0	0	0	0.0322038300359051	0	0	0	0
0	0	0	0	0	0	0.00426966439452166	0	0	0	0	0	0	0	0	0.000586564544761679	0	0	0	0	0	0.101391595100878	0.024507248457901	0	0	0	0	0	0	0	0	0	0	0	0	0	0	0	0	0	0	0	0	0	0	0.0189564648040444	0	0	0	0
0	0	0	0	0	0	0.00167724963310252	0	0	0	0	0	0	0	0	0.000229826701656952	0	0	0	0	0	0.042572556738366	0.00976384796060546	0	0	0	0	0	0	0	0	0	0	0	0	0	0	0	0	0	0	0	0	0	0	0.00752331503988495	0	0	0	0
0	0	0	0	0	0	0.0104621787269509	0	0	0	0	0	0	0	0	0.00144616964891224	0	0	0	0	0	0.217215932972606	0.0581487613543687	0	0	0	0	0	0	0	0	0	0	0	0	0	0	0	0	0	0	0	0	0	0	0.0453652597866929	0	0	0	0
0	0	0	0	0	0	0.00476918736170998	0	0	0	0	0	0	0	0	0.000655514291227109	0	0	0	0	0	0.111900836833516	0.0273013702381574	0	0	0	0	0	0	0	0	0	0	0	0	0	0	0	0	0	0	0	0	0	0	0.0211330188244769	0	0	0	0
0	0	0	0	0	0	0.0174269044000976	0	0	0	0	0	0	0	0	0.00242565063733074	0	0	0	0	0	0.320096905534572	0.0936237056929621	0	0	0	0	0	0	0	0	0	0	0	0	0	0	0	0	0	0	0	0	0	0	0.0736787894098213	0	0	0	0
0	0	0	0	0	0	0.076487064923952	0	0	0	0	0	0	0	0	0.011293087356659	0	0	0	0	0	0.787162796138927	0.328700876678173	0	0	0	0	0	0	0	0	0	0	0	0	0	0	0	0	0	0	0	0	0	0	0.271761982656928	0	0	0	0
0	0	0	0	0	0	0.0632748091340062	0	0	0	0	0	0	0	0	0.0092196224328525	0	0	0	0	0	0.713881949417973	0.2836634698887	0	0	0	0	0	0	0	0	0	0	0	0	0	0	0	0	0	0	0	0	0	0	0.232560194750828	0	0	0	0
0	0	0	0	0	0	0.14645416748797	0	0	0	0	0	0	0	0	0.023196040372863	0	0	0	0	0	1.0672438890397	0.525892560735529	0	0	0	0	0	0	0	0	0	0	0	0	0	0	0	0	0	0	0	0	0	0	0.44887480567563	0	0	0	0
0	0	0	0	0	0	0.093871012237925	0	0	0	0	0	0	0	0	0.014103281273589	0	0	0	0	0	0.870530259159943	0.383413502520684	0	0	0	0	0	0	0	0	0	0	0	0	0	0	0	0	0	0	0	0	0	0	0.320063377753237	0	0	0	0
0	0	0	0	0	0	0.00271018077603004	0	0	0	0	0	0	0	0	0.000371746571155503	0	0	0	0	0	0.0669288314913539	0.0156877992230906	0	0	0	0	0	0	0	0	0	0	0	0	0	0	0	0	0	0	0	0	0	0	0.0121067164480342	0	0	0	0
0	0	0	0	0	0	0.00525466347375706	0	0	0	0	0	0	0	0	0.000722590662953832	0	0	0	0	0	0.121887703622037	0.030002854729553	0	0	0	0	0	0	0	0	0	0	0	0	0	0	0	0	0	0	0	0	0	0	0.0232403482891977	0	0	0	0
0	0	0	0	0	0	0.00292267781873674	0	0	0	0	0	0	0	0	0.000400978788819359	0	0	0	0	0	0.0717813284052698	0.0168982625344626	0	0	0	0	0	0	0	0	0	0	0	0	0	0	0	0	0	0	0	0	0	0	0.0130449978720335	0	0	0	0
0	0	0	0	0	0	0.00112017940757064	0	0	0	0	0	0	0	0	0.000153408665036811	0	0	0	0	0	0.028872529721502	0.00654106755159053	0	0	0	0	0	0	0	0	0	0	0	0	0	0	0	0	0	0	0	0	0	0	0.00503578529189886	0	0	0	0
0	0	0	0	0	0	0	0	0	0	0	0	0	0	0	0	0	0	0	0	0	0	0	0	0	0	0	0	0	0	0	0	0	0	0	0	0	0	0	0	0	0	0	0	0	0	0	0	0	0
0	0	0	0	0	0	0.000336296018112252	0	0	0	0	0	0	0	0	4.60199006049595e-05	0	0	0	0	0	0.00886347233410339	0.00197232657121107	0	0	0	0	0	0	0	0	0	0	0	0	0	0	0	0	0	0	0	0	0	0	0.00151660016568558	0	0	0	0
0	0	0	0	0	0	0.000967432904961774	0	0	0	0	0	0	0	0	0.000132469905632255	0	0	0	0	0	0.0250424353364112	0.0056539258603366	0	0	0	0	0	0	0	0	0	0	0	0	0	0	0	0	0	0	0	0	0	0	0.00435177758814785	0	0	0	0
0	0	0	0	0	0	0	0	0	0	0	0	0	0	0	0	0	0	0	0	0	0	0	0	0	0	0	0	0	0	0	0	0	0	0	0	0	0	0	0	0	0	0	0	0	0	0	0	0	0
0	0	0	0	0	0	0	0	0	0	0	0	0	0	0	0	0	0	0	0	0	0	0	0	0	0	0	0	0	0	0	0	0	0	0	0	0	0	0	0	0	0	0	0	0	0	0	0	0	0
0	0	0	0	0	0	0	0	0	0	0	0	0	0	0	0	0	0	0	0	0	0	0	0	0	0	0	0	0	0	0	0	0	0	0	0	0	0	0	0	0	0	0	0	0	0	0	0	0	0
0	0	0	0	0	0	0	0	0	0	0	0	0	0	0	0	0	0	0	0	0	0	0	0	0	0	0	0	0	0	0	0	0	0	0	0	0	0	0	0	0	0	0	0	0	0	0	0	0	0
0	0	0	0	0	0	0	0	0	0	0	0	0	0	0	0	0	0	0	0	0	0	0	0	0	0	0	0	0	0	0	0	0	0	0	0	0	0	0	0	0	0	0	0	0	0	0	0	0	0
0	0	0	0	0	0	0.00600305651338773	0	0	0	0	0	0	0	0	0.000826119920533861	0	0	0	0	0	0.136867733808622	0.0341405716543987	0	0	0	0	0	0	0	0	0	0	0	0	0	0	0	0	0	0	0	0	0	0	0.0264736066471922	0	0	0	0
0	0	0	0	0	0	0.714381130191987	0	0	0	0	0	0	0	0	0.196424421643268	0	0	0	0	0	2.05027872354926	1.40764450038978	0	0	0	0	0	0	0	0	0	0	0	0	0	0	0	0	0	0	0	0	0	0	1.29839518929935	0	0	0	0
0	0	0	0	0	0	1.59278730673681	0	0	0	0	0	0	0	0	0.793756679762005	0	0	0	0	0	3.007132251987	2.35255983256282	0	0	0	0	0	0	0	0	0	0	0	0	0	0	0	0	0	0	0	0	0	0	2.23880452491947	0	0	0	0
0	0	0	0	0	0	1.58757385308396	0	0	0	0	0	0	0	0	0.789270548650502	0	0	0	0	0	3.00178661067528	2.34723280256198	0	0	0	0	0	0	0	0	0	0	0	0	0	0	0	0	0	0	0	0	0	0	2.23348465349381	0	0	0	0
0	0	0	0	0	0	0.00606685338324162	0	0	0	0	0	0	0	0	0.000834952399107906	0	0	0	0	0	0.138122296715645	0.0344918032729766	0	0	0	0	0	0	0	0	0	0	0	0	0	0	0	0	0	0	0	0	0	0	0.026748372693894	0	0	0	0
0	0	0	0	0	0	0.00741962714105579	0	0	0	0	0	0	0	0	0.00102250308515576	0	0	0	0	0	0.163946301313058	0.0418853064607468	0	0	0	0	0	0	0	0	0	0	0	0	0	0	0	0	0	0	0	0	0	0	0.0325434493963546	0	0	0	0
0	0	0	0	0	0	0.00511864819615573	0	0	0	0	0	0	0	0	0.000703791437284016	0	0	0	0	0	0.119111654066431	0.0292473717926765	0	0	0	0	0	0	0	0	0	0	0	0	0	0	0	0	0	0	0	0	0	0	0.0226507333055123	0	0	0	0
0	0	0	0	0	0	2.25777384167038	0	0	0	0	0	0	0	0	1.40873197328773	0	0	0	0	0	3.68061220258357	3.02485411118204	0	0	0	0	0	0	0	0	0	0	0	0	0	0	0	0	0	0	0	0	0	0	2.91064187479105	0	0	0	0
0	0	0	0	0	0	1.7418173967769	0	0	0	0	0	0	0	0	0.924915786944356	0	0	0	0	0	3.1593296698818	2.50431276064947	0	0	0	0	0	0	0	0	0	0	0	0	0	0	0	0	0	0	0	0	0	0	2.39038636005139	0	0	0	0
0	0	0	0	0	0	0.0112824285854922	0	0	0	0	0	0	0	0	0.00156082487006594	0	0	0	0	0	0.230583578341863	0.0624499932556368	0	0	0	0	0	0	0	0	0	0	0	0	0	0	0	0	0	0	0	0	0	0	0.0487731683978505	0	0	0	0
0	0	0	0	0	0	2.65953413540328	0	0	0	0	0	0	0	0	1.80157367796294	0	0	0	0	0	4.08377103484528	3.42781961598915	0	0	0	0	0	0	0	0	0	0	0	0	0	0	0	0	0	0	0	0	0	0	3.31353271192016	0	0	0	0
0	0	0	0	0	0	0.787865624733303	0	0	0	0	0	0	0	0	0.231101118053092	0	0	0	0	0	2.13892025662988	1.49383515850342	0	0	0	0	0	0	0	0	0	0	0	0	0	0	0	0	0	0	0	0	0	0	1.38367463208505	0	0	0	0
0	0	0	0	0	0	2.71964559375224	0	0	0	0	0	0	0	0	1.86091924004322	0	0	0	0	0	4.14400105370317	3.48803327025187	0	0	0	0	0	0	0	0	0	0	0	0	0	0	0	0	0	0	0	0	0	0	3.37374004367008	0	0	0	0
0	0	0	0	0	0	2.32107721732951	0	0	0	0	0	0	0	0	1.47004681007808	0	0	0	0	0	3.74423028946619	3.08842864705984	0	0	0	0	0	0	0	0	0	0	0	0	0	0	0	0	0	0	0	0	0	0	2.97419959425155	0	0	0	0
0	0	0	0	0	0	0.457472062049638	0	0	0	0	0	0	0	0	0.0987964392938821	0	0	0	0	0	1.70501711926739	1.07816865959841	0	0	0	0	0	0	0	0	0	0	0	0	0	0	0	0	0	0	0	0	0	0	0.974623091437446	0	0	0	0
0	0	0	0	0	0	0.865506313127926	0	0	0	0	0	0	0	0	0.271111478351759	0	0	0	0	0	2.22959016111377	1.58245495436793	0	0	0	0	0	0	0	0	0	0	0	0	0	0	0	0	0	0	0	0	0	0	1.47152677219555	0	0	0	0
0	0	0	0	0	0	1.0600291686191	0	0	0	0	0	0	0	0	0.386312644976972	0	0	0	0	0	2.4471639801954	1.79652676204473	0	0	0	0	0	0	0	0	0	0	0	0	0	0	0	0	0	0	0	0	0	0	1.68427567322923	0	0	0	0
0	0	0	0	0	0	0.0241428541341682	0	0	0	0	0	0	0	0	0.00338300127783066	0	0	0	0	0	0.401666800491923	0.125773225939271	0	0	0	0	0	0	0	0	0	0	0	0	0	0	0	0	0	0	0	0	0	0	0.0997322687060089	0	0	0	0
0	0	0	0	0	0	1.9585318587852	0	0	0	0	0	0	0	0	1.12376008733376	0	0	0	0	0	3.37906206732397	2.72362421951594	0	0	0	0	0	0	0	0	0	0	0	0	0	0	0	0	0	0	0	0	0	0	2.609535567526	0	0	0	0
0	0	0	0	0	0	2.35461225110218	0	0	0	0	0	0	0	0	1.5026369625516	0	0	0	0	0	3.7779142787482	3.12209203275865	0	0	0	0	0	0	0	0	0	0	0	0	0	0	0	0	0	0	0	0	0	0	3.00785502344214	0	0	0	0
0	0	0	0	0	0	0.994870808688677	0	0	0	0	0	0	0	0	0.345396865500949	0	0	0	0	0	2.37552598432973	1.72585729888356	0	0	0	0	0	0	0	0	0	0	0	0	0	0	0	0	0	0	0	0	0	0	1.61397355116779	0	0	0	0
0	0	0	0	0	0	2.68028362002617	0	0	0	0	0	0	0	0	1.82204688164863	0	0	0	0	0	4.10456331551597	3.4486059891898	0	0	0	0	0	0	0	0	0	0	0	0	0	0	0	0	0	0	0	0	0	0	3.33431680278928	0	0	0	0
0	0	0	0	0	0	1.57205641383811	0	0	0	0	0	0	0	0	0.77596283620022	0	0	0	0	0	2.98586595420442	2.3313689469809	0	0	0	0	0	0	0	0	0	0	0	0	0	0	0	0	0	0	0	0	0	0	2.21764264293833	0	0	0	0
0	0	0	0	0	0	2.45413506132603	0	0	0	0	0	0	0	0	1.59973988015232	0	0	0	0	0	3.87781686637817	3.22194211697905	0	0	0	0	0	0	0	0	0	0	0	0	0	0	0	0	0	0	0	0	0	0	3.10768482999782	0	0	0	0
0	0	0	0	0	0	3.00184567598971	0	0	0	0	0	0	0	0	2.14064474577728	0	0	0	0	0	4.42658255402359	3.77056215055267	0	0	0	0	0	0	0	0	0	0	0	0	0	0	0	0	0	0	0	0	0	0	3.65624859182221	0	0	0	0
0	0	0	0	0	0	2.43388742594149	0	0	0	0	0	0	0	0	1.57994169894621	0	0	0	0	0	3.85749887874393	3.20163385240642	0	0	0	0	0	0	0	0	0	0	0	0	0	0	0	0	0	0	0	0	0	0	3.08738032088501	0	0	0	0
0	0	0	0	0	0	2.80438864237042	0	0	0	0	0	0	0	0	1.94474591460666	0	0	0	0	0	4.22888563988813	3.57289832542083	0	0	0	0	0	0	0	0	0	0	0	0	0	0	0	0	0	0	0	0	0	0	3.45859755253725	0	0	0	0
0	0	0	0	0	0	2.66965228294247	0	0	0	0	0	0	0	0	1.81155547434127	0	0	0	0	0	4.09391030717339	3.43795597223627	0	0	0	0	0	0	0	0	0	0	0	0	0	0	0	0	0	0	0	0	0	0	3.32366794155441	0	0	0	0
0	0	0	0	0	0	2.80394328811758	0	0	0	0	0	0	0	0	1.944304928456	0	0	0	0	0	4.22843961178221	3.57245239028807	0	0	0	0	0	0	0	0	0	0	0	0	0	0	0	0	0	0	0	0	0	0	3.45815165332814	0	0	0	0
0	0	0	0	0	0	0.00153453952412014	0	0	0	0	0	0	0	0	0.000210241889859204	0	0	0	0	0	0.0391021898704001	0.00894011951504305	0	0	0	0	0	0	0	0	0	0	0	0	0	0	0	0	0	0	0	0	0	0	0.0068871129119248	0	0	0	0
0	0	0	0	0	0	0.0022094063675151	0	0	0	0	0	0	0	0	0.000302906165633797	0	0	0	0	0	0.0552839295243805	0.0128241444286203	0	0	0	0	0	0	0	0	0	0	0	0	0	0	0	0	0	0	0	0	0	0	0.00988932080514962	0	0	0	0
0	0	0	0	0	0	0.00375894866081078	0	0	0	0	0	0	0	0	0.000516140491302995	0	0	0	0	0	0.0903902877281946	0.0216351650440551	0	0	0	0	0	0	0	0	0	0	0	0	0	0	0	0	0	0	0	0	0	0	0.0167224122384958	0	0	0	0
0	0	0	0	0	0	0.00922729953445841	0	0	0	0	0	0	0	0	0.00127390819076656	0	0	0	0	0	0.196332268906863	0.051607483321162	0	0	0	0	0	0	0	0	0	0	0	0	0	0	0	0	0	0	0	0	0	0	0.0401960294314069	0	0	0	0
0	0	0	0	0	0	0.00672031243509603	0	0	0	0	0	0	0	0	0.00092548616472999	0	0	0	0	0	0.150778387329767	0.0380760863593873	0	0	0	0	0	0	0	0	0	0	0	0	0	0	0	0	0	0	0	0	0	0	0.0295550937260163	0	0	0	0
0	0	0	0	0	0	0.0043835789291592	0	0	0	0	0	0	0	0	0.000602282286275458	0	0	0	0	0	0.103809603948439	0.0251457393526071	0	0	0	0	0	0	0	0	0	0	0	0	0	0	0	0	0	0	0	0	0	0	0.0194535610260799	0	0	0	0
0	0	0	0	0	0	0.0340847710103553	0	0	0	0	0	0	0	0	0.00482368511330264	0	0	0	0	0	0.501486143575332	0.170185238006941	0	0	0	0	0	0	0	0	0	0	0	0	0	0	0	0	0	0	0	0	0	0	0.136307326851004	0	0	0	0
0	0	0	0	0	0	1.19025609907802	0	0	0	0	0	0	0	0	0.474682023120378	0	0	0	0	0	2.58756451161441	1.9354312306072	0	0	0	0	0	0	0	0	0	0	0	0	0	0	0	0	0	0	0	0	0	0	1.82261049458676	0	0	0	0
0	0	0	0	0	0	0.0422288284423926	0	0	0	0	0	0	0	0	0.00602500401455134	0	0	0	0	0	0.570319650721554	0.204132897700137	0	0	0	0	0	0	0	0	0	0	0	0	0	0	0	0	0	0	0	0	0	0	0.164697243464318	0	0	0	0
0	0	0	0	0	0	0.15574108630453	0	0	0	0	0	0	0	0	0.0248982339127298	0	0	0	0	0	1.09623796394027	0.548325980160612	0	0	0	0	0	0	0	0	0	0	0	0	0	0	0	0	0	0	0	0	0	0	0.469504222138443	0	0	0	0
0	0	0	0	0	0	1.44062325137754	0	0	0	0	0	0	0	0	0.666174787492395	0	0	0	0	0	2.85035173321977	2.19643217740825	0	0	0	0	0	0	0	0	0	0	0	0	0	0	0	0	0	0	0	0	0	0	2.08292773076426	0	0	0	0
0	0	0	0	0	0	0.0333032393356864	0	0	0	0	0	0	0	0	0.00470940967337949	0	0	0	0	0	0.494343247353	0.166818470054486	0	0	0	0	0	0	0	0	0	0	0	0	0	0	0	0	0	0	0	0	0	0	0.13351175865325	0	0	0	0
0	0	0	0	0	0	0.0114192065109375	0	0	0	0	0	0	0	0	0.00157996193104756	0	0	0	0	0	0.232775575952626	0.0631638898651147	0	0	0	0	0	0	0	0	0	0	0	0	0	0	0	0	0	0	0	0	0	0	0.0493394731630511	0	0	0	0
0	0	0	0	0	0	0.00745399963609856	0	0	0	0	0	0	0	0	0.00102727509998863	0	0	0	0	0	0.164583883276893	0.0420718347794412	0	0	0	0	0	0	0	0	0	0	0	0	0	0	0	0	0	0	0	0	0	0	0.0326899268957231	0	0	0	0
0	0	0	0	0	0	0.0209159293359037	0	0	0	0	0	0	0	0	0.00292142252915516	0	0	0	0	0	0.36422181224754	0.110560549698991	0	0	0	0	0	0	0	0	0	0	0	0	0	0	0	0	0	0	0	0	0	0	0.0873585894909568	0	0	0	0
0	0	0	0	0	0	0.0881459718894238	0	0	0	0	0	0	0	0	0.0131673723673635	0	0	0	0	0	0.84444528440728	0.365907961627105	0	0	0	0	0	0	0	0	0	0	0	0	0	0	0	0	0	0	0	0	0	0	0.30453203241456	0	0	0	0
0	0	0	0	0	0	2.40347790447991	0	0	0	0	0	0	0	0	1.55024686559834	0	0	0	0	0	3.82697731487695	3.17112777620866	0	0	0	0	0	0	0	0	0	0	0	0	0	0	0	0	0	0	0	0	0	0	3.05688022644295	0	0	0	0
0	0	0	0	0	0	0.095587090354569	0	0	0	0	0	0	0	0	0.0143858347297646	0	0	0	0	0	0.878117610794771	0.388569914465342	0	0	0	0	0	0	0	0	0	0	0	0	0	0	0	0	0	0	0	0	0	0	0.324651622784156	0	0	0	0
0	0	0	0	0	0	0.722615339224964	0	0	0	0	0	0	0	0	0.200156182387549	0	0	0	0	0	2.06036999252872	1.41743161909765	0	0	0	0	0	0	0	0	0	0	0	0	0	0	0	0	0	0	0	0	0	0	1.30806961033154	0	0	0	0
0	0	0	0	0	0	0.204135870038714	0	0	0	0	0	0	0	0	0.0342620303916823	0	0	0	0	0	1.22972135069587	0.655704254912722	0	0	0	0	0	0	0	0	0	0	0	0	0	0	0	0	0	0	0	0	0	0	0.569347657567643	0	0	0	0
0	0	0	0	0	0	0.00395157681518734	0	0	0	0	0	0	0	0	0.000542694152822094	0	0	0	0	0	0.0945709589271101	0.0227202723219099	0	0	0	0	0	0	0	0	0	0	0	0	0	0	0	0	0	0	0	0	0	0	0.0175660780540325	0	0	0	0
0	0	0	0	0	0	0.00636938834485497	0	0	0	0	0	0	0	0	0.000876852647677835	0	0	0	0	0	0.144025257017039	0.0361542429266368	0	0	0	0	0	0	0	0	0	0	0	0	0	0	0	0	0	0	0	0	0	0	0.0280495435128821	0	0	0	0
0	0	0	0	0	0	0.00218781227125011	0	0	0	0	0	0	0	0	0.000299939210204152	0	0	0	0	0	0.0547750002468111	0.0127003084351344	0	0	0	0	0	0	0	0	0	0	0	0	0	0	0	0	0	0	0	0	0	0	0.00979350614489704	0	0	0	0
0	0	0	0	0	0	0.00282410046386387	0	0	0	0	0	0	0	0	0.000387416432336537	0	0	0	0	0	0.0695367006146701	0.0163370745937659	0	0	0	0	0	0	0	0	0	0	0	0	0	0	0	0	0	0	0	0	0	0	0.0126099241959627	0	0	0	0
0	0	0	0	0	0	0.00228449126849192	0	0	0	0	0	0	0	0	0.000313223566373022	0	0	0	0	0	0.0570490974692513	0.0132545081911348	0	0	0	0	0	0	0	0	0	0	0	0	0	0	0	0	0	0	0	0	0	0	0.0102223508770239	0	0	0	0
0	0	0	0	0	0	0.00220355278175505	0	0	0	0	0	0	0	0	0.000302101890274176	0	0	0	0	0	0.0551460287302981	0.0127905786611563	0	0	0	0	0	0	0	0	0	0	0	0	0	0	0	0	0	0	0	0	0	0	0.00986334961417844	0	0	0	0
0	0	0	0	0	0	0.0102978714172386	0	0	0	0	0	0	0	0	0.00142322502108793	0	0	0	0	0	0.214491124668561	0.0572830035080833	0	0	0	0	0	0	0	0	0	0	0	0	0	0	0	0	0	0	0	0	0	0	0.0446801599035467	0	0	0	0
0	0	0	0	0	0	0.00334604969278752	0	0	0	0	0	0	0	0	0.000459256846423303	0	0	0	0	0	0.0812974848272618	0.0193016917209505	0	0	0	0	0	0	0	0	0	0	0	0	0	0	0	0	0	0	0	0	0	0	0.0149097384357329	0	0	0	0
0	0	0	0	0	0	0.00459871963804968	0	0	0	0	0	0	0	0	0.000631976745590523	0	0	0	0	0	0.108341599341426	0.0263495036727657	0	0	0	0	0	0	0	0	0	0	0	0	0	0	0	0	0	0	0	0	0	0	0.020391190012742	0	0	0	0
[truncated: 34 more columns]
