# Supplementary material for: Single-cell transcriptomic evidence for dense intracortical neuropeptide networks
Source: eLife. 2019 Nov 11;8:e47889. doi: 10.7554/eLife.47889 (PMC6881117; doi:10.7554/eLife.47889)
Supplement: Figure 6—source data 2. [file elife-47889-fig6-data2.zip › ALM_Types/18_ALM_Rln1-Rxfp3.csv]

0	0	0	0	0	0	0	0	0	0	0	0	0	0	0	0	0	0	0	0	0	0	0	0	0	0	0	0.10259231497815	0.079680968738186	0.00239247843712893	0	0	0	0	0.000729771193473215	0.013334322125944	0	0	0	0.00999339946553322	0.0108484285050992	0	0	0	0.00453880164768695	0	0	0	0	0
0	0	0	0	0	0	0	0	0	0	0	0	0	0	0	0	0	0	0	0	0	0	0	0	0	0	0	0.541852161486031	0.458779425006966	0.0217922331146887	0	0	0	0	0.00675103495004531	0.110740746084111	0	0	0	0.0852324817319624	0.0918857810862438	0	0	0	0.0405488920863716	0	0	0	0	0
0	0	0	0	0	0	0	0	0	0	0	0	0	0	0	0	0	0	0	0	0	0	0	0	0	0	0	0	0	0	0	0	0	0	0	0	0	0	0	0	0	0	0	0	0	0	0	0	0	0
0	0	0	0	0	0	0	0	0	0	0	0	0	0	0	0	0	0	0	0	0	0	0	0	0	0	0	0	0	0	0	0	0	0	0	0	0	0	0	0	0	0	0	0	0	0	0	0	0	0
0	0	0	0	0	0	0	0	0	0	0	0	0	0	0	0	0	0	0	0	0	0	0	0	0	0	0	0	0	0	0	0	0	0	0	0	0	0	0	0	0	0	0	0	0	0	0	0	0	0
0	0	0	0	0	0	0	0	0	0	0	0	0	0	0	0	0	0	0	0	0	0	0	0	0	0	0	0	0	0	0	0	0	0	0	0	0	0	0	0	0	0	0	0	0	0	0	0	0	0
0	0	0	0	0	0	0	0	0	0	0	0	0	0	0	0	0	0	0	0	0	0	0	0	0	0	0	0	0	0	0	0	0	0	0	0	0	0	0	0	0	0	0	0	0	0	0	0	0	0
0	0	0	0	0	0	0	0	0	0	0	0	0	0	0	0	0	0	0	0	0	0	0	0	0	0	0	0	0	0	0	0	0	0	0	0	0	0	0	0	0	0	0	0	0	0	0	0	0	0
0	0	0	0	0	0	0	0	0	0	0	0	0	0	0	0	0	0	0	0	0	0	0	0	0	0	0	0.0600316035301434	0.0461171619711295	0.00133259898536	0	0	0	0	0.000406134326354247	0.00746855631259534	0	0	0	0.00558783716882374	0.00606856000788415	0	0	0	0.00253085733989501	0	0	0	0	0
0	0	0	0	0	0	0	0	0	0	0	0	0	0	0	0	0	0	0	0	0	0	0	0	0	0	0	0.396819936163155	0.328129347923123	0.0132432094972049	0	0	0	0	0.00407473670437175	0.0699514823880308	0	0	0	0.0532603591192267	0.0575811788619685	0	0	0	0.0248493773412024	0	0	0	0	0
0	0	0	0	0	0	0	0	0	0	0	0	0	0	0	0	0	0	0	0	0	0	0	0	0	0	0	0	0	0	0	0	0	0	0	0	0	0	0	0	0	0	0	0	0	0	0	0	0	0
0	0	0	0	0	0	0	0	0	0	0	0	0	0	0	0	0	0	0	0	0	0	0	0	0	0	0	0.473441297548049	0.396615825907864	0.0174247129105414	0	0	0	0	0.00537924778142461	0.0902807928504947	0	0	0	0.0691140893809318	0.074614523112508	0	0	0	0.0325606337522584	0	0	0	0	0
0	0	0	0	0	0	0	0	0	0	0	0	0	0	0	0	0	0	0	0	0	0	0	0	0	0	0	0.120942553186193	0.0943628795152414	0.00288161359817272	0	0	0	0	0.000879314933827223	0.0160196579852398	0	0	0	0.012015189137043	0.0130406199691329	0	0	0	0.00546399442157626	0	0	0	0	0
0	0	0	0	0	0	0	0	0	0	0	0	0	0	0	0	0	0	0	0	0	0	0	0	0	0	0	0.181805810035957	0.143918419980764	0.0046555593169522	0	0	0	0	0.0014226466264954	0.0256463627947748	0	0	0	0.019288414528477	0.0209197917480102	0	0	0	0.0088116293339612	0	0	0	0	0
0	0	0	0	0	0	0	0	0	0	0	0	0	0	0	0	0	0	0	0	0	0	0	0	0	0	0	0.0156766903363714	0.0118997160552003	0.00033080753584608	0	0	0	0	0.000100738915337058	0.0018638839761507	0	0	0	0.00139225633502561	0.00151266157198144	0	0	0	0.000628918068615948	0	0	0	0	0
0	0	0	0	0	0	0	0	0	0	0	0	0	0	0	0	0	0	0	0	0	0	0	0	0	0	0	0	0	0	0	0	0	0	0	0	0	0	0	0	0	0	0	0	0	0	0	0	0	0
0	0	0	0	0	0	0	0	0	0	0	0	0	0	0	0	0	0	0	0	0	0	0	0	0	0	0	0	0	0	0	0	0	0	0	0	0	0	0	0	0	0	0	0	0	0	0	0	0	0
0	0	0	0	0	0	0	0	0	0	0	0	0	0	0	0	0	0	0	0	0	0	0	0	0	0	0	0	0	0	0	0	0	0	0	0	0	0	0	0	0	0	0	0	0	0	0	0	0	0
0	0	0	0	0	0	0	0	0	0	0	0	0	0	0	0	0	0	0	0	0	0	0	0	0	0	0	0	0	0	0	0	0	0	0	0	0	0	0	0	0	0	0	0	0	0	0	0	0	0
0	0	0	0	0	0	0	0	0	0	0	0	0	0	0	0	0	0	0	0	0	0	0	0	0	0	0	0	0	0	0	0	0	0	0	0	0	0	0	0	0	0	0	0	0	0	0	0	0	0
0	0	0	0	0	0	0	0	0	0	0	0	0	0	0	0	0	0	0	0	0	0	0	0	0	0	0	0	0	0	0	0	0	0	0	0	0	0	0	0	0	0	0	0	0	0	0	0	0	0
0	0	0	0	0	0	0	0	0	0	0	0	0	0	0	0	0	0	0	0	0	0	0	0	0	0	0	0	0	0	0	0	0	0	0	0	0	0	0	0	0	0	0	0	0	0	0	0	0	0
0	0	0	0	0	0	0	0	0	0	0	0	0	0	0	0	0	0	0	0	0	0	0	0	0	0	0	0.700515784092541	0.60600631956547	0.0347465026608695	0	0	0	0	0.0108757145873605	0.167358374971563	0	0	0	0.130651050628212	0.140317433580298	0	0	0	0.063862438768372	0	0	0	0	0
0	0	0	0	0	0	0	0	0	0	0	0	0	0	0	0	0	0	0	0	0	0	0	0	0	0	0	0	0	0	0	0	0	0	0	0	0	0	0	0	0	0	0	0	0	0	0	0	0	0
0	0	0	0	0	0	0	0	0	0	0	0	0	0	0	0	0	0	0	0	0	0	0	0	0	0	0	0	0	0	0	0	0	0	0	0	0	0	0	0	0	0	0	0	0	0	0	0	0	0
0	0	0	0	0	0	0	0	0	0	0	0	0	0	0	0	0	0	0	0	0	0	0	0	0	0	0	1.30356202713913	1.18886711244035	0.144984108690441	0	0	0	0	0.0494724179778872	0.510133958828209	0	0	0	0.426512031856581	0.449429322369813	0	0	0	0.243960562469538	0	0	0	0	0
0	0	0	0	0	0	0	0	0	0	0	0	0	0	0	0	0	0	0	0	0	0	0	0	0	0	0	0	0	0	0	0	0	0	0	0	0	0	0	0	0	0	0	0	0	0	0	0	0	0
0	0	0	0	0	0	0	0	0	0	0	0	0	0	0	0	0	0	0	0	0	0	0	0	0	0	0	1.84093171559301	1.72133510388032	0.383204394866512	0	0	0	0	0.155722827633273	0.954035360072158	0	0	0	0.843187359127237	0.874273360917248	0	0	0	0.567509117470277	0	0	0	0	0
0	0	0	0	0	0	0	0	0	0	0	0	0	0	0	0	0	0	0	0	0	0	0	0	0	0	0	1.30816181752484	1.19339455482549	0.146363072048328	0	0	0	0	0.049996017314167	0.513483820502804	0	0	0	0.429545027559146	0.452555335145138	0	0	0	0.246046926550739	0	0	0	0	0
0	0	0	0	0	0	0	0	0	0	0	0	0	0	0	0	0	0	0	0	0	0	0	0	0	0	0	0	0	0	0	0	0	0	0	0	0	0	0	0	0	0	0	0	0	0	0	0	0	0
0	0	0	0	0	0	0	0	0	0	0	0	0	0	0	0	0	0	0	0	0	0	0	0	0	0	0	0	0	0	0	0	0	0	0	0	0	0	0	0	0	0	0	0	0	0	0	0	0	0
0	0	0	0	0	0	0	0	0	0	0	0	0	0	0	0	0	0	0	0	0	0	0	0	0	0	0	0	0	0	0	0	0	0	0	0	0	0	0	0	0	0	0	0	0	0	0	0	0	0
0	0	0	0	0	0	0	0	0	0	0	0	0	0	0	0	0	0	0	0	0	0	0	0	0	0	0	0	0	0	0	0	0	0	0	0	0	0	0	0	0	0	0	0	0	0	0	0	0	0
0	0	0	0	0	0	0	0	0	0	0	0	0	0	0	0	0	0	0	0	0	0	0	0	0	0	0	1.28046506348418	1.16614505036728	0.138213292510644	0	0	0	0	0.0469164471353895	0.493460309741068	0	0	0	0.411448853475974	0.433894125551897	0	0	0	0.233666466768487	0	0	0	0	0
0	0	0	0	0	0	0	0	0	0	0	0	0	0	0	0	0	0	0	0	0	0	0	0	0	0	0	1.69025771346165	1.57149596617179	0.299995560700978	0	0	0	0	0.114942756347619	0.82069048707742	0	0	0	0.715481712170675	0.744846258150349	0	0	0	0.461312973745984	0	0	0	0	0
0	0	0	0	0	0	0	0	0	0	0	0	0	0	0	0	0	0	0	0	0	0	0	0	0	0	0	0.533220918741089	0.450887896641925	0.0212050915463593	0	0	0	0	0.00656606984620355	0.108033898264002	0	0	0	0.0830908038607397	0.0895935475008875	0	0	0	0.0394788637058469	0	0	0	0	0
0	0	0	0	0	0	0	0	0	0	0	0	0	0	0	0	0	0	0	0	0	0	0	0	0	0	0	0.665474092715911	0.573167214449448	0.0315016332176697	0	0	0	0	0.00983465917269709	0.153700430333455	0	0	0	0.119588236161418	0.128551343991545	0	0	0	0.0580745743949895	0	0	0	0	0
0	0	0	0	0	0	0	0	0	0	0	0	0	0	0	0	0	0	0	0	0	0	0	0	0	0	0	0	0	0	0	0	0	0	0	0	0	0	0	0	0	0	0	0	0	0	0	0	0	0
0	0	0	0	0	0	0	0	0	0	0	0	0	0	0	0	0	0	0	0	0	0	0	0	0	0	0	0	0	0	0	0	0	0	0	0	0	0	0	0	0	0	0	0	0	0	0	0	0	0
0	0	0	0	0	0	0	0	0	0	0	0	0	0	0	0	0	0	0	0	0	0	0	0	0	0	0	1.42228225726125	1.30594187748019	0.183960766588439	0	0	0	0	0.0646721234742575	0.599551656306182	0	0	0	0.508190288302507	0.533393266297109	0	0	0	0.301696004205565	0	0	0	0	0
0	0	0	0	0	0	0	0	0	0	0	0	0	0	0	0	0	0	0	0	0	0	0	0	0	0	0	0.0402028193535696	0.0307217049857899	0.000872371004844053	0	0	0	0	0.000265773343410206	0.00490111575586017	0	0	0	0.00366419689718431	0.00398018614735539	0	0	0	0.00165758643727424	0	0	0	0	0
0	0	0	0	0	0	0	0	0	0	0	0	0	0	0	0	0	0	0	0	0	0	0	0	0	0	0	0	0	0	0	0	0	0	0	0	0	0	0	0	0	0	0	0	0	0	0	0	0	0
0	0	0	0	0	0	0	0	0	0	0	0	0	0	0	0	0	0	0	0	0	0	0	0	0	0	0	0.452149456269138	0.377457211543245	0.0161919825214614	0	0	0	0	0.00499377217184041	0.0843657168978389	0	0	0	0.0644844198373844	0.0696451465472536	0	0	0	0.0302938158257395	0	0	0	0	0
0	0	0	0	0	0	0	0	0	0	0	0	0	0	0	0	0	0	0	0	0	0	0	0	0	0	0	1.34010093998377	1.2248516018058	0.156223014028319	0	0	0	0	0.0537699938000728	0.537006607296203	0	0	0	0.450904134411787	0.474550879892936	0	0	0	0.260867540112345	0	0	0	0	0
0	0	0	0	0	0	0	0	0	0	0	0	0	0	0	0	0	0	0	0	0	0	0	0	0	0	0	0.0604157536706083	0.046416968685021	0.0013417193464996	0	0	0	0	0.000408916911749552	0.00751930976653908	0	0	0	0.00562589263425351	0.00610986642222844	0	0	0	0.00254815460529734	0	0	0	0	0
0	0	0	0	0	0	0	0	0	0	0	0	0	0	0	0	0	0	0	0	0	0	0	0	0	0	0	0	0	0	0	0	0	0	0	0	0	0	0	0	0	0	0	0	0	0	0	0	0	0
0	0	0	0	0	0	0	0	0	0	0	0	0	0	0	0	0	0	0	0	0	0	0	0	0	0	0	0	0	0	0	0	0	0	0	0	0	0	0	0	0	0	0	0	0	0	0	0	0	0
0	0	0	0	0	0	0	0	0	0	0	0	0	0	0	0	0	0	0	0	0	0	0	0	0	0	0	0	0	0	0	0	0	0	0	0	0	0	0	0	0	0	0	0	0	0	0	0	0	0
0	0	0	0	0	0	0	0	0	0	0	0	0	0	0	0	0	0	0	0	0	0	0	0	0	0	0	0	0	0	0	0	0	0	0	0	0	0	0	0	0	0	0	0	0	0	0	0	0	0
0	0	0	0	0	0	0	0	0	0	0	0	0	0	0	0	0	0	0	0	0	0	0	0	0	0	0	0	0	0	0	0	0	0	0	0	0	0	0	0	0	0	0	0	0	0	0	0	0	0
0	0	0	0	0	0	0	0	0	0	0	0	0	0	0	0	0	0	0	0	0	0	0	0	0	0	0	0	0	0	0	0	0	0	0	0	0	0	0	0	0	0	0	0	0	0	0	0	0	0
0	0	0	0	0	0	0	0	0	0	0	0	0	0	0	0	0	0	0	0	0	0	0	0	0	0	0	0	0	0	0	0	0	0	0	0	0	0	0	0	0	0	0	0	0	0	0	0	0	0
0	0	0	0	0	0	0	0	0	0	0	0	0	0	0	0	0	0	0	0	0	0	0	0	0	0	0	0	0	0	0	0	0	0	0	0	0	0	0	0	0	0	0	0	0	0	0	0	0	0
0	0	0	0	0	0	0	0	0	0	0	0	0	0	0	0	0	0	0	0	0	0	0	0	0	0	0	0	0	0	0	0	0	0	0	0	0	0	0	0	0	0	0	0	0	0	0	0	0	0
0	0	0	0	0	0	0	0	0	0	0	0	0	0	0	0	0	0	0	0	0	0	0	0	0	0	0	1.59395997209101	1.47590392903599	0.253627268472049	0	0	0	0	0.0939407129684124	0.738544905497469	0	0	0	0.637726505921998	0.665761554127327	0	0	0	0.399415216041222	0	0	0	0	0
0	0	0	0	0	0	0	0	0	0	0	0	0	0	0	0	0	0	0	0	0	0	0	0	0	0	0	3.04960529562437	2.9281142190668	1.38415496033651	0	0	0	0	0.906811884866032	2.12075381509257	0	0	0	1.99493320713048	2.03066556492418	0	0	0	1.65473526277727	0	0	0	0	0
0	0	0	0	0	0	0	0	0	0	0	0	0	0	0	0	0	0	0	0	0	0	0	0	0	0	0	2.21410717786332	2.09334732832353	0.640821573169303	0	0	0	0	0.306857449966352	1.30191131680403	0	0	0	1.18227079885178	1.216071933673	0	0	0	0.870147505447599	0	0	0	0	0
0	0	0	0	0	0	0	0	0	0	0	0	0	0	0	0	0	0	0	0	0	0	0	0	0	0	0	1.71453141658257	1.59561498209062	0.312525132424766	0	0	0	0	0.120828879241707	0.841802646047002	0	0	0	0.735587131701624	0.765257861455812	0	0	0	0.477675837061418	0	0	0	0	0
0	0	0	0	0	0	0	0	0	0	0	0	0	0	0	0	0	0	0	0	0	0	0	0	0	0	0	1.80693871771355	1.68750612607449	0.363308399503419	0	0	0	0	0.145609574809577	0.923499256341033	0	0	0	0.813800163738239	0.844534184278896	0	0	0	0.542614436091289	0	0	0	0	0
0	0	0	0	0	0	0	0	0	0	0	0	0	0	0	0	0	0	0	0	0	0	0	0	0	0	0	2.22153204142927	2.10075768886585	0.646594904012222	0	0	0	0	0.310658341119588	1.30901170147068	0	0	0	1.18925385581295	1.22309147870287	0	0	0	0.876617724898471	0	0	0	0	0
0	0	0	0	0	0	0	0	0	0	0	0	0	0	0	0	0	0	0	0	0	0	0	0	0	0	0	2.20932045267478	2.0885700851204	0.637111253918884	0	0	0	0	0.304423875638535	1.29733660873923	0	0	0	1.17777268921197	1.21155000614081	0	0	0	0.865983805204725	0	0	0	0	0
0	0	0	0	0	0	0	0	0	0	0	0	0	0	0	0	0	0	0	0	0	0	0	0	0	0	0	2.3517530069299	2.23076070043298	0.751215851027397	0	0	0	0	0.382443592558304	1.4343282368653	0	0	0	1.31278237361967	1.34717689794789	0	0	0	0.99223747541726	0	0	0	0	0
0	0	0	0	0	0	0	0	0	0	0	0	0	0	0	0	0	0	0	0	0	0	0	0	0	0	0	0	0	0	0	0	0	0	0	0	0	0	0	0	0	0	0	0	0	0	0	0	0	0
0	0	0	0	0	0	0	0	0	0	0	0	0	0	0	0	0	0	0	0	0	0	0	0	0	0	0	1.54055639284462	1.42296403926759	0.230197855296441	0	0	0	0	0.0837932704708488	0.694207294140884	0	0	0	0.596104837816604	0.62332212559558	0	0	0	0.367244152276596	0	0	0	0	0
0	0	0	0	0	0	0	0	0	0	0	0	0	0	0	0	0	0	0	0	0	0	0	0	0	0	0	2.06060235860499	1.94020510377392	0.526705307434715	0	0	0	0	0.23536413477791	1.15644454337693	0	0	0	1.0396727951221	1.07258387478897	0	0	0	0.739862258845847	0	0	0	0	0
0	0	0	0	0	0	0	0	0	0	0	0	0	0	0	0	0	0	0	0	0	0	0	0	0	0	0	1.91687528589433	1.79695529184778	0.429954551400492	0	0	0	0	0.18038143661456	1.02308553147842	0	0	0	0.909909711359392	0.941710848996332	0	0	0	0.624946630270729	0	0	0	0	0
0	0	0	0	0	0	0	0	0	0	0	0	0	0	0	0	0	0	0	0	0	0	0	0	0	0	0	2.15671082818475	2.03607184571581	0.596952108869385	0	0	0	0	0.278546007051707	1.24721017990068	0	0	0	1.12853962296853	1.16203936701393	0	0	0	0.820627726127893	0	0	0	0	0
0	0	0	0	0	0	0	0	0	0	0	0	0	0	0	0	0	0	0	0	0	0	0	0	0	0	0	2.08969884785215	1.96922270243099	0.547528083426392	0	0	0	0	0.247883005277412	1.18380422646736	0	0	0	1.06641869743012	1.09951986580945	0	0	0	0.764009788891402	0	0	0	0	0
0	0	0	0	0	0	0	0	0	0	0	0	0	0	0	0	0	0	0	0	0	0	0	0	0	0	0	2.08440466692816	1.96394248635362	0.543709895122908	0	0	0	0	0.245569567819407	1.17881797027595	0	0	0	1.06154150313994	1.09460888135638	0	0	0	0.759595702014769	0	0	0	0	0
0	0	0	0	0	0	0	0	0	0	0	0	0	0	0	0	0	0	0	0	0	0	0	0	0	0	0	2.0818149896945	1.96135970218672	0.541846942268184	0	0	0	0	0.244443717425163	1.17638020830298	0	0	0	1.05915750850729	1.09220823038351	0	0	0	0.757439794220872	0	0	0	0	0
0	0	0	0	0	0	0	0	0	0	0	0	0	0	0	0	0	0	0	0	0	0	0	0	0	0	0	2.59553580869817	2.47427559209801	0.961331253511293	0	0	0	0	0.541658988192592	1.67200904220486	0	0	0	1.54819965419615	1.58330144920462	0	0	0	1.21738324741456	0	0	0	0	0
0	0	0	0	0	0	0	0	0	0	0	0	0	0	0	0	0	0	0	0	0	0	0	0	0	0	0	0	0	0	0	0	0	0	0	0	0	0	0	0	0	0	0	0	0	0	0	0	0	0
0	0	0	0	0	0	0	0	0	0	0	0	0	0	0	0	0	0	0	0	0	0	0	0	0	0	0	1.50363202995408	1.3863949652379	0.214937218853889	0	0	0	0	0.0773501886512412	0.664110009778215	0	0	0	0.56800481618431	0.594623013889666	0	0	0	0.345928412306133	0	0	0	0	0
0	0	0	0	0	0	0	0	0	0	0	0	0	0	0	0	0	0	0	0	0	0	0	0	0	0	0	1.88630331362442	1.7665067719352	0.410757453912116	0	0	0	0	0.170104093327142	0.995157460093403	0	0	0	0.882880303017941	0.914405045136818	0	0	0	0.601531142902456	0	0	0	0	0
0	0	0	0	0	0	0	0	0	0	0	0	0	0	0	0	0	0	0	0	0	0	0	0	0	0	0	1.98548307205135	1.86531561701533	0.474833369848484	0	0	0	0	0.205228286447675	1.08634693365798	0	0	0	0.971331281943234	1.00369951992335	0	0	0	0.678850396313513	0	0	0	0	0
0	0	0	0	0	0	0	0	0	0	0	0	0	0	0	0	0	0	0	0	0	0	0	0	0	0	0	0	0	0	0	0	0	0	0	0	0	0	0	0	0	0	0	0	0	0	0	0	0	0
0	0	0	0	0	0	0	0	0	0	0	0	0	0	0	0	0	0	0	0	0	0	0	0	0	0	0	1.89985828202854	1.78000593482949	0.41920698044313	0	0	0	0	0.174601617199239	1.00751917725685	0	0	0	0.894837341042152	0.926486498484765	0	0	0	0.611865433434108	0	0	0	0	0
0	0	0	0	0	0	0	0	0	0	0	0	0	0	0	0	0	0	0	0	0	0	0	0	0	0	0	0	0	0	0	0	0	0	0	0	0	0	0	0	0	0	0	0	0	0	0	0	0	0
0	0	0	0	0	0	0	0	0	0	0	0	0	0	0	0	0	0	0	0	0	0	0	0	0	0	0	0.0689132871543507	0.0530636297626157	0.00154549168464846	0	0	0	0	0.000471097619783451	0.00865200584977941	0	0	0	0.00647548927443546	0.00703196076790812	0	0	0	0.00293453514029822	0	0	0	0	0
0	0	0	0	0	0	0	0	0	0	0	0	0	0	0	0	0	0	0	0	0	0	0	0	0	0	0	0	0	0	0	0	0	0	0	0	0	0	0	0	0	0	0	0	0	0	0	0	0	0
0	0	0	0	0	0	0	0	0	0	0	0	0	0	0	0	0	0	0	0	0	0	0	0	0	0	0	0	0	0	0	0	0	0	0	0	0	0	0	0	0	0	0	0	0	0	0	0	0	0
0	0	0	0	0	0	0	0	0	0	0	0	0	0	0	0	0	0	0	0	0	0	0	0	0	0	0	0	0	0	0	0	0	0	0	0	0	0	0	0	0	0	0	0	0	0	0	0	0	0
0	0	0	0	0	0	0	0	0	0	0	0	0	0	0	0	0	0	0	0	0	0	0	0	0	0	0	0	0	0	0	0	0	0	0	0	0	0	0	0	0	0	0	0	0	0	0	0	0	0
0	0	0	0	0	0	0	0	0	0	0	0	0	0	0	0	0	0	0	0	0	0	0	0	0	0	0	0	0	0	0	0	0	0	0	0	0	0	0	0	0	0	0	0	0	0	0	0	0	0
[truncated: 34 more columns]
