# Supplementary material for: Single-cell transcriptomic evidence for dense intracortical neuropeptide networks
Source: eLife. 2019 Nov 11;8:e47889. doi: 10.7554/eLife.47889 (PMC6881117; doi:10.7554/eLife.47889)
Supplement: Figure 6—source data 2. [file elife-47889-fig6-data2.zip › ALM_Types/4_ALM_Sst-Sstr1.csv]

0.475721273439608	0.531920413172209	0.494069343655843	0.444660405619855	0.368704587302138	0.37867752180084	0.179797166201347	0.277847579891804	0.0574300642403029	0	0.25025691864774	0.175638665006481	0.303471046322002	0.423552625765623	0.999840689700907	0.959427394054279	0.826238352859995	0.276325414452326	0.411574694611965	0.444176821975383	0.697306498443679	0.242906535962175	0	0	0	0	0.286908946841925	0.125128998256221	0.225690161480825	0.302724150818046	0.646475293738265	0.422748284456803	0.122542985424696	0	0.00104851414096839	0.0576266079149762	0.00144972042191444	0.148372264688908	0	1.15842541386424	1.35489403140625	0.883431796314232	0.742758323925098	0.200917063570321	0	0	0.0174068283918033	0.00651756252418286	0.0103285891566811	0
1.09663003850288	1.17252110695047	1.12179013855264	1.05308668073244	0.940569139337787	0.955905727232582	0.597820511847311	0.790538413942884	0.259188391106738	0	0.740342249762492	0.588596820519233	0.834988476736958	1.02274404449079	1.72381212729335	1.67956299265555	1.53052615776765	0.787835538181903	1.00522911431849	1.05239864226911	1.37993999815269	0.726509199266769	0	0	0	0	0.806479276533913	0.466569391093451	0.693263037582673	0.833719456464085	1.31824091252898	1.02157482375364	0.459733794618405	0	0.00601936501550379	0.259901092822984	0.00830454065742287	0.525228541364137	0	1.8942140199263	2.10020273781944	1.59519547982961	1.43389717727996	0.64309984629586	0	0	0.0920606770778768	0.0363505676626439	0.0565092772053412	0
0.568687685266906	0.629960851016528	0.58877171458977	0.534498152380024	0.449759698144858	0.460986080455628	0.229625435312431	0.345841586015228	0.0763062893808091	0	0.313619127806829	0.224582875530082	0.375470858307537	0.511118818303261	1.12131976324332	1.07975622454666	0.941889932097643	0.344072730485916	0.497796313407749	0.533963882808252	0.806759783682392	0.304975548911727	0	0	0	0	0.356350897548077	0.162465976409078	0.284627226041468	0.374611018131974	0.752900312227891	0.510225471856519	0.159239601984546	0	0.00142392705515261	0.0765619445235964	0.00196845714212139	0.191257176379044	0	1.28349296876499	1.48290220410919	1.00127478736649	0.85461988324618	0.25508070610434	0	0	0.0234832838769252	0.00883133094977413	0.0139736929914103	0
0.474661315283198	0.530795730084031	0.492987327513548	0.443639977114545	0.367793596032347	0.377751048509388	0.179257632530629	0.277095250719358	0.0572330005233085	0	0.249559705152398	0.175109259308603	0.302670568351959	0.422560717451825	0.99840687406934	0.958009146695213	0.824882982312211	0.275576035768341	0.410599596886157	0.443157031499349	0.696033402010894	0.242224604828143	0	0	0	0	0.28613926557828	0.124730651534249	0.225045051958438	0.301925036581727	0.645241962953996	0.421757490562794	0.122151766536976	0	0.00104467866255869	0.0574289133922911	0.00144441976454404	0.147911717264278	0	1.15694275952367	1.35337104961304	0.882047051806492	0.74145340211245	0.20032755988402	0	0	0.0173443335699563	0.00649387008193401	0.0102912062455256	0
0.40279406527853	0.454123345770009	0.419488552987409	0.374681095633878	0.306784996092233	0.315626647454167	0.144183965767404	0.227357069837245	0.0447533012457325	0	0.203668215624091	0.140721178376366	0.249543419847483	0.355687997805818	0.898011025128167	0.858839953901619	0.73063258537853	0.226044656325681	0.3449517769734	0.374244931095414	0.608135172011145	0.197393626278161	0	0	0	0	0.23518284150184	0.0991165850009896	0.182758549882635	0.248894244873708	0.560380519329669	0.354966081343017	0.0970097678203527	0	0.000805228472162866	0.044908675681734	0.00111346254586495	0.118155918362228	0	1.0526758823128	1.2458812119543	0.785505777222323	0.65110916750666	0.161855137435163	0	0	0.0134259494462915	0.0050125936545846	0.00795164146784165	0
0.392715395715696	0.443300215186998	0.409158176627905	0.365048423666614	0.298354083502299	0.3070285944617	0.139502431155278	0.220587041623298	0.0431364105604942	0	0.197453847643841	0.136135327912795	0.242279158496643	0.346373124109344	0.883369235888084	0.844401615328298	0.717003376571724	0.219304644394933	0.335822682219802	0.364619404887008	0.595535230358016	0.191331463090136	0	0	0	0	0.228235658214552	0.0957402218622826	0.177059842639179	0.241644096936859	0.548266498460328	0.345663558601945	0.0936976942067746	0	0.00077469587582225	0.0432864467326145	0.00107125675888953	0.114212086108014	0	1.0373876390051	1.2300495834659	0.771501052160924	0.638114959524389	0.156696702501172	0	0	0.012923916500968	0.00482340935053169	0.0076525055974331	0
0.418839101368377	0.471315971071955	0.435922155607962	0.390036223954502	0.320272116530044	0.329374361547293	0.151757033405746	0.238240630813769	0.0473930719724452	0	0.213675005558807	0.148141586505184	0.261204402609993	0.370550425331167	0.921012548615612	0.881535221145695	0.752106294505063	0.236880928721972	0.359525754465234	0.389588991038587	0.628046686682996	0.207159748461954	0	0	0	0	0.24634532671852	0.104599757256747	0.191949089953901	0.260533058984742	0.579551266995482	0.369809341905163	0.102389573814994	0	0.000855316937241233	0.0475571190354618	0.00118269832428806	0.124549754007807	0	1.07664813929155	1.2706666425377	0.80754712051498	0.671620191063176	0.170187777238505	0	0	0.0142483516354685	0.00532279930108218	0.00844197099245175	0
0.512647770759842	0.571000430475956	0.531730987777737	0.480266246727367	0.40063248906104	0.411127691303764	0.198996541102607	0.304385601459488	0.0645441577110957	0	0.274906385302788	0.194485556855596	0.331652011349186	0.458203053371091	1.04905703777491	1.00813905329871	0.87290551162083	0.302762550505315	0.445660959539974	0.479761313044618	0.741283364045403	0.267030847861788	0	0	0	0	0.314039797728296	0.139387912384364	0.248546464957562	0.330858670160569	0.689145674434471	0.457361335525982	0.136550940598527	0	0.00118812562526333	0.0647632825415398	0.00164265227703328	0.16481485361749	0	1.20922109241186	1.40698935763072	0.931055312740147	0.787777890056485	0.221851245713758	0	0	0.0196759150244305	0.00737923140003365	0.0116873661629218	0
0.403895340983638	0.4553048489127	0.420616971125484	0.375734235022592	0.307708157163979	0.316567909750094	0.144699034526833	0.228099937698836	0.0449318909268558	0	0.204350594302465	0.141225781402474	0.250340017877358	0.356706803938758	0.899601663509537	0.860408894644797	0.732115122504732	0.226784258806326	0.345950499627774	0.375297298799767	0.609507540143937	0.198059420961021	0	0	0	0	0.235944976433866	0.099488676029365	0.18338471689273	0.249689309514948	0.561700775743498	0.355983552581555	0.0973748037900283	0	0.000808607719462551	0.0450878537657369	0.00111813367377138	0.118590232563847	0	1.05433538922501	1.24759851950955	0.787028436331016	0.652523770623917	0.162422330432289	0	0	0.0134814793161642	0.00503352770380958	0.00798473747345699	0
0.414187906467368	0.466336770707922	0.431159830792332	0.38558251744981	0.316354258263262	0.325381651894333	0.149546517059848	0.235072362844752	0.0466194444974188	0	0.210759889330927	0.145975360970518	0.257811972134275	0.366237893165534	0.914382518000565	0.874991831122703	0.74590892216676	0.233726305200044	0.355295925385805	0.385138454719031	0.622292837647822	0.204314184282587	0	0	0	0	0.243096600630249	0.102996538860147	0.189269977944794	0.257147016683228	0.574008128945834	0.365502303989155	0.100816446211144	0	0.000840606750992611	0.0467809553832314	0.00116236519296597	0.12268165312555	0	1.06974377536824	1.26353281082985	0.801188873763111	0.665696000105926	0.167757051927322	0	0	0.0140069768279772	0.00523171610047042	0.00829802054698021	0
0.751621656733193	0.82009935888888	0.774193525950479	0.712886533446672	0.614944920323662	0.628096927596043	0.341778861667776	0.490085164317246	0.123821489349809	0	0.450027742143189	0.335076460315	0.526312903834923	0.68615597650031	1.34228159614498	1.29929267311212	1.15554200301396	0.487904648656642	0.670829225733521	0.712277958661016	1.01238819430663	0.43915598723535	0	0	0	0	0.502998194847315	0.250223169026818	0.413335478935789	0.525269211891385	0.954511461818062	0.685130434194577	0.245688815890116	0	0.00244277064819366	0.124215016897828	0.00337540987637139	0.290106215813012	0	1.50884793001666	1.71179771456429	1.21770166340155	1.06339706303942	0.375235562263229	0	0	0.0395836629354387	0.0150592272860689	0.023730253425101	0
0.255775341082352	0.2941497659233	0.268130340720507	0.235252626090735	0.187208869285128	0.193339960321836	0.0815900514765875	0.133887994020193	0.0240644080418694	0	0.118615660192296	0.0794939795038763	0.148457977356296	0.221592855787324	0.665150696372187	0.630169914067529	0.518257124982047	0.133034147803723	0.213946115068642	0.234937061976827	0.415682541058428	0.114620173990276	0	0	0	0	0.138998060485838	0.0548293106936885	0.105382746079239	0.148028038502636	0.377040820291067	0.221076976404462	0.0536059860078541	0	0.000422843285235531	0.0241499486739191	0.0005848023474162	0.0659970863549178	0	0.806239778221847	0.987712392112178	0.565640204462801	0.451127039263889	0.0923890429668421	0	0	0.00709888396156117	0.00263827753137848	0.00419189236484498	0
0.593331884197496	0.65576930627877	0.613816120262859	0.558416077889728	0.471604010926027	0.483129519137209	0.243659620097396	0.364504335645423	0.0818672663402033	0	0.331124666519225	0.238385534305809	0.395122071770916	0.534505379120177	1.15229540338163	1.11048613572533	0.971612448687893	0.362674234888759	0.520866729655342	0.55786998916624	0.835126793109317	0.322155228651736	0	0	0	0	0.375372251426108	0.173172865467776	0.30101266311999	0.394234517010151	0.780596437436097	0.533591142569386	0.169772626153514	0	0.00153760808629453	0.0821398500366556	0.00212550515784728	0.203456836131077	0	1.31523017126043	1.51525781935177	1.0314709360809	0.88351636175626	0.270241719766133	0	0	0.0253077106354379	0.00952994529048438	0.0150720983405773	0
0.53295237970028	0.592409296127227	0.552413488365415	0.49988955222605	0.41834174505948	0.429110246960909	0.209887019458558	0.319244858448335	0.0686678354031014	0	0.288754148049446	0.205182792970289	0.347385743791181	0.477331514961316	1.07555414574712	1.03438700720193	0.898139699228922	0.317567944595919	0.464496443229424	0.499373578608357	0.765172629345261	0.280596139058582	0	0	0	0	0.329215179649908	0.147547554329565	0.261427545926763	0.346567750893795	0.712377279976922	0.476470404814667	0.144570572098502	0	0.0012700835906822	0.0688998804994755	0.00175590056891122	0.174187471554392	0	1.23649509557938	1.43489952463599	0.956764599376541	0.812189902448039	0.233689272040741	0	0	0.0210028028914129	0.00788440173669595	0.0124832538405109	0
1.16424746340619	1.24101124554141	1.18971414810195	1.1201290979958	1.00582418291008	1.0214329662495	0.653541999129972	0.85254325057382	0.293537683630576	0	0.800976487699914	0.643939053510807	0.898078511530273	1.08934978477398	1.7955728304598	1.75118708950729	1.60157242353158	0.849770643481447	1.07156833024856	1.11943149661109	1.45016051113138	0.7867362087864	0	0	0	0	0.868886440422442	0.516014187006442	0.752454881042161	0.896780060763619	1.38803059500653	1.08816310990253	0.50879387920467	0	0.00711270645384115	0.294316719741677	0.00980829186708706	0.577725118626275	0	1.96638780336761	2.17270095086083	1.66651704980025	1.50444713517334	0.70056635341756	0	0	0.106992994315053	0.0426899544509373	0.0661059871458684	0
0.371908562995935	0.4208964381139	0.387812370212804	0.345194190688812	0.281051488437081	0.289372436160236	0.130021416929916	0.206774950361087	0.0398967464337465	0	0.184800336372947	0.126851214748534	0.227432711321317	0.327195804126266	0.852636356883261	0.814118411603574	0.688501878130914	0.205555255578395	0.31704035586462	0.344780409484903	0.569284910870377	0.178994510059794	0	0	0	0	0.214053226410403	0.0889336399060283	0.165477432024357	0.226827237566364	0.523073084198435	0.326512514981088	0.087022216651718	0	0.000713854191347487	0.04003602646586	0.000987150761666631	0.106245711067944	0	1.00522143763214	1.19667325583429	0.74217398782492	0.611004322069374	0.146232329428429	0	0	0.0119218974503601	0.00444621942449578	0.0070558713758427	0
0.0981356493035456	0.115994897515821	0.103793557403894	0.0889298465004357	0.0683121230716566	0.0708709267933847	0.0274833653683573	0.0469392822131483	0.00775165955641703	0	0.0411052689401365	0.0267340697425001	0.0526236371575508	0.0829352301527767	0.331622476513613	0.308098709251839	0.237140089496366	0.0466097638614315	0.0796255703933459	0.0887901659957657	0.178139231473325	0.039599876833852	0	0	0	0	0.04891969425238	0.0180905795089367	0.036152436545047	0.0524542329773062	0.157460015087172	0.0827109073717283	0.0176701506778648	0	0.000133701834249906	0.00777973504206538	0.000184936404781505	0.0219647264888775	0	0.432516290787051	0.574800450825503	0.266365845714178	0.197856747377098	0.0313806650584768	0	0	0.00225646692961856	0.000835671754514151	0.00132940168601701	0
0.72249990434955	0.790030552664431	0.744743197553294	0.684369363083369	0.588215206964531	0.601103587020282	0.322718014004896	0.466288406973775	0.115245640663172	0	0.42735988013889	0.316268765231738	0.501578855498165	0.658088056917782	1.30831208716673	1.26549825749979	1.12247577715811	0.464166772030044	0.643031424382217	0.683770716827949	0.980328913615821	0.416812364695003	0	0	0	0	0.478858581560409	0.234966724491002	0.391794211116064	0.500561113919179	0.922962475318976	0.657080297836768	0.230641471445827	0	0.00225072745852512	0.115615389645667	0.00311030759705388	0.273097709450315	0	1.47434193334063	1.67686280239528	1.1842909790569	1.03094068088047	0.354965817174441	0	0	0.0365913239719589	0.0138910202524316	0.0219061728922325	0
0.605137545846881	0.668108678159746	0.625805477304565	0.569887747493213	0.482117582612429	0.493781713068736	0.250503747696275	0.373534803973977	0.0846186605059696	0	0.33961172766467	0.245119394275861	0.404615025284759	0.545732172340647	1.16697850974383	1.12505869904915	0.985730878404638	0.371675996755279	0.531947621608682	0.569336216738815	0.848631741756214	0.33048888731614	0	0	0	0	0.384570683132061	0.178423941833016	0.308971711231567	0.403714524386721	0.793796723523071	0.544808299759189	0.174939961470983	0	0.00159438325564436	0.084899539854564	0.00220393302032881	0.209424857929185	0	1.33025529694149	1.53056003706837	1.04580306958301	0.897261270824381	0.277621279312745	0	0	0.0262161917023145	0.00987849891947531	0.015619738596428	0
0.521540520406395	0.580383514679539	0.540791458557639	0.48885681585908	0.408375525487769	0.418991616250459	0.203737155717521	0.310870526326704	0.0663312947221476	0	0.280945901851681	0.199141468000271	0.338522476730538	0.466574308299178	1.06070846665565	1.01967906598017	0.883992554750473	0.309223742378728	0.453902432600766	0.488346987773418	0.751770373566023	0.272946082646164	0	0	0	0	0.320664046305557	0.142933488853823	0.254160848703341	0.337718261100774	0.699339645384862	0.46572399864332	0.1400353611321	0	0.00122355128734135	0.0665560341055995	0.00169160392870991	0.168890717439565	0	1.2212201585622	1.41927334389449	0.942354566086421	0.798497999573035	0.227007503482992	0	0	0.0202499182631783	0.0075976475655327	0.0120315426725908	0
0.940219310635533	1.01347554672208	0.964456216119591	0.898400407015461	0.791185558763281	0.805720179890839	0.475334749242425	0.650580327894619	0.189756492694891	0	0.60427766016335	0.467135613746332	0.691913856552784	0.869361293517843	1.55469913760785	1.51087674227763	1.36363887126887	0.64807668283516	0.852639403945486	0.897740970793195	1.21560654829074	0.591592391001515	0	0	0	0	0.665369278609316	0.360626303376401	0.56124548020365	0.690729755284906	1.15523205553168	0.868244066627358	0.354776843828869	0	0.00404972476675075	0.190317932832968	0.00559195452048421	0.411350776710286	0	1.72380724764121	1.92877626447354	1.42745231546244	1.26854722240262	0.515856825229908	0	0	0.0638949221327659	0.0247329649620084	0.038731059776526	0
0.0731470225505577	0.0868995583057077	0.0774898093591813	0.0661092564917788	0.0504759223059768	0.0524063467422475	0.0200577294393806	0.0344617870425814	0.00562247054544283	0	0.0301250518761575	0.0195063569820126	0.0387016078101268	0.0615453868474751	0.26225073768471	0.242365083667755	0.183434641040222	0.034216440358802	0.0590321083311441	0.0660027429135925	0.135737450739129	0.0290084438919497	0	0	0	0	0.035937326503007	0.0131642340608577	0.0264551146642479	0.0385750497229934	0.119320786186129	0.0613748958382303	0.0128566048187697	0	9.67433266522944e-05	0.00564288442127962	0.000133817571226921	0.0160027158349424	0	0.349319631256659	0.476332558876508	0.2075081202446	0.151538671652763	0.0229296206254136	0	0	0.00163382560402102	0.000604806374200704	0.000962287921247383	0
0.157876158389598	0.184515307583734	0.166374155835699	0.14392832476242	0.112115016899456	0.116108400281831	0.046479574512577	0.0782246008617883	0.0133175885615262	0	0.0687992478607551	0.0452387001785277	0.0873342879631087	0.134762553848935	0.47443620885559	0.444960520387078	0.353343624193053	0.0776943031182277	0.129673118549935	0.143715511348172	0.273422550658272	0.0663544095594516	0	0	0	0	0.0814065555497283	0.030821405969533	0.0607355111715933	0.0870638366406071	0.24443645392598	0.134418258500967	0.0301152028393264	0	0.000231160566823664	0.0133655151527399	0.000319727599162276	0.0373071824036107	0	0.596807034074761	0.760917886747354	0.391609254789915	0.300564946489237	0.0529112336642304	0	0	0.00389434287967152	0.00144396465233814	0.00229613616985652	0
0	0	0	0	0	0	0	0	0	0	0	0	0	0	0	0	0	0	0	0	0	0	0	0	0	0	0	0	0	0	0	0	0	0	0	0	0	0	0	0	0	0	0	0	0	0	0	0	0	0
0.230369027213484	0.265975995483644	0.241808144641608	0.211421928335912	0.167345917537479	0.172947996852597	0.0719884532485591	0.118923999568974	0.0210654661382072	0	0.105158125078913	0.0701195892106163	0.132100704868252	0.198849575588877	0.619362313884907	0.585497335477355	0.477796687003206	0.118153121630213	0.191825443786052	0.211131131712017	0.380110469814392	0.101564689418916	0	0	0	0	0.12354058820625	0.0482030834689175	0.0932696129950877	0.131711276890067	0.343613654287952	0.198375383780305	0.0471197018529215	0	0.000368884033184953	0.0211406042078882	0.000510187551815603	0.0581093418919012	0	0.756741006492481	0.934885318174336	0.523268255711537	0.413740227229852	0.081632251029951	0	0	0.00619904204162952	0.00230235365986618	0.00365898318960653	0
0.454728047749324	0.509613490556189	0.472628839790895	0.424467643762666	0.350720609714595	0.360381716424846	0.169231745158587	0.263047057958577	0.0535992762073652	0	0.236557090283322	0.165273838533486	0.287706790043073	0.403936519709231	0.971206763733461	0.931114208683657	0.799218279552602	0.261583882748751	0.392298144792578	0.4239969685296	0.671972945233879	0.229511436985877	0	0	0	0	0.271761343891785	0.117352022072941	0.213028450202121	0.286987218670973	0.62195466066185	0.403154696322163	0.11490633442372	0	0.00097425998855022	0.0537835058249573	0.00134709749741415	0.139368917553116	0	1.12878383817822	1.32441873165608	0.85580807983153	0.716773127444221	0.189360646793286	0	0	0.0161954374107323	0.00605868858318062	0.00960434918416277	0
0.646252010426321	0.710967996446441	0.667521529141614	0.609905621900837	0.518969575680925	0.53109362501879	0.274945673180589	0.405426145218893	0.0946570066099953	0	0.369666927143082	0.26918120010341	0.438061187239035	0.584943747873535	1.21739341611323	1.17512109003995	1.03434110823326	0.403470591836814	0.57067786212442	0.609336193484734	0.895270102811242	0.360023923087389	0	0	0	0	0.417027532946138	0.197332142628103	0.337233101801978	0.437117261079468	0.839451451769796	0.583988107014286	0.193554748255146	0	0.00180453748498032	0.0949677092036921	0.00249420103873479	0.230834729361109	0	1.38175850806281	1.58294233287857	1.09509744377897	0.944672317972435	0.303902890091142	0	0	0.0295635340988216	0.0111666425117674	0.0176414701082891	0
0.473028434639005	0.529062811147499	0.49132035850094	0.442068174492404	0.366390813202401	0.376324361128665	0.178427738430368	0.275937320451569	0.0569301864518556	0	0.248486777990662	0.174294967864539	0.301438357319037	0.421032973139014	0.996195638493057	0.95582202044583	0.822793205897253	0.274422656637222	0.409097818308149	0.441586214592455	0.694070953330781	0.241175242296614	0	0	0	0	0.28495456807072	0.124118179752029	0.224052457838189	0.300694929714734	0.643341033720526	0.420231467668615	0.121550266578175	0	0.00103878827522133	0.057125129445918	0.00143627917417271	0.147203480983289	0	1.15465587708533	1.351021687152	0.879911801249081	0.739441707640483	0.199420670904316	0	0	0.0172483398710348	0.00645748198697156	0.0102337893156335	0
0.684775102517648	0.75097713222457	0.70655822590678	0.647489097982431	0.553815446987178	0.566339513735039	0.298690592439965	0.435906557146116	0.104729389274267	0	0.398507512240428	0.292576477159413	0.469919974512461	0.6218335263434	1.26371204423784	1.22114978944266	1.07917093018346	0.433864928395502	0.607152380796147	0.646904297329699	0.938460206066279	0.38839756579406	0	0	0	0	0.448010355672044	0.215928359443284	0.364458918578667	0.468937677286131	0.881818491417623	0.620850504605916	0.211874406641438	0	0.00202023775498706	0.105069329360254	0.0027920736680901	0.251774250970316	0	1.42896952098892	1.63087121203328	1.14049299449651	0.988506578195537	0.329331725358947	0	0	0.0329742578514202	0.01248546477087	0.0197078249457839	0
0.58044892479913	0.64228635615104	0.600726829408108	0.545907792835963	0.460167143082351	0.471537943005681	0.236280363595038	0.35471615952426	0.0789297471379146	0	0.321937602263409	0.231127097967969	0.38482104881615	0.522271409855845	1.13615899213774	1.0944755637747	0.956118132751144	0.352917853239191	0.508796046326663	0.54536780395657	0.820328050502218	0.313137570342647	0	0	0	0	0.365397954967349	0.167532892798543	0.292408167392053	0.383947865620682	0.766142347513175	0.521367961089774	0.164223713052403	0	0.00147737980264186	0.0791934156239349	0.00204230297110123	0.197035757927494	0	1.29870397997389	1.4984153598229	1.01573382681229	0.868445798313662	0.262274875536615	0	0	0.0243420233756649	0.00915993616445949	0.0144904727037639	0
0.715994944643157	0.78330493389644	0.738161748393379	0.678004958232039	0.582264947773834	0.595092378496368	0.318520996732382	0.461013171080095	0.113385102965438	0	0.422342970546365	0.312128977661171	0.496088510315742	0.651827939051589	1.30067133790875	1.25789880426253	1.11504784799061	0.458905030280426	0.636833946553583	0.677408618176089	0.973137584449549	0.411869498776405	0	0	0	0	0.47350472605922	0.231625467407799	0.387034280179281	0.495076732059948	0.915890790651995	0.650824305351413	0.227346983616457	0	0.00220955071747528	0.113749630716002	0.00305346015988555	0.269363485105354	0	1.46657452449412	1.66899399149246	1.17678195746578	1.02365612642752	0.350494942000561	0	0	0.0359472047150296	0.0136401980924396	0.0215141704238602	0
0.849760214766339	0.920988087934322	0.873288897642417	0.809257118910554	0.706031346791751	0.719968127772075	0.409171040527126	0.572310765231693	0.155810311725308	0	0.528777764454319	0.401656638400525	0.611396413637689	0.78120654301799	1.45425635940805	1.4107779368346	1.26498343499426	0.569949879304894	0.765083517129996	0.80861942949181	1.11898176074721	0.516900914432556	0	0	0	0	0.586272102172559	0.305198095169995	0.488579926425697	0.610273931373526	1.05965210122678	0.780128638052786	0.299967644649426	0	0.00319270364868793	0.156288495977214	0.00441021365434845	0.350857386746787	0	1.62231787530186	1.82645802615575	1.32811152330944	1.17111674132152	0.446478090278094	0	0	0.0510875714433291	0.0195961356556234	0.030788437955459	0
1.01214709042632	1.08673509353625	1.03685016669428	0.969458730813752	0.859581031761151	0.874517337281973	0.530472220005944	0.714282560197609	0.219962085685315	0	0.66605612683325	0.521776308745739	0.757162247040656	0.939763527555723	1.63308402991083	1.58904319723075	1.44088563270654	0.711680263994928	0.922642962901191	0.968784888001174	1.29155089685402	0.652805407288846	0	0	0	0	0.729642339925419	0.407816525508449	0.621033567137925	0.755935942118104	1.2305023625691	0.938620151379223	0.401498283047043	0	0.0048691373395743	0.220592317589721	0.00672101232504694	0.462333260319075	0	1.80285503572765	2.00834719565715	1.50513639952125	1.3450095214808	0.573308855427938	0	0	0.0758195468148166	0.0295975299451435	0.046205955323981	0
0.327151167368604	0.372410466136993	0.341801674208459	0.302639336544522	0.244318552317643	0.251839469185369	0.110461152913405	0.177827902410628	0.0333592292726348	0	0.158393457682645	0.107710717782174	0.196199451984437	0.28619638879676	0.78393152322259	0.746539675705439	0.625345172655023	0.176746236713367	0.276944891030766	0.302260656959888	0.511626379535357	0.153277931421297	0	0	0	0	0.1842896315348	0.0750245030836092	0.141399810518675	0.195659618777039	0.467962376567348	0.285573317618078	0.0733873367917478	0	0.000592425945497864	0.0334765571406853	0.00081927797114026	0.0898992027233673	0	0.932899733237096	1.12126485738773	0.676976153983409	0.55125615864527	0.124566713551239	0	0	0.00991554497438829	0.00369259874441186	0.00586289946415563	0
0.996565398359374	1.07088364654712	1.02117397475971	0.954053506815427	0.844718024294483	0.859572368164335	0.51834850984539	0.700381665552405	0.213171913065431	0	0.652551996605227	0.509756533420962	0.742943477144541	0.924491652513923	1.6162005611635	1.57220351403825	1.42423049441775	0.697799681598492	0.907452196212468	0.953382590390786	1.27515763446575	0.639418163069506	0	0	0	0	0.715623983629761	0.397366846327333	0.607941410355277	0.741725836956522	1.21424487611301	0.923353594455107	0.391148106354634	0	0.00468007476789358	0.213787095811169	0.00646057691456986	0.451081751906218	0	1.78583879792604	1.99122629374519	1.48839346949925	1.32851203973449	0.560702133906477	0	0	0.0730951171320313	0.0284791454926121	0.0444914135077581	0
0.785421099682988	0.854918920624388	0.808347418114223	0.746032328282574	0.64614706092211	0.659586783912829	0.364448438920822	0.518061532242909	0.134291129999296	0	0.476750239293387	0.35745889144903	0.555325118735004	0.71881483202396	1.3812545993291	1.33808088224198	1.19356003258086	0.515815787256532	0.703194796364018	0.745413003379499	1.04933682284574	0.46551707518327	0	0	0	0	0.531354016017821	0.268539478505361	0.438799774046164	0.5542528110269	0.990916188324827	0.717769993013458	0.263763474859917	0	0.00268230289706066	0.134713056017458	0.00370600502814926	0.310437520051924	0	1.54838619189403	1.75178686419837	1.25608434526304	1.10076803402427	0.399271458969063	0	0	0.0432891243915614	0.0165126428438935	0.0259958358901658	0
0.579761969751368	0.641566881698357	0.600028696569923	0.545241121071246	0.459558371625344	0.470920820277286	0.235889509454182	0.354196191234418	0.0787749939793902	0	0.321449923273175	0.230742699741204	0.384273495213703	0.521619576694914	1.13529513118289	1.09361857132197	0.955289296388968	0.352399593999671	0.508153041126063	0.544701462259018	0.819537094250711	0.312658982652529	0	0	0	0	0.364867979493421	0.167234793520331	0.291951736726043	0.383401085512187	0.765370136955605	0.52071671127217	0.163930459150955	0	0.00147421793250848	0.0790381911187765	0.00203793489322808	0.196696051204308	0	1.29781883090121	1.49751292271818	1.01489175313906	0.86764004663177	0.261852597197105	0	0	0.024291270967192	0.00914050409674169	0.0144599191656654	0
0.845914916192643	0.91704661595903	0.869410072634816	0.805473957338178	0.702435363058526	0.716344206351476	0.406441888499274	0.569033624631795	0.154464173311552	0	0.525627409188411	0.398958007391708	0.608015749687366	0.77746993410024	1.44993311601234	1.40647135255758	1.26074660465186	0.566679294391946	0.761375056249942	0.804837293223673	1.11484265537277	0.513787406539233	0	0	0	0	0.582956912018827	0.302941728816254	0.485558444745516	0.606896112688753	1.05556309216617	0.776393878607228	0.297738168921034	0	0.00316004646783575	0.154938919666363	0.00436516539228417	0.348379472467241	0	1.61794385860899	1.82204370764734	1.32384160196371	1.16693891925018	0.443604958925371	0	0	0.0505924993064574	0.019399389294575	0.0304832017012504	0
1.00155863957062	1.0759644066392	1.02619787118666	0.958989514860643	0.849478275769802	0.864359177553559	0.52222309820939	0.70483041825993	0.215332900221219	0	0.656872426623197	0.513597592224788	0.747495095217642	0.929384422460693	1.62161648795436	1.57760520979615	1.42957222065721	0.702241862933597	0.91231867134638	0.958317649465031	1.28041429130892	0.643700804602195	0	0	0	0	0.720110741340413	0.400702050352437	0.612128682658613	0.746274650420867	1.21945744028994	0.928244640200237	0.39445129434973	0	0.00473993287356885	0.215952898000601	0.00654303662956517	0.454675135007717	0	1.79129788278669	1.99671940712581	1.49376372230311	1.33380254769332	0.564732613919106	0	0	0.0739594063919784	0.0288334902821966	0.0450348973870364	0
0.658502068739126	0.723705534542488	0.679939942902778	0.621848027986778	0.530018176128271	0.542272591223342	0.282408664515358	0.415057296867768	0.0977885896819319	0	0.378768116372116	0.276532263254219	0.448138853194118	0.596659308332235	1.23221321710883	1.1898447639662	1.04866774464065	0.413073891794743	0.582257745387761	0.621273570062862	0.909054892615515	0.368974452614695	0	0	0	0	0.426821325828622	0.203153103546011	0.345813749656281	0.447182484050106	0.852964775539306	0.595694718670895	0.199287883735358	0	0.00187107671957121	0.0981084553979611	0.00258609482027719	0.237401376035197	0	1.39687445221997	1.59829680034963	1.10961134372949	0.958669806711298	0.311905798578309	0	0	0.0306183533194914	0.0115738303182451	0.0182798391131373	0
0.840750176130831	0.9117513210797	0.864199828377742	0.800393531651627	0.697608749308036	0.711479725637924	0.402787341643175	0.564638767377751	0.152668302426453	0	0.521404029143814	0.395344628690891	0.603480789685835	0.772452657592951	1.44411889559975	1.4006797986388	1.25504993605845	0.562293306594544	0.756395955122819	0.799758258545209	1.10927886024383	0.509613840498867	0	0	0	0	0.578510569748232	0.299924135335553	0.481509245645769	0.602365004361949	1.05006738402211	0.771379110599533	0.294756754547903	0	0.00311663232308576	0.153138445649298	0.00430527667212538	0.345063604519332	0	1.61206054309035	1.81610553361383	1.31809992461456	1.16132249072468	0.439756114444491	0	0	0.049933537860149	0.0191377214025143	0.0300771266693209	0
0.801494651159772	0.871449658358383	0.824579999306667	0.76181211564246	0.661049527953986	0.674619478834913	0.375431135993899	0.531495305803218	0.13946922294759	0	0.489608822919499	0.368307708682051	0.569232245074237	0.734375360922561	1.39963083532578	1.35637554909032	1.21151419835251	0.52921969775843	0.718623093111422	0.761187954036517	1.06681675285913	0.47820941864893	0	0	0	0	0.544961379939706	0.277478476271101	0.451078739059313	0.568146882848261	1.00815427228241	0.733321825667321	0.272588141523314	0	0.00280287252874217	0.139904942644409	0.00387238536128172	0.320326226818848	0	1.5670116260307	1.77061074055948	1.27419983458343	1.11843545712357	0.410889418683096	0	0	0.0451431576883344	0.0172426921843242	0.0271322411587813	0
1.01174009627948	1.08632117787882	1.03644074734452	0.969056266842392	0.859192498452705	0.87412669712208	0.530154324529774	0.713918787303672	0.219782976721487	0	0.665702580426927	0.521461101977086	0.756790287569221	0.939364488023433	1.63264367274345	1.58860396065324	1.44045112033846	0.711317014422273	0.922246006755558	0.968382499169293	1.29112309166833	0.652454875321523	0	0	0	0	0.729275541237335	0.407542012163829	0.620690648863769	0.755564205721355	1.23007803643688	0.93822124843895	0.401226353418904	0	0.00486411332184951	0.220412814684654	0.00671409224847535	0.462037947427105	0	1.80241128131671	2.00790076385442	1.50469963950752	1.34457904655012	0.572978473072602	0	0	0.0757473550242428	0.0295678417011508	0.046160472077918	0
0.83649893990902	0.907391420668715	0.859910724619151	0.796212440689678	0.693638666435823	0.707478176167495	0.39978874202188	0.561027109632445	0.151200508791558	0	0.517934543392334	0.392380064786835	0.599752896305595	0.768324087190962	1.43932648741722	1.39590630205052	1.25035558657643	0.5586890050466	0.752299128031067	0.795578324621873	1.10469529179353	0.506185636366906	0	0	0	0	0.574856205656089	0.297451477056394	0.47818406849627	0.598640307424152	1.04554055788115	0.767252626203481	0.292313927628657	0	0.00308127913457144	0.151666875603564	0.00425650615985711	0.342344832147307	0	1.60721047482665	1.81120967376152	1.31336803573879	1.15669504749252	0.436596799938589	0	0	0.0493962387691875	0.018924541716986	0.0297461992526632	0
0.890150599664753	0.962337679898731	0.914013930694619	0.849026524711134	0.743924228122451	0.758141661101328	0.438255522023269	0.606986461173359	0.170422362274164	0	0.562166860324209	0.430427373769396	0.647119553421806	0.820510074328659	1.49939080015577	1.45574797610371	1.30926435826957	0.604559151600191	0.804105090790568	0.848378580504577	1.16229520590889	0.549915301674923	0	0	0	0	0.621333104222127	0.329394367797867	0.520656926222218	0.645968319978992	1.10246867094204	0.819413649460634	0.323884069102765	0	0.003553616832839	0.17093718484165	0.00490798221424578	0.377351794492565	0	1.6679529528927	1.87249003723173	1.372719510738	1.2148137660279	0.477039287154156	0	0	0.056524088204709	0.0217655576053576	0.0341490853840443	0
0.82805442922629	0.89872779980352	0.851389876707477	0.787909282935612	0.685760306155031	0.699536507373914	0.393858163708011	0.553868901152581	0.148312764981828	0	0.511061493684042	0.386517489704538	0.592361341787625	0.760126720973634	1.42978911693915	1.38640719164772	1.24101654417592	0.551545558004714	0.744165683291074	0.787277497892336	1.09558014622103	0.499395333939856	0	0	0	0	0.56761228490881	0.292569946840343	0.471600176315045	0.591255172359052	1.03654002600746	0.759059461006833	0.287491785469587	0	0.0030120645910964	0.148771664609355	0.00416101878986419	0.336972873757459	0	1.59755642105348	1.8014629208786	1.30395308423579	1.14749124830818	0.430344897911698	0	0	0.0483425119686219	0.0185069251786781	0.0290976560069741	0
0.882865367426106	0.954886115036759	0.906670633838215	0.841849136228446	0.737073505721613	0.751242008533412	0.432953824292169	0.600698505836736	0.167722501132304	0	0.556104928096921	0.425181329376275	0.640647995935987	0.813413676694113	1.49128587510698	1.4476713331018	1.30130636063489	0.598282851710429	0.797057745501774	0.841202974012738	1.15450404252085	0.543919300119748	0	0	0	0	0.614977567689042	0.324963522241863	0.514826065140104	0.639501797296393	1.09476330954906	0.812320472937832	0.319503323636592	0	0.00348603613609698	0.16823064679934	0.00481478739501571	0.372510524378261	0	1.65976195768525	1.86423085906188	1.36470518291065	1.2069564204635	0.471476088526781	0	0	0.05551092744149	0.0213600219028669	0.0335215705398285	0
0.701180712784437	0.767975234966447	0.723168933495374	0.663518612273085	0.568742667476137	0.581428409653152	0.30904638161757	0.449055706202974	0.10922177135176	0	0.410982218951936	0.302785579762042	0.483633262257894	0.637584645045951	1.2831944956083	1.24051918036117	1.09807169159888	0.44697876490248	0.622736548444833	0.662927649163491	0.956717095046576	0.400679565764559	0	0	0	0	0.461365422730307	0.224107034793535	0.376265965218696	0.482635294711272	0.899750906859625	0.636590621990373	0.219935096572653	0	0.0021180319326838	0.10957453395759	0.00292710458236098	0.260948340940633	0	1.44879930879561	1.65097969122215	1.15961511798565	1.00701681375987	0.3403916317787	0	0	0.0345123843842767	0.0130822906293512	0.0206417760254515	0
0.758052815623854	0.826730973697355	0.780694292120485	0.719189447597954	0.620867408160416	0.634075642951457	0.34604742186971	0.495379296411577	0.125770401293277	0	0.455078642766295	0.339289815578471	0.531808401446797	0.69236345472069	1.34973328720954	1.30670774360267	1.16280458178387	0.493186113313478	0.676979264132442	0.718578764952636	1.01943939639943	0.444136885118814	0	0	0	0	0.508366046599698	0.253657955266092	0.418142876341769	0.530759141487283	0.961455316942717	0.691334132198254	0.249077516939114	0	0.00248693294043964	0.126169267315256	0.00343636654650038	0.293926090684048	0	1.51641171578637	1.71945099838084	1.22503641447698	1.07053169499993	0.379767206796806	0	0	0.0402690620337155	0.015327497526386	0.0241487518401521	0
0.828142531568559	0.89881821078089	0.851478783239409	0.787995896536674	0.685842448636943	0.699619315922296	0.393919860528036	0.553943473703023	0.148342702533814	0	0.511133072197112	0.386578474339751	0.592438365812906	0.760212220682778	1.42988874557187	1.38650641627003	1.24111407892882	0.551619975519026	0.744250510093342	0.787364086946865	1.09567531828468	0.499466044008193	0	0	0	0	0.567687757779353	0.292620669450254	0.471668720791347	0.591332128925738	1.03663398906715	0.759144916488464	0.287541887598536	0	0.0030127798438346	0.148801679830089	0.00416200557160123	0.33702872352669	0	1.59765728203053	1.80156476112585	1.3040514202992	1.14758735575206	0.430409961386357	0	0	0.0483534132478921	0.0185112424791534	0.0291043623817507	0
0.87382351597256	0.945633814961082	0.897555338170875	0.832943634155143	0.728580547861541	0.742687301820296	0.426407602958145	0.592914618763039	0.164411191152302	0	0.548605240157317	0.418704759411902	0.632633003441822	0.8046105228527	1.48120515503415	1.43762653147668	1.29141218182878	0.590513628242917	0.788316558165007	0.832299724308324	1.14482150545223	0.536502449857926	0	0	0	0	0.607108639840953	0.319504893582157	0.50761657884847	0.631493145200521	1.08518954695016	0.803521388725932	0.314107115139449	0	0.00340370752359705	0.16491109075516	0.00470124754556327	0.366539934369855	0	1.64957189507916	1.85395414267441	1.35473950336969	1.19718994841702	0.464602323835598	0	0	0.0542736796273137	0.020865560653099	0.0327560203038718	0
0.813797422227881	0.884090796480364	0.837000539799693	0.773897142220437	0.672482735594436	0.686149586471501	0.383923819895817	0.541832168814648	0.143520808307515	0	0.499514551398483	0.37669913527855	0.579923162157567	0.746297701000696	1.4136315647025	1.37031639751717	1.22520486981915	0.539534201441631	0.730447249715288	0.773269393396253	1.08015842058428	0.487990355299662	0	0	0	0	0.555428161814027	0.284419457599775	0.46054900122901	0.578828044574042	1.02131770358859	0.745237710311335	0.279441935364128	0	0.0028981958095199	0.14396720642887	0.00400391451587784	0.327989883781522	0	1.58119517419239	1.78493974154312	1.28800907800381	1.13191518548704	0.419861824382304	0	0	0.0466037510891713	0.0178191505833224	0.0280288144330897	0
0.746757408118265	0.815081447569356	0.769275932956341	0.708120527205277	0.610470039967793	0.623579046787924	0.33856445534613	0.486090156591906	0.122360744621463	0	0.446218160875832	0.331903980574861	0.52216424741537	0.681463046079607	1.33663373504928	1.2936729873732	1.15003959708641	0.483919302415946	0.666180263636535	0.707513566725671	1.00704823559155	0.435399738349125	0	0	0	0	0.49894695110511	0.247640993206211	0.409711348093637	0.521124805744968	0.949253947884396	0.68044039772299	0.243141523162484	0	0.00240979697737477	0.122750255107011	0.00332989518593933	0.287232301857598	0	1.50311379869083	1.70599467553112	1.21214375957764	1.05799300350158	0.371821221973793	0	0	0.039071250599069	0.0148588336359764	0.0234175471834761	0
0.790999998917428	0.860658478335893	0.813982189071164	0.751508054613039	0.651314933019287	0.66480032784111	0.368245778339409	0.522714938703239	0.136073662407951	0	0.481202471587863	0.361209562298731	0.560144211531758	0.724213582090106	1.38764379378704	1.34444132562371	1.199800495645	0.520458744770766	0.708547135157456	0.750887031390273	1.05541028380417	0.469911196821073	0	0	0	0	0.536068170192706	0.27162543392117	0.443049458455752	0.559067332813628	0.996904528685434	0.72316569056145	0.266809697612157	0	0.00272365000059733	0.136500355454335	0.00376306403358009	0.313853784855713	0	1.55486324409819	1.75833390289761	1.262381645342	1.10690750654551	0.403290369479626	0	0	0.0439257645966989	0.0167631150791288	0.0263858444070261	0
1.05360879919869	1.12886846486166	1.07854733632255	1.01048026299552	0.899246153678963	0.914387875441921	0.563192778183983	0.751526178559399	0.238702625290299	0	0.702295627855533	0.554230305062469	0.795208001478449	0.980452023145944	1.67777366269921	1.63362480370338	1.48501152054641	0.748872555435195	0.963128716812783	1.00979911541942	1.3350289484613	0.688748478790125	0	0	0	0	0.76718260560647	0.436215815171665	0.656227023042614	0.793959859107483	1.27364399288581	0.979295357648789	0.429638834843618	0	0.00540609300809939	0.23937318919132	0.00746044043998278	0.492809800747825	0	1.84787200137562	2.05362195913099	1.54947916569189	1.38874555655626	0.607265217188329	0	0	0.0834716066406664	0.032760865950699	0.0510428463896955	0
5.45510657981369	5.53701455248648	5.48238855166547	5.40755950598645	5.28239058667841	5.29967438330661	4.86617682414141	5.10850768846907	4.30658457916831	0	5.04790296633783	4.8537936151389	5.1610481839854	5.37415506496872	6.11024256046443	6.06509575435058	5.91224435318247	5.10528045611959	5.35476223291052	5.40680461393127	5.75615710202389	5.03093511191434	0	0	0	0	5.12746324966547	4.67982509886047	4.98963048069122	5.15956146396293	5.69156416317578	5.3728630772406	4.66940143623882	0	2.54074325309762	4.30816869619536	2.68130732246836	4.76604874588077	0	6.2833493707374	6.4914525482372	5.97873464903647	5.81231611979072	4.92573895672741	0	0	3.76791866375636	3.33594090185024	3.53773387546717	0
4.61667962405786	4.69858605407263	4.643961049448	4.56913358863597	4.44396801420876	4.46125128965303	4.02777572366081	4.27009169343811	3.46827497792303	0	4.20948995669514	4.01539352204485	4.3226299173588	4.53572994821227	5.27180861523339	5.22666202665002	5.07381155488626	4.26686460978006	4.51633760998284	4.56837871400133	4.9177256585009	4.19252301550322	0	0	0	0	4.289046403232	3.84144266147735	4.15122076234327	4.32114325790885	4.8531334392485	4.53443799270281	3.83102029822363	0	1.70961452430291	3.46985863506053	1.84817038744623	3.92765667636143	0	5.44491477274193	5.65301744279267	5.14030140604888	4.9738841319531	4.08733339261003	0	0	2.92991926490817	2.49868426582149	2.70003933753969	0
4.09841543784735	4.18031772108566	4.12569539431525	4.05087219370364	3.92571561029241	3.94299748481479	3.50958103021788	3.75185696888552	2.95032608996882	0	3.69126325618119	3.49720153590612	3.80438908714208	4.01747070529426	4.75352564037297	4.70837963655759	4.55553166321747	3.74863028488072	3.99807969448013	4.05011736589595	4.3994494086965	3.67429876950559	0	0	0	0	3.77080939026755	3.32329812047654	3.63300290783864	3.80290259050234	4.33485912382461	4.01617883638895	3.31287924865575	0	1.21038132189613	2.9519085121265	1.34381470317773	3.40948625237766	0	4.92663004310592	5.13473134901433	4.62202031896374	4.45560641894203	3.56912670307347	0	0	2.41280229299297	1.9835504195633	2.1837378297976	0
4.73149260314205	4.81339945233922	4.75877417702065	4.68394628555763	4.55877980224007	4.57606321930312	4.14258167732061	4.38490169422465	3.58305607175423	0	4.32429914628798	4.13019920198261	4.43744053538907	4.65054242759142	5.38662349355793	5.34147684586497	5.18862612155427	4.38167457016387	4.63114995517585	4.68319140618936	5.03253985703724	4.30733195695237	0	0	0	0	4.40385663536352	3.95624354416865	4.26602905762581	4.43595385948017	4.9679474422499	4.64925046332731	3.9458208278683	0	1.82245648210435	3.5846398538316	1.96155228886057	4.04246017619008	0	5.55972982844238	5.76783263638256	5.25511609355278	5.08869847839562	4.20214055911246	0	0	3.04461610687351	2.61317954934271	2.81465342110073	0
5.17784285890392	5.25975059769196	5.20512474790574	5.13029594251131	5.00512753032925	5.02241124793919	4.58891702329455	4.83124562935194	4.02933865262256	0	4.77064135985168	4.57653396703155	4.88378578046103	5.0968916228734	5.83297777987522	5.78783100674112	5.6349797464799	4.82801841954631	5.07749886568575	5.1295410530973	5.47889270071881	4.75367364388874	0	0	0	0	4.85020106146304	4.40256812775325	4.71236937321928	4.88229906962222	5.41429987096899	5.09559964003003	4.39214466214844	0	2.26459394774059	4.03092269990899	2.40484978675136	4.48879031431511	0	6.00608449118284	6.21418759174858	5.70146997491425	5.5350516359619	4.64847847910946	0	0	3.49071979258085	3.05885481813188	3.26058127718647	0
4.89808826978492	4.97999556031523	4.92536999999861	4.85054165512723	4.7253742148868	4.74265778105308	4.30916994716635	4.55149422516331	3.7496181656771	0	4.49089082315275	4.29678718363204	4.60403371619714	4.81713756812233	5.55322115979519	5.50807444986962	5.3552234596686	4.54826705856416	4.79774495442933	4.84978677077519	5.19913680756901	4.47392337255576	0	0	0	0	4.57044940987559	4.12282647483549	4.43261979290269	4.60254702295935	5.13454418691501	4.81584559464092	4.11240338681064	0	1.98696725869401	3.75120207931643	2.12663614081402	4.20904586243419	0	5.726327681427	5.93443063454175	5.42171355888744	5.25529558464852	4.36873010593076	0	0	3.21108946570287	2.7794404808536	2.98103958334781	0
5.29512990942106	5.37703776551388	5.32241183997623	5.24758291406721	5.12241424753651	5.13969800477798	4.70620210771076	4.9485318463987	4.14661677847758	0	4.88792734988213	4.6938189748417	5.00107217024476	5.21417853355133	5.9502653618743	5.90511857219921	5.75226724126614	4.94530462528624	5.19478573881241	5.24682802332851	5.59618009248796	4.87095956447455	0	0	0	0	4.96748734325235	4.51985179292383	4.82965511297011	4.9995854547999	5.53158720801992	5.21288654825801	4.50942822850611	0	2.38132242121637	4.14820086074167	2.52173268260397	4.60607471197274	0	6.123372122818	6.33147526197003	5.81875750351481	5.65233906912082	4.76576390295844	0	0	3.60797431896073	3.17605278389791	3.37781259776567	0
4.83101687711351	4.91292401000982	4.85829855148791	4.78347036856358	4.6583032701144	4.67558678302434	4.24210119647528	4.48442395249596	3.68255876470738	0	4.42382085554256	4.22971853587922	4.53696321141041	4.7500663633661	5.4861490529157	5.44100236521812	5.28815146998676	4.4811968010906	4.73067380013419	4.78271548599164	5.13206495632244	4.4068534982627	0	0	0	0	4.50337905020902	4.05575963120479	4.36555016160827	4.53547652436212	5.06747240919915	4.74877439317689	4.04533667595393	0	1.92064169035999	3.68414263135347	2.06010533796066	4.1419780345581	0	5.65925550784585	5.86735840910775	5.35464152376553	5.18822367778205	4.3016608991299	0	0	3.14406176252496	2.71248867749637	2.91404303243292	0
5.16337878374224	5.24528650574483	5.19066066679808	5.1158318786484	4.99066350286173	5.00794721480069	4.57445322946668	4.81678167345359	4.01487585449921	0	4.75617743643762	4.56207018416539	4.86932179984535	5.08242756772167	5.81851362866234	5.77336685789513	5.62051560774655	4.81355446526588	5.06303481590734	5.11507698942394	5.46442857672646	4.73920973041166	0	0	0	0	4.83573709630053	4.38810453700753	4.69790548561827	4.86783508966563	5.39983575480642	5.08113558522887	4.377681085542	0	2.25020974211075	4.01645989678071	2.39044351239436	4.47432661875674	0	5.9916203328674	6.19972342791171	5.68700583134232	5.52058750604698	4.6340146367115	0	0	3.47626037118416	3.04440348884675	3.24612517598307	0
5.08016879059665	5.16207640438138	5.10745063531803	5.03262195834735	4.90745381720608	4.92473749258361	4.49124505011003	4.73357244921241	3.9316740944849	0	4.67296842162607	4.47886207547983	4.78611241624879	4.99921770358267	5.7353031452051	5.69015638969758	5.53730520474645	4.73034525145562	4.9798249864107	5.03186707034494	5.38121826876347	4.6560007796649	0	0	0	0	4.75252781233231	4.30489766693762	4.61469670169717	4.78462571031831	5.31662549732303	4.99792572335003	4.29447430662892	0	2.16751432523368	3.93325810449973	2.30760598350461	4.39111907295186	0	5.90840980361897	6.11651286306596	5.60379539714723	5.43737715990039	4.55080614421892	0	0	3.39308038023029	2.96127566093846	3.16296658840182	0
4.97262499667912	5.05453243607012	4.99990677962431	4.92507828181915	4.79991051880975	4.81719413526843	4.383704179107	4.62602989438554	3.82414356797348	0	4.56542620429437	4.37132131836239	4.67856960462094	4.89167411755986	5.62775856114657	5.58261183023019	5.42976075034539	4.62280271343814	4.87228145621417	4.92432339578609	5.27367396751556	4.54845866557332	0	0	0	0	4.64498516125541	4.19735890582577	4.50715485644421	4.6770829055381	5.20908127742339	4.89038214096946	4.18693569241399	0	2.06079849288186	3.82572752599297	2.20066174634524	4.28357922290778	0	5.80086514576749	6.008968147849	5.49625089247516	5.32983279711928	4.44326476860071	0	0	3.28558493064229	2.85386424403316	3.05550562202134	0
5.16238208469973	5.24428980552494	5.18966396733849	5.11483518039842	4.98966680716462	5.00695051870581	4.57345655015774	4.81578498277655	4.01387924503174	0	4.75518074803912	4.56107350562533	4.86832510743456	5.08143087008272	5.81751692428538	5.77237015368419	5.61951890424493	4.81255777470233	5.06203811864528	5.11408029118725	5.46343187425882	4.73821304271017	0	0	0	0	4.83474040497368	4.38710787194335	4.69690879973181	4.86683839730108	5.39883905288799	5.0801388876145	4.37668442146958	0	2.24921864479841	4.01546328696219	2.38945086737981	4.47332994634069	0	5.99062362799224	6.19872672264926	5.68600912750131	5.51959080316391	4.63301795399571	0	0	3.4752639985684	3.04340768382308	3.2451290362517	0
5.06313894384114	5.14504653280494	5.0904207797701	5.01559212829951	4.89042404097663	4.90770770796841	4.47421561936526	4.71654277881312	3.91464613606374	0	4.65593879926158	4.46183266094415	4.76908270929972	4.98218788641619	5.7182731859913	5.67312643398376	5.52027526398638	4.71331558344877	4.9627951771898	5.01483724057739	5.3641883498012	4.63897117199431	0	0	0	0	4.73549812823402	4.28786853648961	4.5976671322897	4.76759600434384	5.2995955899388	4.98089590670193	4.27744519708852	0	2.15060241611864	3.91623013867804	2.29066152037709	4.37408978751806	0	5.89137983390247	6.09948288518481	5.58676544923225	5.4203472321803	4.53377664165342	0	0	3.37605741450483	2.94426465746394	3.14594853120227	0
5.06153876857701	5.14344635515815	5.08882060366195	5.01399195463922	4.88882387248258	4.90610753866938	4.47261548403566	4.71494262047814	3.91304614206801	0	4.65433864553764	4.46023252717052	4.76748254745617	4.98058771399243	5.71667299993185	5.67152624826028	5.51867507969838	4.71171542534344	4.96119500552877	5.01323706694401	5.36258816760565	4.6373710196809	0	0	0	0	4.73389796858401	4.28626842998667	4.59606698364932	4.76599584259385	5.29799540885468	4.97929573432794	4.27584509259257	0	2.14901356047985	3.91463014397191	2.28906954054892	4.37248966613743	0	5.88977964683482	6.0978826973334	5.58516526425742	5.41874704914405	4.53217649942947	0	0	3.3744578997728	2.94266629099938	3.14434948764835	0
5.04567843029937	5.12758599278361	5.07296025684837	4.99813163258189	4.87296360267376	4.89024726071943	4.4567555496334	4.69908245341238	3.89718763703379	0	4.63847852510547	4.4443726085045	4.75162234490681	4.96472740444072	5.70081255247629	5.65566580420261	5.50281465015826	4.69585526060033	4.94533470369087	4.99737674515879	5.3467277592275	4.62151091351399	0	0	0	0	4.71803778821885	4.27040878712076	4.58020691462936	4.75013564099066	5.28213501171684	4.96343542527949	4.25998547002432	0	2.13326768601231	3.8987716317531	2.27329207765702	4.35662987280711	0	5.8739191891829	6.082022231755	5.56930482777109	5.40288663226354	4.51631649530161	0	0	3.35860424169258	2.92682424548994	3.12850059469184	0
5.42378340618527	5.50569135928099	5.45106537110218	5.37623634553593	5.25106746867638	5.26835125869042	4.83485397863911	5.07718465393951	4.27526289502646	0	5.01657996969541	4.82247078242161	5.1297251206275	5.34283191467818	6.07891929813675	6.03377249478343	5.88092110540976	5.07395742347704	5.32343908888694	5.37548145370183	5.72483387144373	4.99961212686167	0	0	0	0	5.09614020433092	4.64850249022123	4.95830752581848	5.12823840137374	5.66024094172756	5.34153992735893	4.6380788440909	0	2.50951347019826	4.27684700621573	2.65005168714745	4.73472601499383	0	6.25202610012595	6.46012927118608	5.94741139562047	5.78099288230301	4.89441605457626	0	0	3.73660091867844	3.30463259994368	3.50642000433256	0
4.86006587919026	4.94197308335619	4.88734757881076	4.8125193226668	4.68735206968673	4.70463560667495	4.27114900405963	4.51347244819588	3.7116023451268	0	4.45286921332	4.2587662969232	4.56601181205621	4.77911528048249	5.51519837790096	5.47005168015363	5.31720074198447	4.5102452899211	4.75972269443607	4.81176443929004	5.16111416573064	4.4359018138496	0	0	0	0	4.53242758524305	4.0848065765713	4.39459836733064	4.56452512220952	5.09652158536256	4.77782330880481	4.0743835612909	0	1.94935364833106	3.71318623301919	2.0889100114487	4.17102542492019	0	5.68830486298834	5.89640778769403	5.38369081630766	5.21727291233718	4.33070891293036	0	0	3.17309101221522	2.74148361482957	2.94305819858866	0
4.94442250826823	5.02632989431673	4.9717042723177	4.89687582931459	4.77170818196577	4.78899178040274	4.35550258473554	4.59782778497948	3.79594513763534	0	4.53722419811885	4.34311975882525	4.65036741666642	4.86347169273853	5.59955583105186	5.55440910765729	5.40155805990961	4.59460060917361	4.84407904846863	4.89612094388391	5.24547132392541	4.5202566909761	0	0	0	0	4.61678302240908	4.16915795680731	4.47895296407727	4.64888071967808	5.18087865871559	4.8621797172622	4.15873478832678	0	2.03284894140844	3.79752907975145	2.17264248153442	4.25537794081782	0	5.77266239310139	5.98076537763624	5.46804818666275	5.3016301347077	4.41506301988186	0	0	3.25739722842693	2.82570223824254	3.02732846524049	0
4.70725931105539	4.78916608075993	4.73454085677503	4.65971304697955	4.53454673602183	4.5518301262286	4.11834971752582	4.36066896693615	3.55882882648357	0	4.30006657283311	4.10596729409644	4.4132076910475	4.62630923026757	5.36238984130493	5.31724320482132	5.16439252840281	4.35744185053728	4.60691678329873	4.65895816850895	5.00830633369712	4.28309943055516	0	0	0	0	4.37962386420313	3.93201254603624	4.24179665376695	4.41172101825984	4.94371395599044	4.62501726766367	3.92158989668827	0	1.79859765733267	3.56041258486626	1.93759074519279	4.01822868174059	0	5.5354961425524	5.74359892434369	5.23088247748639	5.06446492700703	4.17790836931461	0	0	3.02040484111328	2.58900652207287	2.79045785404144	0
5.46255913993721	5.5444671170636	5.48984111336661	5.41501206311213	5.28984313414746	5.30712693228031	4.87362930961936	5.11596021694893	4.31403680044723	0	5.05535548619872	4.86124609770838	5.16850071902344	5.3816076197831	6.11769514076618	6.07254833402434	5.9196969301731	5.11273298417017	5.36221478629923	5.41425717100665	5.76360967510338	5.03838762913867	0	0	0	0	5.13491578060336	4.68727753045428	4.99708299104991	5.16701399882609	5.69901673417784	5.38031563196197	4.676853864081	0	2.54817456492303	4.31562091880233	2.68874451680907	4.77350120528479	0	6.29080195292363	6.49890513188839	5.98618722731089	5.81976869444161	4.93319145509243	0	0	3.77536998892732	3.34339007872878	3.54518431933488	0
2.16142487663522	2.24281806089116	2.18852456259618	2.11422397871914	1.99016828443524	2.0072788104666	1.58103375281012	1.818466190692	1.05038177011013	0	1.75884770799508	1.56897986653906	1.8702547533461	2.08108624613872	2.81422357214183	2.76914969776263	2.61660976178263	1.81528813224616	2.06185784590783	2.11347489184928	2.46097612833684	1.7421810991999	0	0	0	0	1.83714007670111	1.40074308958551	1.70165993812862	1.86878810060728	2.39662393923347	2.07980498825801	1.39073828869049	0	0.0700032808185949	1.05182513186724	0.0941023223709341	1.48384911783619	0	2.98711145587198	3.1950443671879	2.68295105891728	2.51695295040705	1.63913368384136	0	0	0.597596181341978	0.320996459204514	0.437987726656687	0
4.14457731456196	4.22648019790876	4.17185748360712	4.09703366647599	3.97187578193711	3.98915785919126	3.55573285088634	3.7980145821425	2.99644235205893	0	3.73741970830576	3.54335296483827	3.85054758394206	4.06363186663749	4.79969023616127	4.75454414771736	4.60169581280261	3.79478784030476	4.04424066372689	4.09627883189171	4.44561303123019	3.72045486644878	0	0	0	0	3.8169673346765	3.36944268462213	3.67915807990736	3.84906106374212	4.38102246641585	4.06233998519927	3.35902330765496	0	1.2538401822783	2.99802495282755	1.3879911508615	3.45563456142502	0	4.97279489284864	5.18089639617889	4.66818464155063	4.50177025323087	3.61528025955482	0	0	2.45879833655736	2.02926067912247	2.22961622333605	0
1.0702129150344	1.1457238196076	1.09523958831383	1.02691943856351	0.915175615230193	0.930394669453717	0.576477933316525	0.766540215725635	0.246483213264718	0	0.716927999623697	0.567412791055206	0.810526057396884	0.996766252457354	1.69558033672758	1.65139143070309	1.50260905518904	0.763867112735291	0.979366818416242	1.02623555185214	1.35238568716108	0.703267944496946	0	0	0	0	0.782309165745572	0.447825763983962	0.670460494743658	0.809269648631239	1.29087549173949	0.995604598434687	0.441147743582752	0	0.00563571747822266	0.247170016316442	0.00777654534801767	0.505227915113553	0	1.86579993943793	2.07164531309272	1.5671572024061	1.40619824484721	0.621025216961209	0	0	0.0867060735364143	0.0341078236801915	0.05309677686448	0
3.38369070238864	3.46556808068217	3.41096183691073	3.33616422132331	3.21106162851252	3.22833509108404	2.79527341063578	3.03730912796947	2.23749012693737	0	2.97676357887113	2.78291015689932	3.08980459332394	3.30277565636487	4.03868804964833	3.99354555879632	3.84071259423328	3.03408484299663	3.28339261682904	3.33540967472939	3.68465221639578	2.95981382397529	0	0	0	0	3.0562478122129	2.60929124038224	2.91855632072266	3.08831907409671	3.6200735508271	3.30148430753245	2.59889329592057	0	0.595160358591267	2.23906516970386	0.704376639012311	2.69532419512775	0	4.21178191045904	4.41987502099223	3.90719406883193	3.74080043731161	2.85474711280346	0	0	1.70490430218761	1.2871651096109	1.48061725208173	0
1.11590431677642	1.19205833020488	1.14115674743166	1.07218791330677	0.959133492713123	0.974551741067038	0.613547269027397	0.808130448518586	0.268711535354259	0	0.757525788883429	0.604211598693129	0.852904587794801	1.0417139682701	1.74433804594257	1.70004751105522	1.55083565760773	0.805406768065307	1.02411893957474	1.07149699828351	1.39999966838195	0.743571541693283	0	0	0	0	0.824191393243315	0.480451736785716	0.710017659769	0.851626771097906	1.33817036746483	1.04053950099249	0.473503704074476	0	0.00631414649567592	0.26944315761488	0.00871011481972703	0.54000530471264	0	1.91486518293474	2.12095232484896	1.61558834598171	1.45405648059167	0.659342728377922	0	0	0.0961337448239999	0.0380673180022411	0.0591152562473444	0
0.902027405934329	0.974479607943752	0.925983317553726	0.860731295257849	0.755107213385238	0.769402867685307	0.446950288200501	0.617268139555641	0.174885133587239	0	0.572085691845123	0.43903231163723	0.657695616250526	0.832085572821017	1.51257159228321	1.46888388258966	1.32221188359034	0.614822130903991	0.815602264841778	0.86008050743263	1.17497761190396	0.559728198456203	0	0	0	0	0.631723178786376	0.336680060777628	0.530204297838842	0.65653631441247	1.11501462469538	0.830984005340398	0.331088472780893	0	0.00366622718089465	0.175410901997091	0.00506326140675021	0.385302492290822	0	1.68127029803904	1.88591550712491	1.38575649186875	1.22760137487513	0.486155731240785	0	0	0.0582074430115499	0.0224406053755594	0.0351929255201595	0
0.572560238252125	0.634020967679186	0.592708693989714	0.538253914973231	0.453182908636854	0.464457180497983	0.231808021691471	0.348757145032047	0.077164009568757	0	0.316350815848247	0.226728970226929	0.378543802425174	0.514789237114539	1.12621742782409	1.08461386964385	0.94658371067813	0.346978547826269	0.501415997041506	0.537717746145394	0.811233572242601	0.307655535056239	0	0	0	0	0.359323519409118	0.164125707110695	0.287181331588949	0.377679545375561	0.75726543327147	0.513892537247502	0.160872104059067	0	0.00144136824610794	0.0774222899591721	0.00199255280862436	0.193151065503861	0	1.28851478205758	1.4880249642125	1.00604556905168	0.859179532752278	0.257441130330551	0	0	0.023763658551712	0.00893857500777162	0.0141423745580152	0
0.401028419702019	0.452228617300242	0.4176792432325	0.372992869704998	0.30530570795887	0.314118271701005	0.143359620648321	0.226167330050466	0.0444677640994359	0	0.20257555046639	0.13991360853242	0.248267422932288	0.354054977813085	0.895457044620949	0.856320976205643	0.728252949400923	0.224860157807336	0.343351044804266	0.372557946116446	0.605933098791121	0.196327569401173	0	0	0	0	0.233962174017885	0.0985213245239345	0.181756063123236	0.247620710009438	0.558262395201799	0.353335207555232	0.0964258061609664	0	0.000799828412484992	0.044622197266178	0.00110599802353454	0.117460985546525	0	1.05001077223663	1.24312279642336	0.783061446178788	0.648839036766484	0.160947227941204	0	0	0.0133371985004734	0.00497913914794944	0.00789874912919173	0
1.04044136774728	1.11549474399906	1.06530756202152	0.997448144019462	0.886631599580309	0.901710026856883	0.552730250397172	0.739659319813666	0.232644703227254	0	0.690739659382024	0.543850854973851	0.783093145405054	0.967522344406467	1.66361685066043	1.61950102002151	1.47102713272193	0.737021576265615	0.950261426944238	0.996769242765315	1.32124289649769	0.677284384381149	0	0	0	0	0.755223995195893	0.42710440339633	0.644995454331036	0.781851750353408	1.25996101771093	0.966369767760351	0.420608615139197	0	0.00523005326614867	0.233302419999207	0.00721805852726864	0.483047748847214	0	1.83361514422495	2.03928634621581	1.5354284261562	1.37488049803867	0.596417992468892	0	0	0.0809766814093646	0.0317258793382714	0.0494623524389246	0
[truncated: 34 more columns]
