# Supplementary material for: Single-cell transcriptomic evidence for dense intracortical neuropeptide networks
Source: eLife. 2019 Nov 11;8:e47889. doi: 10.7554/eLife.47889 (PMC6881117; doi:10.7554/eLife.47889)
Supplement: Figure 6—source data 2. [file elife-47889-fig6-data2.zip › ALM_Types/14_ALM_Pdyn-Oprd1.csv]

2.38614385140911	2.2742917408802	2.10462975049356	2.40239495317397	1.93427796595558	1.78468237685768	1.2207858696381	1.99444446776511	0.827377046618178	2.18944640096185	2.3596182864148	2.38064570410251	2.51611026078595	2.2876458687881	0.365259159483848	1.28463104740834	0.98077550945644	0	0	1.64913822182492	1.9054885135836	0	0	0	0	0	0	0	0	0	0	0	0	0	0	0	0	0	0	0	0	0	0	0	0	0	0	0	0	0
2.45234880330997	2.34042224083224	2.17060348597747	2.46860921287184	2.00001876687232	1.85012777933184	1.2835218202033	2.06027815918463	0.884567212546643	2.25550614349217	2.42580727688301	2.44684742721991	2.58238075223824	2.35378629866896	0.404293878093986	1.34787778168998	1.0407443487936	0	0	1.71421201217834	1.97118009567411	0	0	0	0	0	0	0	0	0	0	0	0	0	0	0	0	0	0	0	0	0	0	0	0	0	0	0	0	0
0.0459689868297612	0.0359083396303664	0.0245563644209425	0.0476358024335449	0.0166773659599331	0.0118266898849202	0.00311590270880637	0.0191302190037133	0.00114322155772795	0.0297155756126474	0.0433660855479616	0.045417629209887	0.0609862553547647	0.0369889406238614	0.000263837624197717	0.00363873558392197	0.00171107730932383	0	0	0.00863490798448785	0.0156142934434066	0	0	0	0	0	0	0	0	0	0	0	0	0	0	0	0	0	0	0	0	0	0	0	0	0	0	0	0	0
0	0	0	0	0	0	0	0	0	0	0	0	0	0	0	0	0	0	0	0	0	0	0	0	0	0	0	0	0	0	0	0	0	0	0	0	0	0	0	0	0	0	0	0	0	0	0	0	0	0
0	0	0	0	0	0	0	0	0	0	0	0	0	0	0	0	0	0	0	0	0	0	0	0	0	0	0	0	0	0	0	0	0	0	0	0	0	0	0	0	0	0	0	0	0	0	0	0	0	0
0	0	0	0	0	0	0	0	0	0	0	0	0	0	0	0	0	0	0	0	0	0	0	0	0	0	0	0	0	0	0	0	0	0	0	0	0	0	0	0	0	0	0	0	0	0	0	0	0	0
0	0	0	0	0	0	0	0	0	0	0	0	0	0	0	0	0	0	0	0	0	0	0	0	0	0	0	0	0	0	0	0	0	0	0	0	0	0	0	0	0	0	0	0	0	0	0	0	0	0
0	0	0	0	0	0	0	0	0	0	0	0	0	0	0	0	0	0	0	0	0	0	0	0	0	0	0	0	0	0	0	0	0	0	0	0	0	0	0	0	0	0	0	0	0	0	0	0	0	0
0.119542957214239	0.0950388260805918	0.0663606845152046	0.123525568739956	0.0457539443399077	0.0327583021584085	0.00878529264599317	0.0522341877118608	0.00323665434336283	0.0795362785734584	0.113280803073482	0.118220875963524	0.154688440288315	0.0977103088342722	0.000748355464084105	0.0102482671589952	0.00483857448163423	0	0	0.0240715722280369	0.0429265830322308	0	0	0	0	0	0	0	0	0	0	0	0	0	0	0	0	0	0	0	0	0	0	0	0	0	0	0	0	0
0.0104058071642041	0.00805519931523308	0.00545265283003886	0.0107992888988968	0.00367696897940098	0.00259614041486563	0.000678641366292238	0.00422709319279411	0.000248550580577076	0.0066289520693497	0.00979364985321933	0.0102759030867364	0.013992767741777	0.0083056778947179	5.73161375589976e-05	0.000792887467728318	0.000372199906810234	0	0	0.00189005252769615	0.00343929172906787	0	0	0	0	0	0	0	0	0	0	0	0	0	0	0	0	0	0	0	0	0	0	0	0	0	0	0	0	0
0	0	0	0	0	0	0	0	0	0	0	0	0	0	0	0	0	0	0	0	0	0	0	0	0	0	0	0	0	0	0	0	0	0	0	0	0	0	0	0	0	0	0	0	0	0	0	0	0	0
0	0	0	0	0	0	0	0	0	0	0	0	0	0	0	0	0	0	0	0	0	0	0	0	0	0	0	0	0	0	0	0	0	0	0	0	0	0	0	0	0	0	0	0	0	0	0	0	0	0
0	0	0	0	0	0	0	0	0	0	0	0	0	0	0	0	0	0	0	0	0	0	0	0	0	0	0	0	0	0	0	0	0	0	0	0	0	0	0	0	0	0	0	0	0	0	0	0	0	0
0	0	0	0	0	0	0	0	0	0	0	0	0	0	0	0	0	0	0	0	0	0	0	0	0	0	0	0	0	0	0	0	0	0	0	0	0	0	0	0	0	0	0	0	0	0	0	0	0	0
0.741220166745623	0.651512713252916	0.525073154684991	0.754621397503476	0.411891609761214	0.325375364343965	0.110894227412412	0.450156785358211	0.0439476359696728	0.586712368495427	0.719538435297643	0.736706244886744	0.850708723199269	0.66197799040781	0.010533764491771	0.127079525524853	0.064267029639634	0	0	0.257994424320104	0.394272271905523	0	0	0	0	0	0	0	0	0	0	0	0	0	0	0	0	0	0	0	0	0	0	0	0	0	0	0	0	0
0	0	0	0	0	0	0	0	0	0	0	0	0	0	0	0	0	0	0	0	0	0	0	0	0	0	0	0	0	0	0	0	0	0	0	0	0	0	0	0	0	0	0	0	0	0	0	0	0	0
0	0	0	0	0	0	0	0	0	0	0	0	0	0	0	0	0	0	0	0	0	0	0	0	0	0	0	0	0	0	0	0	0	0	0	0	0	0	0	0	0	0	0	0	0	0	0	0	0	0
0	0	0	0	0	0	0	0	0	0	0	0	0	0	0	0	0	0	0	0	0	0	0	0	0	0	0	0	0	0	0	0	0	0	0	0	0	0	0	0	0	0	0	0	0	0	0	0	0	0
0	0	0	0	0	0	0	0	0	0	0	0	0	0	0	0	0	0	0	0	0	0	0	0	0	0	0	0	0	0	0	0	0	0	0	0	0	0	0	0	0	0	0	0	0	0	0	0	0	0
0	0	0	0	0	0	0	0	0	0	0	0	0	0	0	0	0	0	0	0	0	0	0	0	0	0	0	0	0	0	0	0	0	0	0	0	0	0	0	0	0	0	0	0	0	0	0	0	0	0
0	0	0	0	0	0	0	0	0	0	0	0	0	0	0	0	0	0	0	0	0	0	0	0	0	0	0	0	0	0	0	0	0	0	0	0	0	0	0	0	0	0	0	0	0	0	0	0	0	0
0	0	0	0	0	0	0	0	0	0	0	0	0	0	0	0	0	0	0	0	0	0	0	0	0	0	0	0	0	0	0	0	0	0	0	0	0	0	0	0	0	0	0	0	0	0	0	0	0	0
0	0	0	0	0	0	0	0	0	0	0	0	0	0	0	0	0	0	0	0	0	0	0	0	0	0	0	0	0	0	0	0	0	0	0	0	0	0	0	0	0	0	0	0	0	0	0	0	0	0
0.815097056233381	0.721920344984974	0.589126976013271	0.828955671679668	0.468334925374984	0.374378220455677	0.13251794667434	0.509413396466848	0.053314649559257	0.654106216772804	0.792643684799756	0.810425757588219	0.927928720386281	0.732829774785613	0.0128850063609458	0.15134783486531	0.0775935477503437	0	0	0.299967511467991	0.449327765009279	0	0	0	0	0	0	0	0	0	0	0	0	0	0	0	0	0	0	0	0	0	0	0	0	0	0	0	0	0
1.85489601182201	1.74430476452871	1.5772850117568	1.87098921064276	1.41082810638546	1.26611918127636	0.744511625249552	1.46944582898864	0.425961668277835	1.660654137458	1.82864108452161	1.84945262529805	1.9837492744799	1.75749095037719	0.141211779251808	0.800712708891104	0.543582973251151	0	0	1.13664075812755	1.38285692101158	0	0	0	0	0	0	0	0	0	0	0	0	0	0	0	0	0	0	0	0	0	0	0	0	0	0	0	0	0
0	0	0	0	0	0	0	0	0	0	0	0	0	0	0	0	0	0	0	0	0	0	0	0	0	0	0	0	0	0	0	0	0	0	0	0	0	0	0	0	0	0	0	0	0	0	0	0	0	0
0	0	0	0	0	0	0	0	0	0	0	0	0	0	0	0	0	0	0	0	0	0	0	0	0	0	0	0	0	0	0	0	0	0	0	0	0	0	0	0	0	0	0	0	0	0	0	0	0	0
0	0	0	0	0	0	0	0	0	0	0	0	0	0	0	0	0	0	0	0	0	0	0	0	0	0	0	0	0	0	0	0	0	0	0	0	0	0	0	0	0	0	0	0	0	0	0	0	0	0
0	0	0	0	0	0	0	0	0	0	0	0	0	0	0	0	0	0	0	0	0	0	0	0	0	0	0	0	0	0	0	0	0	0	0	0	0	0	0	0	0	0	0	0	0	0	0	0	0	0
0	0	0	0	0	0	0	0	0	0	0	0	0	0	0	0	0	0	0	0	0	0	0	0	0	0	0	0	0	0	0	0	0	0	0	0	0	0	0	0	0	0	0	0	0	0	0	0	0	0
0	0	0	0	0	0	0	0	0	0	0	0	0	0	0	0	0	0	0	0	0	0	0	0	0	0	0	0	0	0	0	0	0	0	0	0	0	0	0	0	0	0	0	0	0	0	0	0	0	0
0	0	0	0	0	0	0	0	0	0	0	0	0	0	0	0	0	0	0	0	0	0	0	0	0	0	0	0	0	0	0	0	0	0	0	0	0	0	0	0	0	0	0	0	0	0	0	0	0	0
0.0238602869480958	0.0185345163995055	0.0125949283672318	0.0247482484889685	0.00851600963677698	0.00602259248614454	0.00157892445423646	0.00978201345262044	0.000578656801159436	0.0152851581297202	0.0224768307228606	0.0235669131044522	0.0319178403447814	0.0191037666402413	0.000133478154449674	0.00184440753042162	0.000866364161059484	0	0	0.00438928832484932	0.00796839521330481	0	0	0	0	0	0	0	0	0	0	0	0	0	0	0	0	0	0	0	0	0	0	0	0	0	0	0	0	0
0	0	0	0	0	0	0	0	0	0	0	0	0	0	0	0	0	0	0	0	0	0	0	0	0	0	0	0	0	0	0	0	0	0	0	0	0	0	0	0	0	0	0	0	0	0	0	0	0	0
0	0	0	0	0	0	0	0	0	0	0	0	0	0	0	0	0	0	0	0	0	0	0	0	0	0	0	0	0	0	0	0	0	0	0	0	0	0	0	0	0	0	0	0	0	0	0	0	0	0
0	0	0	0	0	0	0	0	0	0	0	0	0	0	0	0	0	0	0	0	0	0	0	0	0	0	0	0	0	0	0	0	0	0	0	0	0	0	0	0	0	0	0	0	0	0	0	0	0	0
0	0	0	0	0	0	0	0	0	0	0	0	0	0	0	0	0	0	0	0	0	0	0	0	0	0	0	0	0	0	0	0	0	0	0	0	0	0	0	0	0	0	0	0	0	0	0	0	0	0
0	0	0	0	0	0	0	0	0	0	0	0	0	0	0	0	0	0	0	0	0	0	0	0	0	0	0	0	0	0	0	0	0	0	0	0	0	0	0	0	0	0	0	0	0	0	0	0	0	0
0	0	0	0	0	0	0	0	0	0	0	0	0	0	0	0	0	0	0	0	0	0	0	0	0	0	0	0	0	0	0	0	0	0	0	0	0	0	0	0	0	0	0	0	0	0	0	0	0	0
0	0	0	0	0	0	0	0	0	0	0	0	0	0	0	0	0	0	0	0	0	0	0	0	0	0	0	0	0	0	0	0	0	0	0	0	0	0	0	0	0	0	0	0	0	0	0	0	0	0
0	0	0	0	0	0	0	0	0	0	0	0	0	0	0	0	0	0	0	0	0	0	0	0	0	0	0	0	0	0	0	0	0	0	0	0	0	0	0	0	0	0	0	0	0	0	0	0	0	0
0	0	0	0	0	0	0	0	0	0	0	0	0	0	0	0	0	0	0	0	0	0	0	0	0	0	0	0	0	0	0	0	0	0	0	0	0	0	0	0	0	0	0	0	0	0	0	0	0	0
0	0	0	0	0	0	0	0	0	0	0	0	0	0	0	0	0	0	0	0	0	0	0	0	0	0	0	0	0	0	0	0	0	0	0	0	0	0	0	0	0	0	0	0	0	0	0	0	0	0
0.0222235045103597	0.0172558453812961	0.0117205019267301	0.0230521558925929	0.00792218985956317	0.00560151805920188	0.00146800690373967	0.00910083695146575	0.000537963324397541	0.0142269979140062	0.0209326801050834	0.0219497510485807	0.0297469895698878	0.0177866227414711	0.000124086959937519	0.00171487690650457	0.000805456698598989	0	0	0.00408187145385584	0.00741243540724922	0	0	0	0	0	0	0	0	0	0	0	0	0	0	0	0	0	0	0	0	0	0	0	0	0	0	0	0	0
0	0	0	0	0	0	0	0	0	0	0	0	0	0	0	0	0	0	0	0	0	0	0	0	0	0	0	0	0	0	0	0	0	0	0	0	0	0	0	0	0	0	0	0	0	0	0	0	0	0
0	0	0	0	0	0	0	0	0	0	0	0	0	0	0	0	0	0	0	0	0	0	0	0	0	0	0	0	0	0	0	0	0	0	0	0	0	0	0	0	0	0	0	0	0	0	0	0	0	0
0	0	0	0	0	0	0	0	0	0	0	0	0	0	0	0	0	0	0	0	0	0	0	0	0	0	0	0	0	0	0	0	0	0	0	0	0	0	0	0	0	0	0	0	0	0	0	0	0	0
0	0	0	0	0	0	0	0	0	0	0	0	0	0	0	0	0	0	0	0	0	0	0	0	0	0	0	0	0	0	0	0	0	0	0	0	0	0	0	0	0	0	0	0	0	0	0	0	0	0
0	0	0	0	0	0	0	0	0	0	0	0	0	0	0	0	0	0	0	0	0	0	0	0	0	0	0	0	0	0	0	0	0	0	0	0	0	0	0	0	0	0	0	0	0	0	0	0	0	0
0	0	0	0	0	0	0	0	0	0	0	0	0	0	0	0	0	0	0	0	0	0	0	0	0	0	0	0	0	0	0	0	0	0	0	0	0	0	0	0	0	0	0	0	0	0	0	0	0	0
0	0	0	0	0	0	0	0	0	0	0	0	0	0	0	0	0	0	0	0	0	0	0	0	0	0	0	0	0	0	0	0	0	0	0	0	0	0	0	0	0	0	0	0	0	0	0	0	0	0
0	0	0	0	0	0	0	0	0	0	0	0	0	0	0	0	0	0	0	0	0	0	0	0	0	0	0	0	0	0	0	0	0	0	0	0	0	0	0	0	0	0	0	0	0	0	0	0	0	0
0	0	0	0	0	0	0	0	0	0	0	0	0	0	0	0	0	0	0	0	0	0	0	0	0	0	0	0	0	0	0	0	0	0	0	0	0	0	0	0	0	0	0	0	0	0	0	0	0	0
0	0	0	0	0	0	0	0	0	0	0	0	0	0	0	0	0	0	0	0	0	0	0	0	0	0	0	0	0	0	0	0	0	0	0	0	0	0	0	0	0	0	0	0	0	0	0	0	0	0
0	0	0	0	0	0	0	0	0	0	0	0	0	0	0	0	0	0	0	0	0	0	0	0	0	0	0	0	0	0	0	0	0	0	0	0	0	0	0	0	0	0	0	0	0	0	0	0	0	0
1.91562525569206	1.80480113448307	1.63729516124938	1.93174765709745	1.47012591670058	1.32453062228077	0.795586088600419	1.52902627236971	0.465427240723403	1.72093035922902	1.88932029675623	1.91017174372493	2.04468456842879	1.81801830641436	0.159183925859257	0.853069975388774	0.588386116110182	0	0	1.19396327382023	1.44200574012434	0	0	0	0	0	0	0	0	0	0	0	0	0	0	0	0	0	0	0	0	0	0	0	0	0	0	0	0	0
1.24228740420368	1.13718881254983	0.981408890195902	1.25768668209381	0.830889232328121	0.705193555012081	0.314316409382016	0.883256497707378	0.142642928928042	1.05866491964189	1.21721866519993	1.23708435210607	1.36621957790783	1.14964831186258	0.0372832370869719	0.350461224937471	0.199294084037575	0	0	0.597939058373368	0.806175531651048	0	0	0	0	0	0	0	0	0	0	0	0	0	0	0	0	0	0	0	0	0	0	0	0	0	0	0	0	0
0.893846005492085	0.797543005332406	0.658898673715317	0.908113263092132	0.530876776081899	0.429606794049147	0.158532221400236	0.574656674402604	0.0649351081533736	0.726974099368	0.87070137515673	0.889033912794115	1.0096458446626	0.808855336581259	0.0158550084827649	0.180354526289684	0.0939610130841398	0	0	0.348052494778031	0.510524264270176	0	0	0	0	0	0	0	0	0	0	0	0	0	0	0	0	0	0	0	0	0	0	0	0	0	0	0	0	0
2.46436892202016	2.35243001660182	2.18258526464237	2.48063087449222	2.01196189651895	1.8620218610416	1.29496420464465	2.07223670432619	0.895074725095688	2.2675021865281	2.43782474965105	2.45886701070068	2.59441173431502	2.36579572080425	0.411641136323928	1.35940557144276	1.05172201560134	0	0	1.72604433615781	1.9831150557308	0	0	0	0	0	0	0	0	0	0	0	0	0	0	0	0	0	0	0	0	0	0	0	0	0	0	0	0	0
3.12989472232178	3.01761086437069	2.84703863246132	3.14619977510345	2.67533140620071	2.52401184376728	1.94403181007796	2.73603885609798	1.51606334144397	2.93235487213345	3.10327662676416	3.1243778586411	3.26024090234035	3.03102259654442	0.920895896460545	2.01094719327778	1.68706617505598	0	0	2.38629083646592	2.64625510149068	0	0	0	0	0	0	0	0	0	0	0	0	0	0	0	0	0	0	0	0	0	0	0	0	0	0	0	0	0
2.58965334865402	2.47760421141262	2.30752718376627	2.60592907829724	2.13655824369754	1.98617921594442	1.41505539451143	2.19697092251588	1.00661353812517	2.39257157027693	2.56308554863401	2.58414665797509	2.71979315331871	2.4909846207081	0.492807042880483	1.48026882676992	1.16758523605774	0	0	1.84964824019027	2.10763831710714	0	0	0	0	0	0	0	0	0	0	0	0	0	0	0	0	0	0	0	0	0	0	0	0	0	0	0	0	0
1.86748350352587	1.75684128753663	1.58971518536663	1.8835830953704	1.42310264029896	1.27820032989863	0.755003823733483	1.48178209180772	0.43398243581704	1.67314249665564	1.84121762409059	1.86203790042038	1.99638188179858	1.77003425402217	0.144792391968347	0.811481205257474	0.552733606315007	0	0	1.14848475055091	1.39509892691142	0	0	0	0	0	0	0	0	0	0	0	0	0	0	0	0	0	0	0	0	0	0	0	0	0	0	0	0	0
0	0	0	0	0	0	0	0	0	0	0	0	0	0	0	0	0	0	0	0	0	0	0	0	0	0	0	0	0	0	0	0	0	0	0	0	0	0	0	0	0	0	0	0	0	0	0	0	0	0
0.933705233780951	0.836016040482159	0.694738275917886	0.948152621539732	0.563390199486905	0.458672058463443	0.172926774063853	0.608422395280511	0.0715309422076031	0.76421365654203	0.9102553386826	0.928831022232729	1.05080791665634	0.847507827648967	0.0175672381854907	0.19632116903859	0.103173037133851	0	0	0.373665764949023	0.542409755015982	0	0	0	0	0	0	0	0	0	0	0	0	0	0	0	0	0	0	0	0	0	0	0	0	0	0	0	0	0
3.62388239621705	3.51153393858028	3.34082527070588	3.64019551616643	3.16891426699832	3.01733446241676	2.43486826763005	3.22970313090455	2.00118201096767	3.42621643443691	3.597250462101	3.61836273365214	3.75428533796207	3.52495429399137	1.37816809672958	2.50226648767509	2.1751636616622	0	0	2.8792831449785	3.13979474294716	0	0	0	0	0	0	0	0	0	0	0	0	0	0	0	0	0	0	0	0	0	0	0	0	0	0	0	0	0
3.31060890169906	3.19829267757835	3.02765209549735	3.32691799651616	2.8558428030329	2.7043929276237	2.12316994535387	2.91659102797502	1.69235638739018	3.11300586846433	3.2839838724515	3.30509063565277	3.44098352284284	3.21170873008561	1.08360185802358	2.19032644294172	1.86483908940579	0	0	2.56650657782852	2.82674485408285	0	0	0	0	0	0	0	0	0	0	0	0	0	0	0	0	0	0	0	0	0	0	0	0	0	0	0	0	0
4.18974647829377	4.07737581433315	3.90662023162182	4.20606237104303	3.73463912015595	3.58296971733744	2.99964391659555	3.79545599910752	2.56395534047776	3.99203716117294	4.16310978750785	4.18422585369651	4.32016892837909	4.09079913426307	1.93065981817364	3.06720959922299	2.73898458756172	0	0	3.44480457409623	3.70550472120351	0	0	0	0	0	0	0	0	0	0	0	0	0	0	0	0	0	0	0	0	0	0	0	0	0	0	0	0	0
3.5592677657316	3.4469241993963	3.276225864269	3.57558027490559	3.10433029888978	2.95277022018072	2.37049302342332	3.16511299400807	1.93724524376929	3.36161135338172	3.53263687937459	3.55374831507618	3.68966641019777	3.46034390184189	1.31644450587161	2.43785445993872	2.11099779443926	0	0	2.81474395537563	3.07521405002814	0	0	0	0	0	0	0	0	0	0	0	0	0	0	0	0	0	0	0	0	0	0	0	0	0	0	0	0	0
3.3074976389582	3.19518186578137	3.02454223610271	3.32380667746169	2.85273436612043	2.70128630734382	2.12008067948154	2.91348202274701	1.68930703030708	3.1098954860564	3.28087270631196	3.30197939244978	3.43787186387141	3.20859785809337	1.08074668558726	2.18723380673076	1.861768941665	0	0	2.56340226328521	2.82363671886544	0	0	0	0	0	0	0	0	0	0	0	0	0	0	0	0	0	0	0	0	0	0	0	0	0	0	0	0	0
2.3996745653223	2.2878063033476	2.1181103119025	2.41592768645312	1.94770802332089	1.79804841748988	1.23356632547422	2.0078946627754	0.838967813284917	2.20294561547562	2.3731455375065	2.39417571752538	2.52965519450308	2.30116258530762	0.373037906645626	1.29752167825793	0.992960869266691	0	0	1.66242377764635	1.91890790221296	0	0	0	0	0	0	0	0	0	0	0	0	0	0	0	0	0	0	0	0	0	0	0	0	0	0	0	0	0
1.96294613029636	1.85196175530769	1.68412071798634	1.97908861742694	1.51645944033318	1.37024999562031	0.83613913811609	1.57555518208138	0.497493211954585	1.76793935010274	1.93660675398163	1.95748565345218	2.09214711691514	1.86520025889221	0.174443200123767	0.894537085815195	0.624403114346785	0	0	1.23892523636067	1.48823617855694	0	0	0	0	0	0	0	0	0	0	0	0	0	0	0	0	0	0	0	0	0	0	0	0	0	0	0	0	0
2.12145532424479	2.01004497722192	1.84131144132345	2.13765116089422	1.67233496520498	1.52447619297	0.976141255602435	1.73195362685469	0.612668718364589	1.92561899305437	2.09502451125445	2.11597634594507	2.2510324171574	2.02334021585302	0.234126523556502	1.0371024508025	0.751373499893068	0	0	1.39110547418516	1.64383546334137	0	0	0	0	0	0	0	0	0	0	0	0	0	0	0	0	0	0	0	0	0	0	0	0	0	0	0	0	0
0.0803442576703643	0.0632903840738822	0.0437076045928189	0.0831434939645545	0.0298920065754644	0.0212909470336821	0.00565465801128856	0.0342133165036704	0.00207853064117798	0.0526535765089629	0.0759582767296727	0.0794167016995382	0.105307361273279	0.0651353777274505	0.000480089884489814	0.00660025626082731	0.00310930868004578	0	0	0.0155904181153477	0.0280133396637113	0	0	0	0	0	0	0	0	0	0	0	0	0	0	0	0	0	0	0	0	0	0	0	0	0	0	0	0	0
0.0363693737748642	0.0283413619124237	0.0193283747885453	0.0377030459825788	0.0131014955325464	0.0092797674003886	0.00243959461608312	0.0150374775362599	0.000894643489737067	0.0234185510585476	0.0342887590646059	0.0359284403157206	0.0484218400079175	0.0292018358241415	0.000206424242622639	0.00284931825715229	0.00133921693984207	0	0	0.00676999255245825	0.0122631526141805	0	0	0	0	0	0	0	0	0	0	0	0	0	0	0	0	0	0	0	0	0	0	0	0	0	0	0	0	0
0	0	0	0	0	0	0	0	0	0	0	0	0	0	0	0	0	0	0	0	0	0	0	0	0	0	0	0	0	0	0	0	0	0	0	0	0	0	0	0	0	0	0	0	0	0	0	0	0	0
0	0	0	0	0	0	0	0	0	0	0	0	0	0	0	0	0	0	0	0	0	0	0	0	0	0	0	0	0	0	0	0	0	0	0	0	0	0	0	0	0	0	0	0	0	0	0	0	0	0
0	0	0	0	0	0	0	0	0	0	0	0	0	0	0	0	0	0	0	0	0	0	0	0	0	0	0	0	0	0	0	0	0	0	0	0	0	0	0	0	0	0	0	0	0	0	0	0	0	0
0	0	0	0	0	0	0	0	0	0	0	0	0	0	0	0	0	0	0	0	0	0	0	0	0	0	0	0	0	0	0	0	0	0	0	0	0	0	0	0	0	0	0	0	0	0	0	0	0	0
0.019197420629386	0.0148946192200845	0.0101079050634951	0.0199158074557461	0.00682808806210627	0.00482613510686267	0.00126396614001286	0.00784542274120522	0.0004631219494228	0.0122743868293995	0.0180787235713281	0.0189601342881113	0.0257264553885865	0.0153540441601848	0.000106816919261491	0.00147658156044292	0.0006934313856571	0	0	0.00351599253109119	0.00638821692870737	0	0	0	0	0	0	0	0	0	0	0	0	0	0	0	0	0	0	0	0	0	0	0	0	0	0	0	0	0
0	0	0	0	0	0	0	0	0	0	0	0	0	0	0	0	0	0	0	0	0	0	0	0	0	0	0	0	0	0	0	0	0	0	0	0	0	0	0	0	0	0	0	0	0	0	0	0	0	0
0	0	0	0	0	0	0	0	0	0	0	0	0	0	0	0	0	0	0	0	0	0	0	0	0	0	0	0	0	0	0	0	0	0	0	0	0	0	0	0	0	0	0	0	0	0	0	0	0	0
0	0	0	0	0	0	0	0	0	0	0	0	0	0	0	0	0	0	0	0	0	0	0	0	0	0	0	0	0	0	0	0	0	0	0	0	0	0	0	0	0	0	0	0	0	0	0	0	0	0
0	0	0	0	0	0	0	0	0	0	0	0	0	0	0	0	0	0	0	0	0	0	0	0	0	0	0	0	0	0	0	0	0	0	0	0	0	0	0	0	0	0	0	0	0	0	0	0	0	0
0	0	0	0	0	0	0	0	0	0	0	0	0	0	0	0	0	0	0	0	0	0	0	0	0	0	0	0	0	0	0	0	0	0	0	0	0	0	0	0	0	0	0	0	0	0	0	0	0	0
[truncated: 34 more columns]
