# Supplementary material for: Single-cell transcriptomic evidence for dense intracortical neuropeptide networks
Source: eLife. 2019 Nov 11;8:e47889. doi: 10.7554/eLife.47889 (PMC6881117; doi:10.7554/eLife.47889)
Supplement: Figure 6—source data 2. [file elife-47889-fig6-data2.zip › ALM_Types/8_ALM_Penk-Oprd1.csv]

2.62848340424804	2.51640606826881	2.34626959203853	2.64476265763946	2.17521213242897	2.02472052748938	1.45254713068408	2.23566013802888	1.04185684734575	2.43134660675896	2.6019095607236	2.62297549113303	2.75864801339327	2.52979023983842	0.519594287250003	1.51796080396024	1.20397242392681	0	0	1.88804741832587	2.1462734732999	0	0	0	0	0	0	0	0	0	0	0	0	0	0	0	0	0	0	0	0	0	0	0	0	0	0	0	0	0
3.56587446935942	3.45353036884873	3.28283090530742	3.58218704523612	3.11093365399073	2.95937142120207	2.37707359014004	3.17171702276304	1.94377796952411	3.36821701412835	3.53924346857697	3.56035499556141	3.69627358313264	3.46695014260388	1.32273641412581	2.44443904195695	2.11755551126897	0	0	2.82134242075688	3.08181704746999	0	0	0	0	0	0	0	0	0	0	0	0	0	0	0	0	0	0	0	0	0	0	0	0	0	0	0	0	0
1.88589874290223	1.77518456227782	1.60790823573658	1.90200735986189	1.44107568096133	1.29589973896743	0.770443742118969	1.49984241420449	0.445867796225884	1.69141774836214	1.85961740145052	1.88045001054486	2.01486080463037	1.78838710377684	0.150165626004134	0.827315460150203	0.566250127816595	0	0	1.16584819205577	1.41302596246034	0	0	0	0	0	0	0	0	0	0	0	0	0	0	0	0	0	0	0	0	0	0	0	0	0	0	0	0	0
1.07512643586161	0.973404113120617	0.8243232914217	1.09009423438242	0.682844710079141	0.56728367290526	0.231009420462384	0.731727938462348	0.099352503515958	0.897970177338394	1.05079268519754	1.07007256305928	1.19597433788665	0.98542087091062	0.0250038165576957	0.260194188952627	0.141444199996999	0	0	0.471054344357013	0.659916111018298	0	0	0	0	0	0	0	0	0	0	0	0	0	0	0	0	0	0	0	0	0	0	0	0	0	0	0	0	0
0.349856060034095	0.291308509311236	0.21616653721184	0.358957726539826	0.15656862062031	0.115973587439456	0.0333581888589726	0.175895143410697	0.0125105780685086	0.251690215632648	0.335322844710958	0.346810704606757	0.426778154653857	0.297920631803451	0.00291645413432318	0.0387351430216341	0.0186052352201887	0	0	0.087305949441298	0.147953002591183	0	0	0	0	0	0	0	0	0	0	0	0	0	0	0	0	0	0	0	0	0	0	0	0	0	0	0	0	0
0.0772562644782088	0.0608126971387383	0.041959805650064	0.0799575145943116	0.0286785261238175	0.0204184568198332	0.00541891906178087	0.0328309499691055	0.00199153600550652	0.0505684106539343	0.0730250437531047	0.0763613119016891	0.101366703532186	0.0625905440451095	0.000459960801339288	0.00632538225246313	0.00297931971018958	0	0	0.0149475251459769	0.0268737866005493	0	0	0	0	0	0	0	0	0	0	0	0	0	0	0	0	0	0	0	0	0	0	0	0	0	0	0	0	0
0.0290382971825276	0.022586556247218	0.0153713081385052	0.0301123702359888	0.0104039797463444	0.00736245396938389	0.00193239214795128	0.0119468141712115	0.00070838107427871	0.0186419517269864	0.0273639576402077	0.0286833326689827	0.038767943378378	0.0232769571634459	0.000163420293901439	0.00225715361674168	0.00106050845763352	0	0	0.00536802575494964	0.00973631616943839	0	0	0	0	0	0	0	0	0	0	0	0	0	0	0	0	0	0	0	0	0	0	0	0	0	0	0	0	0
0.0877198125487987	0.0692222769125194	0.0479039617136698	0.0907501973760765	0.032811584167699	0.0233929214415997	0.00622401310959441	0.0375370311981634	0.00228876238840928	0.0576533530566665	0.0829683964669054	0.0867153066022208	0.114688494644924	0.0712264389044103	0.000528746740520672	0.00726402800398779	0.00342338768257878	0	0	0.017140648933732	0.030755844295889	0	0	0	0	0	0	0	0	0	0	0	0	0	0	0	0	0	0	0	0	0	0	0	0	0	0	0	0	0
0.186641160219557	0.150596264764468	0.107116073239554	0.192411132277407	0.0749056623111513	0.0541321915755667	0.0147823494289458	0.0851282710346189	0.0054698720403543	0.12727648457499	0.177519998539423	0.18472046531936	0.23677749398677	0.154573128700499	0.00126720747786167	0.0172243689624224	0.00816673599869501	0	0	0.0400335960292569	0.0704176081144276	0	0	0	0	0	0	0	0	0	0	0	0	0	0	0	0	0	0	0	0	0	0	0	0	0	0	0	0	0
0.0380411290472215	0.0296565871408394	0.0202350346672351	0.0394333668873805	0.0137206625122671	0.00972033847333104	0.00255637525916459	0.0157464905502298	0.000937548906243644	0.0245117204824225	0.0358687723920954	0.0375807915138215	0.0506161021830748	0.0305556055596607	0.000216332182258351	0.00298564458291276	0.00140340883763528	0	0	0.0070923793162414	0.0128432831175668	0	0	0	0	0	0	0	0	0	0	0	0	0	0	0	0	0	0	0	0	0	0	0	0	0	0	0	0	0
0.173058396439669	0.139231766409383	0.0986670760963443	0.178489060719543	0.0687984831987638	0.04962284112536	0.013499412769917	0.0782603577261975	0.0049904970005623	0.117441770812682	0.164482337532098	0.171251593846815	0.220383719219169	0.14295532792074	0.00115565975714553	0.0157333074274386	0.00745303056711867	0	0	0.0366494962547638	0.0646496842551257	0	0	0	0	0	0	0	0	0	0	0	0	0	0	0	0	0	0	0	0	0	0	0	0	0	0	0	0	0
0.317894346912893	0.263196226075909	0.193756556163019	0.32644002310748	0.139371913297465	0.102718636704688	0.0292200685505475	0.156935888176974	0.0109259229310898	0.226470727268943	0.30427189242079	0.315037477240416	0.390445728036224	0.269348962264769	0.00254347048806115	0.0339557293556562	0.0162629382781526	0	0	0.0770411665651997	0.131565261660612	0	0	0	0	0	0	0	0	0	0	0	0	0	0	0	0	0	0	0	0	0	0	0	0	0	0	0	0	0
1.75097203016003	1.64086283032307	1.47484699867589	1.76700472379865	1.30985469511778	1.1669579845163	0.659931478164816	1.36789218956515	0.363031480199554	1.55766717982479	1.72482073495855	1.74554961974439	1.87939810799303	1.65398492093957	0.114380792566139	0.713635799658837	0.470904025592355	0	0	1.03969058610946	1.28218891593944	0	0	0	0	0	0	0	0	0	0	0	0	0	0	0	0	0	0	0	0	0	0	0	0	0	0	0	0	0
2.9902908883329	2.87804307668526	2.70754694792099	3.00659143908832	2.53595331814708	2.38477870802194	1.80617665303798	2.59661539346325	1.38133131791331	2.79282140002283	2.96368051532519	2.98477558658884	3.12060538869456	2.89144999761853	0.800507844228425	1.87282537743433	1.55071501582225	0	0	2.24724148559273	2.50690109554977	0	0	0	0	0	0	0	0	0	0	0	0	0	0	0	0	0	0	0	0	0	0	0	0	0	0	0	0	0
0.620386343535633	0.537707922091374	0.423714560083626	0.632848085335513	0.324759401519846	0.251487256286476	0.0808383536205947	0.357848692011539	0.0313650427835752	0.478878351059158	0.600282773164444	0.616194983066677	0.722937467358708	0.547282742359135	0.00743475422477285	0.0930924437782737	0.0461696697451433	0	0	0.196060828993947	0.309658649730484	0	0	0	0	0	0	0	0	0	0	0	0	0	0	0	0	0	0	0	0	0	0	0	0	0	0	0	0	0
0.182242110101361	0.146909296775841	0.104368766078044	0.18790337914561	0.0729162181056124	0.052661426819853	0.0143628605928265	0.082892333648657	0.00531303055537026	0.124082030341579	0.173295702231089	0.180357915477313	0.231479629125769	0.150804723543444	0.001230700998142	0.0167369069996313	0.0079332688917387	0	0	0.0389288785520917	0.068538183556394	0	0	0	0	0	0	0	0	0	0	0	0	0	0	0	0	0	0	0	0	0	0	0	0	0	0	0	0	0
0.403551304960776	0.339075330114521	0.254900045064214	0.413498293917473	0.186768198097608	0.139537378666415	0.0409309912777334	0.209010253622899	0.0154346808774396	0.294912718102795	0.387627462154125	0.400218757596354	0.487045955173082	0.346401989704141	0.00360744229346415	0.0474634194465624	0.0229167178225754	0	0	0.10572628749159	0.176803847744948	0	0	0	0	0	0	0	0	0	0	0	0	0	0	0	0	0	0	0	0	0	0	0	0	0	0	0	0	0
0.0724177308920758	0.0569374667125198	0.039232057192454	0.0749639947034137	0.0267876623191555	0.0190602957435147	0.00505264358931366	0.0306758512164012	0.00185642864260343	0.0473108925398811	0.068431113100622	0.0715743276141358	0.0951764637422289	0.0586095004138378	0.000428705392815812	0.00589825216852389	0.00277741430730632	0	0	0.0139474431678342	0.0250985048603326	0	0	0	0	0	0	0	0	0	0	0	0	0	0	0	0	0	0	0	0	0	0	0	0	0	0	0	0	0
0.0274016646803968	0.0213046782744277	0.0144921083245298	0.0284171610559996	0.00980569597947448	0.006937678767318	0.0018202456497778	0.0112609541347635	0.000667215554006285	0.0175794366232159	0.0258189121167426	0.0270660889829755	0.0366056536204478	0.0219568785325357	0.000153917982699332	0.00212620566181479	0.000998903592537046	0	0	0.00505764932009395	0.00917602220955574	0	0	0	0	0	0	0	0	0	0	0	0	0	0	0	0	0	0	0	0	0	0	0	0	0	0	0	0	0
0.256662496582228	0.210066918255732	0.152232127755172	0.26401927276765	0.108064745406002	0.0789015422346567	0.022000842630542	0.122214870643909	0.0081836545993754	0.179286393478498	0.244977292788612	0.254207592671794	0.319736782864906	0.215264355906953	0.0019004719888438	0.025600669679972	0.0121998543943459	0	0	0.0587767984441865	0.101811429168122	0	0	0	0	0	0	0	0	0	0	0	0	0	0	0	0	0	0	0	0	0	0	0	0	0	0	0	0	0
0.0657918844111023	0.0516447623389338	0.0355182283637585	0.0681229988148514	0.0242191180948914	0.0172180450781022	0.00455715221905751	0.0277462633647027	0.00167377207900798	0.0428693597233405	0.0621444476297967	0.0650200003896459	0.0866680042017799	0.0531707024569037	0.00038646194918632	0.00532034237875362	0.00250440165044292	0	0	0.0125922208090997	0.0226877256011576	0	0	0	0	0	0	0	0	0	0	0	0	0	0	0	0	0	0	0	0	0	0	0	0	0	0	0	0	0
0	0	0	0	0	0	0	0	0	0	0	0	0	0	0	0	0	0	0	0	0	0	0	0	0	0	0	0	0	0	0	0	0	0	0	0	0	0	0	0	0	0	0	0	0	0	0	0	0	0
0.0175437780683167	0.0136058262117071	0.00922889876390301	0.0182015720574727	0.00623225722190299	0.00440411300964268	0.0011530244865244	0.00716154732630183	0.000422438317122361	0.0112093981111472	0.0165196212001209	0.017326525979766	0.0235254768843747	0.0140261369780695	9.74299177257582e-05	0.00134700701341066	0.000632530609218027	0	0	0.00320811314010338	0.00583051282652471	0	0	0	0	0	0	0	0	0	0	0	0	0	0	0	0	0	0	0	0	0	0	0	0	0	0	0	0	0
0	0	0	0	0	0	0	0	0	0	0	0	0	0	0	0	0	0	0	0	0	0	0	0	0	0	0	0	0	0	0	0	0	0	0	0	0	0	0	0	0	0	0	0	0	0	0	0	0	0
0	0	0	0	0	0	0	0	0	0	0	0	0	0	0	0	0	0	0	0	0	0	0	0	0	0	0	0	0	0	0	0	0	0	0	0	0	0	0	0	0	0	0	0	0	0	0	0	0	0
0.0824308616123606	0.0649665627375206	0.0448916713509077	0.0852959028949687	0.0307149408376696	0.0218830248787697	0.00581482900962923	0.0351504771381488	0.00213765547117791	0.0540652780462101	0.0779408971330191	0.0814814045398149	0.107965762262026	0.0668567592006968	0.000493772136299017	0.00678700314299735	0.00319764673448925	0	0	0.0160268832017331	0.028786249580209	0	0	0	0	0	0	0	0	0	0	0	0	0	0	0	0	0	0	0	0	0	0	0	0	0	0	0	0	0
1.47312184774812	1.36503643317194	1.20319822533799	1.48889969518659	1.04421241933558	0.908607300684613	0.455220738381266	1.09988267826216	0.224824413777821	1.28374025762123	1.44740661866904	1.46778774495544	1.59974466426873	1.37789010428914	0.063086417353963	0.500319753398337	0.304409709272401	0	0	0.790033512001305	1.01778622042524	0	0	0	0	0	0	0	0	0	0	0	0	0	0	0	0	0	0	0	0	0	0	0	0	0	0	0	0	0
0.482404618069722	0.410331866844245	0.314110789831986	0.493415743368906	0.234041479428365	0.177126703548594	0.053596015502299	0.260425379014941	0.0203951983854554	0.360182552827011	0.464719950797978	0.478709471560742	0.574051923422712	0.418586761996998	0.00478779838260019	0.0620098469759986	0.0301996177230966	0	0	0.135552607491545	0.222138142600832	0	0	0	0	0	0	0	0	0	0	0	0	0	0	0	0	0	0	0	0	0	0	0	0	0	0	0	0	0
1.02234199745177	0.921978000976788	0.775548996152648	1.03713513472006	0.637560285076223	0.525793875505037	0.208025186065293	0.68511057767067	0.0881112852771232	0.847774311238723	0.998305206796979	1.01734845519433	1.14193601965553	0.933817479014843	0.0219570260285841	0.235019820387143	0.126091302800786	0	0	0.433557315232686	0.615308936024131	0	0	0	0	0	0	0	0	0	0	0	0	0	0	0	0	0	0	0	0	0	0	0	0	0	0	0	0	0
2.30411467273138	2.19237200924023	2.02294031681419	2.32035208844089	1.85293035071773	1.70376759251641	1.14380752557074	1.91296059513791	0.758271889679423	2.10763064233418	2.27761257551914	2.29862127281383	2.43398469824764	2.20571154247441	0.320325314818238	1.20691520471852	0.907755959818733	0	0	1.56876691084388	1.82421306635678	0	0	0	0	0	0	0	0	0	0	0	0	0	0	0	0	0	0	0	0	0	0	0	0	0	0	0	0	0
0.187297935942046	0.151147244906413	0.107527140621971	0.193084040720792	0.0752036324246878	0.0543526273591765	0.0148453092490186	0.0854630506658538	0.00549342009482522	0.127754174227889	0.178150829155407	0.18537182295999	0.237567524453838	0.155136218231222	0.00127268940477345	0.0172975240821192	0.00820178500644186	0	0	0.0401992494591367	0.0706991409332069	0	0	0	0	0	0	0	0	0	0	0	0	0	0	0	0	0	0	0	0	0	0	0	0	0	0	0	0	0
0.3004933657504	0.24799780343528	0.181765154436174	0.308718369490968	0.130255677359583	0.0957411355761533	0.0270764942155079	0.146853575152179	0.0101087212439189	0.212907457282725	0.287394804928653	0.29774506014164	0.37050632265189	0.253889297947449	0.00235153041829617	0.0314771741643319	0.0150534222432643	0	0	0.0716662672645642	0.122890404737256	0	0	0	0	0	0	0	0	0	0	0	0	0	0	0	0	0	0	0	0	0	0	0	0	0	0	0	0	0
0.645098132745557	0.56082890878493	0.444067273539906	0.657774010601714	0.342022788680122	0.265945201074665	0.0864816464731932	0.376226886378395	0.0336889965065593	0.500663623789661	0.624635659208913	0.640833333878857	0.749238946371081	0.570604155541523	0.00800204157080828	0.0994975315322451	0.0495295795252549	0	0	0.208043925029966	0.326383333652755	0	0	0	0	0	0	0	0	0	0	0	0	0	0	0	0	0	0	0	0	0	0	0	0	0	0	0	0	0
0.396236565402512	0.332530293738293	0.249545527350469	0.406074547041319	0.182558279689571	0.136231015764568	0.0398515545790999	0.204407102393223	0.0150159619474273	0.28896389934508	0.380492451439713	0.392941094531155	0.478888512189759	0.339763697871853	0.00350827771174339	0.0462206953409666	0.0223001756894391	0	0	0.103128521291333	0.172776613604391	0	0	0	0	0	0	0	0	0	0	0	0	0	0	0	0	0	0	0	0	0	0	0	0	0	0	0	0	0
0.200307598567661	0.162088738551864	0.1157175240166	0.206408169734358	0.0811567182827708	0.0587648989599789	0.0161103301293821	0.092145634725591	0.00596701257649677	0.137256838262063	0.190654255292493	0.198275820131463	0.253167499669503	0.166314960348581	0.00138298894658548	0.0187670307025437	0.00890648483323455	0	0	0.0435193776023734	0.0763260530900933	0	0	0	0	0	0	0	0	0	0	0	0	0	0	0	0	0	0	0	0	0	0	0	0	0	0	0	0	0
0.121760765579327	0.0968512177765921	0.0676680883679156	0.125807100107284	0.0466769439267918	0.0334291444183258	0.00897030007949828	0.0532800804062334	0.00330525928366963	0.081079906172123	0.115397206472785	0.120417399021252	0.157448616571365	0.0995680376708696	0.000764264232129489	0.0104637136115735	0.00494094146356439	0	0	0.0245695224804703	0.0437953754644767	0	0	0	0	0	0	0	0	0	0	0	0	0	0	0	0	0	0	0	0	0	0	0	0	0	0	0	0	0
0.124387703758501	0.0990001349668686	0.0692202191952728	0.128509084795731	0.0477737755317777	0.0342268351162654	0.00919055972823227	0.0545225658111937	0.00338696052145792	0.0829113908264063	0.117904670676732	0.123019264174076	0.160713535331011	0.101770459544061	0.000783212412926559	0.0107201925938836	0.00506283934707002	0	0	0.0251618872049215	0.0448279317239035	0	0	0	0	0	0	0	0	0	0	0	0	0	0	0	0	0	0	0	0	0	0	0	0	0	0	0	0	0
0.125573532248055	0.0999709534777735	0.069922125871968	0.129728637452062	0.0482701635863545	0.0345880228731946	0.00929038782374786	0.0550847349106715	0.00342399848935277	0.083739241023547	0.119036792892383	0.124193823542545	0.162185788479793	0.102765361086208	0.00079180317387544	0.010836429304859	0.00511809611424056	0	0	0.0254301971444639	0.045295281173992	0	0	0	0	0	0	0	0	0	0	0	0	0	0	0	0	0	0	0	0	0	0	0	0	0	0	0	0	0
0.166287963418246	0.133588874928431	0.0944930008475613	0.171545390284942	0.0657935291633872	0.0474101801682197	0.0128733783406137	0.0748766531570785	0.00475689835603027	0.112571426617808	0.157989785294064	0.164539264016998	0.212171898219052	0.137184121877348	0.00110133697124895	0.0150054545823821	0.00710510347059202	0	0	0.0349921887564557	0.0618133168768042	0	0	0	0	0	0	0	0	0	0	0	0	0	0	0	0	0	0	0	0	0	0	0	0	0	0	0	0	0
4.38687324647698	4.27449955942095	4.10373758930156	4.40318951669371	3.93174693127341	3.78006532532816	3.19662230222728	3.99256762523929	2.76065964990687	4.18915802694032	4.36023590814855	4.38135249091547	4.51729835221826	4.28792328294081	2.12593390813335	3.26421084200126	2.93583247049258	0	0	3.6418846750812	3.90261050658285	0	0	0	0	0	0	0	0	0	0	0	0	0	0	0	0	0	0	0	0	0	0	0	0	0	0	0	0	0
4.28017574948528	4.16780352803282	3.99704465456076	4.29649183670529	3.82505862479743	3.67338293512121	3.08999674763841	3.88587746920154	2.65416701283999	4.08246339145821	4.25353872508649	4.27465505741542	4.4105995677628	4.18122705589105	2.02013557923193	3.15757420443497	2.82927019983252	0	0	3.53520980303969	3.79592318221085	0	0	0	0	0	0	0	0	0	0	0	0	0	0	0	0	0	0	0	0	0	0	0	0	0	0	0	0	0
4.47531429806511	4.36293964137779	4.19217562252407	4.49163068935058	4.02018190240195	3.86849638213073	3.28501575089467	4.08100382005796	2.84896511509719	4.27759718537215	4.44867675204386	4.46979350049814	4.60574025557734	4.37636349434609	2.21377905427502	3.35261162491804	3.02418403455235	0	0	3.73031075758216	3.99104482793722	0	0	0	0	0	0	0	0	0	0	0	0	0	0	0	0	0	0	0	0	0	0	0	0	0	0	0	0	0
4.01790460964631	3.90553796751525	3.73479088219301	4.03422000022034	3.56282247030507	3.41116930008547	2.82799937440065	3.62363427430661	2.39267486574964	3.82020314485028	3.99126878033574	4.01238415928107	4.14832352667796	3.91896075052579	1.76127052540054	2.89553467069771	2.56751346455886	0	0	3.27302478272963	3.53369076606299	0	0	0	0	0	0	0	0	0	0	0	0	0	0	0	0	0	0	0	0	0	0	0	0	0	0	0	0	0
4.09331883484548	3.98095023081457	3.81019900038796	4.10963447038766	3.63822439360682	3.48656330521059	2.90331735220722	3.69903867317347	2.46781532582894	3.89561353959373	4.06668258529544	4.08779829948744	4.22373947535353	3.99437327574071	1.83549008009728	2.9708674681957	2.64274687440484	0	0	3.34840872687471	3.60909137488866	0	0	0	0	0	0	0	0	0	0	0	0	0	0	0	0	0	0	0	0	0	0	0	0	0	0	0	0	0
2.6086333469985	2.49657011149047	2.3264633633757	2.62491083841024	2.15545017299978	2.00501487520455	1.43336679011739	2.21588051089142	1.02380397713917	2.41152406164083	2.58206252542397	2.60312604513981	2.73878555331225	2.50995240174948	0.505807750050549	1.49868019395791	1.18534559381608	0	0	1.86841286658732	2.12652088272093	0	0	0	0	0	0	0	0	0	0	0	0	0	0	0	0	0	0	0	0	0	0	0	0	0	0	0	0	0
3.97054986826389	3.8581846440127	3.68744055435247	3.98686508179681	3.51547661941472	3.36382917137448	2.7807141787323	3.57628663437817	2.34551786988857	3.77285117175694	3.94391434266449	3.96502947932382	4.10096753971698	3.87160723773548	1.7147771435918	2.84823876845778	2.52028935346205	0	0	3.22569192446512	3.48634586510932	0	0	0	0	0	0	0	0	0	0	0	0	0	0	0	0	0	0	0	0	0	0	0	0	0	0	0	0	0
3.74580293513977	3.63344701415421	3.46272257945162	3.76211698702044	3.2907880164997	3.13917810670408	2.55642329186989	3.35158629437206	2.12206620982954	3.54812240224912	3.71916940232778	3.74028294923906	3.87621243367427	3.64686836589917	1.49564000949307	2.62387770914908	2.29639857408277	0	0	3.00108854948107	3.26166349416193	0	0	0	0	0	0	0	0	0	0	0	0	0	0	0	0	0	0	0	0	0	0	0	0	0	0	0	0	0
3.00497414008207	2.89272196947772	2.7222166388638	3.02127523527454	2.55060927644956	2.39941714767452	1.82064880939731	2.61127683670454	1.39542831337204	2.8074961434452	2.97836283318594	2.99945864945175	3.13529247161934	2.90612947219952	0.812912001619247	1.88732967582164	1.56500621076715	0	0	2.26185772075787	2.52155414297956	0	0	0	0	0	0	0	0	0	0	0	0	0	0	0	0	0	0	0	0	0	0	0	0	0	0	0	0	0
4.12740937869668	4.01503999362724	3.84428711300525	4.14372511176111	3.67231003995223	3.52064579914978	2.9373695738512	3.73312530508118	2.5017968352203	3.92970255852381	4.1007729618484	4.12188880950284	4.25783070532206	4.02846314282309	1.86910410727026	3.00492559127466	2.67676541436392	0	0	3.38248721519298	3.64317649791681	0	0	0	0	0	0	0	0	0	0	0	0	0	0	0	0	0	0	0	0	0	0	0	0	0	0	0	0	0
3.5581879120111	3.44584443376099	3.27514628470803	3.57450041018585	3.10325099733716	2.95169127383051	2.36941747951501	3.16403358137115	1.93617758775194	3.36053167163155	3.53155704452278	3.55266846517188	3.68858647908874	3.45926412444768	1.3154165398386	2.43677825395209	2.109926018086	0	0	2.81366546012276	3.07413480745277	0	0	0	0	0	0	0	0	0	0	0	0	0	0	0	0	0	0	0	0	0	0	0	0	0	0	0	0	0
0.888957231754648	0.79283285421183	0.654526095459804	0.903201230782086	0.526927286217503	0.426092071394791	0.156824504666267	0.570548321423587	0.0641604572947993	0.722422352091063	0.86585199262609	0.884153157374563	1.00458860073537	0.804122097308668	0.0156551763782432	0.178456435355833	0.0928754406242168	0	0	0.344969148558742	0.506654238191437	0	0	0	0	0	0	0	0	0	0	0	0	0	0	0	0	0	0	0	0	0	0	0	0	0	0	0	0	0
2.96408491973651	2.85184526346662	2.6813663501053	2.98038445186247	2.50979841027705	2.35865656928242	1.78036536309138	2.57045022507992	1.35622009871116	2.76663134983813	2.9374762940045	2.95856997139355	3.09439225197694	2.86525109591786	0.778534143891386	1.84695402803314	1.52524162615609	0	0	2.22116087552361	2.48075163281236	0	0	0	0	0	0	0	0	0	0	0	0	0	0	0	0	0	0	0	0	0	0	0	0	0	0	0	0	0
3.89664385949102	3.78428118144209	3.6135424712595	3.91295875509518	3.44158657563791	3.28994940265033	2.70693303147739	3.50239337803078	2.27196674459123	3.69895013420443	3.87000887929245	3.8911235808576	4.02705929413819	3.79770343524681	1.64241367974001	2.77443840239591	2.44661783060325	0	0	3.15182521039936	3.41245752711604	0	0	0	0	0	0	0	0	0	0	0	0	0	0	0	0	0	0	0	0	0	0	0	0	0	0	0	0	0
3.65835107616127	3.54600029207481	3.37528670950883	3.67466448661103	3.20336836235779	3.05177917434555	2.46922304290423	3.26416016057516	2.03532790981249	3.46068057234971	3.63171864370284	3.65283131280665	3.78875606178911	3.55942095805811	1.41125493995624	2.53663877129736	2.20941873527398	0	0	2.91371593867494	3.17424728037023	0	0	0	0	0	0	0	0	0	0	0	0	0	0	0	0	0	0	0	0	0	0	0	0	0	0	0	0	0
1.31986640327225	1.21358516098535	1.05542149456546	1.33541592899185	0.901604396054983	0.772098864660991	0.358406503650653	0.955253461080669	0.167161132010204	1.13396795932035	1.29454126592948	1.31461135778174	1.44486816250842	1.22620045365755	0.0446326345436132	0.397692170190814	0.231246479479743	0	0	0.660557749790869	0.876228469463893	0	0	0	0	0	0	0	0	0	0	0	0	0	0	0	0	0	0	0	0	0	0	0	0	0	0	0	0	0
3.84304704793571	3.73068650712448	3.55995231230567	3.8593616766744	3.38800316444064	3.23637461542851	2.6534409993589	3.44880727040733	2.21866759392773	3.64535749538323	3.81641252553901	3.83752686189224	3.97346060502803	3.74410847560925	1.5901074442236	2.72093024613132	2.39321774580087	0	0	3.09826137956825	3.35887554762941	0	0	0	0	0	0	0	0	0	0	0	0	0	0	0	0	0	0	0	0	0	0	0	0	0	0	0	0	0
2.24991322634166	2.13825507152764	1.96900107868466	2.26614007181505	1.79925455468837	1.65042485640562	1.09346710321399	1.85917982849544	0.713795106254689	2.05359395162619	2.22342925277332	2.24442349286668	2.37970879854869	2.15158333777894	0.292750520115395	1.15601593678446	0.860387072481089	0	0	1.51584154260639	1.77059284384936	0	0	0	0	0	0	0	0	0	0	0	0	0	0	0	0	0	0	0	0	0	0	0	0	0	0	0	0	0
1.33762293749746	1.23109905180669	1.07244388676103	1.35320323246956	0.91794150656045	0.787636330716825	0.368972814416058	0.971857705075054	0.173200600976982	1.15125682728078	1.31224526271228	1.33235724129286	1.46284345813511	1.24374635402993	0.046487827429963	0.408961884379755	0.239035087129283	0	0	0.675185288397674	0.892427194968186	0	0	0	0	0	0	0	0	0	0	0	0	0	0	0	0	0	0	0	0	0	0	0	0	0	0	0	0	0
0.100073400858467	0.0792016646579641	0.0550012896794592	0.103481992832783	0.0377689665751984	0.0269710750040823	0.00719784497215056	0.0431735898660444	0.00264874838089511	0.0660886629665864	0.0947229724129237	0.098942870914898	0.130306063221907	0.0814686154418413	0.000612105348721729	0.00839901717570837	0.00396102010145079	0	0	0.0197841013931317	0.0354151106963169	0	0	0	0	0	0	0	0	0	0	0	0	0	0	0	0	0	0	0	0	0	0	0	0	0	0	0	0	0
0.288336818813838	0.237426274792475	0.173476962244504	0.296329902479316	0.123990209971211	0.0909656034223952	0.0256231110546149	0.139910999706445	0.00955606245861251	0.203503732109341	0.275616519781663	0.28566696320932	0.356505796236191	0.243130494421924	0.00222188137888961	0.0297955774636009	0.0142348281247176	0	0	0.0679990577180207	0.11693344171191	0	0	0	0	0	0	0	0	0	0	0	0	0	0	0	0	0	0	0	0	0	0	0	0	0	0	0	0	0
0.697252572507598	0.609892249830161	0.487671037720028	0.710342004407603	0.379409562023048	0.297568881981877	0.0992268960847682	0.415872497133832	0.0390030854735664	0.547105586207493	0.676095618119485	0.692845806700381	0.804449329117783	0.62005878544335	0.00930787853867765	0.113922556003366	0.0571827099985468	0	0	0.234487782644466	0.362672264168996	0	0	0	0	0	0	0	0	0	0	0	0	0	0	0	0	0	0	0	0	0	0	0	0	0	0	0	0	0
1.25888342796936	1.15351406592203	0.997190105952323	1.27431714613627	0.845921670942974	0.719366317542964	0.323461948523584	0.898579483187137	0.147637786798141	1.07474036301017	1.23375593774278	1.25366845992261	1.38306097550813	1.16600920194971	0.0387569473134856	0.360286657460189	0.205848197183919	0	0	0.611151528684095	0.821058122493051	0	0	0	0	0	0	0	0	0	0	0	0	0	0	0	0	0	0	0	0	0	0	0	0	0	0	0	0	0
2.84395223235751	2.73175695390712	2.56137170123843	2.86024622119275	2.3899434835451	2.23897978966	1.66237420121788	2.45053949998726	1.24199700270637	2.64658527815706	2.8173531149491	2.83843920717228	2.97422055454183	2.74515686364962	0.680736737236419	1.72863778942947	1.40907402175596	0	0	2.10170973940912	2.36092631416131	0	0	0	0	0	0	0	0	0	0	0	0	0	0	0	0	0	0	0	0	0	0	0	0	0	0	0	0	0
0.288473343496256	0.237544783913618	0.173569632619411	0.296469068656568	0.124060102665619	0.0910187850828206	0.025639235163134	0.139988505563428	0.00956218747324397	0.203609009325249	0.275748739175306	0.285802594687095	0.356663361835334	0.243251128753248	0.00222331756316554	0.0298142382671966	0.0142439031992379	0	0	0.0680398452083465	0.116999869582703	0	0	0	0	0	0	0	0	0	0	0	0	0	0	0	0	0	0	0	0	0	0	0	0	0	0	0	0	0
0.192082785619963	0.155165375491641	0.110528927932184	0.197985671808031	0.0773818854385579	0.0559652749953875	0.015306600808275	0.0879095325703606	0.00566601625608277	0.131240251282193	0.182747792617189	0.190117444252324	0.243315907478776	0.15924218577986	0.00131287631177326	0.0178334618056692	0.00845864941964179	0	0	0.0414117596227289	0.0727575554284347	0	0	0	0	0	0	0	0	0	0	0	0	0	0	0	0	0	0	0	0	0	0	0	0	0	0	0	0	0
0.183368429771818	0.147852720985007	0.105071183053904	0.18905763836281	0.0734245382718746	0.0530370528119702	0.0144698994114116	0.0834637557085714	0.00535304198061487	0.124899084687172	0.174377116444545	0.181474854777542	0.232837124116874	0.151769053280276	0.00124001311060939	0.0168612974238045	0.0079928319951162	0	0	0.0392109293459538	0.0690183474539347	0	0	0	0	0	0	0	0	0	0	0	0	0	0	0	0	0	0	0	0	0	0	0	0	0	0	0	0	0
0.124898882665921	0.0994185698904988	0.0695226964602354	0.129034812901888	0.0479876585008674	0.0343824493893501	0.00923356233770229	0.0547648028626984	0.00340291458449364	0.0832681711998059	0.118392681078983	0.123525581527633	0.161348303315638	0.102199281320839	0.000786912804558511	0.0107702640253144	0.00508664142161141	0	0	0.0252774789277883	0.0450292987494316	0	0	0	0	0	0	0	0	0	0	0	0	0	0	0	0	0	0	0	0	0	0	0	0	0	0	0	0	0
0.642769279134554	0.558646383098286	0.442140546863481	0.655425497103078	0.34038327967511	0.264568126690149	0.0859392003715801	0.374483518900217	0.0334648409595826	0.498604338421506	0.622339776340756	0.638511224694031	0.746764352641408	0.568403167075513	0.00794722418856069	0.0988823469638811	0.0492058502319411	0	0	0.206899638761436	0.32479409840579	0	0	0	0	0	0	0	0	0	0	0	0	0	0	0	0	0	0	0	0	0	0	0	0	0	0	0	0	0
0.427500177869058	0.360583965869034	0.272598465174207	0.437791305410492	0.200761585253834	0.150576513496884	0.0445751904805622	0.224281193494707	0.0168529929962992	0.314518663206376	0.411008141889415	0.424050497293282	0.513645961181897	0.368207240756013	0.00394388156384422	0.0516554430652485	0.0250030279363289	0	0	0.114430120528626	0.190202046227334	0	0	0	0	0	0	0	0	0	0	0	0	0	0	0	0	0	0	0	0	0	0	0	0	0	0	0	0	0
1.82644083172627	1.71597037237975	1.54920249753891	1.84251887669472	1.3831138350787	1.23886184068641	0.720982939209444	1.44158556048131	0.408143025125801	1.63243384222493	1.80021186332582	1.82100269915226	1.95518713746819	1.72914049191899	0.133387970927107	0.776538929763161	0.523167207675862	0	0	1.10994283747724	1.355219554765	0	0	0	0	0	0	0	0	0	0	0	0	0	0	0	0	0	0	0	0	0	0	0	0	0	0	0	0	0
0.0968360281938592	0.0765812056423203	0.0531330660403019	0.10014657696545	0.03646167153234	0.0260263891178321	0.00694017131079979	0.0416880462630644	0.00255344741240044	0.063870758999633	0.0916410120690866	0.0957381816893869	0.126224644124591	0.0787797503361766	0.000590032222046405	0.0080987426298537	0.00381871126903165	0	0	0.0190856379565837	0.0341861205941202	0	0	0	0	0	0	0	0	0	0	0	0	0	0	0	0	0	0	0	0	0	0	0	0	0	0	0	0	0
0.0879155372835628	0.0693799593488362	0.0480157384695547	0.0909520011185235	0.0328894691179043	0.0234490495279227	0.00623924389821696	0.0376256549365757	0.00229438867452596	0.0577864040179964	0.0831545037944291	0.0869090068819535	0.114936853952461	0.0713883219942716	0.000530049158860286	0.00728178254618508	0.00343179212893635	0	0	0.0171820710429225	0.0308290208052622	0	0	0	0	0	0	0	0	0	0	0	0	0	0	0	0	0	0	0	0	0	0	0	0	0	0	0	0	0
1.31710158213158	1.21085900928081	1.05277359498644	1.33264620244714	0.899065429861565	0.769686759562691	0.356777018604004	0.952672054645238	0.16623536130001	1.13127764653497	1.29178481966647	1.31184823454281	1.4420684564643	1.2234692021098	0.0443498360877613	0.395952575408091	0.230049802885402	0	0	0.65828967307465	0.873711476989459	0	0	0	0	0	0	0	0	0	0	0	0	0	0	0	0	0	0	0	0	0	0	0	0	0	0	0	0	0
0.516347110994468	0.441370843597666	0.340398757738382	0.527759384411451	0.255435307707423	0.194407829659145	0.0596645932185595	0.283538829725133	0.022803330474275	0.388883266553129	0.497995682792887	0.512514965731492	0.611033542336004	0.449984293271961	0.00536452559437405	0.0689578601766309	0.0337212322841036	0	0	0.149440780137876	0.242718916064296	0	0	0	0	0	0	0	0	0	0	0	0	0	0	0	0	0	0	0	0	0	0	0	0	0	0	0	0	0
0.478657591266788	0.406918255110711	0.311237414775947	0.489622456406962	0.231717780888063	0.175259620723201	0.0529497113062801	0.257909328779097	0.0201399272678103	0.357035647290962	0.461049709112985	0.474978232457939	0.569953236098986	0.415132111267762	0.00472680559845191	0.0612690507830176	0.0298257828212425	0	0	0.13405863157962	0.219905095496104	0	0	0	0	0	0	0	0	0	0	0	0	0	0	0	0	0	0	0	0	0	0	0	0	0	0	0	0	0
0.450179351726087	0.381061351210881	0.289590374468777	0.460779103083801	0.214307393682941	0.161333437322456	0.0481861700988228	0.239021688622544	0.0182655528984831	0.333262840623206	0.433176742742534	0.446624520093854	0.538690759154206	0.388953516479377	0.00427979007129968	0.0558040656485082	0.0270776972002628	0	0	0.122956141820624	0.203188943200609	0	0	0	0	0	0	0	0	0	0	0	0	0	0	0	0	0	0	0	0	0	0	0	0	0	0	0	0	0
3.27222367008614	3.15991324191647	2.98928490076372	3.28853204110325	2.81749389042334	2.66606736183375	2.08506735490643	2.87823481130612	1.65476615850635	3.07463195164443	3.24559988245482	3.26670565516023	3.40259319844639	3.17332852074228	1.04849671066623	2.15218055749441	1.82698201308335	0	0	2.52821064300995	2.78839981884829	0	0	0	0	0	0	0	0	0	0	0	0	0	0	0	0	0	0	0	0	0	0	0	0	0	0	0	0	0
1.78891755369725	1.67861891025142	1.51220894939613	1.8049740347579	1.34664265033669	1.20303733915013	0.690374800663574	1.40490740256184	0.385319441900429	1.59524457201601	1.76272552053422	1.78348689706008	1.91751162092874	1.69176618279853	0.123628774960067	0.745035969052276	0.496832908994591	0	0	1.07490783732035	1.31885732699871	0	0	0	0	0	0	0	0	0	0	0	0	0	0	0	0	0	0	0	0	0	0	0	0	0	0	0	0	0
2.7280660258921	2.61592690389287	2.4456601284083	2.74435299923914	2.27440854634959	2.12366987816605	1.54918317987853	2.33493403837007	1.13347629255085	2.53080866460364	2.70147894157314	2.722555434573	2.85828497334689	2.62931931969016	0.591564006454717	1.61503957606574	1.29815453308032	0	0	1.98668454886071	2.24542879075374	0	0	0	0	0	0	0	0	0	0	0	0	0	0	0	0	0	0	0	0	0	0	0	0	0	0	0	0	0
1.88031876067532	1.76962606590582	1.60239459859604	1.89642468326113	1.43562776163473	1.29053358711544	0.765754160259219	1.49436842066717	0.442247570824478	1.68587956333166	1.85404203537267	1.87487096253952	2.00926181107108	1.78282574853234	0.148520429506313	0.822507622572294	0.56213842265456	0	0	1.16058248452596	1.40759178800394	0	0	0	0	0	0	0	0	0	0	0	0	0	0	0	0	0	0	0	0	0	0	0	0	0	0	0	0	0
0.710806606212573	0.622698608545186	0.499140559665298	0.723995568449425	0.389331047686115	0.306030377070094	0.102731396204642	0.426359639746405	0.0404802331134352	0.559272682468979	0.68948224583526	0.706365646001679	0.818736071769536	0.632960154930268	0.00967300375826038	0.117879249083308	0.0593027590922299	0	0	0.241616134361801	0.372317496663429	0	0	0	0	0	0	0	0	0	0	0	0	0	0	0	0	0	0	0	0	0	0	0	0	0	0	0	0	0
0.232730553389789	0.189579510902543	0.136522112831954	0.23957414422303	0.0964149785172826	0.0701449187147315	0.0194155409377902	0.109223284317253	0.0072084779894647	0.161268867128714	0.221877265266701	0.230448702559915	0.291657475310424	0.194375575501684	0.00167256406648708	0.022603263493364	0.0107519942336755	0	0	0.0521209026702029	0.090767361239837	0	0	0	0	0	0	0	0	0	0	0	0	0	0	0	0	0	0	0	0	0	0	0	0	0	0	0	0	0
0.107663134833575	0.085359628208731	0.0594042389777814	0.111298650493439	0.0408566113255896	0.0292054159950218	0.00780891018770014	0.0466798205138869	0.0028748941773857	0.0713086996854412	0.101952652093543	0.10645692042272	0.139843823572885	0.0877856732580475	0.000664498986703167	0.00911099142661299	0.00429865226279295	0	0	0.0214376592042914	0.038318687850186	0	0	0	0	0	0	0	0	0	0	0	0	0	0	0	0	0	0	0	0	0	0	0	0	0	0	0	0	0
0.210025589407322	0.170295552405248	0.121894704987327	0.21635484790546	0.0856667452497877	0.0621180061579285	0.0170778248419625	0.0972009056541395	0.00632980124856209	0.144404942101882	0.200003497518703	0.207916904345363	0.264760740397928	0.174695761122518	0.00146754474242784	0.0198904510095403	0.0094460565155135	0	0	0.0460480814792928	0.0805917717835693	0	0	0	0	0	0	0	0	0	0	0	0	0	0	0	0	0	0	0	0	0	0	0	0	0	0	0	0	0
[truncated: 34 more columns]
