# Supplementary material for: Single-cell transcriptomic evidence for dense intracortical neuropeptide networks
Source: eLife. 2019 Nov 11;8:e47889. doi: 10.7554/eLife.47889 (PMC6881117; doi:10.7554/eLife.47889)
Supplement: Figure 6—source data 2. [file elife-47889-fig6-data2.zip › ALM_Types/31_ALM_Pthlh-Pth1r.csv]

0	0	0	0	0	0	0	0	0	0	0	0	0	0	0	0	0	0	0	0	0	0	0	0	0	0	0	0	0	0	0	0	0	0	0	0	0	0	0	0	0	0	0	0	0	0	0	0	0	0
0	0	0	0	0	0	0	0	0	0	0	0	0	0	0	0	0	0	0	0	0	0	0	0	0	0	0	0	0	0	0	0	0	0	0	0	0	0	0	0	0	0	0	0	0	0	0	0	0	0
0	0	0	0	0	5.88688622655667e-05	0.00115468934067657	0.00041206638700061	0.0054260785018833	0.00574955247261468	0.00426006598883858	0.00736387544843141	0.00456779444944882	0.00398601561593979	0.00366360224519977	0.00694409588895579	0.00374269662904253	0.0588959368166186	0.101153925784047	0.00237794112779972	0.0123317148089906	0.0141538926432847	0.00428592861291323	0.00591000909602986	0.0185227427100926	0.0124116111825963	0.0107786579659453	0.000834543223416068	0	0	5.48232719418843e-05	0.00757816217931752	0	0	0.0158142644143567	0.00356544595254883	0.00378959359749113	0.00570178465799045	0	0.0298125435324415	0.0554542287295163	0.0425155804538948	0.00852358789094917	0.0130910348352925	0.00103041274413264	0	0.00418132121670518	0.00510822888223514	0.00593949629497925	0
0	0	0	0	0	0	0	0	0	0	0	0	0	0	0	0	0	0	0	0	0	0	0	0	0	0	0	0	0	0	0	0	0	0	0	0	0	0	0	0	0	0	0	0	0	0	0	0	0	0
0	0	0	0	0	0	0	0	0	0	0	0	0	0	0	0	0	0	0	0	0	0	0	0	0	0	0	0	0	0	0	0	0	0	0	0	0	0	0	0	0	0	0	0	0	0	0	0	0	0
0	0	0	0	0	0	0	0	0	0	0	0	0	0	0	0	0	0	0	0	0	0	0	0	0	0	0	0	0	0	0	0	0	0	0	0	0	0	0	0	0	0	0	0	0	0	0	0	0	0
0	0	0	0	0	0	0	0	0	0	0	0	0	0	0	0	0	0	0	0	0	0	0	0	0	0	0	0	0	0	0	0	0	0	0	0	0	0	0	0	0	0	0	0	0	0	0	0	0	0
0	0	0	0	0	0	0	0	0	0	0	0	0	0	0	0	0	0	0	0	0	0	0	0	0	0	0	0	0	0	0	0	0	0	0	0	0	0	0	0	0	0	0	0	0	0	0	0	0	0
0	0	0	0	0	0	0	0	0	0	0	0	0	0	0	0	0	0	0	0	0	0	0	0	0	0	0	0	0	0	0	0	0	0	0	0	0	0	0	0	0	0	0	0	0	0	0	0	0	0
0	0	0	0	0	0	0	0	0	0	0	0	0	0	0	0	0	0	0	0	0	0	0	0	0	0	0	0	0	0	0	0	0	0	0	0	0	0	0	0	0	0	0	0	0	0	0	0	0	0
0	0	0	0	0	0.00179642927256639	0.0339884340494072	0.0124262156830761	0.141269314496478	0.14844656088678	0.114414070623267	0.182665958828342	0.121657336661189	0.107864640018329	0.100036201725164	0.174011841582672	0.101969234825271	0.735674262137546	0.955185049444094	0.0673983519681002	0.27431258568669	0.303829622825543	0.115027293624864	0.151965193609691	0.367788303982874	0.275647066409667	0.247574887515404	0.024819381499754	0	0	0.0016732046491005	0.187021222596023	0	0	0.329181835097085	0.0976257707566977	0.103111492267838	0.147393788874989	0	0.501429052950915	0.713030839069699	0.617500193711596	0.205756047179517	0.286842191386232	0.0304512763858041	0	0.112541847089976	0.134104738753808	0.152608865840858	0
0	0	0	0	0	0	0	0	0	0	0	0	0	0	0	0	0	0	0	0	0	0	0	0	0	0	0	0	0	0	0	0	0	0	0	0	0	0	0	0	0	0	0	0	0	0	0	0	0	0
0	0	0	0	0	0	0	0	0	0	0	0	0	0	0	0	0	0	0	0	0	0	0	0	0	0	0	0	0	0	0	0	0	0	0	0	0	0	0	0	0	0	0	0	0	0	0	0	0	0
0	0	0	0	0	0	0	0	0	0	0	0	0	0	0	0	0	0	0	0	0	0	0	0	0	0	0	0	0	0	0	0	0	0	0	0	0	0	0	0	0	0	0	0	0	0	0	0	0	0
0	0	0	0	0	0	0	0	0	0	0	0	0	0	0	0	0	0	0	0	0	0	0	0	0	0	0	0	0	0	0	0	0	0	0	0	0	0	0	0	0	0	0	0	0	0	0	0	0	0
0	0	0	0	0	6.79093056565573e-05	0.00133175626616065	0.00047531741522961	0.00625344922670461	0.00662587151083865	0.00491064604686541	0.00848384866036649	0.00526508536610106	0.00459496478910117	0.00422353496921448	0.00800081087362763	0.00431465793951895	0.0672734030312163	0.114796178090636	0.00274199752953749	0.0141949954608203	0.0162873749028	0.00494043588965972	0.00681059297593	0.0212987852776759	0.0142867665777288	0.0124106134870441	0.000962571428675831	0	0	6.32424825453619e-05	0.00873039998508699	0	0	0.0181928242312569	0.00411044766611673	0.00436868575533919	0.00657087807749308	0	0.0342151806571379	0.063376928904165	0.0486916203495207	0.00981795752978207	0.015067069477015	0.00118844842054393	0	0.00481994228535878	0.00588746146844167	0.00684453821525429	0
0	0	0	0	0	0	0	0	0	0	0	0	0	0	0	0	0	0	0	0	0	0	0	0	0	0	0	0	0	0	0	0	0	0	0	0	0	0	0	0	0	0	0	0	0	0	0	0	0	0
0	0	0	0	0	0	0	0	0	0	0	0	0	0	0	0	0	0	0	0	0	0	0	0	0	0	0	0	0	0	0	0	0	0	0	0	0	0	0	0	0	0	0	0	0	0	0	0	0	0
0	0	0	0	0	0	0	0	0	0	0	0	0	0	0	0	0	0	0	0	0	0	0	0	0	0	0	0	0	0	0	0	0	0	0	0	0	0	0	0	0	0	0	0	0	0	0	0	0	0
0	0	0	0	0	0	0	0	0	0	0	0	0	0	0	0	0	0	0	0	0	0	0	0	0	0	0	0	0	0	0	0	0	0	0	0	0	0	0	0	0	0	0	0	0	0	0	0	0	0
0	0	0	0	0	0	0	0	0	0	0	0	0	0	0	0	0	0	0	0	0	0	0	0	0	0	0	0	0	0	0	0	0	0	0	0	0	0	0	0	0	0	0	0	0	0	0	0	0	0
0	0	0	0	0	0	0	0	0	0	0	0	0	0	0	0	0	0	0	0	0	0	0	0	0	0	0	0	0	0	0	0	0	0	0	0	0	0	0	0	0	0	0	0	0	0	0	0	0	0
0	0	0	0	0	0	0	0	0	0	0	0	0	0	0	0	0	0	0	0	0	0	0	0	0	0	0	0	0	0	0	0	0	0	0	0	0	0	0	0	0	0	0	0	0	0	0	0	0	0
0	0	0	0	0	0	0	0	0	0	0	0	0	0	0	0	0	0	0	0	0	0	0	0	0	0	0	0	0	0	0	0	0	0	0	0	0	0	0	0	0	0	0	0	0	0	0	0	0	0
0	0	0	0	0	0	0	0	0	0	0	0	0	0	0	0	0	0	0	0	0	0	0	0	0	0	0	0	0	0	0	0	0	0	0	0	0	0	0	0	0	0	0	0	0	0	0	0	0	0
0	0	0	0	0	0	0	0	0	0	0	0	0	0	0	0	0	0	0	0	0	0	0	0	0	0	0	0	0	0	0	0	0	0	0	0	0	0	0	0	0	0	0	0	0	0	0	0	0	0
0	0	0	0	0	0	0	0	0	0	0	0	0	0	0	0	0	0	0	0	0	0	0	0	0	0	0	0	0	0	0	0	0	0	0	0	0	0	0	0	0	0	0	0	0	0	0	0	0	0
0	0	0	0	0	0	0	0	0	0	0	0	0	0	0	0	0	0	0	0	0	0	0	0	0	0	0	0	0	0	0	0	0	0	0	0	0	0	0	0	0	0	0	0	0	0	0	0	0	0
0	0	0	0	0	6.17588350486895e-05	0.00121130005352943	0.000432286801406832	0.00569073497001208	0.00602987710201132	0.00446814246365005	0.00772221067865422	0.00479081872094652	0.00418077084202613	0.003842674067612	0.00728217491337218	0.003925617031215	0.0615915687017467	0.105561709231769	0.00249435197579607	0.0129282181881661	0.014837041806632	0.00449526178268802	0.00619810125027893	0.0194120893715246	0.0130119216767028	0.0113010112082447	0.000875474015957714	0	0	5.75146529513363e-05	0.00794682977485636	0	0	0.0165760344858765	0.00373974065739306	0.00397479556837712	0.00597979631991279	0	0.031224790663263	0.0580026235807752	0.0444994376740682	0.00893777778477972	0.013723690681954	0.00108093815377147	0	0.0043855709082713	0.00535747769382605	0.00622901556416289	0
0	0	0	0	0	0	0	0	0	0	0	0	0	0	0	0	0	0	0	0	0	0	0	0	0	0	0	0	0	0	0	0	0	0	0	0	0	0	0	0	0	0	0	0	0	0	0	0	0	0
0	0	0	0	0	0.0339716358483444	0.414626513591304	0.195831403534864	0.931761778114497	0.954185273826614	0.839883676834707	1.05168401978009	0.866056098977255	0.815185888745178	0.784230544772011	1.02832711436191	0.792029044935858	1.94533330390463	2.19980468332096	0.633000605991548	1.26214047436188	1.31979646622405	0.842144304414252	0.964898796741279	1.43380980083414	1.26483021627169	1.2063586608257	0.333338912321137	0	0	0.0317200405069923	1.06314800453129	0	0	1.36657963034261	0.774355749799846	0.796588344666037	0.950944916852664	0	1.63996972987718	1.91775083669831	1.79747198061826	1.11045858436665	1.28707308662004	0.384844133445268	0	0.832928153916864	0.908557092805304	0.966839622822144	0
0	0	0	0	0	9.10447010427782e-05	0.00178457644212741	0.000637147152977618	0.00836370093324996	0.0088605221682334	0.0065711818652385	0.0113369927091166	0.00704450622724821	0.00614950652481843	0.00565323244824116	0.0106934977855655	0.00577499669914764	0.0880047285966715	0.147874389121246	0.00367230113667099	0.0189274003988482	0.0217001107810995	0.00661096872189112	0.00910689274426636	0.0283234412526778	0.019049101805766	0.0165593880807708	0.0012900487119852	0	0	8.47881361756345e-05	0.0116653527035735	0	0	0.0242213465837281	0.00550210612363152	0.005847188012388	0.00878716841906863	0	0.0452832262564399	0.0830179319877829	0.064108544997574	0.0131130377674885	0.0200835546983147	0.00159263072922947	0	0.00645003367364	0.00787532478669757	0.00915216309557536	0
0	0	0	0	0	0.017541957288968	0.257560796606847	0.110130686305878	0.683298872757827	0.703480758626948	0.601764530709913	0.792366019185725	0.624790436698934	0.580192361078383	0.553379291433051	0.77091468726861	0.560110038323218	1.65476971839097	1.90713207422651	0.426419512373695	0.989341194668249	1.04425837852478	0.603746756112694	0.713159563989164	1.15378033575998	0.991895326549588	0.936558813116192	0.19998847458509	0	0	0.0163587748344814	0.802928641271017	0	0	1.08906075290611	0.544880457547729	0.564052718220942	0.700557923256514	0	1.354219288914	1.62749825868801	1.50882860795176	0.846743518270707	1.01304684235025	0.236103801243223	0	0.595673605446798	0.662525905122399	0.714915400066285	0
0	0	0	0	0	0	0	0	0	0	0	0	0	0	0	0	0	0	0	0	0	0	0	0	0	0	0	0	0	0	0	0	0	0	0	0	0	0	0	0	0	0	0	0	0	0	0	0	0	0
0	0	0	0	0	0	0	0	0	0	0	0	0	0	0	0	0	0	0	0	0	0	0	0	0	0	0	0	0	0	0	0	0	0	0	0	0	0	0	0	0	0	0	0	0	0	0	0	0	0
0	0	0	0	0	0	0	0	0	0	0	0	0	0	0	0	0	0	0	0	0	0	0	0	0	0	0	0	0	0	0	0	0	0	0	0	0	0	0	0	0	0	0	0	0	0	0	0	0	0
0	0	0	0	0	0	0	0	0	0	0	0	0	0	0	0	0	0	0	0	0	0	0	0	0	0	0	0	0	0	0	0	0	0	0	0	0	0	0	0	0	0	0	0	0	0	0	0	0	0
0	0	0	0	0	0	0	0	0	0	0	0	0	0	0	0	0	0	0	0	0	0	0	0	0	0	0	0	0	0	0	0	0	0	0	0	0	0	0	0	0	0	0	0	0	0	0	0	0	0
0	0	0	0	0	0.434246714707651	1.54083107872214	1.11495490663023	2.20502287336294	2.23017955185957	2.10011443322002	2.33789666688642	2.13032523629787	2.07133807646397	2.03487162542862	2.3123170691547	2.04410247417433	3.26520567932821	3.52177533233041	1.84869145123334	2.56349585110351	2.62410903207071	2.10273507844923	2.24214419872495	2.74288908931504	2.56633293141669	2.50443046987807	1.40443035397291	0	0	0.414958659932983	2.35040469004164	0	0	2.67300695177875	2.02313880806594	2.04948520124718	2.2265539417769	0	2.95497632336908	3.23731206465716	3.11541613015242	2.40172050398647	2.58975805827865	1.4928221232877	0	2.09203746678311	2.17881746886357	2.24430801199827	0
0	0	0	0	0	0.0766120797725743	0.680232889386397	0.371243874559661	1.27628733382804	1.30029402903279	1.17691912594809	1.40374885909825	1.20540267199206	1.14989655052611	1.1158147963474	1.37909141777406	1.12442420596369	2.31742897662846	2.57316978810613	0.945158931983082	1.62313892056552	1.68255442092422	1.17938541467023	1.31173366530115	1.79941412995487	1.62591621299801	1.56540909445966	0.57256576197975	0	0	0.0717580480548953	1.41582468179619	0	0	1.73059882518511	1.1048898303539	1.1294502058198	1.29683025994296	0	2.00913099078735	2.28965847499265	2.16840323538836	1.46548809451302	1.64886203285562	0.641533303653839	0	1.16932344365524	1.25134930859874	1.31380399835551	0
0	0	0	0	0	0.0089782696637923	0.149291501953253	0.0592879602963039	0.467945128585013	0.484802906178783	0.401216379880854	0.5605066481781	0.41982868958081	0.383953455283408	0.362739450077947	0.542028893386269	0.368038906935775	1.36884076265088	1.61714642786716	0.266236450880086	0.735444709603665	0.785657607614803	0.402811179039099	0.492932851943883	0.887286919624889	0.737767801525627	0.687723129260462	0.112734015273429	0	0	0.00836713003093925	0.569651020124476	0	0	0.827006878294996	0.35607296924117	0.371151263438153	0.48235352324273	0	1.07733727873728	1.34216267542708	1.22654362483342	0.607893010797876	0.757052838015897	0.135460230000548	0	0.396324858607006	0.450730524514239	0.494410805107075	0
0	0	0	0	0	0.858686233159029	2.09063027013476	1.64907585007849	2.76200213211528	2.78726965288511	2.65655515632808	2.89539479820382	2.686934666063	2.62760674682895	2.59090512009746	2.8697272936176	2.60019739111228	3.82397948276366	4.08062531340854	2.40315873911522	3.12158059191137	3.18230587235178	2.65919090803317	2.7992847965318	3.30126496469157	3.12442327621996	3.06238980715272	1.95080574543457	0	0	0.832178563584787	2.90794395163412	0	0	3.231283472621	2.57909231118634	2.60561533305437	2.78362846304823	0	3.51357200007934	3.79607453940155	3.67411959238853	2.95941660342095	3.14789329866451	2.04153966760965	0	2.64843104998254	2.73567419664141	2.80145759394152	0
0	0	0	0	0	1.01167226537223	2.26269843368422	1.81908829306483	2.93498412022685	2.96026561515034	2.82946919275594	3.06844216724703	2.85986999987212	2.80049905386954	2.7637677099538	3.04276359207828	2.77306774413554	3.99718722044491	4.25384261084704	2.57582295746923	3.29470177128538	3.35544114390968	2.8321068518692	2.972287123717	3.47442273451515	3.29754516017742	3.23549521701723	2.12243211614381	0	0	0.983858425059498	3.08099649956754	0	0	3.40442875844598	2.75194478904838	2.77849013633084	2.95662246137871	0	3.68675737674451	3.96928085525072	3.84731850106895	3.13248889441617	3.32102082691897	2.21346868459615	0	2.82133913384374	2.90864073230186	2.97446105345434	0
0	0	0	0	0	0.901044028219893	2.13905113359156	1.69683478476395	2.81071792360753	2.83598995766332	2.705249002606	2.9441317068723	2.73563539014841	2.67629357602206	2.63958235308628	2.91846062648297	2.64887713092208	3.87276819749588	4.12941711676826	2.45177192582682	3.17034134292701	3.23107117576214	2.70788537028297	2.84800715704521	3.35003753623776	3.17318425484465	3.11114546404232	1.99908417520274	0	0	0.874127967934152	2.95668253310764	0	0	3.28005201114052	2.62776627893477	2.65429650991871	2.83234813352098	0	3.56235349045123	3.84486279476311	3.72290545463159	3.0081615621169	3.19665610063519	2.08991565972447	0	2.69712297397069	2.78438499751075	2.85018032017506	0
0	0	0	0	0	0.686076239319489	1.88471023262309	1.44694248584288	2.55438234346981	2.57962379219836	2.44906211313036	2.6876530054954	2.47940190448645	2.4201542219257	2.38350799875135	2.66200616286793	2.39278579746893	3.61593821114717	3.87256617949507	2.19613117588146	2.91370100217948	2.97439996618859	2.45169430785751	2.59162705980615	3.09331703909435	2.91654237077272	2.85453966326892	1.74570380455514	0	0	0.661707029624401	2.70019249260925	0	0	3.0233588638388	2.37171403977133	2.39819544279935	2.57598626668479	0	3.30557250536134	3.5880359243657	3.46609481665724	2.75162829125323	2.94000185302678	1.83587755297578	0	2.44094910697813	2.52808323534692	2.5937977444007	0
0	0	0	0	0	1.17837485302506	2.44326966469805	1.99821531696338	3.11619361774492	3.14148485531157	3.01063130744033	3.24969724313254	3.04104696661344	2.98164601395677	2.94489394247831	3.22401095125612	2.95419939165602	4.17855404325126	4.43521609280374	2.75681076532731	3.47600828785163	3.53675748006413	3.01327029676447	3.15351080126179	3.65575474658721	3.47885216771799	3.41679074457536	2.30269395485372	0	0	1.14957242910871	3.26225518526426	0	0	3.5857520723229	2.9330639679668	2.95962488793607	3.13784033233599	0	3.86810862230882	4.15064668761385	4.02867917353548	3.31376134083249	3.50233176752164	2.39394252748988	0	3.002497097193	3.08983945590278	3.15568552040391	0
0	0	0	0	0	0.996849571889718	2.2463380779471	1.80289061881482	2.9185516754617	2.94383206908814	2.8130421036991	3.05200457011967	2.84344123214892	2.78407367760807	2.74734467624494	3.02632686732095	2.75664409845583	3.98073698844854	4.23739162580747	2.55941556481505	3.27825835837329	3.33899662072662	2.81567961246676	2.95585307604902	3.45797643884588	3.28110169175303	3.21905304656573	2.10610666232266	0	0	0.969143271823665	3.06455849434685	0	0	3.38798344629609	2.73552255248365	2.76206613984199	2.9401890700914	0	3.67030890623443	3.95283073525651	3.83086896456605	3.11604933349564	3.30457691379801	2.19711931799875	0	2.80491251398366	2.89220950537575	2.95802691655074	0
0	0	0	0	0	0.756745585498948	1.97094956348149	1.53137976847193	2.64143325083107	2.66668716104575	2.53605244634786	2.77476222971732	2.56641121890588	2.50712519259972	2.47045249516377	2.7491055102552	2.4797372092127	3.7031906198932	3.95982713005187	2.28289912625156	3.00087610244132	3.06158764867607	2.53868634089889	2.67869610509705	3.18052481244074	3.00371810008561	2.94170068556224	1.83155311221323	0	0	0.731398506252791	2.78730633761037	0	0	3.11055548853182	2.45864952925789	2.48515081898657	2.66304788409552	0	3.39280493696912	3.67528706274156	3.55333933717805	2.83875975361641	3.02718262170105	1.92199387898422	0	2.52793413563434	2.61512036473898	2.68086779957183	0
0	0	0	0	0	0.719261326999353	1.92559234492668	1.48692661495365	2.59566948501817	2.62091715579107	2.49031901116388	2.72896926553577	2.5206682792449	2.46140145305599	2.42474201274606	2.70331749111743	2.43402326386744	3.65732597369385	3.9139582079657	2.23727706051124	2.95505015747936	3.01575540471824	2.49295205455188	2.63292325768781	3.13468251065501	2.95789184020185	2.89588178851273	1.7863914049062	0	0	0.694413363683559	2.74151105995838	0	0	3.06471876792413	2.41294355719776	2.43943488841546	2.61727875577635	0	3.34695029115321	3.62942305247175	3.5074786397289	2.79295565565004	2.98135383897021	1.87669831097904	0	2.48220335664594	2.56936349763243	2.63509444652475	0
0	0	0	0	0	0.421281360971207	1.52074641145831	1.09588413416195	2.18446069861685	2.20960993938891	2.07958836641178	2.31729965735691	2.10978786312175	2.05082353544561	2.01437283091931	2.29172596442353	2.02359956793107	3.24452283780406	3.5010873567701	1.82829729252359	2.54285940570869	2.60346504411762	2.08220799942754	2.22157119715379	2.72223305076282	2.54569610900911	2.48380245973667	1.38457043850847	0	0	0.402341061927639	2.32980491730911	0	0	2.65235760129452	2.00264536742655	2.02897993736777	2.20598537485934	0	2.93430548304736	3.21662998655459	3.09473802846048	2.38111019205321	2.56911821530159	1.47280866376726	0	2.07151455835553	2.15826351381887	2.22373440741113	0
0	0	0	0	0	1.0074227182113	2.25801395648617	1.8144497783378	2.93027927963402	2.95556046348672	2.82476586493688	3.06373587133022	2.85516619789539	2.79579620984961	2.75906552761754	3.03805754256816	2.76836538894011	3.99247735576548	4.2491325334703	2.57112519321267	3.28999383267073	3.35073289169516	2.82740348158333	2.96758183037072	3.46971398165699	3.29283720588311	3.23078762934053	2.11775749875842	0	0	0.979639337146459	3.07629008838218	0	0	3.39972028338541	2.74724283187616	2.77378768204486	2.95191735343255	0	3.68204800959853	3.96457102220636	3.84260883283213	3.12778204381427	3.31631274701853	2.20878731177549	0	2.81663593855466	2.90393623569876	2.96975573490274	0
0	0	0	0	0	0.737075901264133	1.94725118969519	1.50814220330026	2.61752781021365	2.64277854323272	2.51216245075516	2.75084192114719	2.54251638336706	2.48324013435238	2.4465741879774	2.72518771969113	2.45585713855479	3.67923381256819	3.93586814564185	2.25906584697468	2.97693900048587	3.03764733942486	2.51479591186799	2.65478604003361	3.15657938203512	2.97978083777908	2.91776717225974	1.80795435209407	0	0	0.711985427661829	2.7633848510307	0	0	3.08661289989308	2.43477351894979	2.46126973736945	2.6391397128268	0	3.36885322142072	3.65133057920353	3.52938454038446	2.81483377579757	3.00324407481976	1.89832691399497	0	2.50404549266018	2.59121843704837	2.65695747703359	0
0	0	0	0	0	0.231996762572572	1.17221643313995	0.774101472208056	1.82271636916178	1.84765645086081	1.7188579621014	1.95457482470552	1.74874023508891	1.69041626438444	1.65440662170787	1.92916749701259	1.66351823324187	2.87937224365663	3.1357912202288	1.4712502198995	2.17902178866317	2.23941425765105	1.72144920513665	1.85952236783925	2.35784146267892	2.18184783931903	2.12020311339984	1.04211879415881	0	0	0.219465075161209	1.96700220988829	0	0	2.28815519188886	1.64282901521314	1.66883257636752	1.84406129502859	0	2.56949490853212	2.85150102997681	2.72972175678884	2.01801032773558	2.20518458845701	1.12621403781431	0	1.71087272613541	1.79675021242513	1.86166861202649	0
0	0	0	0	0	0.757270900860129	1.9715794921247	1.53199778162835	2.64206852954041	2.66732252182515	2.53668732608841	2.77539789247505	2.56704622367127	2.50775994479796	2.47108707296509	2.74974110797223	2.4803718325692	3.70382722537909	3.96046379176723	2.28353254079738	3.00151219896633	3.06222382804245	2.53932123183601	2.67933150326014	3.18116112408033	3.00435420075235	2.94233668939504	1.83218046616706	0	0	0.73191712452633	2.78794203079624	0	0	3.11119172677222	2.45928404772442	2.48578546845877	2.66368323334028	0	3.39344141094413	3.67592365986469	3.55397589073594	2.83939556281078	3.02781875554719	1.92262299587755	0	2.52856898043397	2.61575555270529	2.68150320438569	0
0	0	0	0	0	0.00235804574339326	0.0441177869411669	0.0162494948314231	0.177517358400388	0.18617482031443	0.144852886989254	0.227061834043482	0.153706309490389	0.136818957132026	0.127179638070628	0.216780231291278	0.129563567275391	0.834616937339781	1.06196170057214	0.0865403873419813	0.333798093043137	0.36744315732259	0.145603703717013	0.190408429767579	0.439328828856093	0.335326197585632	0.30303337503003	0.0323165084094502	0	0	0.00219639480504807	0.232221703146087	0	0	0.396095382717408	0.124203473303207	0.130971105161535	0.18490676909109	0	0.585888750332693	0.810905841348839	0.710166999502446	0.254311000956891	0.34811913763728	0.0395736552789446	0	0.14255910240278	0.1688454043537	0.191182142304516	0
0	0	0	0	0	0	0	0	0	0	0	0	0	0	0	0	0	0	0	0	0	0	0	0	0	0	0	0	0	0	0	0	0	0	0	0	0	0	0	0	0	0	0	0	0	0	0	0	0	0
0	0	0	0	0	0.00016011103659304	0.00313372638289555	0.00111995195693742	0.0146037983047854	0.0154647505632656	0.0114914793651554	0.0197455681716147	0.0123142237692338	0.0107579543536351	0.00989398552965555	0.0186349336439918	0.0101060339459164	0.144594281126912	0.233862832789993	0.00643804285660861	0.0327573347058887	0.0374704073044663	0.0115606633802542	0.0158914239718922	0.048644800673433	0.0329646464887665	0.0287153832536137	0.00226630719221535	0	0	0.000149109068328684	0.0203118385164007	0	0	0.0417378730788646	0.00963074269965556	0.0102317319206987	0.0153376796723342	0	0.0767432674344901	0.136871066480948	0.107127576314399	0.0228047435393279	0.0347251345784077	0.00279713521810969	0	0.0112807900381759	0.0137567761822635	0.0159698055327177	0
0	0	0	0	0	0.00133218298623111	0.0254433285203007	0.0092439614926062	0.108878252587568	0.11461928897639	0.0875676887415937	0.142247689172278	0.0932886022960376	0.0824121262530758	0.0762715735549166	0.135220991306495	0.0777856055575676	0.632611373295707	0.841603632216511	0.0509320109782302	0.218202345595023	0.243227342001722	0.0880512496227595	0.117440734853837	0.298303775338204	0.219328112424403	0.195762116081269	0.018530329127338	0	0	0.00124075748620497	0.145793857853959	0	0	0.26492356504759	0.0743856730592948	0.0786809551186607	0.113775996165167	0	0.416699389073425	0.611367556036641	0.522552094306603	0.161122813163968	0.228793484759313	0.0227722386342997	0	0.0860922291350894	0.103166380408202	0.117957358485296	0
0	0	0	0	0	0	0	0	0	0	0	0	0	0	0	0	0	0	0	0	0	0	0	0	0	0	0	0	0	0	0	0	0	0	0	0	0	0	0	0	0	0	0	0	0	0	0	0	0	0
0	0	0	0	0	9.35284509395134e-05	0.00183316330185945	0.000654517659325494	0.00858964988338082	0.00909975287210508	0.00674908067305616	0.011642195880978	0.00723511272864945	0.00631607231417854	0.00580644580772586	0.0109815955579747	0.00593148761966325	0.090172741839097	0.151280411522308	0.00377206046147219	0.0194324209550373	0.0222772338449931	0.00678993626480688	0.0093527040038098	0.0290709003442125	0.0195572970473398	0.0170024549712334	0.00132519209973787	0	0	8.71012206311653e-05	0.0119792743291486	0	0	0.0248636240247787	0.00565125026259571	0.0060056216803167	0.00902443910443503	0	0.046454899323741	0.0850747463926266	0.0657316403557546	0.013465317039374	0.0206186977063444	0.00163600151442133	0	0.00662467763872421	0.00808820253586434	0.00939918310897529	0
0	0	0	0	0	0	0	0	0	0	0	0	0	0	0	0	0	0	0	0	0	0	0	0	0	0	0	0	0	0	0	0	0	0	0	0	0	0	0	0	0	0	0	0	0	0	0	0	0	0
0	0	0	0	0	0.000207506573899359	0.00405726112276181	0.00145100221787664	0.0188352256632034	0.0199399654433445	0.0148364264899551	0.0254237851953474	0.0158943071305547	0.0138927800696834	0.0127807372103079	0.0240024958649953	0.0130537305781146	0.17956273345359	0.284351666338474	0.00832609673101486	0.0420005477764916	0.0479717919574879	0.01492540501618	0.020487226251714	0.0620611853622296	0.0422635668280994	0.0368656990187383	0.00293506924954955	0	0	0.000193248564047889	0.0261480558210938	0	0	0.0533636656019543	0.0124417822911095	0.0132155373965436	0.0197769521129109	0	0.0970875159897683	0.170310944000053	0.134365121815468	0.0293334061646518	0.0444957633448688	0.00362188676021659	0	0.0145654310212704	0.0177477543832885	0.0205877436703197	0
0	0	0	0	0	0	0	0	0	0	0	0	0	0	0	0	0	0	0	0	0	0	0	0	0	0	0	0	0	0	0	0	0	0	0	0	0	0	0	0	0	0	0	0	0	0	0	0	0	0
0	0	0	0	0	0	0	0	0	0	0	0	0	0	0	0	0	0	0	0	0	0	0	0	0	0	0	0	0	0	0	0	0	0	0	0	0	0	0	0	0	0	0	0	0	0	0	0	0	0
0	0	0	0	0	0	0	0	0	0	0	0	0	0	0	0	0	0	0	0	0	0	0	0	0	0	0	0	0	0	0	0	0	0	0	0	0	0	0	0	0	0	0	0	0	0	0	0	0	0
0	0	0	0	0	0	0	0	0	0	0	0	0	0	0	0	0	0	0	0	0	0	0	0	0	0	0	0	0	0	0	0	0	0	0	0	0	0	0	0	0	0	0	0	0	0	0	0	0	0
0	0	0	0	0	0.000139665558273815	0.0027347561822657	0.000977076770758393	0.0127657839123893	0.0135200564045083	0.0100406580875494	0.0172731854622894	0.010760811293285	0.0093987427027802	0.00864284836580085	0.0162990189958384	0.0088283540714205	0.128595808185361	0.210131516742827	0.00562109739662651	0.0287087672248987	0.03286109259339	0.0101012087264401	0.0138939297504825	0.0427272459182786	0.0288913008055556	0.0251520015814598	0.00197752105767792	0	0	0.000130068282812638	0.0177699936772122	0	0	0.036625435169913	0.00841257217565861	0.00893832342042573	0.0134087190925751	0	0.0676648385404182	0.1216121062695	0.0948300409979831	0.0199580473408342	0.0304417920964343	0.00244089775665552	0	0.00985626780165042	0.0120238964263395	0.0139626166761185	0
0	0	0	0	0	0	0	0	0	0	0	0	0	0	0	0	0	0	0	0	0	0	0	0	0	0	0	0	0	0	0	0	0	0	0	0	0	0	0	0	0	0	0	0	0	0	0	0	0	0
0	0	0	0	0	0	0	0	0	0	0	0	0	0	0	0	0	0	0	0	0	0	0	0	0	0	0	0	0	0	0	0	0	0	0	0	0	0	0	0	0	0	0	0	0	0	0	0	0	0
0	0	0	0	0	0	0	0	0	0	0	0	0	0	0	0	0	0	0	0	0	0	0	0	0	0	0	0	0	0	0	0	0	0	0	0	0	0	0	0	0	0	0	0	0	0	0	0	0	0
0	0	0	0	0	0	0	0	0	0	0	0	0	0	0	0	0	0	0	0	0	0	0	0	0	0	0	0	0	0	0	0	0	0	0	0	0	0	0	0	0	0	0	0	0	0	0	0	0	0
0	0	0	0	0	0	0	0	0	0	0	0	0	0	0	0	0	0	0	0	0	0	0	0	0	0	0	0	0	0	0	0	0	0	0	0	0	0	0	0	0	0	0	0	0	0	0	0	0	0
0	0	0	0	0	0	0	0	0	0	0	0	0	0	0	0	0	0	0	0	0	0	0	0	0	0	0	0	0	0	0	0	0	0	0	0	0	0	0	0	0	0	0	0	0	0	0	0	0	0
0	0	0	0	0	0.000201185616430645	0.00393420052111329	0.0014068638324136	0.0182732470257887	0.0193457536962347	0.0143917889661134	0.024670744594358	0.0154185249737756	0.0134759862551744	0.0123968313479878	0.0232904335413331	0.0126617435426322	0.175058450715746	0.277947545200242	0.00807475632297233	0.0407790684939838	0.0465857855839158	0.0144781450748118	0.0198770764776064	0.0602955824532541	0.0410347941145739	0.035787471016224	0.00284593434415875	0	0	0.000187361832988766	0.0253741832638385	0	0	0.051830974226632	0.0120679170636759	0.0128187628679202	0.019187491618148	0	0.0944286039598504	0.165997013424395	0.130829605188571	0.0284683139311477	0.0432052651520235	0.00351197814576251	0	0.0141287836182552	0.0172175828471285	0.0199746686188367	0
0	0	0	0	0	0.0607813715879821	0.596624572805763	0.312163861718007	1.17412231851848	1.19778268380801	1.07640601458611	1.29994341107845	1.10437748398874	1.0499006865047	1.01651793504866	1.27556735789831	1.02494566616819	2.20937224848763	2.46484881837056	0.850293654140938	1.51741834093465	1.5764602868392	1.07882664886849	1.20906381018402	1.69271821307801	1.52017701766074	1.46010348212325	0.495750383694732	0	0	0.0568656278126252	1.3118870828174	0	0	1.62423765491264	1.00582864382911	1.02986722447678	1.19436772706934	0	1.90168742663789	2.18164093962255	2.06058942761669	1.36104366517814	1.5429734777292	0.560187018093138	0	1.06895254810753	1.14956459922243	1.21110589374756	0
0	0	0	0	0	0.00222175640131133	0.0416800892737991	0.0153243217897566	0.168990724022327	0.177311467659891	0.13765632206297	0.216692694585474	0.146139711360051	0.129964484923451	0.120743690646531	0.206776986538216	0.123023284753735	0.812584867810024	1.03834770584562	0.0819698188148505	0.32008674405602	0.352833159640738	0.138375476807805	0.181382752111631	0.423011824396742	0.321572548277784	0.290205142012122	0.0305081260449979	0	0	0.00206942625154298	0.221672062995443	0	0	0.380771785410179	0.117898551647118	0.1243694769693	0.176092332901807	0	0.566841721056045	0.789091135798572	0.689418730771296	0.243011627439646	0.334016981489894	0.0373763632622164	0	0.135459591868411	0.160662579208881	0.182126963097518	0
0	0	0	0	0	0.0111072148425319	0.178620464441308	0.0723980696056522	0.53180503085974	0.549828353072457	0.459955035560225	0.630211205695971	0.480082067059395	0.441222941440542	0.418114347286331	0.610669897168202	0.423896581298192	1.45870955070834	1.70859193046447	0.311586168358522	0.813177758405432	0.865138155880266	0.461682392634395	0.558503361264404	0.969726124916737	0.815586396971141	0.763589508438171	0.135948850971787	0	0	0.0103528799712566	0.639864489036393	0	0	0.907777730183023	0.410831347888244	0.42728949108942	0.547212607834118	0	1.16372215617997	1.43180159177039	1.31500377821105	0.680116535135504	0.835563581913756	0.16254626740818	0	0.454653631165535	0.513349156473257	0.560079238106645	0
0	0	0	0	0	0.0379289216277918	0.445965609450977	0.214596873046743	0.976074608021723	0.998778945033061	0.882879218774691	1.09734180063734	0.909456103319849	0.857776365448361	0.826279100446811	1.07375151869009	0.834217851183263	1.99465871947077	2.24936721290073	0.671753454142121	1.30941693134373	1.36739495116421	0.885175766510684	1.00962155398357	1.48193149455654	1.31212267169597	1.25327983112671	0.360765753483342	0	0	0.035425587712654	1.10891577600075	0	0	1.41440960594137	0.81622299512644	0.838857967113963	0.995498906279679	0	1.68874918763238	1.96704117769482	1.84658039267258	1.15665051224402	1.33449409027797	0.414838054597727	0	0.875811977374196	0.952563412800857	1.01158542203902	0
0	0	0	0	0	0.120394654335253	0.86176727758481	0.51014419330092	1.48611332493082	1.51061987433036	1.38434746743524	1.61593388772319	1.41357665840936	1.3565695206101	1.3214634383229	1.59087333506829	1.33033947321297	2.53562799000113	2.79173794579536	1.14421751326735	1.83805075533027	1.89799474707598	1.3868803222247	1.52228796164051	2.01570353351465	1.84085441059478	1.7797325591816	0.742940484319171	0	0	0.113107435255088	1.62819880830187	0	0	1.94641627259886	1.31019219344315	1.33551862347047	1.50708571384369	0	2.2264713382391	2.5078026903706	2.38626241461952	1.67858616160881	1.86401164913046	0.819402589852623	0	1.37654431828718	1.46062528450939	1.52439898767037	0
0	0	0	0	0	0.0625104300600084	0.606420636684224	0.31891181123306	1.18632637173723	1.21003253391833	1.0883920641296	1.3123646673906	1.11643103591362	1.06181862218043	1.02834393420374	1.2879513061468	1.03679554827748	2.22235972179871	2.47787164414191	0.861539770063087	1.53009407407592	1.58918577024978	1.09081871381395	1.22133463140312	1.70552392042797	1.53285522917799	1.47272399307597	0.504687152717191	0	0	0.0584906330689799	1.32432586770324	0	0	1.63699872514931	1.01762367475529	1.04173084011245	1.20661112056601	0	1.91459293746964	2.1946231709821	2.07354441743433	1.37354971922212	1.55567157738646	0.569695634326315	0	1.08091986289806	1.16171839923149	1.22338045311618	0
0	0	0	0	0	0.11589090924717	0.84550487789186	0.497163233303244	1.46783230117477	1.4923042729039	1.36623281823435	1.59749000101733	1.39541017678741	1.33850746444764	1.30347283749947	1.572457220002	1.31233025798081	2.51677261891418	2.77285748991675	1.12669039007846	1.81941963923799	1.87932746993408	1.36876104241375	1.50395656932635	1.99697824558765	1.82222148970269	1.76114174947624	0.727508481471243	0	0	0.10884342104975	1.60974190230139	0	0	1.92772321668154	1.29222578390803	1.3174987208687	1.48877497953744	0	2.20767439376984	2.48895104471472	2.3674301541586	1.66007946142029	1.84536425820351	0.80341073708798	0	1.35844410557323	1.44238235116626	1.50606478340634	0
0	0	0	0	0	0.101586568335141	0.790680629244831	0.454144982778308	1.40553686342803	1.42987942693356	1.30455936110195	1.53458461525509	1.33354306852658	1.27703038836168	1.24226239352904	1.5096559202963	1.25105037524206	2.45232130675759	2.7083117097757	1.0672043671149	1.75581170576444	1.81558368203959	1.30707028930935	1.4414726091124	1.93301640295453	1.75860677700381	1.69768518076171	0.67571080290745	0	0	0.0953162773716942	1.54678771030127	0	0	1.863882546949	1.23110556153811	1.25617896384573	1.42636835190153	0	2.14344301235461	2.42451376011475	2.30306585237376	1.5969385387291	1.78169518802438	0.749575512998887	0	1.29682456512104	1.38022941167188	1.44357029540057	0
0	0	0	0	0	0.0588935552736895	0.585716624315605	0.304705980796237	1.160451978334	1.18405948675937	1.06298712064678	1.28602227751387	1.09088076160042	1.03656029964945	1.00328347091446	1.26168932128701	1.01168369043207	2.1947960601864	2.45023166976892	0.837726179880074	1.50320303178149	1.56218742285237	1.06540082038775	1.195316405147	1.67835251007379	1.50595884167337	1.44595204147998	0.48582027859992	0	0	0.0550918640484958	1.29794569811027	0	0	1.60992361269739	0.992629848222817	1.01658942714163	1.18065198270224	0	1.8872061745645	2.16707082417306	2.04605086921049	1.34702454659272	1.52873229507644	0.549606634180619	0	1.055555250223	1.13595224538513	1.19735417331513	0
0	0	0	0	0	1.24033850994078	2.50909479381534	2.06364563800692	3.18219270022632	3.2074865905363	3.07661748736418	3.31570873511739	3.10703719101155	3.04762806683799	3.01087035033772	3.29002034234958	3.02017727428873	4.24459595326922	4.50125981515914	2.82274946530592	3.54203378346656	3.60278564861302	3.07925683893513	3.21951374467971	3.72178718202867	3.54487779698005	3.48281324884405	2.36843464493182	0	0	1.21125475643417	3.32826766001221	0	0	3.651782140191	2.99903845474263	3.02560361595522	3.20384169475613	0	3.93414629272606	4.21668832807227	4.09471940966116	3.37977756181048	3.56835846738774	2.45974108579586	0	3.06848214660439	3.15583560475567	3.2216886787562	0
[truncated: 34 more columns]
