# Supplementary material for: Single-cell transcriptomic evidence for dense intracortical neuropeptide networks
Source: eLife. 2019 Nov 11;8:e47889. doi: 10.7554/eLife.47889 (PMC6881117; doi:10.7554/eLife.47889)
Supplement: Figure 6—source data 2. [file elife-47889-fig6-data2.zip › ALM_Types/30_ALM_Tac1-Tacr1.csv]

0	0	0	0	0	0	0	0	0	0	0	0	0	0	0	0	0	0	0	0	0	0	0	0	0	0	0	0	0	0	0	0	0	0	0	0	0	0	0	0	0	0	0	0	0	0	0	0	0	0
0	0	0	0	0	0	0	0	0	0	0	0	0	0	0	0	0	0	0	0	0	0	0	0	0	0	0	0	0	0	0	0	0	0	0	0	0	0	0	0	0	0	0	0	0	0	0	0	0	0
0	0	0	0	0	0	0	0	0	0	0	0	0.00114169110978832	0.00298021425893519	0	0	0	0	0	0	0	0	0	0	0	0.00650838544047463	0	0	0	0	0	0	0.164050763126771	0.00270041522020516	0	0	0	0	0	0	0	0	0	0.000136421045946148	0	0	0	0	0	0
0	0	0	0	0	0	0	0	0	0	0	0	0	0	0	0	0	0	0	0	0	0	0	0	0	0	0	0	0	0	0	0	0	0	0	0	0	0	0	0	0	0	0	0	0	0	0	0	0	0
0	0	0	0	0	0	0	0	0	0	0	0	0	0	0	0	0	0	0	0	0	0	0	0	0	0	0	0	0	0	0	0	0	0	0	0	0	0	0	0	0	0	0	0	0	0	0	0	0	0
0	0	0	0	0	0	0	0	0	0	0	0	0	0	0	0	0	0	0	0	0	0	0	0	0	0	0	0	0	0	0	0	0	0	0	0	0	0	0	0	0	0	0	0	0	0	0	0	0	0
0	0	0	0	0	0	0	0	0	0	0	0	0	0	0	0	0	0	0	0	0	0	0	0	0	0	0	0	0	0	0	0	0	0	0	0	0	0	0	0	0	0	0	0	0	0	0	0	0	0
0	0	0	0	0	0	0	0	0	0	0	0	0	0	0	0	0	0	0	0	0	0	0	0	0	0	0	0	0	0	0	0	0	0	0	0	0	0	0	0	0	0	0	0	0	0	0	0	0	0
0	0	0	0	0	0	0	0	0	0	0	0	0	0	0	0	0	0	0	0	0	0	0	0	0	0	0	0	0	0	0	0	0	0	0	0	0	0	0	0	0	0	0	0	0	0	0	0	0	0
0	0	0	0	0	0	0	0	0	0	0	0	0	0	0	0	0	0	0	0	0	0	0	0	0	0	0	0	0	0	0	0	0	0	0	0	0	0	0	0	0	0	0	0	0	0	0	0	0	0
0	0	0	0	0	0	0	0	0	0	0	0	0	0	0	0	0	0	0	0	0	0	0	0	0	0	0	0	0	0	0	0	0	0	0	0	0	0	0	0	0	0	0	0	0	0	0	0	0	0
0	0	0	0	0	0	0	0	0	0	0	0	0	0	0	0	0	0	0	0	0	0	0	0	0	0	0	0	0	0	0	0	0	0	0	0	0	0	0	0	0	0	0	0	0	0	0	0	0	0
0	0	0	0	0	0	0	0	0	0	0	0	0	0	0	0	0	0	0	0	0	0	0	0	0	0	0	0	0	0	0	0	0	0	0	0	0	0	0	0	0	0	0	0	0	0	0	0	0	0
0	0	0	0	0	0	0	0	0	0	0	0	0	0	0	0	0	0	0	0	0	0	0	0	0	0	0	0	0	0	0	0	0	0	0	0	0	0	0	0	0	0	0	0	0	0	0	0	0	0
0	0	0	0	0	0	0	0	0	0	0	0	0.00092893761982655	0.00242580837803905	0	0	0	0	0	0	0	0	0	0	0	0.00530163130668866	0	0	0	0	0	0	0.137784941934525	0.00219792839426084	0	0	0	0	0	0	0	0	0	0.000110975116959045	0	0	0	0	0	0
0	0	0	0	0	0	0	0	0	0	0	0	0.00205688316389557	0.00536011999331727	0	0	0	0	0	0	0	0	0	0	0	0.0116681834574165	0	0	0	0	0	0	0.2619249361525	0.00485812859805582	0	0	0	0	0	0	0	0	0	0.000246005864052835	0	0	0	0	0	0
0	0	0	0	0	0	0	0	0	0	0	0	0.0754430555448377	0.175011045516114	0	0	0	0	0	0	0	0	0	0	0	0.319775021278843	0	0	0	0	0	0	1.5324995110265	0.161228943641422	0	0	0	0	0	0	0	0	0	0.00972401547361561	0	0	0	0	0	0
0	0	0	0	0	0	0	0	0	0	0	0	0	0	0	0	0	0	0	0	0	0	0	0	0	0	0	0	0	0	0	0	0	0	0	0	0	0	0	0	0	0	0	0	0	0	0	0	0	0
0	0	0	0	0	0	0	0	0	0	0	0	0	0	0	0	0	0	0	0	0	0	0	0	0	0	0	0	0	0	0	0	0	0	0	0	0	0	0	0	0	0	0	0	0	0	0	0	0	0
0	0	0	0	0	0	0	0	0	0	0	0	0	0	0	0	0	0	0	0	0	0	0	0	0	0	0	0	0	0	0	0	0	0	0	0	0	0	0	0	0	0	0	0	0	0	0	0	0	0
0	0	0	0	0	0	0	0	0	0	0	0	0.000271937389702697	0.000710997724109852	0	0	0	0	0	0	0	0	0	0	0	0.00155753506109293	0	0	0	0	0	0	0.045015862958057	0.000644087219083303	0	0	0	0	0	0	0	0	0	3.24652435280141e-05	0	0	0	0	0	0
0	0	0	0	0	0	0	0	0	0	0	0	0	0	0	0	0	0	0	0	0	0	0	0	0	0	0	0	0	0	0	0	0	0	0	0	0	0	0	0	0	0	0	0	0	0	0	0	0	0
0	0	0	0	0	0	0	0	0	0	0	0	0	0	0	0	0	0	0	0	0	0	0	0	0	0	0	0	0	0	0	0	0	0	0	0	0	0	0	0	0	0	0	0	0	0	0	0	0	0
0	0	0	0	0	0	0	0	0	0	0	0	0	0	0	0	0	0	0	0	0	0	0	0	0	0	0	0	0	0	0	0	0	0	0	0	0	0	0	0	0	0	0	0	0	0	0	0	0	0
0	0	0	0	0	0	0	0	0	0	0	0	0	0	0	0	0	0	0	0	0	0	0	0	0	0	0	0	0	0	0	0	0	0	0	0	0	0	0	0	0	0	0	0	0	0	0	0	0	0
0	0	0	0	0	0	0	0	0	0	0	0	0	0	0	0	0	0	0	0	0	0	0	0	0	0	0	0	0	0	0	0	0	0	0	0	0	0	0	0	0	0	0	0	0	0	0	0	0	0
0	0	0	0	0	0	0	0	0	0	0	0	0.0037659880282991	0.00978320964280197	0	0	0	0	0	0	0	0	0	0	0	0.0211712544697482	0	0	0	0	0	0	0.401158351517806	0.00887119258877879	0	0	0	0	0	0	0	0	0	0.000451198522068947	0	0	0	0	0	0
0	0	0	0	0	0	0	0	0	0	0	0	0.0017040827326669	0.00444363258410302	0	0	0	0	0	0	0	0	0	0	0	0.00968508387585527	0	0	0	0	0	0	0.226734547071111	0.00402707545111759	0	0	0	0	0	0	0	0	0	0.000203737569258009	0	0	0	0	0	0
0	0	0	0	0	0	0	0	0	0	0	0	0.0016509135667227	0.00430540914923585	0	0	0	0	0	0	0	0	0	0	0	0.00938557207307788	0	0	0	0	0	0	0.221177534824655	0.00390175129305384	0	0	0	0	0	0	0	0	0	0.000197370100985833	0	0	0	0	0	0
0	0	0	0	0	0	0	0	0	0	0	0	0.00225455893043842	0.00587311291451529	0	0	0	0	0	0	0	0	0	0	0	0.0127760790611171	0	0	0	0	0	0	0.280474739823844	0.00532337202897852	0	0	0	0	0	0	0	0	0	0.000269702205531645	0	0	0	0	0	0
0	0	0	0	0	0	0	0	0	0	0	0	0.00341324127057742	0.00887257631178367	0	0	0	0	0	0	0	0	0	0	0	0.0192238027646123	0	0	0	0	0	0	0.375808790220364	0.00804466657575296	0	0	0	0	0	0	0	0	0	0.000408790046625527	0	0	0	0	0	0
0	0	0	0	0	0	0	0	0	0	0	0	0.00104107729886113	0.00271808307649754	0	0	0	0	0	0	0	0	0	0	0	0.0059380403969883	0	0	0	0	0	0	0.151825462606733	0.00246282463716178	0	0	0	0	0	0	0	0	0	0.000124385977126398	0	0	0	0	0	0
0	0	0	0	0	0	0	0	0	0	0	0	0.109229081845686	0.242554198285438	0	0	0	0	0	0	0	0	0	0	0	0.421654038972476	0	0	0	0	0	0	1.70639921641576	0.224688841135397	0	0	0	0	0	0	0	0	0	0.0145753447704593	0	0	0	0	0	0
0	0	0	0	0	0	0	0	0	0	0	0	0	0	0	0	0	0	0	0	0	0	0	0	0	0	0	0	0	0	0	0	0	0	0	0	0	0	0	0	0	0	0	0	0	0	0	0	0	0
0	0	0	0	0	0	0	0	0	0	0	0	0.00296464204279817	0.00771280190140911	0	0	0	0	0	0	0	0	0	0	0	0.0167367870699226	0	0	0	0	0	0	0.341307267148031	0.00699224247178302	0	0	0	0	0	0	0	0	0	0.000354901603848039	0	0	0	0	0	0
0	0	0	0	0	0	0	0	0	0	0	0	0	0	0	0	0	0	0	0	0	0	0	0	0	0	0	0	0	0	0	0	0	0	0	0	0	0	0	0	0	0	0	0	0	0	0	0	0	0
0	0	0	0	0	0	0	0	0	0	0	0	0.00648802969198654	0.0167713142674778	0	0	0	0	0	0	0	0	0	0	0	0.0359638999337617	0	0	0	0	0	0	0.559243039155444	0.0152191690186032	0	0	0	0	0	0	0	0	0	0.000779473015073225	0	0	0	0	0	0
0	0	0	0	0	0	0	0	0	0	0	0	0.0058524098315961	0.0151456613289293	0	0	0	0	0	0	0	0	0	0	0	0.0325462825746339	0	0	0	0	0	0	0.527063631199683	0.0137415958718931	0	0	0	0	0	0	0	0	0	0.000702656137636741	0	0	0	0	0	0
0	0	0	0	0	0	0	0	0	0	0	0	0	0	0	0	0	0	0	0	0	0	0	0	0	0	0	0	0	0	0	0	0	0	0	0	0	0	0	0	0	0	0	0	0	0	0	0	0	0
0	0	0	0	0	0	0	0	0	0	0	0	0.00113250580789842	0.00295628765063971	0	0	0	0	0	0	0	0	0	0	0	0.00645634270684849	0	0	0	0	0	0	0.162948732459379	0.00267872805309501	0	0	0	0	0	0	0	0	0	0.000135322230744986	0	0	0	0	0	0
0	0	0	0	0	0	0	0	0	0	0	0	0.000489738695844226	0.00127993538448754	0	0	0	0	0	0	0	0	0	0	0	0.00280168721138441	0	0	0	0	0	0	0.0779990420635299	0.00115955478084102	0	0	0	0	0	0	0	0	0	5.84803643352494e-05	0	0	0	0	0	0
0	0	0	0	0	0	0	0	0	0	0	0	0	0	0	0	0	0	0	0	0	0	0	0	0	0	0	0	0	0	0	0	0	0	0	0	0	0	0	0	0	0	0	0	0	0	0	0	0	0
0	0	0	0	0	0	0	0	0	0	0	0	0.00314844763964808	0.00818822863658658	0	0	0	0	0	0	0	0	0	0	0	0.0177572097738361	0	0	0	0	0	0	0.35577226753049	0.00742363159325719	0	0	0	0	0	0	0	0	0	0.00037697551744687	0	0	0	0	0	0
0	0	0	0	0	0	0	0	0	0	0	0	0.00154159045913754	0.00402111769310185	0	0	0	0	0	0	0	0	0	0	0	0.00876920031610388	0	0	0	0	0	0	0.209525366325992	0.00364400216614356	0	0	0	0	0	0	0	0	0	0.000184279867473086	0	0	0	0	0	0
0	0	0	0	0	0	0	0	0	0	0	0	0.00147266718704871	0.00384182590473391	0	0	0	0	0	0	0	0	0	0	0	0.00838023559250905	0	0	0	0	0	0	0.202016756152568	0.0034814577149904	0	0	0	0	0	0	0	0	0	0.000176028558312861	0	0	0	0	0	0
0	0	0	0	0	0	0	0	0	0	0	0	0.00405726096992916	0.0105342648142024	0	0	0	0	0	0	0	0	0	0	0	0.0227739493803717	0	0	0	0	0	0	0.421043817122288	0.00955299965551351	0	0	0	0	0	0	0	0	0	0.000486239244621256	0	0	0	0	0	0
0	0	0	0	0	0	0	0	0	0	0	0	0.000217951766228931	0.000569906022872656	0	0	0	0	0	0	0	0	0	0	0	0.001248696249173	0	0	0	0	0	0	0.0364405333011164	0.000516265470961883	0	0	0	0	0	0	0	0	0	2.60187459830453e-05	0	0	0	0	0	0
0	0	0	0	0	0	0	0	0	0	0	0	0.00209710090254154	0.00546452015620167	0	0	0	0	0	0	0	0	0	0	0	0.0118937764402326	0	0	0	0	0	0	0.265763000657282	0.00495280702541127	0	0	0	0	0	0	0	0	0	0.000250826187948418	0	0	0	0	0	0
0	0	0	0	0	0	0	0	0	0	0	0	0.00233800858304478	0.00608956328453294	0	0	0	0	0	0	0	0	0	0	0	0.013243085798261	0	0	0	0	0	0	0.288076300474839	0.00551969049277946	0	0	0	0	0	0	0	0	0	0.000279708565209441	0	0	0	0	0	0
0	0	0	0	0	0	0	0	0	0	0	0	0	0	0	0	0	0	0	0	0	0	0	0	0	0	0	0	0	0	0	0	0	0	0	0	0	0	0	0	0	0	0	0	0	0	0	0	0	0
0	0	0	0	0	0	0	0	0	0	0	0	0.000303618307943712	0.000793782791258733	0	0	0	0	0	0	0	0	0	0	0	0.00173868965626204	0	0	0	0	0	0	0.0499709670193034	0.000719088005117716	0	0	0	0	0	0	0	0	0	3.62486341160369e-05	0	0	0	0	0	0
0	0	0	0	0	0	0	0	0	0	0	0	0.00640621916955311	0.0165622843999984	0	0	0	0	0	0	0	0	0	0	0	0.0355252443801119	0	0	0	0	0	0	0.555229927212738	0.0150291513470873	0	0	0	0	0	0	0	0	0	0.000769580385171049	0	0	0	0	0	0
0	0	0	0	0	0	0	0	0	0	0	0	0.00295466969503359	0.0076869985552603	0	0	0	0	0	0	0	0	0	0	0	0.0166813679116874	0	0	0	0	0	0	0.340508698899744	0.0069688304780591	0	0	0	0	0	0	0	0	0	0.000353704221736765	0	0	0	0	0	0
0	0	0	0	0	0	0	0	0	0	0	0	0.00249036881777969	0.00648458192875532	0	0	0	0	0	0	0	0	0	0	0	0.0140946723746968	0	0	0	0	0	0	0.301624476691546	0.00587799216482301	0	0	0	0	0	0	0	0	0	0.000297982285622801	0	0	0	0	0	0
0	0	0	0	0	0	0	0	0	0	0	0	0.00318123870842017	0.00827301161166947	0	0	0	0	0	0	0	0	0	0	0	0.017939047593422	0	0	0	0	0	0	0.358303574942239	0.00750056592404797	0	0	0	0	0	0	0	0	0	0.000380914385817273	0	0	0	0	0	0
0	0	0	0	0	0	0	0	0	0	0	0	0.00731981219654848	0.0188930925065586	0	0	0	0	0	0	0	0	0	0	0	0.0404034619640865	0	0	0	0	0	0	0.598107838908356	0.0171484321965484	0	0	0	0	0	0	0	0	0	0.00088014623410796	0	0	0	0	0	0
0	0	0	0	0	0	0	0	0	0	0	0	0.406940050887532	0.704216455666416	0	0	0	0	0	0	0	0	0	0	0	0.995825137261128	0	0	0	0	0	0	2.43405388049138	0.670091269182395	0	0	0	0	0	0	0	0	0	0.073819519730881	0	0	0	0	0	0
0	0	0	0	0	0	0	0	0	0	0	0	2.08834460424648	2.5037689981564	0	0	0	0	0	0	0	0	0	0	0	2.84402084815419	0	0	0	0	0	0	4.32627000985556	2.46095353534581	0	0	0	0	0	0	0	0	0	1.19056417431857	0	0	0	0	0	0
0	0	0	0	0	0	0	0	0	0	0	0	0.868798762789068	1.24852213687961	0	0	0	0	0	0	0	0	0	0	0	1.57597649207743	0	0	0	0	0	0	3.04753178593581	1.20810551067468	0	0	0	0	0	0	0	0	0	0.246245728817755	0	0	0	0	0	0
0	0	0	0	0	0	0	0	0	0	0	0	0	0	0	0	0	0	0	0	0	0	0	0	0	0	0	0	0	0	0	0	0	0	0	0	0	0	0	0	0	0	0	0	0	0	0	0	0	0
0	0	0	0	0	0	0	0	0	0	0	0	0.00699077707559602	0.0180545162773026	0	0	0	0	0	0	0	0	0	0	0	0.0386516736247318	0	0	0	0	0	0	0.583138034123585	0.016385840215524	0	0	0	0	0	0	0	0	0	0.000840301830111842	0	0	0	0	0	0
0	0	0	0	0	0	0	0	0	0	0	0	0.00258366537330184	0.006726359499271	0	0	0	0	0	0	0	0	0	0	0	0.0146154585753511	0	0	0	0	0	0	0.309718932358934	0.00609731145721342	0	0	0	0	0	0	0	0	0	0.000309174835716099	0	0	0	0	0	0
0	0	0	0	0	0	0	0	0	0	0	0	0	0	0	0	0	0	0	0	0	0	0	0	0	0	0	0	0	0	0	0	0	0	0	0	0	0	0	0	0	0	0	0	0	0	0	0	0	0
0	0	0	0	0	0	0	0	0	0	0	0	0.00212197604943913	0.00552908516985871	0	0	0	0	0	0	0	0	0	0	0	0.012033260186808	0	0	0	0	0	0	0.268120198697303	0.00501136081029476	0	0	0	0	0	0	0	0	0	0.000253807811931327	0	0	0	0	0	0
0	0	0	0	0	0	0	0	0	0	0	0	0	0	0	0	0	0	0	0	0	0	0	0	0	0	0	0	0	0	0	0	0	0	0	0	0	0	0	0	0	0	0	0	0	0	0	0	0	0
0	0	0	0	0	0	0	0	0	0	0	0	0.0041921606731999	0.0108818381896146	0	0	0	0	0	0	0	0	0	0	0	0.0235145828256886	0	0	0	0	0	0	0.429958175669349	0.00986856316726062	0	0	0	0	0	0	0	0	0	0.000502474956932048	0	0	0	0	0	0
0	0	0	0	0	0	0	0	0	0	0	0	0.00597458635491591	0.0154584262707757	0	0	0	0	0	0	0	0	0	0	0	0.0332049065828596	0	0	0	0	0	0	0.533433228136728	0.0140258320826921	0	0	0	0	0	0	0	0	0	0.000717413924181721	0	0	0	0	0	0
0	0	0	0	0	0	0	0	0	0	0	0	0.00445983502049184	0.011571006258151	0	0	0	0	0	0	0	0	0	0	0	0.0249811319840305	0	0	0	0	0	0	0.447130269587464	0.0104943308591509	0	0	0	0	0	0	0	0	0	0.000534703759129767	0	0	0	0	0	0
0	0	0	0	0	0	0	0	0	0	0	0	0	0	0	0	0	0	0	0	0	0	0	0	0	0	0	0	0	0	0	0	0	0	0	0	0	0	0	0	0	0	0	0	0	0	0	0	0	0
0	0	0	0	0	0	0	0	0	0	0	0	0.00114861141572704	0.00299824028838059	0	0	0	0	0	0	0	0	0	0	0	0.00654759160777602	0	0	0	0	0	0	0.164879217130753	0.0027167541544718	0	0	0	0	0	0	0	0	0	0.000137248918735236	0	0	0	0	0	0
0	0	0	0	0	0	0	0	0	0	0	0	0	0	0	0	0	0	0	0	0	0	0	0	0	0	0	0	0	0	0	0	0	0	0	0	0	0	0	0	0	0	0	0	0	0	0	0	0	0
0	0	0	0	0	0	0	0	0	0	0	0	0.00449980444708178	0.0116738562266702	0	0	0	0	0	0	0	0	0	0	0	0.0251997717797547	0	0	0	0	0	0	0.449638029733177	0.010587726922797	0	0	0	0	0	0	0	0	0	0.000539517698590614	0	0	0	0	0	0
0	0	0	0	0	0	0	0	0	0	0	0	0.0169753648589655	0.0430761820162809	0	0	0	0	0	0	0	0	0	0	0	0.089426484236282	0	0	0	0	0	0	0.900391905566749	0.0391967918019555	0	0	0	0	0	0	0	0	0	0.00206126298511103	0	0	0	0	0	0
0	0	0	0	0	0	0	0	0	0	0	0	0.00295865278994532	0.00769730488474422	0	0	0	0	0	0	0	0	0	0	0	0.0167035037927275	0	0	0	0	0	0	0.340827832147938	0.00697818164208363	0	0	0	0	0	0	0	0	0	0.00035418246996575	0	0	0	0	0	0
0	0	0	0	0	0	0	0	0	0	0	0	0.00838851500772435	0.0216100185630126	0	0	0	0	0	0	0	0	0	0	0	0.0460540201620665	0	0	0	0	0	0	0.643519037887398	0.0196200894264215	0	0	0	0	0	0	0	0	0	0.00100974363024749	0	0	0	0	0	0
0	0	0	0	0	0	0	0	0	0	0	0	2.35389971114766	2.77032932466023	0	0	0	0	0	0	0	0	0	0	0	3.11092132966394	0	0	0	0	0	0	4.59344694862116	2.72744894788679	0	0	0	0	0	0	0	0	0	1.44468884816385	0	0	0	0	0	0
0	0	0	0	0	0	0	0	0	0	0	0	3.07620330790818	3.49359700852754	0	0	0	0	0	0	0	0	0	0	0	3.83451426167801	0	0	0	0	0	0	5.31730385578124	3.45065450590934	0	0	0	0	0	0	0	0	0	2.15571378418383	0	0	0	0	0	0
0	0	0	0	0	0	0	0	0	0	0	0	2.805491996449	3.22269081061353	0	0	0	0	0	0	0	0	0	0	0	3.56354239395609	0	0	0	0	0	0	5.04627871853622	3.17976085609013	0	0	0	0	0	0	0	0	0	1.88730818757147	0	0	0	0	0	0
0	0	0	0	0	0	0	0	0	0	0	0	2.94772023983275	3.36503640102026	0	0	0	0	0	0	0	0	0	0	0	3.70592753085764	0	0	0	0	0	0	5.1886959362027	3.32209889027879	0	0	0	0	0	0	0	0	0	2.02814968123196	0	0	0	0	0	0
0	0	0	0	0	0	0	0	0	0	0	0	2.63251164186846	3.04950478328376	0	0	0	0	0	0	0	0	0	0	0	3.39028701947393	0	0	0	0	0	0	4.87296707573097	3.00658807706393	0	0	0	0	0	0	0	0	0	1.71674684486431	0	0	0	0	0	0
0	0	0	0	0	0	0	0	0	0	0	0	2.88215247137152	3.29941928272056	0	0	0	0	0	0	0	0	0	0	0	3.64029378317259	0	0	0	0	0	0	5.12304869913228	3.25648494948474	0	0	0	0	0	0	0	0	0	1.96316569031126	0	0	0	0	0	0
0	0	0	0	0	0	0	0	0	0	0	0	0.786547072866145	1.15793421760426	0	0	0	0	0	0	0	0	0	0	0	1.48218723756748	0	0	0	0	0	0	2.95097516578356	1.11810467543979	0	0	0	0	0	0	0	0	0	0.20702518638549	0	0	0	0	0	0
0	0	0	0	0	0	0	0	0	0	0	0	2.56406685527423	2.98095309819662	0	0	0	0	0	0	0	0	0	0	0	3.32169927382832	0	0	0	0	0	0	4.8043500640927	2.93804328010645	0	0	0	0	0	0	0	0	0	1.64955358946831	0	0	0	0	0	0
0	0	0	0	0	0	0	0	0	0	0	0	1.26455446897095	1.66733378737126	0	0	0	0	0	0	0	0	0	0	0	2.00321513618243	0	0	0	0	0	0	3.48187697737978	1.62534701461066	0	0	0	0	0	0	0	0	0	0.48790089408885	0	0	0	0	0	0
[truncated: 34 more columns]
