# Supplementary material for: Single-cell transcriptomic evidence for dense intracortical neuropeptide networks
Source: eLife. 2019 Nov 11;8:e47889. doi: 10.7554/eLife.47889 (PMC6881117; doi:10.7554/eLife.47889)
Supplement: Figure 6—source data 2. [file elife-47889-fig6-data2.zip › ALM_Types/37_ALM_Nmb-Nmbr.csv]

0	0	0.182127468857538	0.379575133583843	0.0967070807257567	0.0616125960050944	0.0022656960750099	0.0144378088171504	0.017993204441824	0.120676202725926	0.0577848671463576	0.0747566603216639	0.0264954200696445	0.0316072146283132	0	0.305437319157639	0.00598417341478598	0	0	0.0389911705081439	0	0.945311389535521	1.56105432609862	0.684776600637782	0	0.0243381016529686	2.02838546558502	0.551642957872264	0.226976242735575	0.081161904303988	0.972157617884713	1.52384125638785	2.17814791535292	0.178891565577227	0	0	0.00692993496945418	0.00565762843257168	0.00652713999209497	0.304749458345726	0	0	0	0.504199656209776	0.163719783549782	0.77464183622847	0.456538421983398	0.807857279118292	0.154919464123252	0.419761563061632
0	0	0.0699276140981991	0.166807607345632	0.034883097240502	0.0216488666977992	0.000761060221404908	0.00489502589924263	0.00611700312294299	0.044307625460068	0.0202455408421029	0.0265275765421381	0.00906587365729261	0.010857015910478	0	0.127805756903295	0.00201583972351012	0	0	0.0134685439808133	0	0.558848102231171	1.10954974548496	0.359339677629485	0	0.00831406720330196	1.56184001471492	0.269270023144975	0.0899710481853994	0.028938757398064	0.580889351611256	1.07433881232464	1.70928721108382	0.0685256275048488	0	0	0.00233611795605551	0.00190536372414865	0.00219965671195552	0.127458679461016	0	0	0	0.239391412940642	0.0620311150963827	0.42495142200865	0.210608316625338	0.450103389674355	0.05832335563539	0.189261134610597
0	0	0.318366690575533	0.590926436547666	0.181193237868086	0.119386513326878	0.00468989493831	0.0294514334210012	0.0365516801149897	0.2213843749499	0.112405543215094	0.142984086145601	0.0533013068027661	0.0632217578872231	0	0.493889419673766	0.0123309016216459	0	0	0.0773620252387882	0	1.23617799874962	1.87200109908338	0.952758157468473	0	0.0490812953709161	2.34344719629728	0.800525013505562	0.3846976613862	0.154282783907619	1.26464697588928	1.83422643058265	2.49382713198325	0.313448887622299	0	0	0.0142633881340537	0.0116626465128189	0.0134408887622469	0.49296399219098	0	0	0	0.744459813498622	0.290130546659767	1.05225200911906	0.686926875435187	1.0885067775596	0.276399053051344	0.641576534470185
0	0	0.333326222206085	0.612178184090167	0.191072746293482	0.12637085643506	0.00500442112428479	0.0313678907710117	0.0389098433583576	0.232928362079586	0.119034900206612	0.151124984847764	0.0566715971009205	0.0671722948975577	0	0.513346136871322	0.0131501735494599	0	0	0.0821157674561064	0	1.26293022766127	1.89998074048212	0.978035969759725	0	0.0522004704115924	2.37167102236017	0.824507281133913	0.401578865180925	0.162954560507031	1.29150064917916	1.86217255578625	2.52208738911829	0.328253545664084	0	0	0.0152088228083157	0.0124381519250568	0.0143326995011401	0.512401546435388	0	0	0	0.76783699591799	0.30417570267057	1.07816025769998	0.709595277462207	1.11461095545921	0.289976847084119	0.663615189088093
0	0	0.104267518235606	0.237381165248273	0.0530427271772613	0.0331782603233695	0.00118155102871237	0.00757972093915858	0.00946463057961207	0.067008436271048	0.0310538754414561	0.0405365465980871	0.0140015045955711	0.0167491429295707	0	0.185108498609888	0.00312711316038582	0	0	0.020744481355554	0	0.705123112492071	1.28860364150647	0.477069895337036	0	0.0128464147394606	1.74882037228404	0.368135629665673	0.132752499439696	0.0441577995619235	0.729502647885369	1.25234738878703	1.89749922236201	0.102254010511319	0	0	0.00362321633576372	0.00295594192121109	0.00341186575115093	0.18463596778239	0	0	0	0.330863187009917	0.092889336479151	0.553770596696529	0.294325748272282	0.58268381535155	0.0875149489906427	0.266787690393851
0	0	0.0917565429008091	0.212343127484221	0.0463483504856816	0.0289075850446757	0.00102453889288739	0.00657888690468095	0.00821725751962075	0.0586675419924665	0.027048201833171	0.0353567067010042	0.0121645272315656	0.0145576853106106	0	0.16457931803356	0.00271236811033638	0	0	0.018041048933116	0	0.656067478852583	1.23001667054768	0.436735906610948	0	0.0111590426782215	1.68800456791337	0.333786181453445	0.117261796010768	0.0385354661672985	0.679750120644033	1.19405653615648	1.83633971076188	0.0899603493812316	0	0	0.00314291153904611	0.00256383213567016	0.00295948286534027	0.164149845663051	0	0	0	0.298907971628551	0.0816182724189647	0.510001132641667	0.264911206291055	0.537762789018234	0.0768396782287428	0.239423513393326
0	0	0.133515590701468	0.293309253267517	0.0690418364200818	0.0434810314589251	0.00156651038763346	0.0100253524071436	0.0125097339525474	0.0868172937912062	0.0407273216185443	0.052988593561179	0.0184755394253203	0.022079088432806	0	0.231709096680403	0.00414293723941089	0	0	0.027306418439418	0	0.806194713198496	1.4057433046289	0.562569120510614	0	0.0169585030542032	1.86958393772568	0.442426598938159	0.168567970821342	0.0576504518176971	0.831781616637431	1.36900189531734	2.01881730220153	0.131017427982988	0	0	0.00479930827569845	0.00391641229997713	0.00451970976108117	0.231146045105373	0	0	0	0.400543320364148	0.119361587705381	0.645508129482101	0.35903054580586	0.676481631186694	0.112644205784905	0.327413730635179
0	0	0.125056377368939	0.277481926500193	0.0643643839077353	0.040454975513084	0.00145252967739564	0.00930244591033756	0.0116100663384669	0.0810439412697951	0.0378846546363039	0.0493376446925025	0.0171552285374416	0.0205072853414579	0	0.218420509092	0.00384232065058258	0	0	0.0253732334634034	0	0.778631250199492	1.37421726342419	0.538952350060854	0	0.01574464822541	1.83717939341745	0.421716324010824	0.15826459712752	0.0536977388574184	0.803916554053487	1.33759388722271	1.98627882245694	0.122695104009351	0	0	0.00445130822954435	0.00363216398550934	0.00419188582231197	0.217882290044115	0	0	0	0.381044905051979	0.111687882033728	0.620297618967944	0.340850458100618	0.650748503870735	0.10535183681614	0.310322702003194
0	0	0.0608803946285423	0.147169214815807	0.0302114571012752	0.0187114266159967	0.000655636901990314	0.00421973202456886	0.00527415257202883	0.0384287461269097	0.0174946962227339	0.0229454861376543	0.00782034807453923	0.00936805611969302	0	0.112179730479679	0.00173694947194247	0	0	0.0116262028294737	0	0.512924584784607	1.0501388137068	0.324060418403679	0	0.00717097838842689	1.49894433104737	0.240520675986591	0.0785571637295242	0.0250403789099929	0.534050371397237	1.01538065524518	1.64584176798164	0.0596475788679239	0	0	0.00201302000906254	0.00164172888764181	0.00189539094294387	0.11186982770107	0	0	0	0.213099493779299	0.0539430183929568	0.385650711301342	0.186834623745702	0.40940647358879	0.0506909193552464	0.167455709413847
0	0	0.121892228215366	0.271491657280884	0.0626252666507995	0.0393327989070418	0.00141045519603747	0.00903533811548284	0.01127755410514	0.0788936264501313	0.0368307912828968	0.0479823949407616	0.0166669248092782	0.0199257389012096	0	0.213411503248414	0.00373131933076461	0	0	0.0246575721723154	0	0.767999548319365	1.36197836666347	0.529901079172304	0	0.0152957916291793	1.82458137921902	0.413816168779365	0.154399308597268	0.0522297718542198	0.793163248443171	1.3254031625056	1.97362596770511	0.119582835821572	0	0	0.0043228011810823	0.00352720928588582	0.00407083311829343	0.212882843161763	0	0	0	0.373621540679731	0.108821133430464	0.610610563657475	0.333943673264156	0.64085225117763	0.102629198748918	0.303841016781098
0	0	0.0644144730883402	0.154897622704233	0.0320307188277811	0.0198539497797438	0.000696559836985644	0.00448197098294774	0.00560149795637891	0.0407200831141583	0.0185645022287772	0.0243393794092004	0.00830422113225232	0.00994659985416219	0	0.118311885769496	0.00184522155333823	0	0	0.0123422329981233	0	0.531330673478568	1.07417334012988	0.338096293318045	0	0.00761502385391491	1.52444965887696	0.251906758128791	0.0830231342319487	0.0265576864314996	0.552835272627167	1.03922458060407	1.67157975459705	0.0631151629190274	0	0	0.00213845851506939	0.00174407734050093	0.00201351653798402	0.11798723518061	0	0	0	0.223494494774663	0.0571003114381359	0.401330254736309	0.196217493176049	0.425658786918901	0.05366938603536	0.176049930630959
0	0	0.107799762635239	0.24432234942428	0.0549489828467998	0.0343987102415224	0.00122669497418133	0.00786712003958232	0.00982269498089243	0.0693777959462682	0.0321990426916313	0.042014827641004	0.0145283577126782	0.017377332963936	0	0.190837083906636	0.00324631463295751	0	0	0.0215188444223524	0	0.718262437868354	1.30408610128903	0.488008124569193	0	0.0133304675648683	1.76484158816606	0.377531118653527	0.137106987595368	0.0457613174998005	0.742815474960499	1.26775801173112	1.91360321450076	0.105726005743754	0	0	0.00376124686200775	0.00306864159442641	0.0035418774264777	0.190352895847615	0	0	0	0.339633936721193	0.0960773046901146	0.565582457839269	0.302428777012109	0.594786582279047	0.0905370407199824	0.274348246584941
0	0	0.0799703368490012	0.1880661865561	0.0401238753561588	0.0249581092070483	0.000880653650852357	0.00566001596969238	0.00707141331266929	0.0508834392835913	0.0233459810716641	0.0305567293289105	0.0104748655489894	0.0125403870888258	0	0.144881370880819	0.00233208125753828	0	0	0.0155496365000854	0	0.605679053415836	1.16838440515048	0.396180698364186	0	0.00960750283223395	1.62366399627913	0.299741325839787	0.102569229447928	0.0333202975988184	0.628557625716491	1.13278178248272	1.77157874206692	0.078384571561563	0	0	0.00270244807213279	0.00220431791275621	0.00254465076193745	0.144495167325979	0	0	0	0.267415932917597	0.071029913788434	0.465622630114897	0.236096606373169	0.492088326167951	0.0668245155647289	0.212746378165185
0	0	0.195001852366193	0.401254737449123	0.104256465017396	0.0666291641749595	0.00246415020023041	0.0156833827482005	0.0195386726478307	0.129833830919471	0.0625116594469655	0.0807476521425349	0.0287473458052127	0.0342767340336678	0	0.324288890063197	0.00650590207424687	0	0	0.0422545972491787	0	0.977880516008406	1.59665458914404	0.714033725673344	0	0.0264121892139373	2.06462169101156	0.578248315866128	0.242233031359058	0.0876163938795711	1.00496730167659	1.55935511946983	2.21448001279573	0.191583813936814	0	0	0.00753340692613934	0.00615108847290274	0.00709582154151825	0.323572370316243	0	0	0	0.529640522632361	0.175538683725779	0.805274276076536	0.480670354662491	0.838929295147548	0.166216787614568	0.442777479748
0	0	0.138173611625209	0.301911953294112	0.0716348268295241	0.0451635063261881	0.0016302145497843	0.0104289459443445	0.0130118528173786	0.0900115649071245	0.0423083510818904	0.0550162418591777	0.0192118707725114	0.0229552810611485	0	0.238964209259852	0.00431089649896795	0	0	0.0283833643316036	0	0.820873499995488	1.42241819315991	0.575232334110866	0	0.017635593469332	1.88669766912385	0.453587639740635	0.174222971640037	0.059844510403731	0.846613296060808	1.38561772067719	2.0359978221707	0.135601184053933	0	0	0.00499372489731755	0.00407523100875961	0.00470286125872485	0.238387916661624	0	0	0	0.411073508785113	0.123592965654475	0.658988597881157	0.368871409303356	0.690229106733358	0.11666803348065	0.336682738613456
0	0	0.0397754351208345	0.0993641839359706	0.019496712058327	0.0120186109619194	0.000417987674592629	0.00269420034068922	0.00336890009592963	0.0248824351856266	0.0112314678519175	0.0147638263884379	0.00500058335962471	0.00599408201064639	0	0.0747610743713415	0.00110785555769722	0	0	0.00744589547260478	0	0.387215429476431	0.87599656184736	0.232176632860814	0	0.00458412020604344	1.31108899071531	0.16778079791185	0.0516821103923198	0.0161255579986907	0.405264433268894	0.842980874661369	1.45577265392297	0.0389509548128082	0	0	0.00128408575025206	0.00104708069997774	0.00120899204156337	0.0745458070779189	0	0	0	0.147279606093485	0.0351459782077746	0.281391522717525	0.127953819047579	0.300739323424844	0.0329842683053534	0.113895011100772
0	0	0.082108779106769	0.192523213748411	0.0412472990666081	0.0256693992511893	0.000906473994252927	0.00582502900376829	0.00727723087800212	0.0522904242847052	0.0240125853864281	0.031421887405025	0.0107785200702671	0.012903034462666	0	0.148482115154666	0.00240033933737584	0	0	0.0159977155081477	0	0.615161176897085	1.18010639094149	0.403741759290682	0	0.00988629865142304	1.63593246470243	0.306049648058065	0.105242322988725	0.0342606594588914	0.6381983879877	1.1444318325663	1.78393228239969	0.0804844169049339	0	0	0.00278151180929021	0.00226884622545388	0.00261911183455202	0.148087855194038	0	0	0	0.273237163504794	0.0729488497628553	0.473926471054083	0.241409451380018	0.500645140440595	0.0686385878480156	0.217655186169363
0	0	0.0345369711685795	0.0870229385639301	0.016876918371461	0.0103916376634503	0.000360748748069624	0.00232609180607071	0.00290891569350478	0.0215567494551958	0.00970986319203268	0.0127706648844528	0.00431891689344269	0.00517779002758267	0	0.0652487435344671	0.000956250568615656	0	0	0.00643335161699621	0	0.350612387680771	0.821086184112231	0.206812595290341	0	0.00395896643511612	1.25045687659567	0.148283711368463	0.0449550868273526	0.0139514963244405	0.367579716732581	0.78877942214573	1.39419253709108	0.0338168935729049	0	0	0.00110839522280213	0.00090378382201396	0.00104356360690183	0.0650588586370907	0	0	0	0.129821789151919	0.0304959837499071	0.252050038159995	0.112499184582211	0.269944461378889	0.028610937913079	0.0999485516334531
0	0	0.0377839141897591	0.0946961172203447	0.0184988768823921	0.0113984858002959	0.000396146503724555	0.00255376895085566	0.00319343004568835	0.0236163747523861	0.010651460690999	0.0140043257894081	0.00474058939503409	0.00568277046303911	0	0.0711557611050577	0.00105001016811392	0	0	0.00705979277062755	0	0.3736093945713	0.855853607607681	0.222671811309932	0	0.00434567111587215	1.28893921910669	0.1604437195846	0.0491273942890132	0.0152972315763837	0.391267236364435	0.823087762003967	1.4332920401391	0.0369989795940629	0	0	0.00121705159269821	0.000992404974493289	0.0011458728914263	0.0709500489206676	0	0	0	0.140700333431948	0.0333774352277533	0.27042758635475	0.122121120175438	0.289244328969133	0.0313206214221041	0.108625825896969
0	0	0.099970575227327	0.228862808422787	0.0507334099210529	0.0317023400080756	0.00112712030247294	0.00723298624697513	0.00903256364202751	0.0641346986285588	0.0296692618806774	0.0387476496287605	0.0133654918723907	0.0159906016502918	0	0.17810025704962	0.00298336313677923	0	0	0.0198090879324879	0	0.688735250897125	1.26917341287727	0.463505926724504	0	0.0122621337647921	1.72868525337674	0.356531581146004	0.127444113436909	0.0422167312046163	0.712890798425317	1.2330109966774	1.87725562273077	0.0980310123590192	0	0	0.0034567516100423	0.00282003493293234	0.00325507494822774	0.177642197737603	0	0	0	0.320048336871384	0.0890146221655739	0.53908971148951	0.284351559770603	0.567629875967127	0.0838434038452098	0.25749433104722
0	0	0.0309088695858206	0.0783550809471064	0.015071737385783	0.00927272980043458	0.000321504090121849	0.00207355362802778	0.00259329043803105	0.0192620130801622	0.00866363434733499	0.0113989433434665	0.00385097968352028	0.00461729109942218	0	0.0586050401288528	0.000852286778218499	0	0	0.00573783301210424	0	0.323608901005799	0.77898236111687	0.188526803538365	0	0.00352987007949095	1.20338796434389	0.134393067757664	0.0402824086293722	0.0124547495572571	0.339715800866854	0.747282332178407	1.34628909336892	0.0302618268928197	0	0	0.00098790903526007	0.000805518940162914	0.00093011728367701	0.0584332148160276	0	0	0	0.117434744268724	0.0272791563906078	0.230724732274445	0.101577256435807	0.247496169579274	0.0255871408863694	0.0901220101474155
0	0	0.0284436627030367	0.0724073684497301	0.0138494840363423	0.00851614303951388	0.000295022746882337	0.00190307687975784	0.00238020061488232	0.0177068188454293	0.00795629123069026	0.010470955022017	0.00353496579677	0.00423869952254825	0	0.0540642509576941	0.000782125778736421	0	0	0.00526791932773223	0	0.304391646601555	0.748077196849345	0.175739071680007	0	0.00324010845761199	1.1684783003554	0.124763233290373	0.0371009912925556	0.0114419352560671	0.31985167773515	0.716860881193321	1.31069818049208	0.0278465876527511	0	0	0.000906595140645926	0.000739204634670072	0.000853555502424311	0.0539049283378336	0	0	0	0.108872718441673	0.0250951429405619	0.215720679614698	0.0940496537623254	0.23166645044964	0.0235349502491441	0.0833639120211251
0	0	0.109269173851155	0.247193946167015	0.0557440854957394	0.0349083314439191	0.00124558184198682	0.00798731162359043	0.00997242183622829	0.0703653149040366	0.0326772869455813	0.0426318515197471	0.0147486039356346	0.01763989875287	0	0.193211685970541	0.00329617891059285	0	0	0.0218424292483383	0	0.723644129222161	1.31040369287072	0.492504182100467	0	0.0135328356446034	1.77137337416143	0.381402672826857	0.138916032284936	0.0464304777430497	0.748266709348953	1.27404701491507	1.92016787713403	0.107170494871873	0	0	0.00381898592126253	0.0031157865443333	0.00359626286072693	0.192722710586647	0	0	0	0.34325170732412	0.0974042400879226	0.570430783826951	0.305774735542754	0.59975198770434	0.0917952724936514	0.277472945011782
0	0	0.326801646923888	0.60294707624467	0.186749608641503	0.123308875319071	0.00486593599587993	0.0305249500646142	0.0378729167472876	0.227882312072729	0.11612788043334	0.147558629945643	0.0551905874399539	0.0654369568612943	0	0.504884865257001	0.0127895673942598	0	0	0.0800286908647121	0	1.25135143182796	1.88788039142367	0.967084805366141	0	0.0508295864455849	2.35946701521794	0.814108616048285	0.394225331727846	0.159156943402812	1.27987871537214	1.85008643720302	2.50986791960854	0.321795869553035	0	0	0.0147927194010533	0.0120968001660895	0.0139401834200431	0.50394850305825	0	0	0	0.757696699986532	0.298046297138131	1.06694057866649	0.699757890494787	1.10330787202973	0.284049605907075	0.654047172561016
0	0	0.320000472003337	0.59326251357539	0.182266583369437	0.12014306040542	0.00472373171864314	0.0296579459231018	0.0368059051006261	0.22264070620712	0.113123375860043	0.143866961747333	0.0536650237549827	0.0636483486597137	0	0.496024224980334	0.0124190847601069	0	0	0.0778757726386183	0	1.23913544631728	1.8750981581632	0.955548359902992	0	0.0494178254296803	2.34657207178372	0.803168675488497	0.386544969097797	0.155223746778372	1.26761594895218	1.83731967273144	2.49695615871992	0.315065496842386	0	0	0.0143651641179685	0.0117461150452817	0.0135368868426086	0.49509665279183	0	0	0	0.747035166366595	0.291663021939696	1.05511366122147	0.68942232016625	1.09139065379107	0.277879821238419	0.644001078287821
0	0	0.604681399315125	0.959337194648553	0.388773657994129	0.275260980133822	0.0129898522304368	0.0778099011345068	0.0953596402982623	0.456261386639396	0.261520150454304	0.320216064154205	0.135183204701448	0.157822125111518	0	0.840302005338074	0.0336396625075467	0	0	0.189001594725345	0	1.66627721654311	2.31484380848863	1.36708796541015	0	0.125346774409248	2.78878534759179	1.20055597659849	0.697639365307021	0.340995419106311	1.69581234022077	2.27672560972444	2.93953648381317	0.597550148131083	0	0	0.0387660772293787	0.0318581246304287	0.0365887934258009	0.839136121879402	0	0	0	1.13766278113811	0.563222396227725	1.47338818155345	1.07200516922907	1.51173870031173	0.54258469041361	1.01931774575553
0	0	0.210237424149291	0.426364068402051	0.113309652474951	0.0726834628730152	0.00270660642302558	0.0172010671479489	0.0214203279297053	0.140771520093505	0.0682204146928047	0.0879602059743364	0.0314842090597417	0.0375176755107656	0	0.346273108948728	0.00714278416543882	0	0	0.0462106067979212	0	1.01463498400381	1.63654517144662	0.747309985426941	0	0.0289340584987196	2.10516463744978	0.608700127109352	0.260182236302152	0.0953778961053072	1.04197229007535	1.5991569240573	2.25512113613643	0.206610613396663	0	0	0.00826992048186715	0.00675350614113935	0.0077899364712423	0.345524699666253	0	0	0	0.55884068968196	0.189561791026673	0.840001475147376	0.508455274349744	0.874118255487854	0.179638400845651	0.469348697444956
0	0	0.291234970795882	0.551556665030958	0.163572342736155	0.107045778296726	0.00414583225688521	0.0261195833293826	0.0324461667149605	0.200682323924098	0.100705429624319	0.128545951766301	0.047414818049764	0.0563090609366435	0	0.45806439628347	0.0109114841607418	0	0	0.0690225139036896	0	1.18566793838204	1.81894595864992	0.905276358428117	0	0.0436377474248335	2.28988308540206	0.755678386607839	0.353883511533199	0.138876625988001	1.21392740366662	1.78124108135332	2.44018700964737	0.286611885845204	0	0	0.0126247379531504	0.0103192413084198	0.0118954420782578	0.45717657666284	0	0	0	0.700835814551711	0.264734442453525	1.00347921596336	0.644728511574	1.03933159876803	0.251885992622848	0.60063898342353
0	0	0.124829663087578	0.277054010739423	0.0642395847405941	0.0403743949633684	0.00144950493119817	0.00928324807304025	0.0115861693582692	0.0808897022898698	0.0378089739589612	0.0492403519991665	0.0171201409791086	0.0204655018963516	0	0.218062315163515	0.00383434132243485	0	0	0.0253218213869436	0	0.777875522595678	1.37334878095635	0.538307878621056	0	0.0157123938213028	1.83628576958788	0.421153123814234	0.157987852776395	0.0535923669371256	0.803152281606671	1.33672877869016	1.98538136101037	0.122472094695453	0	0	0.00444207067515279	0.00362461926981561	0.00418318404402342	0.217524776029688	0	0	0	0.380515425992818	0.111482411547893	0.619608345536228	0.340357553089705	0.650044502196485	0.105156665235401	0.309859924556948
0	0	0.128832458009977	0.284580245149831	0.0664473037412605	0.0418010895340057	0.00150313862016066	0.00962355107281451	0.0120097315708833	0.0836166769333166	0.0391490414743824	0.0509623855410965	0.0177419167590798	0.0212058380375309	0	0.224370630409301	0.0039758143381625	0	0	0.0262325928617105	0	0.79108530326639	1.38849740115436	0.549596565231323	0	0.0162839953115841	1.85186559067306	0.431033397169249	0.162869295202859	0.0554571096177085	0.816509278181807	1.3518195016421	2.00102696582538	0.126409754820448	0	0	0.00460584799905244	0.00375838775213415	0.00433746391139242	0.223821198491223	0	0	0	0.389810053449519	0.115111607018005	0.631671604871018	0.349016144672321	0.662362111189724	0.108604632067211	0.317993926656315
0	0	0.23563531006084	0.467022293576345	0.12868648332568	0.0830619910172996	0.00312985511591734	0.0198398154155271	0.024688160444557	0.159242716811222	0.0780170691973893	0.100280140700819	0.0362245351852482	0.0431222363301228	0	0.38219631161776	0.00825318676468015	0	0	0.0530364856009027	0	1.07221224702794	1.69849363530055	0.799949536112516	0	0.0333049509756691	2.16801295113959	0.657258693816036	0.289862782581658	0.108613127772193	1.09990152279695	1.66098268190734	2.31810459376087	0.231676142041008	0	0	0.00955362681290555	0.00780393431433872	0.00899990591764143	0.381399140925658	0	0	0	0.605569867608007	0.213023679695584	0.894712441259735	0.553100212486027	0.929484937528326	0.202134627759272	0.512192756798627
0	0	0.290617251966539	0.550647130114732	0.16317566782179	0.106769700011157	0.00413382910752646	0.0260458340928718	0.0323552098387495	0.200214580619857	0.10044388111603	0.128222149227978	0.0472841298302791	0.0561554035336501	0	0.457240253730693	0.0108801365871671	0	0	0.0688368283649036	0	1.18448534066231	1.81769996415338	0.90416869895015	0	0.0435169562306523	2.28862436693082	0.754635503611008	0.35317886901758	0.138530717395941	1.212739601473	1.77999683040624	2.43892638962083	0.286001091278018	0	0	0.0125885393223822	0.01028957510663	0.0118613061074335	0.45635333625594	0	0	0	0.699822849097048	0.264157431956868	1.00233967463421	0.64375032243265	1.03818210042296	0.251329629831334	0.599691452704002
0	0	0	0	0	0	0	0	0	0	0	0	0	0	0	0	0	0	0	0	0	0	0	0	0	0	0	0	0	0	0	0	0	0	0	0	0	0	0	0	0	0	0	0	0	0	0	0	0	0
0	0	0.0806175514663024	0.189417650839932	0.040463610376585	0.0251731395169721	0.000888455109312008	0.00570987922224597	0.00713360882192636	0.0513090231127864	0.0235474951911211	0.0308183078609168	0.0105666333828029	0.0126499884248653	0	0.145972441904256	0.00235270572108613	0	0	0.0156850667615897	0	0.608565847951741	1.1719595311619	0.398479088916529	0	0.00969175640218546	1.62740743507775	0.301656985888785	0.103378607482164	0.0336046309964164	0.631493090603683	1.13633476371972	1.7753483955972	0.0790200848511236	0	0	0.00272633771751327	0.00222381535317827	0.00256714959775429	0.145583790115112	0	0	0	0.26918298609722	0.0716105909054906	0.468148313346413	0.237708679609405	0.494691481518377	0.0673734143105168	0.214235371759269
0	0	0.165935584551281	0.35165824730985	0.0873441498859741	0.0554317024326945	0.00202419049128048	0.0129179641145662	0.016105980768272	0.109270892325836	0.0519653677561253	0.0673565269639113	0.0237405298456581	0.0283379566178183	0	0.28134691887094	0.00534873958874289	0	0	0.0349884664151846	0	0.902092902246669	1.51340823700691	0.646310283669129	0	0.0218019274500983	1.97980070827038	0.516918679874615	0.207666339324469	0.0731796561725056	0.928590514177417	1.47632242970698	2.1294213572169	0.162936435450115	0	0	0.00619478921656226	0.00505666747747845	0.00583443728879145	0.280697536327278	0	0	0	0.471101367532385	0.148896738591146	0.734212875757123	0.425255404983394	0.766797829474787	0.140770030784823	0.390016012296577
0	0	0.0793260858569047	0.186718729042903	0.0397859348887576	0.0247442759956798	0.000872899314700049	0.00561044911462306	0.00700958575583883	0.0504600199686442	0.0231455950251951	0.0302965792223311	0.0103836344250307	0.0124314223011595	0	0.143794186520871	0.00231158076623485	0	0	0.0154149848116105	0	0.602790605501924	1.16480153232123	0.393884114222907	0	0.00952374346963814	1.6199109838597	0.297828860594572	0.101763257112407	0.0330375021051377	0.625620149188339	1.12922128491112	1.76779921845418	0.0777519853338734	0	0	0.00267870184778185	0.00218493772026222	0.00252228706885729	0.143410428590849	0	0	0	0.265652430967684	0.0704519840248933	0.463097607455787	0.234488347409129	0.48948538603199	0.0662782537229978	0.211261328775738
0	0	0.414778850535067	0.72309154664595	0.246846240182832	0.166656261315795	0.00691582102028551	0.0428649854234121	0.0530071341810084	0.29731747308898	0.157375396156576	0.197676382739968	0.0766591310066722	0.0904948932239055	0	0.616099575001608	0.018108612582617	0	0	0.110005819594666	0	1.39773789377121	2.03990597711426	1.10659585283225	0	0.0707353073169958	2.5126054996913	0.947484273369472	0.492288656448757	0.212346648578607	1.4267341219993	2.00195903889541	2.66317219044929	0.408949639198043	0	0	0.0209250005490244	0.0171333667648234	0.0197269980769368	0.615066856552181	0	0	0	0.888175918394554	0.381138595742102	1.20940519563217	0.82681879248746	1.2466862050048	0.364623173223711	0.778047495513965
0	0	0.402193889137293	0.706427844986381	0.238015299446505	0.160182554422196	0.00659717022952906	0.0409658280668752	0.050684255767299	0.287205845908592	0.151202760538075	0.190240422361117	0.073384218679915	0.0866857220546545	0	0.600541807362408	0.0172843992513046	0	0	0.105470539974051	0	1.37793744689848	2.01945302195125	1.08760116074514	0	0.0676941880117084	2.4920246531193	0.929218171793713	0.478396311895656	0.204478309282881	1.40687912708711	1.98152368693918	2.64257231695598	0.396472583673785	0	0	0.0199755225646182	0.0163527107277806	0.0188307088686559	0.599521131390105	0	0	0	0.870256937901392	0.369196378198166	1.19006298389904	0.809312105847712	1.22723690637942	0.353014824226557	0.760912383024905
0	0	0.595641994795787	0.948608926488844	0.381675070677609	0.269636523410272	0.0126389282802715	0.0758528559067495	0.0930065153560768	0.448450748776441	0.256101317933899	0.313961977322962	0.131987313041291	0.154179823999175	0	0.829996058995717	0.0327514917738612	0	0	0.184780673141922	0	1.65447078075342	2.30283280039187	1.35554298980038	0	0.122352064783052	2.77673496695864	1.18925628406427	0.688017592658024	0.334471329074429	1.68398856220288	2.26472003922984	2.92748026546048	0.588560744915544	0	0	0.0377483442625345	0.0310153296700921	0.0356259058904234	0.828834908704539	0	0	0	1.12648304558133	0.554485426755441	1.4617292088706	1.06097060600535	1.50004497902725	0.534009293276884	1.00841659356329
0	0	0.00475475624623416	0.0126293841993707	0.00228274658020148	0.00139647250550015	4.79956480352466e-05	0.000310081606121767	0.000388001163369928	0.00292941794270864	0.00130396393931375	0.0017202624568208	0.000576883689277676	0.000692198087937832	0	0.00926414279047023	0.000127299561168053	0	0	0.000861128451083253	0	0.0663877558486196	0.242517526684977	0.0338744626954925	0	0.000528614547840349	0.509813117571725	0.0228921766245345	0.00625403243995307	0.00188154555378578	0.0707931571386732	0.226536094704495	0.619443160896198	0.00465226343430753	0	0	0.000147576025272756	0.00012030869502258	0.000138935100801858	0.009235419440749	0	0	0	0.0196717005857622	0.00418146139612828	0.0432158800954177	0.0167513785323588	0.0471280067082177	0.00391559232299053	0.0146953863475935
0	0	0.211696797528179	0.428739735902392	0.114183586828453	0.0732701140166295	0.00273027288558105	0.0173489718440873	0.0216036188688284	0.141824874450783	0.0687738240625282	0.088658071702998	0.0317505177224555	0.0378328326915848	0	0.348361221445308	0.00720492007150751	0	0	0.0465949522178802	0	1.01806250942398	1.64025075577237	0.750426552377419	0	0.0291795138944247	2.10892778857104	0.611562178612846	0.261895710517621	0.0961283579197251	1.04542210794431	1.60285466706307	2.25889294257277	0.208050365589808	0	0	0.00834176765494301	0.00681228216559687	0.00785765126901919	0.347609866206201	0	0	0	0.561589375204692	0.190907068366092	0.843248088756792	0.511075345740186	0.87740615723126	0.180926946565531	0.47185810582893
0	0	0	0	0	0	0	0	0	0	0	0	0	0	0	0	0	0	0	0	0	0	0	0	0	0	0	0	0	0	0	0	0	0	0	0	0	0	0	0	0	0	0	0	0	0	0	0	0	0
0	0	0.159096593884578	0.339634026454603	0.0834338154075941	0.0528637484465394	0.00192482029803168	0.0122913052819039	0.0153273795349542	0.104491548879292	0.0495489903293912	0.0642758738533002	0.0226023524633637	0.0269861358891832	0	0.271037170003567	0.00508711569407964	0	0	0.0333313875967049	0	0.88298848919855	1.49218583243079	0.629443973073715	0	0.0207544856139835	1.95812516088224	0.501789613443763	0.199468072919232	0.0698534972596588	0.909320491198804	1.45516134946809	2.10767722899526	0.156200084950786	0	0	0.00589206236267268	0.00480925078911866	0.00554920781390846	0.270404917026662	0	0	0	0.456720371928579	0.142650074794383	0.716426594114554	0.411704751129162	0.748714712849713	0.134813873432588	0.377164684252387
0	0	0.383088857660592	0.680821904232651	0.224756222504643	0.150529108116701	0.00613031907551384	0.0381708506034502	0.0472615516326631	0.271966913080791	0.142006284705613	0.179121086344607	0.0685455493057415	0.0810490541494644	0	0.576714257429652	0.0160751188820974	0	0	0.0987453800118978	0	1.34722244706848	1.98766295422047	1.05820783755966	0	0.0632039559859459	2.46002337044485	0.901014399609868	0.457224709538452	0.192697614146021	1.3760744179676	1.94976267830967	2.6105395968845	0.377537402722293	0	0	0.0185819582496114	0.0152074792003748	0.0175154096291789	0.575712881406852	0	0	0	0.84261805786285	0.351101464773244	1.16010041937162	0.78234263941742	1.19709868982927	0.335443095208951	0.734544790614982
0	0	0.757224805808829	1.13499209501938	0.513021998600117	0.376622424920428	0.0200978309016786	0.115975119725486	0.140837399723495	0.591120792319789	0.359584693923152	0.431510413979949	0.195801125277138	0.226239393127441	0	1.0103001918906	0.0513983250406938	0	0	0.267312503326053	0	1.85602392070937	2.50720959176468	1.55346229628379	0	0.182400806583288	2.9816532574597	1.38374073755774	0.858302191594121	0.456476334622588	1.88578173357401	2.46902199683915	3.13247879013083	0.749388791380604	0	0	0.0590526963652086	0.0487277667722447	0.0558071821756292	1.00907046011934	0	0	0	1.31927843440431	0.7114841940508	1.66123634335729	1.25171368647771	1.70003504586521	0.688540437103189	1.19726565460689
0	0	0.00999775632576177	0.0262966668592763	0.00481496437588575	0.00294889116068965	0.000101526240471882	0.000655701796354205	0.000820389312947705	0.00617389834073288	0.0027538689856205	0.00363112758218771	0.00121946704454478	0.00146301250892191	0	0.0193699188454664	0.000269252122531552	0	0	0.00181966580418562	0	0.130140868102608	0.411982260976493	0.0687824897397738	0	0.00111750065327731	0.757932628752837	0.0470797508394106	0.0131254694636054	0.00397074661686385	0.138154459214133	0.38891093524686	0.886034785007722	0.00978351191967274	0	0	0.000312130878819131	0.000254467979977964	0.000293858138566075	0.0193105514710258	0	0	0	0.0406119542859059	0.00879866836844881	0.0868346710471882	0.034704714030848	0.0942892349142418	0.00824199659101505	0.0305212717033197
0	0	0.114365610064958	0.257082735373777	0.0585113444192411	0.0366846166887149	0.00131157910864591	0.00840708270195418	0.0104952654949377	0.0737988565937246	0.034344477532789	0.0447812987143522	0.0155174198017261	0.0185562396347403	0	0.20140967045104	0.00347039406919553	0	0	0.0229713675952831	0	0.74194437481368	1.33178674227441	0.507860720407726	0	0.0142393093413005	1.79345797260649	0.394667757556362	0.145179545781545	0.0487609197618736	0.766797009237135	1.29533631701351	1.94236002529086	0.112181132054247	0	0	0.00402070567146837	0.00328050326844905	0.00378626953321859	0.200904366829132	0	0	0	0.35566312410246	0.102009881021749	0.58696131743729	0.317269420717458	0.616671796776346	0.0961639898235368	0.288219537262857
0	0	0.0105682872806478	0.0277680780359686	0.00509146798947761	0.00311861838784486	0.000107389996071236	0.000693547003896539	0.000867730314713376	0.0065278552886339	0.00291240905570145	0.00383994852158561	0.0012898028652228	0.00154737041846691	0	0.020462826629862	0.00028479988842456	0	0	0.0019245429667463	0	0.136588355306669	0.427087504767988	0.0724414772272772	0	0.00118196330604321	0.778160125071392	0.0496493933510655	0.0138716548573424	0.00419900431339123	0.1449366975493	0.40350393239167	0.907328966609682	0.010341961798421	0	0	0.000330153705977707	0.000269162310947684	0.000310826252379824	0.020400187599779	0	0	0	0.0428457323454707	0.00930150261783154	0.0913572587904198	0.0366271034212142	0.0991576197766162	0.00871333573512594	0.0322204257547144
0	0	0.0724660813842324	0.172233237117007	0.0362023193792791	0.0224804912443138	0.000791031898422427	0.00508684919390137	0.00635636312850762	0.0459648128465576	0.0210245523148306	0.0275407460219262	0.00941937846756791	0.0112794602713897	0	0.132148138854807	0.00209510743423147	0	0	0.0139909762802656	0	0.571065944528789	1.12505804970113	0.368869127907382	0	0.00863854752192576	1.57817805226236	0.27710881926385	0.093162471353913	0.0300408729993838	0.593334583211353	1.0897387024877	1.7257553977096	0.0710172469191339	0	0	0.00242794461841946	0.0019802971473339	0.00228613354692465	0.131790965529063	0	0	0	0.24658561505324	0.0643036671796297	0.435506274384386	0.217137179657843	0.461011475036655	0.06046931350365	0.195266554083314
0	0	0.231434031478192	0.460393875243942	0.126118415252543	0.0813203871824231	0.00305815136186527	0.0193937235480042	0.0241360512912808	0.156166965908337	0.0763721942931676	0.0982165840542982	0.0354247708027196	0.0421774433573316	0	0.376313330645217	0.00806519388358467	0	0	0.0518871505050997	0	1.06297563845319	1.68859705047352	0.791465246721315	0	0.0325672551441059	2.15798120328247	0.649401682438451	0.28497309959925	0.106398199047876	1.09061156386318	1.65110454672843	2.30805256699474	0.227528525841255	0	0	0.00933632934973683	0.00762608499856921	0.0087950757150083	0.375523872158363	0	0	0	0.597995669694281	0.209135471481627	0.88591166411681	0.545849455916022	0.920584241010056	0.198403014583	0.505222526024961
0	0	0.685919570718109	1.05403733970032	0.453939702003813	0.327758923251548	0.0164786536360085	0.096883612488969	0.118183613540992	0.527401687924025	0.312217819060129	0.378175345044555	0.165869595083295	0.192610176155722	0	0.931679606293604	0.0424105568432915	0	0	0.229042908758919	0	1.76933183780552	2.41946332430618	1.46813319869345	0	0.154170551321546	2.89370531686656	1.29970654997526	0.783572836916755	0.401273402020715	1.79899987004865	2.38130361249235	3.04450098096101	0.678382515931948	0	0	0.0488002731309557	0.0401856210978274	0.0460887112910555	0.930476322658547	0	0	0	1.23588335139653	0.641999520289631	1.57531080343087	1.16909723178316	1.61392837004208	0.620040584545136	1.11536980198416
0	0	0.216705332778559	0.436855226366704	0.117191860784547	0.075292460364601	0.00281209318718864	0.0178599860256413	0.0222367784854892	0.145447436698198	0.070681901149273	0.0910624384813946	0.0326700622506623	0.0389207753968342	0	0.355504770897331	0.00741969552636913	0	0	0.0479212672655821	0	1.02970945465758	1.65282504322935	0.761033376678974	0	0.0300271441477527	2.12169374333216	0.621315263583129	0.267768734421727	0.098713240450209	1.05714349472854	1.61540283851437	2.2716877054936	0.212992053975004	0	0	0.00859009815452918	0.00701544754559776	0.00809170370685011	0.354743443673192	0	0	0	0.570961486259022	0.195526706596223	0.854290298143038	0.520014714813618	0.88858647727824	0.18535304696483	0.480424684081108
0	0	0.0305511075534376	0.0774948727689792	0.0148941414279731	0.00916274579826878	0.000317651766842527	0.00204875735872127	0.00256229728975803	0.0190361141125176	0.0085608038464135	0.0112640656702286	0.00380502125415796	0.00456223528112534	0	0.0579474039043701	0.000842080678218549	0	0	0.00566950302318748	0	0.320865538927258	0.774620788609826	0.186689725572519	0	0.00348772847267351	1.19848054488605	0.133005352051298	0.0398210319885078	0.0123075552071176	0.33688189510252	0.742986988521445	1.34128924598159	0.029911299165402	0	0	0.000976080688455105	0.000795872370136964	0.00091898015220948	0.057777381276326	0	0	0	0.11619961047744	0.02696211475506	0.22857394662711	0.100490240911779	0.245228866501111	0.0252891966398869	0.0891453756044855
0	0	0.0259450226989663	0.0663297857828035	0.01261422397634	0.00775232951068825	0.000268333580721373	0.00173120503558796	0.0021653457998323	0.0161338608758481	0.00724227313059632	0.00953373075467582	0.00321625855069806	0.00385682596299824	0	0.0494395632376723	0.000711407022030936	0	0	0.00479383183031786	0	0.284124243754505	0.71453376828852	0.162459180646592	0	0.00294789496772539	1.1302062867311	0.114837457022224	0.0338710494478123	0.010418839724768	0.298869202209782	0.683882234519172	1.27161220608683	0.0253988772960942	0	0	0.000824632713530657	0.000672363746359326	0.000776383937811288	0.0492931090241891	0	0	0	0.10006979312104	0.0228829560893023	0.200056444579779	0.0863290920719896	0.215107465753766	0.0214569231332925	0.0764451061663536
0	0	0.150088350887632	0.323571374022367	0.0783234615182416	0.0495197154519727	0.00179626266708891	0.0114794508620094	0.0143182738235568	0.0982309713967356	0.0464036110438957	0.0602587166359794	0.0211258132424059	0.0252314475134405	0	0.257329080287245	0.00474850140241561	0	0	0.0311787267208154	0	0.856963151545562	1.46310297679155	0.60661033553234	0	0.0193959826830745	1.92838339824277	0.481406136682377	0.188629720274121	0.065513363061045	0.883057389833703	1.42616753496713	2.0778355970441	0.147329490681993	0	0	0.00550020681854622	0.00448903660597526	0.00518001828952562	0.256720241099798	0	0	0	0.437384711176762	0.134435142996191	0.692285836953513	0.393527086386695	0.724150771059632	0.126987097177321	0.359958200876914
0	0	0.27833498339778	0.53243329051289	0.155330505058127	0.101325403211525	0.0038986108609842	0.024598495760164	0.0305694387478355	0.190948017081981	0.0952879078489135	0.121829412780417	0.0447158787933802	0.0531341144530249	0	0.440770947762058	0.0102655556985789	0	0	0.0651829948362306	0	1.16064308988511	1.7925399585092	0.881878716179846	0	0.0411437585078272	2.26319937717354	0.733682627568923	0.339138626363517	0.131697921837434	1.18878932912534	1.75487312198867	2.41346178431985	0.273858540708894	0	0	0.0118787699224588	0.00970798134879695	0.01119201335417	0.439902421601463	0	0	0	0.679486072501441	0.252695901701151	0.979390003067114	0.62412855323239	1.01502618610008	0.240283765429626	0.58069900406135
0	0	0.0707248423951883	0.16851546450178	0.0352970117902678	0.0219096937996458	0.000770454453598796	0.00495515810741294	0.00619203982023256	0.0448277176854565	0.0204898564496247	0.0268453882002503	0.00917670347877234	0.0109894666803701	0	0.129171465192809	0.00204068612419606	0	0	0.0136323573377242	0	0.56271464669625	1.11447035461575	0.362349048336675	0	0.00841579501509285	1.56702727765255	0.271742190968474	0.0909738602203903	0.029284494034343	0.58482856331382	1.07922460565088	1.71451633178075	0.0693081138492566	0	0	0.00236490123584327	0.00192885146539627	0.00222676296134468	0.128821201664448	0	0	0	0.241659137498575	0.0627446804298971	0.428287308193492	0.212665235536468	0.453551876407173	0.0589971038880328	0.191152360998852
0	0	0.0125082228088579	0.0327485395609318	0.00603304390508607	0.00369690232420847	0.000127385234099442	0.000822577123377783	0.00102912778352763	0.00773270965539355	0.00345260746166119	0.00455128907315956	0.00152956751437787	0.0018349138812036	0	0.0241691758304092	0.00033781471663843	0	0	0.00228199140372742	0	0.157881715533911	0.474972368545219	0.084692057873737	0	0.00140171372420458	0.840811294178549	0.0582994699078178	0.0164066040574309	0.00497647882187611	0.167299218013109	0.449874308170007	0.972971652438869	0.0122409349332701	0	0	0.000391607234844882	0.000319267310770559	0.00036868377086166	0.024095502644089	0	0	0	0.0503778269753625	0.0110118394813658	0.106434807239831	0.0431193350850122	0.115360418812795	0.0103168008973869	0.0379651813731273
0	0	0.246157189177285	0.483463575473862	0.135160361241151	0.0874671012379154	0.0033124535609237	0.020974085180188	0.0260913923537451	0.166980594204699	0.0821791483011638	0.105492789064528	0.0382551561556381	0.0455196744580435	0	0.396831670594433	0.00873169615942962	0	0	0.0559505330831341	0	1.09488982290509	1.72272928217828	0.820841286130478	0	0.0351784513389104	2.19256671098737	0.676653421312446	0.302075153766876	0.114204730338183	1.12270534411331	1.68517488085016	2.34270605240547	0.242065854458192	0	0	0.0101066607726353	0.00825664342815632	0.00952123652965988	0.396015760497228	0	0	0	0.624287248870447	0.22277368987476	0.916356729641576	0.571041103141716	0.951366427947302	0.211497831405131	0.529458589207212
0	0	0.134076426333124	0.294349189420713	0.0693533850070944	0.0436829948376918	0.00157414486588338	0.0100737368051472	0.0125699359691751	0.0872013204556756	0.0409170880321675	0.0532320765463189	0.0185638435263037	0.0221841802100988	0	0.232584931667178	0.00416306805576972	0	0	0.0274356151293786	0	0.80798013457481	1.40777563364588	0.564106233030212	0	0.0170396978466367	1.87167068283527	0.443779307243446	0.169249533707632	0.0579139620404503	0.833585914903319	1.3710269042351	2.02091233325349	0.131569280408035	0	0	0.00482261077327743	0.00393544739608018	0.00454166178645178	0.23202026989695	0	0	0	0.401818752987296	0.119870834255856	0.647145802058435	0.360221652758889	0.678152193944304	0.113128371748929	0.328534971145942
0	0	0.00762378129552685	0.0201410821598898	0.00366644481999228	0.00224433794390527	7.72088962900523e-05	0.000498725712550534	0.000624015086029897	0.00470298233724128	0.00209579836450431	0.00276409164985298	0.000927668709791229	0.00111301240964274	0	0.0148081405875703	0.000204770909723115	0	0	0.00138447858258221	0	0.102332638692926	0.343047374070683	0.0532711438362047	0	0.000850077318163511	0.662262190140492	0.0362583667733338	0.0100173463351427	0.0030228988475357	0.108840930784938	0.322544689242528	0.784541962726724	0.00745997328695012	0	0	0.000237383753858404	0.000193526524041441	0.000223485727815024	0.0147625180298822	0	0	0	0.0312240626136953	0.00670722173872869	0.0675604462682789	0.026640651381375	0.0734969986110132	0.00628191539497873	0.0234032063417681
0	0	0.3063010455724	0.573555108577188	0.173309488275724	0.113846613927056	0.00444383009771926	0.0279471761942211	0.0346990363085251	0.212140225794185	0.107151092373113	0.136511259024708	0.0506479723740711	0.0601078815305657	0	0.47804617087433	0.011689291812051	0	0	0.0736088194854271	0	1.21405041359014	1.84879671417366	0.931916546763879	0	0.0466269293576635	2.32002790743053	0.780806648883355	0.371026626323596	0.147380221376205	1.24243061068364	1.81105152514447	2.47037576109101	0.301512059609904	0	0	0.0135227824601653	0.0110553668974865	0.012742366343506	0.477136993533256	0	0	0	0.725263924283733	0.278824222718527	1.03086153694893	0.668341278249788	1.06694542429753	0.265479710560437	0.623531626411222
0	0	0	0	0	0	0	0	0	0	0	0	0	0	0	0	0	0	0	0	0	0	0	0	0	0	0	0	0	0	0	0	0	0	0	0	0	0	0	0	0	0	0	0	0	0	0	0	0	0
0	0	0.0579100629965493	0.140615175165576	0.0286879557081032	0.0177560156650806	0.000621495566728101	0.00400084804756911	0.00500088838031207	0.0365079938514433	0.016600231129665	0.0217792517637423	0.00741628272118598	0.00888483792150715	0	0.106997129778687	0.00164660699582527	0	0	0.0110279776898192	0	0.49694975702095	1.02901842797289	0.311994186401433	0	0.00680020286895724	1.47645809376286	0.230788431213462	0.0747961397688535	0.0237705551797813	0.51773321594476	0.994436618492499	1.62313865445127	0.0567335467100193	0	0	0.00190835003323198	0.00155633016941336	0.00179682462077443	0.106699854134591	0	0	0	0.204233363213349	0.0512914930626715	0.372123160103644	0.178849192995211	0.395367233828181	0.0481905243394741	0.160153862395848
0	0	0.0339744982799	0.0856857051159522	0.0165965607405176	0.0102177472372136	0.00035464329754334	0.00228681156381369	0.00285982578458273	0.0212005298875061	0.00954725638629338	0.0125575368519338	0.00424614833775448	0.00509063511301058	0	0.0642217688386706	0.000940077517903448	0	0	0.00632521597991814	0	0.346519908984597	0.814797876449212	0.204017778461426	0	0.00389223547118962	1.24346072261341	0.146151575244398	0.0442314058510535	0.0137189710500767	0.363360358623602	0.782578089750109	1.3870780883113	0.0332657043298966	0	0	0.00108965217857318	0.000888497233133154	0.00102591557562417	0.0640346575960828	0	0	0	0.127917668954518	0.0299970722638471	0.248800258916027	0.110817889628159	0.266527274658782	0.0281418763334764	0.0984342675933265
0	0	0.162703835122937	0.345994113570718	0.0854930441093788	0.0542150742562669	0.00197704112828251	0.0126207206656326	0.0157367003518135	0.107009599938809	0.0508204473898759	0.0658974489206762	0.0232008246284503	0.0276970280991606	0	0.276485335489388	0.0052246159592192	0	0	0.0342029533873039	0	0.89313234770724	1.50346715950459	0.638388648582537	0	0.0213052202729448	1.96965018203307	0.509805445411145	0.203795464327666	0.0716045345104335	0.91955319805907	1.46640970617146	2.1192391422304	0.159752990020487	0	0	0.00605116846131729	0.0049392832400704	0.00569911626989626	0.275843979858981	0	0	0	0.464336769246177	0.145943830249719	0.725863846037186	0.418878160503713	0.758311001371231	0.137953953494965	0.383965309315446
0	0	0.108571552405487	0.245831775390169	0.0553664465972205	0.0346662419467264	0.00123660719879291	0.00793020260126132	0.0099012804015632	0.0698963412471346	0.0324500983867188	0.0423387606834877	0.014643960285899	0.0175151513704248	0	0.1920849308421	0.00327248489587918	0	0	0.0216886968380847	0	0.721095147071098	1.30741312811468	0.490373528400659	0	0.0134366852409757	1.7682818174637	0.379567273429211	0.138057341962442	0.04611263177016	0.745684897659272	1.27106993148312	1.91706082154305	0.106484695165807	0	0	0.00379155017617877	0.00309338463609007	0.00357042059808604	0.191598223800129	0	0	0	0.341536356340645	0.0967742065530017	0.568133682480878	0.304188002079366	0.59739958182604	0.0911978348609229	0.275990939922938
0	0	0.0427214882439416	0.106217470626699	0.0209769944528232	0.0129395559980084	0.000450479468331435	0.00290304072972774	0.00362982151919563	0.0267591910513504	0.0120929326156948	0.0158913080859677	0.00538709710449776	0.0064568178456096	0	0.0800700331256767	0.00119389978579148	0	0	0.00801967865954274	0	0.406700075278148	0.904334581748738	0.245943138807495	0	0.00493862664114321	1.3420829621152	0.178472039216555	0.0554552503555844	0.017354970158008	0.425287753032181	0.870986235062183	1.48720175536474	0.041838833038436	0	0	0.00138379552175516	0.00112841083415203	0.00130287949868911	0.0798408388169168	0	0	0	0.156886982269747	0.0377638416948201	0.297207249250081	0.136488885084044	0.317296788560918	0.035447596537119	0.121617715264144
0	0	0.0072800286071328	0.019245286150093	0.00350040725323612	0.00214254267676475	7.36986255092991e-05	0.000476061852697948	0.000595661537537574	0.00449024659364809	0.00200072482145363	0.00263879371957755	0.000885532026488897	0.00106246731488154	0	0.0141456818886564	0.000195462389296593	0	0	0.00132162417509699	0	0.0981673685359998	0.332127404286487	0.0509856447558521	0	0.000811461708990944	0.646531678779076	0.0346738117009301	0.00956685235244439	0.002885907966268	0.104441304193734	0.31206880135229	0.76771655223123	0.00712354620307946	0	0	0.000226593098405548	0.000184729044635001	0.00021332667405435	0.014102067341	0	0	0	0.0298520222943528	0.00640449216526123	0.0647062320717682	0.0254641543312844	0.0704117435434722	0.00599824967231691	0.0223660244722628
0	0	0.108065906355131	0.244843149038519	0.0550929024287082	0.0344909306944412	0.00123011113820027	0.00788886178084944	0.00984978018198939	0.0695565767722445	0.0322855826480718	0.0421264948658826	0.0145682023348356	0.017424835491117	0	0.191267545563041	0.00325533410242534	0	0	0.0215773896791785	0	0.719240787718064	1.30523560487618	0.488824790557959	0	0.0133670772447892	1.76603030517681	0.378233935459738	0.137434751615478	0.0458824261700985	0.743806532202462	1.26890228272156	1.91479795176716	0.105987629358616	0	0	0.00377169080252467	0.00307716916899359	0.00355171472641341	0.190782487730623	0	0	0	0.340290526123289	0.0963176105138789	0.566463402691962	0.303035879564799	0.595688900201407	0.0907648896663044	0.27491508461888
0	0	0.120939926547436	0.269681116242152	0.062102968684453	0.0389960941439368	0.00139785130589105	0.00895529598460949	0.0111779029774011	0.0782474379841174	0.0365146159985694	0.0475756154858411	0.0165205501494431	0.0197513893322959	0	0.211899778962753	0.00369806419152081	0	0	0.0244429714388266	0	0.764763574744866	1.35824414268306	0.527152710328596	0	0.0151612496452628	1.82073549372416	0.411421491588857	0.153234762626077	0.0517890858002149	0.789889660594871	1.32168390760556	1.96976301980792	0.118646221490332	0	0	0.0042843004520765	0.00349576595190178	0.00403456611641652	0.211374025465575	0	0	0	0.371373003725801	0.107958724183835	0.607666317613945	0.331853235731947	0.637843471976487	0.101810319592947	0.301880497133042
0	0	0.0887471475139207	0.206210367414256	0.044751465705935	0.0278923773682159	0.000987432902124124	0.00634207980082994	0.00792201319415485	0.0566731970383515	0.026096349620099	0.0341237753388929	0.0117293622586734	0.0140382844201932	0	0.159583739590055	0.00261431725771677	0	0	0.0173998360316733	0	0.643620326033694	1.2149382822662	0.426632922159517	0	0.0107594032148829	1.67230016485981	0.325257561471229	0.113519630413594	0.0371963633514118	0.667113067174148	1.17906100978033	1.82053840343252	0.087004150975043	0	0	0.00302935095250565	0.00247113552663041	0.00285252823193073	0.159165055942672	0	0	0	0.291001580980116	0.0789119543070343	0.498981897168894	0.257660397078159	0.526434367153184	0.0742786101552037	0.232698264648214
0	0	0.40151317623877	0.705522014540429	0.237539820003844	0.159834992828499	0.00658018986809427	0.0408644309335877	0.0505601721116831	0.286660561110962	0.150871484254192	0.189840731437127	0.0732090768692181	0.0864818759158105	0	0.599697237252403	0.0172404513758891	0	0	0.105227622230025	0	1.37685696607884	2.01833604258173	1.08656567061148	0	0.0675315955886999	2.49090051325655	0.928223287944263	0.477643683501727	0.204055154890843	1.40579559729871	1.98040769297868	2.64144711160744	0.395797796179024	0	0	0.0199248877591122	0.0163110875700462	0.0187829136568273	0.59867722743606	0	0	0	0.869281374752604	0.36855093719056	1.18900810022424	0.808359469734984	1.22617604335361	0.352387683223431	0.759980389912793
0	0	0.144188872523587	0.312907634842343	0.0750015829560679	0.0473533006551292	0.00171348394021141	0.0109560179179165	0.0136674223194026	0.0941524634293354	0.0443666630074412	0.0576528845144264	0.0201726326692265	0.0240981096525433	0	0.24826996243453	0.00453037970357028	0	0	0.0297872910338196	0	0.839344660916832	1.44329495048871	0.591249496555179	0	0.0185191968167876	1.90810003960775	0.467759343669901	0.181506676869381	0.0626962905849202	0.865269579244518	1.40642364737248	2.0574800847429	0.141521693556843	0	0	0.00524776379880698	0.00428277470271038	0.00494218748752865	0.247677006318215	0	0	0	0.424465937056588	0.129063387648276	0.676003829113436	0.381409431613396	0.707569516714474	0.121872964934981	0.348509645720193
0	0	0	0	0	0	0	0	0	0	0	0	0	0	0	0	0	0	0	0	0	0	0	0	0	0	0	0	0	0	0	0	0	0	0	0	0	0	0	0	0	0	0	0	0	0	0	0	0	0
0	0	0.0691370623950933	0.165110506269654	0.0344730098870441	0.0213905419737226	0.000751761476812983	0.00483549798516162	0.00604271796453578	0.0437922167007355	0.0200035783587178	0.026212772852117	0.0089561448659785	0.0107258744652183	0	0.126449716890417	0.00199124500323549	0	0	0.0133063383217027	0	0.554986739070122	1.10462372903023	0.356340281956626	0	0.00821335209905937	1.5566438410882	0.266809099250445	0.0889761650504575	0.0285962711038162	0.576954757749561	1.06944804445684	1.7040485994244	0.0677497205455616	0	0	0.00230762597812617	0.00188211397320623	0.00217282489508957	0.126105812884226	0	0	0	0.237135065230249	0.0613236615376255	0.421624087048276	0.208562710004614	0.446662848488366	0.0576554391429716	0.187381026284576
0	0	0	0	0	0	0	0	0	0	0	0	0	0	0	0	0	0	0	0	0	0	0	0	0	0	0	0	0	0	0	0	0	0	0	0	0	0	0	0	0	0	0	0	0	0	0	0	0	0
0	0	0.0536514692694491	0.131122787747482	0.0265125524365093	0.0163939546552147	0.00057294776748076	0.00368944216530177	0.00461205685675028	0.0337623012712622	0.0153252735667963	0.0201156540323624	0.00684112240896237	0.00819685674016395	0	0.099520215162827	0.00151812297986453	0	0	0.0101759819257791	0	0.473174277180601	0.99710209592262	0.294239477015052	0	0.0062724774788507	1.44233846897043	0.216564205511105	0.0693918952570792	0.0219586651464258	0.493423813699835	0.962803443646507	1.58866750990104	0.0525563319408671	0	0	0.00175948366560105	0.00143487878286675	0.00165664153155595	0.0992414235403251	0	0	0	0.191307204642696	0.0474933826179202	0.352133532809824	0.167236355137598	0.374590524607874	0.0446104178399233	0.149555843172461
0	0	0.0241991941241985	0.0620533194605721	0.0117532660046818	0.00722045327317421	0.000249775502670535	0.00161166157774726	0.00201589349584853	0.0150368078659133	0.00674511997575406	0.00888087990471364	0.00299452187493122	0.00359110931849532	0	0.0461947209958151	0.000662229127280104	0	0	0.00446389112741327	0	0.269453184976003	0.689583342245829	0.152980288754568	0	0.0027446015175542	1.10145689857356	0.107799829917526	0.0316110123343922	0.00970605308920102	0.283658519273735	0.65938059851388	1.24220130550171	0.0236888045759852	0	0	0.000767634708045728	0.000625882877049026	0.000722718077953879	0.0460573776276919	0	0	0	0.0938421837083663	0.0213381430914125	0.188822164465744	0.0808788911176014	0.203210123293494	0.0200061778185968	0.0715686259545032
0	0	0.144314788887393	0.313136466609942	0.0750722779797487	0.0473993454657153	0.0017152391850213	0.0109671223329638	0.0136812318500073	0.0942393348994055	0.044409949821338	0.0577082961203657	0.0201928638013633	0.0241221694851724	0	0.248464008462727	0.00453500547390299	0	0	0.029816838667751	0	0.839725722899995	1.44372443404707	0.591580879943219	0	0.018537804878831	1.90854006671357	0.468053178575007	0.181658918805877	0.0627562083769435	0.865654377227308	1.40685170910686	2.05792171330635	0.141645640277169	0	0	0.00525311763845653	0.00428714890044339	0.00494723134657737	0.247870708653777	0	0	0	0.424743867534088	0.129177972186757	0.676355451904277	0.381669890810107	0.707927723420905	0.121982022410871	0.348755536941616
0	0	0.057912447194677	0.140620457673369	0.0286891765426236	0.0177567807686139	0.000621522878516627	0.00400102318376494	0.00500110704156787	0.0365095337208785	0.0166009473768532	0.0217801859235991	0.00741660609591835	0.00888522467772274	0	0.107001300317081	0.00164667927109281	0	0	0.0110284565581862	0	0.49696277351894	1.02903574003336	0.312003973781297	0	0.00680049959036911	1.47647655461608	0.230796304152318	0.074799161383248	0.0237715724365283	0.517746516644963	0.994453782492025	1.62315729804747	0.0567358855665575	0	0	0.00190843377208344	0.00155639848921552	0.00179690347598198	0.106704014451134	0	0	0	0.204240528337655	0.0512936205830857	0.372134151366775	0.178855639829986	0.395378647595006	0.0481925302474311	0.16015975270929
0	0	0	0	0	0	0	0	0	0	0	0	0	0	0	0	0	0	0	0	0	0	0	0	0	0	0	0	0	0	0	0	0	0	0	0	0	0	0	0	0	0	0	0	0	0	0	0	0	0
0	0	0.0555226841742354	0.13530781666595	0.0274671337302639	0.016991321915008	0.00059422159085517	0.00382592456370902	0.00478248175630284	0.0349675732753233	0.0158844078627847	0.0208454102757453	0.00709324561417057	0.00849845730501631	0	0.102812379337907	0.00157442805703584	0	0	0.0105495236193465	0	0.483753006996198	1.01137703333351	0.30210889978573	0	0.00650380035160139	1.45762027902554	0.222854537420276	0.0717682624808412	0.0227535476886492	0.50424380256539	0.97694918347076	1.60411021595379	0.0543916927224916	0	0	0.00182472168568947	0.00148810173466248	0.00171807391535083	0.102525409878796	0	0	0	0.197018729369942	0.0491617663032316	0.361006243133668	0.17236324652088	0.383817245155675	0.0461828182781754	0.154231653119061
0	0	0.102836189833205	0.234552849249224	0.0522723107522469	0.0326855604913347	0.00116336085120886	0.00746387180498936	0.00932028013678717	0.0660501372825062	0.0305916237687682	0.0399395104882745	0.013789050559047	0.0164957831887057	0	0.182778879763967	0.00307907670007735	0	0	0.020432093737397	0	0.699714742064197	1.28220622351372	0.472583737812887	0	0.0126512334636576	1.7421944672998	0.364291909152458	0.130985627512895	0.043510052549474	0.724021301395179	1.24598040638323	1.89083817609423	0.100847233605929	0	0	0.00356759034867423	0.00291052606850769	0.00335947202138002	0.182311133597355	0	0	0	0.327278706380673	0.0915982358616771	0.548919199344855	0.291017760510515	0.577710567375768	0.0862913560171164	0.263703890049023
[truncated: 34 more columns]
