# Supplementary material for: Single-cell transcriptomic evidence for dense intracortical neuropeptide networks
Source: eLife. 2019 Nov 11;8:e47889. doi: 10.7554/eLife.47889 (PMC6881117; doi:10.7554/eLife.47889)
Supplement: Figure 6—source data 2. [file elife-47889-fig6-data2.zip › ALM_Types/7_ALM_Sst-Sstr4.csv]

0.404126788793684	0.232359978575885	0.122821803025628	0.0448040889747488	0.000210738083082256	0.118843260599059	0.195121722431694	0.171396398438393	0.377200725721584	0.443440721976419	0.415785002011107	0.353928834991049	0.379979584937887	0.346210205211106	0.344618169998307	0.483334751472086	0.510931926289782	0.547445295896479	0.433177874166264	0.557883349911165	0.603882325799943	0.430542847805883	0.484116394454759	0.392372309846614	0.476622876025444	0.253500988845058	0.235019600137015	0	0	0	0.0012092685032661	0.146443185084405	0	0.00126639875872943	0.388062272955968	0.194826179350352	0.0171652895197304	0.195451259072783	0.113393147519654	0.321002918479024	0.420969991457737	0.457062009056058	0.148551913451	0.00269824389632841	0	0	0.0148665423227156	0.242363487000638	0.563494609142244	0.346438300169582
0.994223417699208	0.706289186988369	0.460474019726241	0.211513060048097	0.00121536229749116	0.449836085065681	0.630922819953107	0.579074605486103	0.953646559822494	1.0513507031638	1.01141122395025	0.917487152810403	0.957894227194912	0.90524950547632	0.902709397293173	1.10711814793001	1.1445769638967	1.19291231187837	1.03666055614534	1.20649661402289	1.2652578235532	1.0328643714945	1.10819101164801	0.976666146589774	1.0978756983571	0.746382701439692	0.711430959842972	0	0	0	0.00693617428246978	0.520536750368	0	0.00726161379428046	0.970168684124771	0.630296999153583	0.090885061639999	0.631620062543877	0.434991891032584	0.864351923416032	1.01898633237317	1.07062284958269	0.525663958219655	0.0153531334952708	0	0	0.0795679915590237	0.725478943538171	1.21375908827643	0.905612979913347
0.489491286036838	0.292527842606968	0.159587690884896	0.0598089147335685	0.000286290205954623	0.154615413304948	0.248120895554928	0.219428092085578	0.459325710182758	0.533150510042988	0.502483954552086	0.433066142528266	0.462449416436124	0.424315935932372	0.422508529601312	0.57703125250589	0.607160568720194	0.646766101136146	0.521795085697557	0.658037596158979	0.707463038546733	0.518874893549363	0.577887059997061	0.476350234913318	0.56967648051351	0.317425818484457	0.295672046242282	0	0	0	0.00164212963106102	0.188881487288542	0	0.00171966937192265	0.471521166385253	0.247765466596895	0.023159650826732	0.24851714842437	0.147785378118413	0.39559078312104	0.508249749016464	0.548178550655245	0.191478292204979	0.00366184586276673	0	0	0.0200765347478562	0.304335932656161	0.664088040193945	0.424574814327582
0.4031623797951	0.231700430857422	0.122429813594893	0.0446481503738696	0.00020996645943159	0.118462313147739	0.194545690156414	0.170877424890519	0.376276522684073	0.442421904056985	0.414803942432889	0.353041444183669	0.379051116390514	0.345335465406648	0.343746067615883	0.482265527306561	0.509830442657043	0.546304158903072	0.432172788700155	0.55673147599918	0.602686090017734	0.429541340798807	0.483046228139134	0.391425146926554	0.475561812082882	0.252797112188389	0.234354356541397	0	0	0	0.00120484579856534	0.145987674617371	0	0.001261767412698	0.38712155138601	0.194250838890153	0.017103644916352	0.194874455963023	0.113027490894291	0.320171092898817	0.41998166872749	0.45602545823724	0.148090898086114	0.0026883923321738	0	0	0.0148130129501207	0.241682695205308	0.562337068969386	0.345563183284817
0.338291574178169	0.188418010655057	0.097236807852468	0.0348030794696747	0.000161804515908464	0.0939996643861235	0.15699219835925	0.13719437386234	0.314315922528121	0.373581102851422	0.348722114143007	0.293728174720231	0.316782704061856	0.28692822099566	0.285527465893656	0.409713671099563	0.434886571629801	0.468401609975803	0.364337464298705	0.478024280839667	0.520638218746791	0.361967640564475	0.410424701181169	0.327805076703774	0.403612920059345	0.206442412630375	0.190678407842414	0	0	0	0.000928723032459948	0.116568765369302	0	0.000972614133528291	0.323967691392394	0.156744484928986	0.0132388106379343	0.15726843611178	0.0895741790001064	0.26482303046295	0.353370505814525	0.385882770833326	0.11830378820475	0.00207308549668138	0	0	0.0114589680803288	0.196930675305827	0.483204623065371	0.287128961260873
0.329280015790224	0.18257733509413	0.0939177915676432	0.0335319211051093	0.000155664850449735	0.0907799702188058	0.151963124341112	0.132706741932104	0.305742436873984	0.363966465811877	0.339527262921129	0.285550269711693	0.308163043032681	0.278885064699448	0.277512324918608	0.39952951539893	0.424332336442033	0.457386354524005	0.35487616947412	0.466883016340801	0.508970899683386	0.352546178216401	0.40022979964313	0.318982205234397	0.393521680929601	0.200161431143443	0.184781532100559	0	0	0	0.000893512593304019	0.112671321497559	0	0.000935741454298573	0.315214992935554	0.151722038245133	0.0127436731323499	0.152231975956141	0.0864914338705953	0.257232473857013	0.344095352774551	0.376068978115442	0.11435564247194	0.00199458864656915	0	0	0.0110295550572852	0.190879827292802	0.471996654380429	0.279081797377603
0.352682895823593	0.197833525079383	0.10262777836478	0.0368805715322333	0.000171877331874759	0.0992308705683333	0.165119015167228	0.144457988153964	0.328025349028229	0.388908295193466	0.36339822455749	0.306820334556983	0.330564089169354	0.299809788999535	0.298365229159342	0.425921618704824	0.451665270358084	0.48588958623524	0.379427011088034	0.495705789204282	0.539126137381305	0.376995421056987	0.426649238878321	0.341902907683133	0.419677373720681	0.216554464051459	0.200182929072927	0	0	0	0.000986484637603391	0.122888274081207	0	0.00103310228498846	0.337956289483039	0.164860752868618	0.0140499340784919	0.165407009099682	0.0945849397639215	0.276996025819258	0.368171287454055	0.401518290074646	0.124704534178387	0.00220184014027221	0	0	0.0121625634540575	0.20667889712426	0.500988522024883	0.300016794933086
0.437853947570944	0.255713937519339	0.136856894902816	0.05044340308503	0.000238828903708924	0.132489313418082	0.215588919569866	0.189879913028188	0.409574351334496	0.478992666815549	0.450071432850143	0.385059356681108	0.412497015029528	0.376912670784892	0.375231341687437	0.520570221747233	0.549241318275402	0.587071016413888	0.468269999434424	0.597864786011708	0.645330302892742	0.465515069009198	0.521383267832538	0.425519411535819	0.513586257431506	0.278379220329675	0.258569723167435	0	0	0	0.00137025096533482	0.162709361572756	0	0.00143497406284514	0.420992520558661	0.2152693808414	0.0194035876829263	0.215945191044058	0.126499870368118	0.350250104987547	0.455500150322353	0.493206984216444	0.16501088759566	0.00305674816155137	0	0	0.0168108553983102	0.266448621095932	0.603663648314363	0.377153530819284
0.339277585743516	0.189059660876158	0.0976026057587408	0.0349435441697851	0.000162484055075125	0.0943545607119562	0.157545258745635	0.137688231288468	0.315254524677268	0.374632294586253	0.349727946434338	0.294623920500095	0.317726305934092	0.28780935850347	0.28640556559548	0.410826323868929	0.436039114618879	0.469603792890507	0.365372092459484	0.479240021506891	0.521910512421512	0.362997965078182	0.411538512756439	0.328770674557703	0.404715551598706	0.207132047384544	0.191326185762449	0	0	0	0.000932619984700762	0.116997996455	0	0.000976695047256732	0.324925694841718	0.157296821156904	0.0132935782858966	0.157822303555433	0.0899140392820664	0.265655064292571	0.354385018778905	0.386955465106687	0.1187385750353	0.00208177273695689	0	0	0.0115064698693695	0.197595236847547	0.484427538904987	0.288010533308569
0.348505457263298	0.195089334234156	0.10105140043085	0.036271450348729	0.00016891900962996	0.0977010105228315	0.162747933368338	0.142337264420781	0.324043634871747	0.384462590173336	0.359139107908923	0.30301598348494	0.326561710387894	0.29606598970225	0.294634027730274	0.421223822515121	0.446804307668778	0.480826068397431	0.375049387883347	0.490587043591002	0.533777457742052	0.37263549730394	0.421946697747202	0.337809682909132	0.415020623714604	0.213608936274835	0.197412997643534	0	0	0	0.000969521077895432	0.121041777736797	0	0.00101533802633654	0.333894418199095	0.16249272846803	0.0138118673967692	0.163032520047249	0.0931192857742443	0.273456117090673	0.36387642682552	0.396984293725168	0.122834424811018	0.00216402936627178	0	0	0.0119560384589559	0.203838507176178	0.49584056457571	0.296271193757153
0.661238453628032	0.423399511796217	0.246178679088118	0.0981558897263574	0.00049159626375821	0.239165950882844	0.366148834922203	0.328198156390715	0.626155418967682	0.711351263396242	0.676230159597767	0.595277614152637	0.629807000050587	0.584913901081209	0.582768386299785	0.761014479685205	0.794749864733139	0.838690758392681	0.698388206379057	0.851118179815184	0.90524087931534	0.69504676821146	0.761976633299856	0.646003935478327	0.752735988101401	0.454798210758714	0.427390859796993	0	0	0	0.00281659531988708	0.286853220074542	0	0.00294940416335481	0.640386894200601	0.365683586915882	0.0390479115782532	0.366667381859936	0.229478684501835	0.550611539885053	0.682861236011507	0.728434587641659	0.290408652780137	0.00627044016005495	0	0	0.0339308370148691	0.438349258850288	0.857775618541901	0.585221070831853
0.20922991398277	0.108941289362173	0.0537376972868352	0.0186150297187499	8.4937241411145e-05	0.051862487603882	0.0894002326856144	0.0773659431659519	0.192428647033668	0.234456951885252	0.216625290706085	0.178225180177071	0.194144431935052	0.173579995215025	0.172625977918199	0.260881308851161	0.279634349031886	0.305024732561587	0.227792715091941	0.312401535526003	0.345519267234325	0.226090571113182	0.261407183233453	0.201847224336305	0.256378459497028	0.12038886893128	0.110367382875296	0	0	0	0.000487725938057862	0.0650583954099268	0	0.000510787937941019	0.199158857375668	0.0892483309644432	0.00699922502109312	0.0895696654835441	0.0493084181037654	0.158639860852686	0.219937651622226	0.24338692081562	0.066084612478299	0.00108937760682958	0	0	0.00605239076035468	0.114326210734154	0.316388551605255	0.173716794481889
0.512359538471254	0.309226259533995	0.170139538666508	0.0642547020740153	0.000309178887798726	0.164896860017629	0.262980636536219	0.232991147171794	0.481425407067061	0.557038594347613	0.525666742926663	0.454450710243904	0.484631264094509	0.445452165703573	0.443592819307014	0.601844005557283	0.632555218068881	0.672865710848243	0.545427928468965	0.68432616446322	0.734523804976388	0.542440987029019	0.602716915744067	0.498890399181265	0.594340827770645	0.335072747342893	0.312493382635211	0	0	0	0.00177319560831997	0.200961871975409	0	0.00185691093506303	0.493938184688448	0.262609686333976	0.0249596495763538	0.263394177769791	0.15769003182741	0.41587460605104	0.531569062746148	0.572394108744206	0.203689018596895	0.00395338275488088	0	0	0.0216428336578458	0.321491230629251	0.690476002127561	0.445718465388253
0.456502640727853	0.268863917336832	0.144891672096405	0.0537209632798998	0.000255322787942892	0.140306816836549	0.227172454979203	0.200377679937804	0.427516883322812	0.498588101398261	0.469010931806756	0.402350381048124	0.430514731388607	0.393978693083583	0.392250385158589	0.541033771788837	0.570255982988777	0.608758389217087	0.487627437937683	0.619733418877957	0.667943872440268	0.484810383976774	0.541862962596179	0.443865889109836	0.533909849194671	0.292349867550055	0.27182556626819	0	0	0	0.00146475092723227	0.171984338595447	0	0.00153392980398963	0.439225857177748	0.226839828015748	0.0207125448479213	0.227543307439451	0.134015661951526	0.366548641871855	0.474566203085202	0.513108798965036	0.174392571309902	0.00326712150247653	0	0	0.017948499094628	0.279992818171696	0.625627786845333	0.394226267808205
1.06038948926287	0.765896381014272	0.509576074122975	0.241142508507179	0.00143756290171258	0.498327655308609	0.687938446866276	0.63401640806201	1.01913431463571	1.11836896284372	1.0778457615065	0.982313634549314	1.02345604737363	0.969839180502585	0.967249061170511	1.17486556266132	1.21276354816198	1.26161182765618	1.10347042179685	1.27533020305164	1.33462499614463	1.09961921189724	1.17595154518307	1.0425466060193	1.16550872883059	0.807190618444882	0.771198598818621	0	0	0	0.00819447760207286	0.572804855149082	0	0.00857837484881735	1.03594043532339	0.687289097559275	0.105648839022923	0.688661861758902	0.482604702590648	0.928098948723108	1.08553580741529	1.13790388629825	0.578181607688239	0.0181068776921445	0	0	0.0926823211564908	0.785675085831014	1.28266263755725	0.970209786877002
0.310747316631331	0.170700426318709	0.0872281587963723	0.0309880299517845	0.000143431492012661	0.0842927770807042	0.141765817806695	0.123624607254233	0.288138274082591	0.34415068890162	0.320605188933869	0.268782073016701	0.290461144853356	0.262401086961919	0.261087404130486	0.37849692719073	0.402506360923165	0.434569049269274	0.335387163850324	0.443794176683824	0.484745784188414	0.33314199626812	0.379174204132995	0.300849804012391	0.372687956565828	0.187369268359464	0.172787960219019	0	0	0	0.000823348335554364	0.104799928292845	0	0.00086226441028369	0.297231324853216	0.14153840732719	0.0117554403741304	0.142019427248622	0.0802831415251242	0.241701139828512	0.325002529211497	0.355828261856396	0.10638043386228	0.00183814371214443	0	0	0.0101726945988489	0.178566394125059	0.44876397452599	0.262589370585126
0.0776007698914934	0.0374750560161374	0.0177153795112471	0.00597075207439126	2.68497679765283e-05	0.0170722925091091	0.0302958172146781	0.025975723001527	0.0704892591703928	0.0885777597723257	0.0807814092750005	0.0646007461171225	0.0712082348631567	0.0626993587204533	0.0623103424208988	0.100463323701211	0.109140283131041	0.12120966536581	0.0856429383544103	0.124785693877226	0.14122592085307	0.0848973805134758	0.100703901756538	0.0744563375915805	0.0984098194242143	0.041776133771479	0.0380070109188327	0	0	0	0.000154225420958434	0.0216365835000781	0	0.000161520864322245	0.0733189254266236	0.030240808435513	0.00222461482592221	0.0303571890727174	0.0161993286851049	0.0566652463873196	0.0822160217507685	0.0925499269516201	0.0219953469585421	0.000344638868975462	0	0	0.00192224408731451	0.0394894600937389	0.126731497187344	0.0627551823713982
0.633614504577049	0.401540003322011	0.231108644314939	0.0911753502943308	0.000452868432734694	0.224423081130722	0.346198592300707	0.309654194885209	0.599200504699352	0.682859166347643	0.648336102003555	0.568957007762258	0.602779952945672	0.558816281949297	0.55671758443205	0.731753949921573	0.765014599621018	0.808389262905603	0.670111327688686	0.82066653999277	0.874182675229044	0.666826397093465	0.732702054144717	0.61866400892174	0.723597616647378	0.43199054171922	0.405407103559022	0	0	0	0.00259525089038914	0.269981923692664	0	0.00271765546525367	0.613154179437107	0.34574987728119	0.0360944110256779	0.34669873234705	0.215196115453926	0.52529021185241	0.654850595232881	0.69966834729613	0.273387439701513	0.00577947231136745	0	0	0.0313505374481442	0.416030011455889	0.827245274768514	0.559116767445982
0.523347050063531	0.317333047341089	0.17531594266931	0.0664585466368662	0.000320611863564606	0.169942936484787	0.270217241869565	0.239610800975638	0.492057338702637	0.56849652339801	0.536799512593983	0.464750952188977	0.495301247563955	0.455637036878256	0.453753548378914	0.613727063863578	0.644705134906718	0.685338225970013	0.556768273741319	0.69688501968241	0.747434929492296	0.553750565815558	0.614607824814674	0.509726230062352	0.606155743432501	0.343626317157329	0.320658150770897	0	0	0	0.00183865129325872	0.206872742507353	0	0.00192545003993596	0.504717039837528	0.26983892285845	0.0258560043211233	0.270638990406158	0.162554301429321	0.425662737110589	0.542764834314746	0.584002749540846	0.209662341856036	0.00409893893194608	0	0	0.0224231257192082	0.329813404440901	0.703080250922472	0.455906785684465
0.446012702564616	0.261446525907212	0.140347930471958	0.0518630619699792	0.000245957945568961	0.135885464896297	0.220633494563811	0.194448413453159	0.417420569977499	0.487570879894298	0.458358976483852	0.392617479023791	0.420376495674476	0.384371353342843	0.382669265555363	0.529533504956801	0.558449281794193	0.596577878498732	0.476742719349283	0.607452229814025	0.655249114961752	0.473960257598107	0.530353716416196	0.433544375767613	0.522487430362598	0.284472817690523	0.264348859011264	0	0	0	0.00141109813796461	0.166742508008697	0	0.00147774735007991	0.428967410666373	0.220308213085328	0.0199698275811905	0.220996163879655	0.129764307752987	0.357369813223536	0.46384375561623	0.501921049496504	0.169090717921697	0.00314768795522652	0	0	0.0173029319714282	0.27235457671049	0.613293558021457	0.384615180522002
0.842147861645418	0.573111486110063	0.35540963818582	0.15265309063836	0.000816194242503322	0.346330738087625	0.504915823132257	0.458691577952934	0.803577467461516	0.896736678780098	0.858538107215555	0.769362231680353	0.807606651579458	0.757817978441821	0.755424118203268	0.950316310957341	0.986450287694681	1.03323143938744	0.88266912141316	1.04640827386456	1.10354279582093	0.879037129359426	0.95134967717026	0.825436944643913	0.941418041745922	0.609827341419262	0.577803980440178	0	0	0	0.00466814825612265	0.407260011810535	0	0.00488777201718078	0.819261038326615	0.504354370763581	0.0630532319867047	0.505541449187708	0.333717090957949	0.719375775884209	0.86577115925238	0.915222061562084	0.411730702571819	0.01036552355966	0	0	0.0549839275994181	0.590648967801628	1.05345792708353	0.758160591520222
0.057496797563236	0.0274340844904667	0.012889695078252	0.00432829706634193	1.94271646118711e-05	0.012419287546484	0.0221295234773099	0.0189485801780137	0.0521182301281409	0.0658407878211554	0.0599093016407489	0.0476809416076777	0.0526610284779413	0.0462513241171382	0.0459590215334525	0.0749320609388844	0.0816057899311638	0.0909395819369205	0.0636049790069898	0.0937163292200754	0.106547229937605	0.0630375710516674	0.0751166816525412	0.05511595871235	0.0733571612017447	0.0306229802811135	0.0278280425319702	0	0	0	0.000111594413129408	0.0157620321861283	0	0.000116873520573233	0.0542557876025234	0.0220889673716562	0.00161074636167436	0.0221747724578313	0.0117810283147795	0.0417247005499038	0.0609988449565775	0.0688725873282711	0.01602517756013	0.000249388864873676	0	0	0.0013916792646205	0.0289265828537243	0.09522936779386	0.0462932747367234
0.12654913413385	0.0628945401491566	0.0301911969730617	0.0102729775460798	4.6425422763009e-05	0.0291101665114575	0.0511246883545748	0.0439814037243314	0.115513588562219	0.143391826296234	0.131452883832316	0.106299242300203	0.116633836851987	0.103308759773208	0.102695992772386	0.161378984719031	0.174354329364924	0.192194305049539	0.138910932323449	0.19743522584873	0.221277825236453	0.137770062611523	0.161740481971267	0.121681935599998	0.158289239435162	0.0698870693055959	0.0637617272091499	0	0	0	0.000266639736059569	0.036759340026775	0	0.00027925109062986	0.11991658412918	0.0510340220151478	0.0038394726381308	0.0512258336370104	0.0276409646297611	0.0937681281382941	0.13365836089456	0.149431352984716	0.0373582898599494	0.000595749650787397	0	0	0.00331844671537622	0.0661748783065012	0.200278543325891	0.103396665650412
0	0	0	0	0	0	0	0	0	0	0	0	0	0	0	0	0	0	0	0	0	0	0	0	0	0	0	0	0	0	0	0	0	0	0	0	0	0	0	0	0	0	0	0	0	0	0	0	0	0
0.187498290957152	0.0964630006019703	0.0472363291549203	0.0162825057680247	7.40946769419741e-05	0.0455762563118206	0.0789605972947907	0.0682232277642132	0.172114883653845	0.210688735553934	0.194285330149186	0.1591497916949	0.173683561057698	0.154917694400856	0.154049015384621	0.235093560307614	0.252480794617109	0.276107140897768	0.204551977798612	0.282989182100446	0.313979991177706	0.20298575859046	0.235580385145038	0.180732445310143	0.230926874055575	0.106753965917926	0.0977435093766994	0	0	0	0.000425491032115919	0.0572755813058014	0	0.000445611779412316	0.178271095346984	0.0788248667224028	0.00611192697536258	0.0791119985827935	0.0433165326107522	0.141333751252328	0.1973282878367	0.218923484335704	0.0581870942842326	0.000950454580243504	0	0	0.00528439445963825	0.101300438129625	0.286712036508089	0.155042270755383
0.385066008891544	0.219410837347368	0.115169984471966	0.0417753968641028	0.000195800559379458	0.111408746995878	0.183832679570068	0.161238099131745	0.358950659489308	0.423280544294003	0.396388057904065	0.336419791996843	0.361643577064022	0.328955547351423	0.327416527332384	0.462153688728445	0.489096308568692	0.524803811545049	0.413295426921751	0.535023416664641	0.5801187150311	0.410732744978519	0.462916228472018	0.373659456335538	0.455607238312047	0.239668233828364	0.221957017901503	0	0	0	0.00112364469562386	0.137539270799047	0	0.00117673524792239	0.369479300816886	0.183550863073994	0.0159704005772605	0.184146921284498	0.106259385391672	0.304610122422103	0.401426331600908	0.436542944422257	0.139539327770016	0.00250749517783747	0	0	0.0138291333883513	0.228991098238326	0.540519350368934	0.329176062062768
0.561768859254821	0.346097318177826	0.193962516849129	0.0745226185886741	0.000362941600188734	0.188132401351149	0.296008661453055	0.263278457088704	0.529302064242466	0.60846920624898	0.575700979739287	0.500893922558272	0.532672135518063	0.491395932764252	0.489432018208171	0.655095128727653	0.686946117228846	0.728631404724582	0.596353982197882	0.740459243723346	0.792153365600265	0.593234945903381	0.656001602942183	0.547646435450415	0.647300540171083	0.373906786588034	0.349619570894439	0	0	0	0.00208092521344935	0.228083872206897	0	0.00217913252102668	0.542448633002883	0.295605055357427	0.029158882082104	0.296458572244443	0.180105064524384	0.46009748721083	0.581874126162248	0.624470776048456	0.231090643018251	0.00463745881359405	0	0	0.0253001330462685	0.359309464403709	0.746802140092198	0.491677170258206
0.40167710975914	0.230685578619418	0.121827127566879	0.0444085591844334	0.000208781438675014	0.11787662313208	0.193659560434058	0.170079203736592	0.374853340756442	0.440852589682001	0.413292955434646	0.351675096768422	0.377621348137081	0.343988647083462	0.34240332044437	0.480618327526728	0.508133384961219	0.544545802902255	0.430624689090826	0.554956519838526	0.600842535675195	0.427998769139784	0.481397572373398	0.389966510961195	0.473927222663845	0.251713910108132	0.233330722945021	0	0	0	0.00119805355894215	0.145287194556584	0	0.00125465474447504	0.385672862462794	0.193365775201062	0.0170089574105548	0.19398713843957	0.11246533497994	0.318890509599648	0.418459462943068	0.454428746427849	0.147381941230051	0.00267326239484324	0	0	0.0147307925707735	0.240635089392155	0.560553351881813	0.34421578289147
0.597976835289234	0.373777102126674	0.21231215409452	0.0826506194330095	0.000406405445978345	0.20605052582567	0.320990144789202	0.286310565557565	0.564489566530943	0.646013865199264	0.612323318176203	0.535121561985872	0.567969261732704	0.525287888526036	0.523253610572525	0.69383489268682	0.726429897376814	0.769008335895729	0.633565943133663	0.781074062718132	0.833733764241172	0.630359699480759	0.694763322789895	0.583420176867705	0.685849559910351	0.402949263812645	0.377477055573688	0	0	0	0.00232957419601309	0.248838186928051	0	0.0024394833358552	0.57805885195108	0.320563435312903	0.0325246457765156	0.321465782812268	0.197418770737915	0.49282785170111	0.618675733640936	0.662440499217143	0.252047330950073	0.00518976741608329	0	0	0.0282348118437244	0.387648076400466	0.787541834839191	0.525579175284713
0.500393301129467	0.30045890937218	0.164580766094883	0.061904845831553	0.000297051853384097	0.159479738208785	0.255170820241572	0.225857778705543	0.469856451036043	0.544545710443657	0.513538013782832	0.443251723417447	0.473019826519439	0.434381724297861	0.432549267754935	0.588874134803281	0.619285430404192	0.659232838320747	0.533066796530286	0.670596018719499	0.720396355977375	0.530114316283006	0.58973822726101	0.487093715447037	0.581447478455462	0.325812196864066	0.303662088544146	0	0	0	0.00170375742249589	0.194603158458611	0	0.00178420119372391	0.482205157879665	0.25480796136219	0.0240068796923546	0.255575349104446	0.152470364680848	0.405245659710409	0.519369821208489	0.559732242504663	0.197262154455462	0.00379894119254091	0	0	0.020813660068042	0.312486250246211	0.676694698188246	0.434644182038791
0.627457317474978	0.396707563923983	0.227809082690143	0.0896643112821691	0.000444566424934789	0.221196645666641	0.341800186633863	0.305573985559736	0.593198182987442	0.676500585401897	0.642116307991632	0.563101241979486	0.596760948350821	0.553011974491965	0.550924076771839	0.72521669282854	0.758366762044942	0.801609337774597	0.663802719561826	0.813851554255294	0.86722589671571	0.660530904736014	0.726161526655186	0.612572602055573	0.717088789887939	0.426941684682229	0.400546337638303	0	0	0	0.0025477896098815	0.266278544069393	0	0.00266796254993842	0.607087589287873	0.341355219844707	0.0354586865762365	0.342296153406824	0.212072449876097	0.519664794140034	0.648603764250663	0.693246067193403	0.269650358290502	0.00567415793424442	0	0	0.0307954327690985	0.41109270912823	0.820411904686425	0.553310917949398
0.754979214089243	0.499638009460898	0.300533114508907	0.124416306513456	0.000642960306831856	0.292428578057777	0.43637809842886	0.393930271737821	0.717912348400361	0.807648318297294	0.770768426762726	0.685142436303327	0.721778402397664	0.674110941461898	0.671825048515508	0.859557503076927	0.894672685081628	0.940251629304013	0.79405341962915	0.95311201255527	1.00897792641514	0.790545881147919	0.860560575320248	0.738903988432289	0.850923008930742	0.53398066683603	0.504016641313451	0	0	0	0.00368080742328284	0.347155631579685	0	0.0038541853417116	0.732969033100497	0.435860333299029	0.0504049434717486	0.43695510513666	0.281199143411712	0.637473079734671	0.777743114980216	0.82553469593195	0.351201351723766	0.00818445291358273	0	0	0.0438733116116393	0.516018502183445	0.959996172902919	0.674438148527027
0.911893139866186	0.6334691820382	0.402182119982941	0.178083047566473	0.000982081383534894	0.392363139936258	0.561765235912304	0.512810148748158	0.872316272590241	0.967758612402401	0.928684097829554	0.83712802124996	0.876454938838402	0.825237265688123	0.822770357891276	1.0224415229621	1.05924493394241	1.10681270050543	0.953377596758525	1.12019599386498	1.17815569071455	0.949662975029972	1.02349483244449	0.894757396008613	1.01336950655862	0.671847815794135	0.638382471865541	0	0	0	0.00561188502966359	0.457953977577855	0	0.00587560951851216	0.88842019289672	0.561172425114935	0.0748338655263	0.562425754263491	0.378693069668056	0.785570288196783	0.936089118869063	0.986640430074956	0.462739834664031	0.0124446886142679	0	0	0.0653673832362808	0.651819237202294	1.1273535188874	0.825590299549243
0.271221736850808	0.145984193657972	0.0735636800004016	0.0258670102922628	0.000119020165430677	0.0710513215628545	0.120673468520721	0.10491408319549	0.250723094127564	0.301684415190155	0.280190217947264	0.233254334070234	0.252824523851359	0.227512368359172	0.22633129520839	0.33321520130015	0.355374734838738	0.385110071532462	0.293672537337395	0.393694602486653	0.431950862384444	0.29162217841468	0.333838991566202	0.262235842387972	0.327868151023633	0.160659535813651	0.147818366980089	0	0	0	0.000683309531485773	0.088653790142659	0	0.000715612036422391	0.258955379870572	0.120475383338661	0.00977678679493086	0.120894389998863	0.0676234882332086	0.208944424589078	0.28419671298976	0.312381733568417	0.0900152836160027	0.00152580684684002	0	0	0.00845785660453404	0.152901040053725	0.398324510711668	0.227681675229526
0.896754950701505	0.620258973293171	0.39182110503724	0.172342173575753	0.000943784187172063	0.38215936993456	0.54928407487599	0.50089971299691	0.857383206208227	0.952360780432138	0.913464347357931	0.822393618952627	0.861499541260688	0.810573695579453	0.808121725942145	1.00681979852689	1.04348757954934	1.09089618783111	0.938043458797002	1.10423774579669	1.16203079262031	0.934345633331794	1.00786906501645	0.879705741901834	0.99778301122926	0.658293696283475	0.625126536063922	0	0	0	0.00539416118025819	0.446763278970239	0	0.00564772035441422	0.873401411779784	0.548697801650899	0.0721419902179546	0.549937319357167	0.368714123954151	0.771157447790121	0.920834384072794	0.971162095882614	0.451482711260258	0.0119654989701459	0	0	0.0629918242558122	0.638440834233997	1.11137347097015	0.810924598562845
0.693415060139063	0.449219924791478	0.264279572703169	0.106712444978979	0.00053992000162945	0.25688828890742	0.389824410810317	0.350281059267163	0.65760336057139	0.74446990911142	0.708700285515461	0.626032542130522	0.661333616449686	0.615424700301033	0.613227896129183	0.794963695826477	0.829210679683362	0.873760255390568	0.73127368157705	0.886348801911325	0.941121252874412	0.727870982413754	0.795941006468567	0.677871491391691	0.786553372153498	0.481676366037496	0.453350158630169	0	0	0	0.00309265359097746	0.307027352756905	0	0.00323843074307652	0.672137681012506	0.389340502274258	0.0427056434330631	0.390363731546411	0.246667375284074	0.580270394876278	0.715457932000374	0.761849895654223	0.31075450694399	0.00688234300992126	0	0	0.0371294463704975	0.464683154296212	0.893090654464033	0.61573919186061
0.499755940906788	0.299993747823448	0.164286987612144	0.0617811399212779	0.000296415244290992	0.159193495167902	0.254756944143848	0.225480061372552	0.469240549553648	0.543879872037366	0.512891870769355	0.442655786843599	0.472401631428043	0.433792720316017	0.431961713698163	0.588182472106303	0.618577514748702	0.658505230698523	0.532408085968746	0.669863132520067	0.719641896981066	0.529457469712546	0.58904608688654	0.486465516018491	0.580759960678686	0.325320573017134	0.303193497917415	0	0	0	0.00170011200936345	0.194266776634996	0	0.00178038401311107	0.481580396791285	0.254394518127807	0.0239568069502502	0.255160990859874	0.152194621382018	0.404680449567578	0.518719865875081	0.559057258735481	0.196922139236343	0.00379083237908453	0	0	0.0207700894475805	0.312008342776452	0.675959035364876	0.434054970888162
0.751288932766	0.49657988220551	0.298300716047283	0.123304297615645	0.000636364542222441	0.290238433227117	0.433542737867991	0.391263575909707	0.714292491952978	0.803867746313359	0.767049921730002	0.681590038275484	0.718150917316389	0.670582419289505	0.66830154992554	0.855698023473883	0.890764923965258	0.936286741788561	0.790295117193247	0.949132060373875	1.00493746653131	0.786793438183907	0.856699661771871	0.735243513869335	0.847076010522552	0.530814483555001	0.5009442587263	0	0	0	0.00364317848759692	0.344694828126485	0	0.00381479173428731	0.72931984449173	0.433026932697749	0.0499161134093603	0.434117563102644	0.27906885565368	0.63402833993285	0.77401246495081	0.821725865037681	0.348721854875053	0.00810121051162038	0	0	0.0434447020707166	0.512907772231915	0.956008337849911	0.670908909425637
0.901604382309013	0.624484393515416	0.395127780119177	0.174167713461023	0.000955907822674499	0.385415458997235	0.553274019016801	0.504705504529384	0.862166158561146	0.957294391394046	0.918340218469078	0.827112205511505	0.866289730011547	0.815269337810675	0.812812529650769	1.0118260254589	1.04853780821039	1.09599806323371	0.942956416238575	1.10935316641894	1.16720030826376	0.939253144731408	1.01287660346157	0.884527125347436	1.00277781048261	0.662630289612108	0.629366734648576	0	0	0	0.00546309513671659	0.450337070741235	0	0.00571987334731418	0.878212141262756	0.552685635423146	0.0729959301726946	0.553929611573265	0.37189790816271	0.775771892690353	0.925721596984276	0.976121813551213	0.455077903458904	0.0121172473163269	0	0	0.0637452321777129	0.642720617727785	1.11649596708168	0.815620931002055
0.573261701470693	0.354824175683538	0.199705170738767	0.0770457764126425	0.000376347491925798	0.193738091406379	0.303867995907343	0.27051332681767	0.54046199725283	0.620398912327469	0.587329149915363	0.511741200293692	0.543867805882362	0.502133978500485	0.500147174803026	0.667416194001319	0.699511190276572	0.741489767014814	0.60817486901855	0.753395790964123	0.805407558517569	0.605027318117243	0.668329864853281	0.558997552862307	0.659559094149266	0.383073150611438	0.35840368886768	0	0	0	0.00215763048137805	0.234591482536983	0	0.00225944841396007	0.553746404950231	0.30345697769303	0.0301997594726171	0.304326160926912	0.185519066014886	0.470457988688858	0.593560871344445	0.636539594263193	0.237662762479007	0.0048078806751956	0	0	0.0262073842706617	0.368248695641136	0.759779740893506	0.502418485214192
0.746334484308775	0.492481166618526	0.295315369633329	0.121821711288264	0.000627596808477697	0.287309925856066	0.429744879066452	0.38769326557625	0.709433521293057	0.798790833850531	0.762057199031102	0.676822489479519	0.713281605976254	0.665847219824125	0.663573156364839	0.850514037033184	0.88551539913388	0.930959650134013	0.785248415178752	0.943784509749131	0.99950772494955	0.781754684411726	0.851513729109635	0.730329480070938	0.841908963537187	0.526569702546757	0.49682627829716	0	0	0	0.00359315427237119	0.341402009556505	0	0.00376242130214374	0.724421111489196	0.429231719303565	0.0492654713288889	0.430316759878271	0.276220845055804	0.629406623845676	0.769003270588484	0.816610611814737	0.345403854997528	0.0079905338412183	0	0	0.042874306891867	0.508737961291246	0.950650081014775	0.666172738656127
0.708758090749449	0.461663192358353	0.273116656190809	0.110958220974929	0.000564252022555182	0.265546095383898	0.401275125471588	0.360990085179661	0.672617091562103	0.760237481179168	0.724175737536203	0.640732339665752	0.676382940949381	0.630013734595018	0.627793648493176	0.811104468553154	0.845580815253619	0.890402769589892	0.746936296870412	0.903063325413757	0.958125768545755	0.743506008807742	0.812088580105722	0.693074953230258	0.802634977732177	0.494606486728495	0.46585745078883	0	0	0	0.00323159997722109	0.316842214124613	0	0.00338390110864487	0.687288371807722	0.400782550004696	0.0445359456209724	0.401824094010076	0.255072064642228	0.594472184927004	0.730990446104054	0.777750885926996	0.320650047853554	0.0071901486955124	0	0	0.0387312737379318	0.477362981645825	0.909842888386235	0.63033154943682
0.911497534453681	0.633123217243656	0.401909908896938	0.177931438854065	0.000981063528428327	0.392095013004042	0.5614380982635	0.512497771179712	0.871925938370075	0.967356338233601	0.928286397149543	0.836742794560995	0.87606403063926	0.824853860601639	0.82238733700874	1.02203350137946	1.05883343208551	1.10639711598612	0.952976958169278	1.11977933900784	1.17773476298205	0.949262767785932	1.02308670710305	0.894364014055894	1.01296238913057	0.671492980427371	0.638035327227651	0	0	0	0.00560609957283418	0.457660240789089	0	0.00586955401331305	0.888027655706382	0.560845456433671	0.0747625337597472	0.562098428619995	0.378430784643621	0.785193333491528	0.935690519577454	0.986236089047818	0.462444376250366	0.0124319590999592	0	0	0.0653044112078404	0.651468933279121	1.1269363049954	0.82520683965842
0.742258153507609	0.489114975913135	0.292869300782826	0.120610765273043	0.00062045754743863	0.284910715062803	0.426627750501356	0.384764302079964	0.705436550866104	0.794612665170164	0.757949046016981	0.672901478234332	0.709276042002008	0.661953079478365	0.659684668862137	0.84624678530798	0.881193601144827	0.926573275369558	0.781095373608223	0.939381098737243	0.995035858448559	0.777608253146503	0.847244857801279	0.726286745507538	0.837655807721975	0.523082478833286	0.493444128582438	0	0	0	0.0035524177810491	0.338702266832921	0	0.00371977399421674	0.720391094806164	0.426116779321776	0.0487349648510905	0.427197195321444	0.273887976593362	0.625606719249958	0.764881421018449	0.812400549142984	0.342683322403667	0.00790039448558921	0	0	0.0424093084381096	0.505312868716307	0.946237754322289	0.662277791552109
0.793818576871109	0.532088550714141	0.324479965144066	0.136525207060849	0.000715880236835289	0.315935333327315	0.466552434334773	0.42237245738995	0.756045058859919	0.84739182329188	0.809890635361357	0.722597072639623	0.759987720648421	0.711325304876821	0.708988838862728	0.900089472256806	0.935686319476274	0.981834408981578	0.833574116658044	0.99484474351438	1.05131236801147	0.830007932962046	0.901106858273133	0.777444420634435	0.891330367761665	0.5675306121327	0.53661239699756	0	0	0	0.00409663763757393	0.373473021673269	0	0.00428950595352824	0.771396219922475	0.4660145843224	0.0557733746165995	0.467151794708739	0.304081615751814	0.673843147437944	0.816986973166598	0.865560751878777	0.377712127719786	0.00910376738750755	0	0	0.0485842864413263	0.549004625556221	1.00180734600693	0.711659728832974
0.734165974650988	0.482448932408914	0.288040705201171	0.118230438936086	0.000606481630674667	0.280175381619394	0.42046022704406	0.378972839382075	0.697504095634788	0.786315394746249	0.749792795892211	0.665121818941552	0.701326295324178	0.654227453164068	0.651970408208141	0.837769991395558	0.872606828729826	0.91785624662779	0.77284872020641	0.930629696829635	0.986146296363202	0.769374914332836	0.838764799016366	0.718262194415108	0.829207427810769	0.516173866861819	0.486746112429599	0	0	0	0.00347266233436949	0.333368258243136	0	0.00363627693500988	0.712392140140943	0.419953632707173	0.0476945835344151	0.421024800163416	0.269284633623915	0.618070506081616	0.756697589709849	0.804039017512569	0.337307853446895	0.00772388654138125	0	0	0.041497599338003	0.498528802317639	0.937468362079548	0.654550543125626
0.786802944916059	0.526191847269626	0.320093771317083	0.134282607573454	0.000702222360233438	0.311627977093524	0.461057671407879	0.417184727704876	0.749152521917388	0.840218935700586	0.802825779531486	0.71582280812529	0.753081831048303	0.704592986328233	0.702265351615328	0.892779669294048	0.928292977248946	0.974342453751179	0.826439956499895	0.987326824742099	1.04369033966214	0.822883968968573	0.893794571647666	0.770480840584949	0.884042189494976	0.561440392530448	0.530690109891687	0	0	0	0.00401877777283831	0.368663301804785	0	0.00420799820178652	0.76445236668811	0.460523375781268	0.0547728387061258	0.461653076052574	0.299886204553351	0.667258374927237	0.809900954707716	0.858338776211986	0.372867940789945	0.00893171642112968	0	0	0.0477057430922556	0.543013598982333	0.994275848203356	0.704926150106958
0.613453724121138	0.385772205827371	0.22038563879387	0.0862874698412842	0.000426116761868219	0.21393972233664	0.331863371695177	0.296367129188202	0.579554877379552	0.66202781780241	0.62796694094219	0.549798499305406	0.583078851259006	0.539828718804991	0.537765892402039	0.710327067740565	0.743218862347408	0.786152643262741	0.649446438005303	0.798312842246935	0.851355262295239	0.646205188485505	0.711264266292443	0.598722095837674	0.70226553198007	0.415507200657143	0.389545696588387	0	0	0	0.00244230044549222	0.25793388081224	0	0.00255751235844367	0.593294817766936	0.331427013797685	0.0340426104941772	0.332349753054429	0.205049395642336	0.506896557440699	0.634391422789847	0.678624752869054	0.261228684831112	0.00544003211726157	0	0	0.0295593079901536	0.39991560741816	0.804830177227508	0.540124082308149
0.667351499940892	0.428275771934025	0.249572382344527	0.0997458232878217	0.000500504057515342	0.242487497949286	0.370611034915758	0.332353957613118	0.632125941176923	0.717648854287731	0.682400671562958	0.601112763895348	0.635792901490645	0.590701404389129	0.588545882234002	0.767475045694832	0.801310941759938	0.84537154383351	0.704640089410421	0.857830676008037	0.912081347887786	0.701286645668485	0.768440175760244	0.652056509170072	0.759170669196349	0.459879275877973	0.432293988721253	0	0	0	0.0028674936197453	0.290643005667366	0	0.00300269414673384	0.646416628429684	0.370142191736906	0.0397244518059093	0.371133584319005	0.232698599911786	0.556232938641273	0.689056537687204	0.734790361060671	0.294231313566993	0.00638329546004259	0	0	0.0345222021256016	0.443324891613183	0.864504731846288	0.591010002818438
0.734250367095812	0.482518338669312	0.28809087475082	0.118255101759728	0.00060662604661806	0.280224576929907	0.420524406207426	0.379033079388935	0.697586807241656	0.786401946351843	0.749877862757477	0.665202923185734	0.701409188866585	0.654307989133118	0.652050824651281	0.837858433814839	0.872696429869058	0.917947220507254	0.772934738832892	0.930721033027602	0.986239089157538	0.769460792771685	0.838853275829759	0.718345875110255	0.829295570910827	0.516245818656313	0.486815854133196	0	0	0	0.00347348652512346	0.333423711063336	0	0.00363713979517105	0.712475551474618	0.420017766004626	0.0477053465849076	0.42108903037896	0.269332450483397	0.618149050508892	0.75678294692767	0.804126245854205	0.337363739937846	0.00772571077108	0	0	0.0415070298534105	0.498599446944586	0.93755988792022	0.654631096153721
0.778101811748085	0.518899705207642	0.314690775440805	0.131535348711605	0.000685586260764399	0.306323175727296	0.454269668886028	0.410781118317358	0.740606795953377	0.831319122543085	0.794062473418738	0.707426307029318	0.744519252199393	0.696249386577574	0.693932888238671	0.883706741774192	0.919114362827076	0.965039023107554	0.817589087488334	0.977990520903271	1.03422217491403	0.814045984336472	0.884718502669243	0.761845435003455	0.874996612233412	0.553905154610665	0.523365843537017	0	0	0	0.0039239243126853	0.36273210599879	0	0.00410869974625163	0.755841866122378	0.453739826708579	0.0535510475594965	0.454860117123751	0.294720765234504	0.659100765297814	0.801110913920147	0.849376910815923	0.366893708468393	0.00872206339095084	0	0	0.0466332565512277	0.535602998315419	0.984922349784393	0.696580961216091
0.72051890890351	0.471256998101065	0.279979920907009	0.114286652548798	0.000583492922790559	0.272272571066213	0.410121354629266	0.3692757249113	0.684133091664839	0.772313447955811	0.73603491329963	0.652014644090266	0.68792541867738	0.641213515224646	0.638976078324018	0.823457029463294	0.858103161098448	0.903126540096349	0.758934401327169	0.915840310263208	0.971116900244406	0.755483640962523	0.824446177608179	0.704732048389522	0.814943715068591	0.504565890348276	0.475499376204362	0	0	0	0.0033414479009185	0.324449778555716	0	0.00349890519886223	0.698906234093409	0.409622238149803	0.0459779141378391	0.410677604183737	0.261605241399508	0.605383161573408	0.742891989312172	0.789925781875733	0.328318895142463	0.00743340835878379	0	0	0.0399938354094521	0.487134519413383	0.922647734836486	0.641533806601634
0.656617802341001	0.419722954130775	0.243627600372723	0.0969650684562582	0.000484945752163956	0.236669477130483	0.36278729052005	0.325069377326335	0.621643804546268	0.706589333951076	0.671565526826141	0.59086950683626	0.625283622917676	0.580542211149819	0.578404344363582	0.756127696411855	0.789786039571854	0.833635135392859	0.69366127847591	0.846038232081897	0.900062734428863	0.690329032694803	0.757087569023786	0.64142955597499	0.747869040565414	0.450965643657928	0.423693842318724	0	0	0	0.00277859171015477	0.284002117744509	0	0.00290961459322503	0.635829987790794	0.362324775374078	0.0385421312576136	0.363302794947966	0.227059094558316	0.54636675279518	0.678177627199089	0.723628094562389	0.287532626594026	0.00618616537613651	0	0	0.0334888092673405	0.434597020643506	0.852682922875272	0.580848289027442
0.698737476808446	0.453527006914787	0.267330110254451	0.108173002805114	0.000548263606336049	0.259876536190137	0.393784968019658	0.353983010892635	0.662810253163253	0.749941346289257	0.714069173968764	0.63112935430555	0.6665529931273	0.620482685799411	0.618277721254529	0.800566210204142	0.834893788162215	0.879539108830006	0.736708268533395	0.892152974153156	0.94702741525306	0.733295883893487	0.801545910170351	0.683144937946749	0.792135100707023	0.486153609171926	0.457679611031208	0	0	0	0.00314030332171529	0.310417917191778	0	0.00328831802799791	0.677392614596933	0.39329803591232	0.0433341235437782	0.394327654563013	0.249567704925664	0.585192687263193	0.720846848576514	0.767368184176531	0.314173150374282	0.00698791417337092	0	0	0.0376793789114785	0.469072901405245	0.898908086949026	0.620798342200656
0.95224739807845	0.668962743761428	0.430350865017411	0.193998702455935	0.00109092157967215	0.420122599728429	0.595400816428034	0.544983476027121	0.912156987975551	1.0087616924894	0.969242315978661	0.8764705525074	0.916351603562591	0.86440197966919	0.861897558082682	1.06400300033607	1.10114418951528	1.14910786108154	0.994221637368241	1.16259488722019	1.22096844447534	0.990465062953369	1.06506638397314	0.934895109759032	1.05484318770923	0.708214006378921	0.67399220103233	0	0	0	0.00623016314565444	0.488273463501863	0	0.00652272537491504	0.928475605985276	0.594791294444012	0.0823955624383076	0.596079927021271	0.405866416478109	0.824104750714404	0.976734781058314	1.02784440193868	0.493230873051421	0.0138038905260169	0	0	0.0720497302647257	0.687739875311446	1.16980658167212	0.864760364375782
5.34253283470286	5.00590568672842	4.67053438764232	4.19233258003296	1.84844149852837	4.65415243697663	4.90991083363904	4.8409133578338	5.29713322237106	5.4056546277479	5.36161676911623	5.25622748169287	5.30190973032222	5.24227921763116	5.23937710100116	5.46649543188283	5.50698563417376	5.55883876987293	5.38950512620714	5.5733385761875	5.63572707260368	5.38532290474013	5.46765911140648	5.32295050043872	5.45646046031816	5.05527441813986	5.01229687837791	0	0	0	2.60260566263871	4.75934630292915	0	2.62263298663816	5.3156801322928	4.90909374507534	3.76172964213715	4.91082074915388	4.63091887196354	5.19524704768025	5.37000149377291	5.42676099503093	4.7666691919599	2.95130953286083	0	0	3.69814389767859	5.02966643853593	5.58107811301056	5.24269429580738
4.50410853472067	4.16749500426982	3.83215310688324	3.35406098725235	1.04485304619446	3.81577325690302	4.07150639663195	4.00251434348619	4.45871020405043	4.5672287544143	4.52319196911624	4.4178057386937	4.46348657076501	4.40385793769473	4.40095591929416	4.62806824382587	4.66855766785247	4.72040990719256	4.55107963390672	4.7349094814176	4.79729706307315	4.54689751344707	4.62923189995489	4.48452673689074	4.61803347662681	4.21686102273857	4.17388582708765	0	0	0	1.77051385352271	3.92095491553565	0	1.79025724921032	4.47725657414588	4.070689367375	2.92373650554246	4.07241624623354	3.79254281036634	4.35682744344812	4.53157648093737	4.58833464459955	3.92827705982676	2.11572735183955	0	0	2.86022053641857	4.19125441185072	4.74264889749422	4.40427300187517
3.98585148729472	3.64927455855164	3.31401167376095	2.83621414994473	0.608371645355192	3.29763746829858	3.55330273626483	3.48432525640238	3.94045660170453	4.04896747780069	4.00493357764254	3.89955556434859	3.94523258877995	3.88560900803011	3.88270725366278	4.10980343317659	4.15029076517499	4.20214059502291	4.03281938152013	4.21663954536789	4.27902466804248	4.02863753257028	4.11096702641941	3.96627113139355	4.09976921532407	3.69863328540549	3.65566439006518	0	0	0	1.26883454370125	3.4027863245951	0	1.28785311778963	3.95900152076254	3.55248586639717	2.40663630553532	3.55421240872184	3.27441540088667	3.83858301791933	4.01331751735998	4.07007208553019	3.41010646758347	1.60501897524094	0	0	2.34330715235655	3.67303035325641	4.22437863686536	3.88602403459092
4.61892079216103	4.28230356151991	3.94695367531231	3.46883175551843	1.15047258404913	3.93057325456383	4.18631325687935	4.11731973031287	4.57352211323065	4.6820414393754	4.6380043624244	4.53261730133729	4.57829851832278	4.51866937451281	4.51576732942091	4.74288128603256	4.78337092153483	4.83522340444049	4.66589221533104	4.84972304173074	4.91211087195254	4.66171006742503	4.74404494851854	4.59933884856815	4.73284646330184	4.33167031715003	4.28869448455656	0	0	0	1.8836145255936	4.03575823002323	0	1.90343427364202	4.59206863001059	4.18549621150777	3.03843164711304	4.18722312439068	3.90734196072297	4.47163842493705	4.64638893207849	4.70314745920082	4.04308057666828	2.22976917072176	0	0	2.97489673304427	4.30606333435393	4.85746249061755	4.51908444249625
5.06526951644067	4.72864443308118	4.39327759190836	3.91509241755277	1.57664280953958	4.37689595976037	4.6326505269116	4.56365387328585	5.01987009842509	5.12839107094625	5.0843533750451	4.97896455110236	5.02464658496296	4.96501635724716	4.96211425551006	5.18923167575349	5.22972176005054	5.28157475985151	5.11224162717475	5.29607453097871	5.35846288870713	5.10805942102169	5.19039535173024	5.04568726350673	5.17919673517304	4.7780127531666	4.7350355688097	0	0	0	2.32630838793562	4.48208797478891	0	2.34629214167704	5.03841692650223	4.6318334473399	3.48453172119202	4.63356043243278	4.35366286759056	4.91798444135596	5.09273806743327	5.14949736589552	4.4894107509006	2.67447831351275	0	0	3.42095656518477	4.75240498108191	5.30381404949527	4.96543143330144
4.78551569902439	4.44889457261362	4.11353627509096	3.63538297633033	1.30717396107821	4.0971552533766	4.35290248124985	4.28390740335126	4.74011665342894	4.84863679635239	4.80459941233576	4.69921147668449	4.74489309892682	4.68526341738449	4.68236134419058	4.90947701913356	4.94996687728648	5.00181961662815	4.83248746329978	5.01631932031604	5.07870741223841	4.82830528649699	4.91064068831241	4.76593360196532	4.89944213793667	4.49826210437437	4.45528560116721	0	0	0	2.04840007482068	4.20234372112332	0	2.06830084993947	4.75866332464544	4.35208541891158	3.20490321470198	4.35381236761787	4.07392306740029	4.63823198841426	4.8129840428791	4.8697429526688	4.20966628082508	2.39555144365173	0	0	3.14134834255748	4.47265473000983	5.02405880374676	4.68567848937192
5.18255636501018	4.84593024614594	4.51056116912127	4.03236765251256	1.69119747263898	4.4941793772222	4.74993586505087	4.68093879906326	5.13715684953547	5.24567803915506	5.20164026163653	5.09625120523549	5.14193334681315	5.08230297616829	5.07940086696168	5.30651874393498	5.3470088874118	5.39886195537245	5.22952856640942	5.41336174414786	5.47575017143508	5.22534635257566	5.30768242169068	5.16297407128515	5.29648378781441	4.89529877253115	4.85232140992151	0	0	0	2.4431109867323	4.5993723205739	0	2.46311656941915	5.1557037186617	4.74911878096925	3.60178577102012	4.75084577558434	4.47094604790015	5.03527093285373	5.21002497020895	5.26678437038328	4.60669515331973	2.79154849695431	0	0	3.53820530481441	4.86969089636556	5.42110127184605	5.08271805328683
4.71844457772891	4.38182484280307	4.04646954964818	3.56832745921011	1.24366251484214	4.03008874258926	4.285833389621	4.21683886582849	4.67304566309797	4.78156551428654	4.73752823994677	4.6321406166702	4.67782209416383	4.61819260468752	4.61529054153102	4.84240560272484	4.88289538135209	4.93474802910077	4.76541622016919	4.94924770907296	5.01163570752201	4.76123405368767	4.84356926951315	4.6988625354845	4.83237074241072	4.43119209734605	4.38821583366818	0	0	0	1.9819760809304	4.13527596294923	0	2.00184783919363	4.6915922791532	4.28501633334289	3.13787615143064	4.28674326925377	4.00685687526988	4.57116134694644	4.74591284874185	4.80267162185149	4.14259844655089	2.32877075143448	0	0	3.07432840926672	4.4055848628416	4.95698718016541	4.61860767524481
5.05080547017619	4.71418053498952	4.37881401374863	3.90063003308392	1.56256831670284	4.36243240445962	4.61818669677802	4.54919010215791	5.00540606610629	5.11392700756229	5.06988932333997	4.96450053266028	5.01018255110737	4.95055234384365	4.94765024317539	5.17476759806417	5.21525767389303	5.26711066394085	5.09777756793676	5.28161043254272	5.34399878031778	5.09359536288276	5.17593127378637	5.03122322307916	5.1647326597074	4.76354882555505	4.72057166670472	0	0	0	2.31191359006728	4.46762428665308	0	2.33189422413802	5.02395288830961	4.61736961785164	3.47007236798049	4.61909660158197	4.33919934622421	4.90352044618577	5.0782740134123	5.13503329732031	4.4749470546609	2.66004526157544	0	0	3.40649797175217	4.73794106836352	5.28934994974546	4.95096741974564
4.96759566333436	4.63097168343416	4.29560722482138	3.8174309398826	1.48186165333009	4.27922576290576	4.53497828335502	4.46598206914967	4.92219634917386	5.03071709034904	4.98667948142161	4.88129090519265	4.9269728242671	4.86734274886028	4.8644406550829	5.09155758862258	5.13204760985598	5.18390053702403	5.01456767745317	5.1984002893448	5.26078857294932	5.01038547948488	5.09272126270364	4.94801345386852	5.08152266460212	4.68033978368189	4.63736278927511	0	0	0	2.22914997096196	4.3844167887019	0	2.24911051546611	4.940743133508	4.53416120858916	3.38689281658934	4.53588818353499	4.25599292344755	4.82031096875469	4.99506415656341	5.05182334663845	4.39173950446343	2.57703522574739	0	0	3.32332331831968	4.65473212250816	5.20613979807716	4.86775782378045
4.86005216964615	4.52342972918899	4.18806859446887	3.70990471070719	1.37832186975597	4.17168737004156	4.42743703515669	4.35844143398521	4.81465300037493	4.92317341879684	4.87913593120744	4.77374770056644	4.81942945950165	4.75979959658249	4.75689751390978	4.98401376844395	5.02450370169646	5.07635652753338	4.90702404897593	5.09085625361702	5.15324443381027	4.9028418624263	4.9851774398803	4.8404700208231	4.97397886752654	4.57279752274051	4.52982079333374	0	0	0	2.12232454716463	4.27687701577318	0	2.14225280198842	4.83319972368276	4.42661996709547	3.27939807523026	4.42834692788516	4.14845488313663	4.71276800591252	4.88752058228863	4.94427962115144	4.28419964734077	2.46981347050475	0	0	3.21583646848604	4.54719001629904	5.09859574869931	4.76021466992047
5.04980877316061	4.71318384836722	4.37781734956726	3.89963345263128	1.56159893098667	4.36143574188165	4.61719001492248	4.5481934244412	5.0044093700689	5.1129303093459	5.06889262594277	4.96350383759624	5.00918585496219	4.94955564913303	4.94665354853974	5.17377089884436	5.21426097407923	5.26611396344294	5.09678087001119	5.28061373186768	5.34300207894458	5.09259866503427	5.1749345745487	5.03022652647299	5.16373596064357	4.76255213686213	4.71957497980091	0	0	0	2.31092174992102	4.46662761475767	0	2.33090216520548	5.02295619186022	4.61637293604137	3.46907600014738	4.61809991967613	4.33820268602649	4.9025237527541	5.07727731585266	5.13403659873979	4.47395038219706	2.659050738509	0	0	3.4055016572115	4.73694438071526	5.28835324897827	4.94997072502434
4.95056585930959	4.6139420985141	4.27857811298414	3.80040359310684	1.46540394328615	4.26219668486986	4.5179487989249	4.44895267197129	4.90516656577076	5.01368726100941	4.96964966935167	4.86426114230923	4.90994303859152	4.85031299342746	4.84741090123057	5.0745277381294	5.11501774684075	5.16687065958666	4.99753785424427	5.18137040817317	5.24375867705949	4.99335565790117	5.07569141183405	4.93098365847486	5.06449281739713	4.66331015511055	4.62033319842054	0	0	0	2.21222244019787	4.36738751424378	0	2.2321783826329	4.92371334141919	4.5171317251133	3.36986995167364	4.51885869804431	4.23896389559004	4.80328124028371	4.97803434106899	5.03479350962245	4.37471021802215	2.56005122835597	0	0	3.3063015766984	4.63770251595946	5.18910991496277	4.85072806812244
4.94896568814736	4.61234194838461	4.27697800826771	3.7988036578251	1.46385865010456	4.26059658339816	4.51634865844183	4.44735253986386	4.90356639658808	5.01208708741711	4.96804949741714	4.86266097509632	4.9083428691907	4.84871282692976	4.8458107348846	5.07292756250648	5.11341757001579	5.16527048137726	4.99593768124048	5.1797702296053	5.24215849707876	4.99175548505338	5.07409123617499	4.92938348814116	5.06289264208986	4.66171000079079	4.61873304772137	0	0	0	2.21063208539067	4.36578739391675	0	2.230587586166	4.92211317140274	4.51553158472183	3.36827044661858	4.51725855745944	4.23736379893516	4.80168107637419	4.97643416880574	5.03319333529325	4.37311009654481	2.55845545410267	0	0	3.30470217947085	4.63610236375375	5.1875097362084	4.84912790160313
4.93310539135401	4.59648186430457	4.26111838346963	3.78294574658823	1.4485529692399	4.24473699141532	4.50048867192031	4.43149263804879	4.88770611981486	4.99622676604734	4.9521891928133	4.84680071824423	4.89248259021131	4.83285257731093	4.82995048680016	5.05706722060021	5.09755721595273	5.14941011331274	4.98007736582261	5.16390985791547	5.22629811110004	4.97589517121329	5.05823089390329	4.91352319972715	5.04703230337586	4.64584987433282	4.60287295787993	0	0	0	2.19487105326847	4.34992761124192	0	2.21482208844057	4.90625288619719	4.49967159912673	3.35241688640415	4.50139856990831	4.22150425566682	4.78582085293071	4.96057386087731	5.01733300647102	4.3572503022364	2.54263962269174	0	0	3.28884970974359	4.620242258676	5.17164936263246	4.83326765176568
5.31120969477765	4.97458271962017	4.63921179368273	4.16101137838724	1.81757841616592	4.62282986967862	4.87858794579221	4.80959053880719	5.2658100987109	5.37433146785598	5.3302936228455	5.22490437421735	5.27058660486968	5.21095611603221	5.20805400064881	5.43517225530639	5.47566244772077	5.52751557204473	5.35818197115073	5.54201537541397	5.60440386022145	5.35399975096557	5.43633593453315	5.29162736732117	5.42513728633523	5.02395141660182	4.98097390658882	0	0	0	2.5713634669046	4.72802358069942	0	2.5913871366258	5.28435700178192	4.87777085798117	3.73041197660824	4.87949786047053	4.59959634424501	5.16392396734715	5.33867834480118	5.39543782908438	4.73534646027829	2.92002257784498	0	0	3.66682711857786	4.99834345436815	5.54975491070472	5.21137119403082
4.74749345711096	4.41087309306655	4.07551644157977	3.59736928369107	1.27110560416132	4.05913553747124	4.31488135134994	4.24588657703534	4.70209448326826	4.81061446635621	4.76657714242926	4.66118937792164	4.70687092085913	4.64724134454583	4.64433927685121	4.87145461553372	4.91194443011618	4.96379711927597	4.79446515463542	4.97829680997053	5.04068485068083	4.79028298348744	4.87261828340285	4.72791139008371	4.86141974577806	4.46024047294522	4.41726410097137	0	0	0	2.0107325000435	4.16432332179774	0	2.03061736695828	4.72064112426304	4.31406429233192	3.16690511182186	4.31579123402785	4.03590352608133	4.60021000938855	4.77496176105718	4.83172059596271	4.17164583980568	2.35768834587492	0	0	3.10335414623985	4.43463317520722	4.98603628664137	4.64765641574971
4.83184977306755	4.49522780348436	4.15986768544567	3.6817075947512	1.3513367674957	4.14348653365868	4.39923532541196	4.33023991174996	4.78645064811413	4.89497096781432	4.85093351733903	4.74554539240425	4.79122710235711	4.73159730443229	4.72869522515619	4.95581127200047	4.99630117834192	5.04815397318427	4.8788216111689	5.06265369124266	5.12504183980507	4.87463942811194	4.95697494262788	4.81226764279353	4.94577637814969	4.54459550322599	4.5016188548754	0	0	0	2.09434155234356	4.24867575727052	0	2.11425995142314	4.80499735275562	4.3984182594015	3.25121058961195	4.40014521586124	4.12025415458881	4.6845657717056	4.85931816106072	4.91607715367166	4.25599836308569	2.44170943765715	0	0	3.18765139629502	4.51898804411285	5.07039318214974	4.73201237728631
4.59468763692511	4.25807110798178	3.92272273677713	3.44460646849634	1.12799773127293	3.90634242427022	4.16208112515955	4.0930878780123	4.54928902403799	4.65780820306549	4.61377118142284	4.50838427786108	4.55406542185228	4.49443637489789	4.49153433486768	4.71864798197552	4.75913757737411	4.81099001409066	4.64165899865559	4.8254896394214	4.88787742250581	4.63747685595444	4.71981164325598	4.57510572097438	4.70861316977567	4.30743772381749	4.26446201201304	0	0	0	1.85970647010411	4.01152677072196	0	1.8795116936056	4.56783551300101	4.16126408284394	3.01422070388163	4.16299098927448	3.88311129111393	4.44740551166985	4.62215574010963	4.67891419830628	4.01884907899245	2.20568222469596	0	0	2.95068938333626	4.2818308115496	4.83322908208618	4.49485144216014
5.34998538715922	5.01335819987058	4.67798681589665	4.19978469154811	1.85578932421892	4.66160485916568	4.91736332874997	4.84836583728877	5.30458577112728	5.4131071847465	5.36906932301614	5.26368002676724	5.30936227948619	5.24973176136866	5.24682964445508	5.473947992677	5.51443819721475	5.56629133550167	5.3969576821057	5.58079114248627	5.64317964154332	5.39277546034709	5.47511167226819	5.33040305134641	5.46391302052233	5.06272693911446	5.01974939258491	0	0	0	2.61003979896074	4.76679876036374	0	2.6300679544594	5.3231326826075	4.91654624001504	3.76918094921119	4.9182732444551	4.63837128514863	5.20269958657998	5.37745404828727	5.4342135534069	4.7741216515447	2.95875385317613	0	0	3.70559500309534	5.03711895555896	5.58853067965793	5.2501468395853
2.04973594638525	1.71761768073668	1.39182524513332	0.947608356243287	0.0149907342526717	1.37611968802854	1.62367524384835	1.55645198426916	2.00476269866122	2.11233376842682	2.06865342888977	1.96428079963422	2.00949224253042	1.95048632832652	1.94761682874847	2.17273624819857	2.21296677179213	2.2645206328918	2.09631121967981	2.27894291609209	2.3410257274776	2.09216264568061	2.17389212403328	2.03033211607041	2.1627694403999	1.76609184787408	1.72388736187411	0	0	0	0.0798176722846464	1.47736819307245	0	0.0832537154190612	2.0231300778568	1.62287759873738	0.592977952823078	1.62456354898499	1.35388829940225	1.90401024124877	2.07696728299563	2.13328112389452	1.48444922463771	0.161655478637933	0	0	0.546521922674154	1.74093541758781	2.28664211543025	1.95089675900715
4.03201233091831	3.69543010557788	3.36015578825328	2.88231565429672	0.643609566972579	3.34378076613932	3.59945585442701	3.53047626585496	3.98661694677767	4.09512893345049	4.05109461576922	3.94571541334625	3.99139298879193	3.93176867690744	3.92886688433136	4.15596540025771	4.19645303500763	4.24830321355097	4.07898068894861	4.26280225418251	4.32518773271655	4.07479880070719	4.1571290026012	4.01243176634981	4.14593110290575	3.74478988756374	3.70182008053706	0	0	0	1.31263516127506	3.44893436842073	0	1.33175532199121	4.00516207582033	3.59863896149588	2.45262992745022	3.60036555251667	3.3205574864483	3.88474203499738	4.05947863827848	4.11623372677138	3.45625480097623	1.650095505214	0	0	2.38927380584188	3.71918642308144	4.27054139265241	3.93218370891226
0.968436098066907	0.683310793968822	0.441870787599891	0.200636604104879	0.00113749891199034	0.431482535172405	0.609037739017955	0.558057764958357	0.928152557817208	1.02519394878133	0.985507632876423	0.892278467606562	0.932368229758298	0.880142843198903	0.87762427103383	1.08064446891512	1.11791203263958	1.16602365420943	1.0105942393325	1.1795494147478	1.23807738339545	1.00682192382109	1.08171162359748	0.951002411303819	1.07145178655156	0.722894600068649	0.688384573875533	0	0	0	0.00649452913709632	0.500630662378857	0	0.00679940882207452	0.944551956297953	0.608421801846448	0.085592304203814	0.609723986507719	0.416996878300395	0.83960765344034	0.99303293087885	1.04435196807133	0.505654609084517	0.0143843571994311	0	0	0.0748787752225077	0.702250792105121	1.18678133131811	0.88050324616102
3.27116962245009	2.93481242079703	2.60002342208999	2.12398746621372	0.201321029757039	2.58368304711925	2.83894132084146	2.77005126745937	3.22579542386756	3.33426021596918	3.29024364175166	3.18491496982085	3.23056913134302	3.17097588686065	3.1680757177925	3.39507494753468	3.43554971519337	3.48738507354544	3.31811827050397	3.50188027675282	3.56425062997158	3.31393805204151	3.39623816310067	3.25159792517878	3.38504402888702	2.98412738502775	2.94119630302868	0	0	0	0.6422532062624	2.68863525918236	0	0.65783506970014	3.24433162987979	2.83812540727601	1.69883719533615	2.83984993046533	2.56051119443159	3.12397693940114	3.29862414591667	3.35535712199275	2.69594340134967	0.933098886409393	0	0	1.63660765912882	2.95854653247963	3.50961741875377	3.17139068754644
1.01306122632747	0.723167217089779	0.474256191908673	0.219695258215635	0.00127522707990064	0.463439968796585	0.647032205152671	0.594571226949837	0.972280725909409	1.07044466913858	1.03032969225075	0.935923007357789	0.976550618174903	0.923614394612953	0.921059302728578	1.12643156819715	1.16402268562797	1.21251267452527	1.05569184894353	1.22613741871504	1.28505966556195	1.05187911930882	1.12750838264937	0.995418182335555	1.11715467528221	0.763617954088249	0.728356683158813	0	0	0	0.00727547906641136	0.535246398957055	0	0.00761669931665726	0.98888808380346	0.646399420696676	0.0949115872976277	0.647737194187263	0.448339449644185	0.882464509935697	1.03793934390502	1.08979587405719	0.540446912874131	0.0160966222387179	0	0	0.0831397137740941	0.74253210271403	1.23342099934007	0.923980005928364
0.805265100357507	0.541741820154092	0.331693210186757	0.140237303607897	0.000738642251916263	0.32302061577175	0.475558587905372	0.430883239021409	0.767294891601832	0.859089411465713	0.821415772044241	0.733657784026679	0.771258896304942	0.722318911171376	0.719968314707542	0.912005459008303	0.947735474950744	0.994040676527663	0.845209896896497	1.00709236127717	1.06372572906212	0.841627438017951	0.913026805153664	0.788807789227098	0.903211872071652	0.577494881815321	0.546306802725245	0	0	0	0.00422637216637908	0.381372657471965	0	0.00442531727827353	0.782728067413903	0.475015008428692	0.0574358175806104	0.47616432454217	0.310985093622812	0.684600575853717	0.828545900603397	0.877336662735682	0.385667545701848	0.00939036562734475	0	0	0.0500445773444962	0.558809527037384	1.01407658753824	0.722655351402992
0.493078542481779	0.295131529627747	0.161223140443369	0.0604938837967636	0.000289801526542072	0.156208532618097	0.250433734403805	0.221536439198943	0.462789805507927	0.536901477444108	0.506121668218685	0.436415802607719	0.465926667697874	0.427625893892603	0.425810186245329	0.580930933739159	0.611153972222811	0.650873189239583	0.525505049557952	0.662175182757578	0.711725375995999	0.522574137736743	0.581789494348322	0.479884892800096	0.573552275842741	0.320179950123841	0.298295214078276	0	0	0	0.00166223839898526	0.190756641780964	0	0.00174072575445831	0.475036090323148	0.250075854651195	0.0234362648611862	0.250832717181768	0.149319548999196	0.398764610675266	0.511909373355704	0.551982155052308	0.193373919795888	0.00370658184114527	0	0	0.0203171802306727	0.307012051618569	0.668241673695155	0.42788595846283
0.336711275371426	0.187390687759042	0.0966516259593759	0.0345785238656372	0.00016071861656567	0.093431940732967	0.156106948520527	0.136404026790392	0.31281182167501	0.371896008944521	0.347109952391987	0.292292935356822	0.31527056851429	0.285516450113714	0.284120575049412	0.407929724044982	0.43303844612041	0.466473598453251	0.362679004792834	0.476074446551855	0.51859733669702	0.360316100934717	0.408638889967359	0.326257590135759	0.401845093513871	0.205338104590614	0.189641255058488	0	0	0	0.000922495667196883	0.115881976348767	0	0.00096609279254006	0.322432410760978	0.155860396124899	0.0131512781174304	0.156381892321828	0.0890305328164696	0.263490130543344	0.351744388193812	0.384163096666301	0.117608098165066	0.00205920300848906	0	0	0.011383049885918	0.195866596843066	0.481243238791186	0.285716492311595
0.939420583625972	0.65763805101804	0.421311796649556	0.188842627761791	0.00105522673724473	0.411212027341168	0.584653376203534	0.534691538273083	0.899488327335785	0.995735247853631	0.956352724670084	0.863955439419656	0.903665706137474	0.851941701948449	0.849448850863883	1.05080491272303	1.08784234811732	1.13568448251045	0.981244107060768	1.14913967686308	1.20738628798441	0.977500437720322	1.05186520111915	0.922134967892882	1.04167207721596	0.696618785496747	0.662631472982191	0	0	0	0.00602747477208085	0.478560529819495	0	0.00631058793998203	0.915740809974884	0.584049053911647	0.0799299270035167	0.585326701975495	0.397140000223777	0.811838955288602	0.963818281586981	1.01475618857018	0.483464287583054	0.0133585626072999	0	0	0.0698693381571724	0.676282735570991	1.15633475079797	0.852298436332438
[truncated: 34 more columns]
