# Supplementary material for: Single-cell transcriptomic evidence for dense intracortical neuropeptide networks
Source: eLife. 2019 Nov 11;8:e47889. doi: 10.7554/eLife.47889 (PMC6881117; doi:10.7554/eLife.47889)
Supplement: Figure 7—source data 1. — (archive containing three CSV files, one for each of Gi/o, Gs and Gq/11 families). [file elife-47889-fig7-data1.zip]

Archive with 9 entries (6 files):
- VISp_ISQ/
- VISp_ISQ/Qmat_VISp.csv
- __MACOSX/
- __MACOSX/VISp_ISQ/
- __MACOSX/VISp_ISQ/._Qmat_VISp.csv
- VISp_ISQ/Smat_VISp.csv
- __MACOSX/VISp_ISQ/._Smat_VISp.csv
- VISp_ISQ/Imat_VISp.csv
- __MACOSX/VISp_ISQ/._Imat_VISp.csv
