# Supplementary material for: Single-cell transcriptomic evidence for dense intracortical neuropeptide networks
Source: eLife. 2019 Nov 11;8:e47889. doi: 10.7554/eLife.47889 (PMC6881117; doi:10.7554/eLife.47889)
Supplement: Figure 7—source data 1. — (archive containing three CSV files, one for each of Gi/o, Gs and Gq/11 families). [file elife-47889-fig7-data1.zip › VISp_ISQ/Qmat_VISp.csv]

	CT1	CT2	CT3	CT7	CT8	CT9	CT10	CT11	CT12	CT24	CT25	CT26	CT27	CT28	CT29	CT30	CT31	CT32	CT33	CT37	CT39	CT41	CT43	CT44	CT45	CT46	CT47	CT48	CT49	CT50	CT53	CT54	CT55	CT56	CT57	CT58	CT59	CT60	CT61	CT62	CT63	CT64	CT65	CT66	CT67	CT68	CT69	CT70	CT71
CT1	4.61753527349869	4.42501594367163	4.61608255718054	4.48799128066889	4.51842550606649	4.54422755849161	4.3421892170743	4.40781215087795	4.20572390494581	4.58608854730134	4.58337136423493	4.28024114696761	4.28221988505931	3.69339559436615	3.81393105880904	4.0790558210573	4.21055710821747	4.49798738049534	4.44667819646018	0.301029995663981	0.304030104437772	2.76280867924174	4.36473129323115	4.28724944932792	4.52089029453235	4.3745064365735	4.40508209930966	4.46400643849876	4.66384942076502	4.5789094064752	4.74813134369296	4.79479108912542	4.68375214399111	2.65422049585219	2.24567973332277	0.32714992188214	0.301029995663981	0.376568164070492	2.55693375232884	0.863335941192735	2.93911748627953	0.531710316312714	1.0904391635699	1.08697867620453	2.20752923998896	2.09966692807514	1.91311902283967	1.55090545346	2.30949755494578
CT2	4.60338408026699	4.41086513761125	4.6019313662744	4.47384032063708	4.50427444367299	4.53007649273812	4.32803863819905	4.39365956068739	4.19157360172247	4.57193740619066	4.56922022780747	4.266090768694	4.2680694999259	3.67924820241346	3.79978358567393	4.06490633193858	4.19640699257944	4.48383640720418	4.43252733779132	0.301029995663981	0.302269067065262	2.74870646329322	4.35058064817444	4.27308261512192	4.50673927428893	4.36035559998625	4.3909284724868	4.44985409036988	4.64967666167256	4.56474909581447	4.73397997020661	4.78063933149516	4.66960065496408	2.63819790889057	2.23127099344266	0.311986840706173	0.301029995663981	0.333770680038666	2.5421359485779	0.621653979314419	2.92499869726097	0.721826420714638	1.07861716342364	1.41216496089892	2.22313608696914	2.46289059879158	2.27415209074076	1.90460240475084	2.67494077251742
CT3	4.61538906633267	4.42286979441655	4.61393635036236	4.48584509436001	4.51627923616225	4.54208137013522	4.34004310180034	4.40566498857076	4.20357774622808	4.5839423479313	4.58122516556538	4.27809506169856	4.28007379876421	3.69124941161085	3.81178540527863	4.07690986878342	4.20841106223206	4.4958412062268	4.44453203933621	0.301029995663981	0.303061430928127	2.76066979817555	4.36258516805813	4.28509419460638	4.51874411324095	4.37236021584881	4.40293435585765	4.46185946695609	4.66169121261891	4.57675808713251	4.74598510956546	4.79264466208445	4.68160581189565	2.65100557167409	2.24332343003862	0.318867305839917	0.301029995663981	0.353528892384682	2.55439465194876	0.747014132264403	2.93697612610854	0.4377387509625	1.08864213958856	0.868840444809028	2.19509127572843	1.82853026059759	1.64525131689936	1.29472429752685	2.03578902065287
CT7	4.43826369514456	4.2457503353406	4.4368110110944	4.30872340083184	4.33915683570139	4.36496118452632	4.16293354886448	4.22856246430069	4.02647998279966	4.4068181285468	4.40410065870066	4.10098213883638	4.10296077109083	3.51420941037227	3.63472553747084	3.8998254001642	4.03130333028463	4.31871996668101	4.26741310152878	0.448061938142135	0.415303137397978	2.58429215470054	4.18547062296111	4.10801214042255	4.34162166837989	4.19524339668872	4.225823117236	4.28474878635348	4.4845773491182	4.39963915730327	4.56885707941416	4.61551592753776	4.50448303574376	2.47617435749389	2.06892284223476	0.318760516791168	0.301029995663981	0.353245810276581	2.3791051214739	0.745307537709654	2.76034560068534	0.303911437985516	0.948032906645617	0.326939660407482	2.00995289283352	0.335077574119102	0.345201243996957	0.381290191312259	0.31805396478397
CT8	4.206265254935	4.01379037169972	4.20480851138371	4.07672187953495	4.1071565151991	4.13296067378132	3.93095304564921	3.99662978400647	3.79454639224245	4.1748323250692	4.17211232309562	3.8690954385714	3.87109209496401	3.28283018735643	3.40282865880116	3.66788731228631	3.79933199646276	4.08673463979981	4.03544507539616	0.315916262627399	0.314186996431041	2.36250361726369	3.95347762587977	3.87609618288018	4.10963391226772	3.9632659592187	3.99385042590538	4.05279624209641	4.25261055054187	4.16765945992963	4.33687067731984	4.38352274996925	4.2725513119587	2.24911105413238	1.84254835290782	0.31809070949879	0.318959811198178	0.374073719882922	2.1502477884282	0.732833916427575	2.52938754814981	0.342157013516993	0.783342932367735	0.330198272392771	1.78609248439681	0.388291246383799	0.567327497137588	0.673874481454598	0.458216026524683
CT9	4.30035477130899	4.10791591346649	4.29889132626931	4.17079019016992	4.20123106521495	4.22704226975469	4.02503816759561	4.09080740895745	3.88867911379939	4.26893914356406	4.2662143066213	3.96331031524862	3.96533645818632	3.37757447143442	3.49684290328128	3.76197807273052	3.89339436962974	4.18083148308873	4.12956278337628	0.30142565631209	0.302677214868535	2.4694569954823	4.04754216153071	3.97022371738254	4.20372939054617	4.05735434536892	4.08794718201908	4.14694541373276	4.34666624796053	4.26173671068778	4.43099179441868	4.47763495785576	4.36675892344626	2.3392351796255	1.93320109801499	0.305202968962425	0.356671305486354	0.389294326645857	2.24138145482717	0.432431155201624	2.62298415826497	0.4216903001713	0.856543814520559	0.382657006610253	1.88228614943022	0.473100065609624	0.853349558323582	1.02960631242567	0.681810016629124
CT10	4.47801384740187	4.28549890147824	4.47656111283964	4.34847254932988	4.37890945408264	4.40474775105261	4.20275463838166	4.2684819846605	4.06634780420938	4.44657212894723	4.4438505430635	4.14072899806487	4.14270765769024	3.55400758929312	3.67455945980511	3.93973836545675	4.07106258630063	4.35847804095403	4.3071769993848	1.11263085498182	1.00277969153503	2.62384711944537	4.22524655082098	4.1479853603209	4.38137436192902	4.23499700660146	4.26563368678902	4.32460259923537	4.5243010746543	4.43937856971535	4.60860903778	4.65526655461453	4.54427874115491	2.51556625313633	2.10750708615241	0.306900146347682	0.301029995663981	0.319056743644233	2.41997186650023	0.500174373471224	2.79996653591086	0.338673447514477	1.00449204646411	0.563259306893852	2.06131077592167	0.312444892505383	0.532825770592949	0.876328265614804	0.489611436801816
CT11	4.70290304786985	4.5103816120331	4.7014502990658	4.57335872282079	4.60379965439351	4.6296125344811	4.42758920334692	4.49325945812262	4.29114473503343	4.67145800396539	4.66873881259336	4.36560451042808	4.3675832854803	3.7787681693849	3.89932671810769	4.16449652025269	4.29592556399145	4.58335822880828	4.53205146720308	1.0080134833888	0.904529586229031	2.84791245292224	4.45010964832566	4.37271382495148	4.60625870089777	4.45987399884161	4.49047609096364	4.54942260758706	4.7491933285804	4.66426692471078	4.83350061527592	4.8801597225949	4.76914220139486	2.73817755282621	2.329694913487	0.312431674371257	0.301029995663981	0.335268851291345	2.64218908586569	0.630881433300572	3.02431060779485	0.329448625633588	1.17670796572199	0.510387392322126	2.2756875346997	0.324393224384471	0.491099096578199	0.78704438904806	0.449052499078599
CT12	4.7899455764623	4.59742241641614	4.78849283713794	4.66039994583634	4.69083844239707	4.71663661264412	4.51459344229812	4.5802154513207	4.37812304028783	4.75849833464287	4.75578110524639	4.45264338764789	4.45462219360353	3.86575310395019	3.9863046914768	4.25144926524653	4.38295675064039	4.67039550762961	4.61908518965346	0.301029995663981	0.301653214242759	2.9347341629043	4.53713617318312	4.45962729581873	4.69329888615732	4.54691134437213	4.57748376493009	4.63641165720892	4.83622819436239	4.7513053062043	4.92054342987205	4.96720319570932	4.85616312167082	2.8230984284735	2.41584472292492	0.306571628136022	0.301029995663981	0.317794387282044	2.72747025548436	0.491083421555226	3.11120709116607	0.301029995663981	1.23910810910578	0.301101570808858	2.35580552157878	0.313075385735195	0.308535470914027	0.301029995663981	0.301029995663981
CT24	4.76526571759198	4.57274301711387	4.763812981028	4.63571960886599	4.66615430811744	4.69195689120765	4.48991431266582	4.55553704731016	4.35344459112179	4.73381853763915	4.73110131380156	4.42796449613313	4.42994329394602	3.84108002808509	3.96162909803699	4.2267714291995	4.35827817088171	4.64571590982528	4.59440572790504	0.301029995663981	0.302868967755929	2.91011250333416	4.51245696499279	4.43495685719959	4.66861923262116	4.52223218795103	4.55280590806233	4.61173289571742	4.81155934734881	4.72663026325577	4.8958633570442	4.94252323201013	4.83148324830782	2.7994972558046	2.39157679736316	0.31720490436285	0.301029995663981	0.34880840354534	2.70326038882662	0.719706031277412	3.08656572354425	0.301029995663981	1.21734631536395	0.301241459058111	2.33134864322055	0.332146426468703	0.322843568919743	0.301029995663981	0.301029995663981
CT25	4.84104161573448	4.64851758332153	4.83958887117029	4.71149467975953	4.74192960939713	4.76773235034666	4.56568809730608	4.63131042992618	4.42921659662992	4.80959425647805	4.80687701652952	4.50373759065166	4.50571641206418	3.91683750786384	4.03739219235495	4.3025414647107	4.43405036185522	4.72149105133828	4.67018047509628	0.301029995663981	0.301589032576381	2.98571970511098	4.58823097731291	4.51072074539031	4.74439453565792	4.59800620274302	4.6285786762421	4.68750696206575	4.8873233351556	4.80240074865643	4.97163987528437	5.0182997427444	4.90725937309703	2.87395541994965	2.4665513182403	0.306003817134633	0.301029995663981	0.316096412035481	2.77835142854556	0.475641326794452	3.16223009428936	0.301029995663981	1.28461047245846	0.301094195499951	2.40647797756728	0.310724663099146	0.307767995230878	0.301029995663981	0.301029995663981
CT26	4.81764703346556	4.62512338775668	4.81619429122409	4.68810035396272	4.71853529605571	4.74433789583428	4.54229412865611	4.60791752716761	4.40582325223079	4.78619972626676	4.78348249099575	4.48034382236709	4.48232263692785	3.89344896539338	4.01400133073939	4.27914858456095	4.41065685590032	4.69809668874346	4.64678622698596	0.301029995663981	0.3034261492175	2.96237410759077	4.56483694255991	4.48733818316385	4.72100012616749	4.57461225237491	4.60518649387468	4.66411366419263	4.86394337352468	4.77901250600925	4.94824511298118	4.99490515491881	4.8838648271487	2.85195296317158	2.44360890044109	0.322002215897385	0.301029995663981	0.362341483588521	2.75553387424754	0.794507651359442	3.13886786769105	0.301029995663981	1.26370435610565	0.301305685913534	2.38327121281429	0.34120387556082	0.329259696124561	0.301029995663981	0.301029995663981
CT27	4.74741091271555	4.55488856137885	4.74595817824869	4.61786575293983	4.64830395657985	4.67410221486901	4.4720600618032	4.53768281880182	4.33559079719992	4.71596377976385	4.71324656014943	4.41011042617186	4.4120892177986	3.82322999055858	3.94377779544702	4.20891816109028	4.34042433776579	4.62786130328507	4.57655122472869	0.301029995663981	0.303033541590991	2.89230190825016	4.49460265444844	4.41710445403193	4.65076458374058	4.50437786931445	4.5349517932047	4.59387850518022	4.79370668805297	4.70877646012985	4.87800838962052	4.92466825148217	4.81363251627779	2.78189908473401	2.37391265610779	0.31862675987066	0.301029995663981	0.35284790015537	2.68555189085459	1.45458527266073	3.06896199173962	0.301029995663981	1.20169538205009	0.301260422060159	2.31366316396441	0.342087091440807	0.324747715416387	0.301029995663981	0.301029995663981
CT28	4.65090375591459	4.45838356156769	4.64945103440368	4.52135923988446	4.55179368174395	4.57759575621434	4.37555632768457	4.44184667450385	4.23916567716958	4.61945691333569	4.61673971981208	4.31360780965011	4.31558656305923	3.72723914265721	3.84729123397422	4.11242049831865	4.24392318445435	4.53135537180346	4.48004593182653	0.301029995663981	0.712161798571825	2.79606777986568	4.39809855161929	4.32657584575745	4.55425839068079	4.40793360214144	4.4394970204368	4.49790319482661	4.70499791070567	4.61561806727738	4.78150022860095	4.82828124709101	4.71719301819814	3.10638612727851	2.41018252284492	1.48010072472869	0.301029995663981	1.9466685327763	2.79697759525392	3.08202008434701	2.97241360428492	0.301029995663981	1.11856123463566	0.373284109847091	2.21820063981128	1.75741179176169	1.60518684338124	0.301029995663981	0.301029995663981
CT29	2.80613762363625	2.61436314218078	2.8046893850837	2.67705782947231	2.70737019206115	2.73307557841573	2.53197288547503	2.59733161094031	2.39644417485531	2.77479124335904	2.77208307551184	2.47040984872943	2.47237542579062	1.89183602584503	2.00964097640469	2.27092706450264	2.40122939556092	2.68701301353811	2.6359242605978	0.301029995663981	0.302365865641456	1.03675727687163	2.55438785853476	2.4781635794129	2.7098256009878	2.56411780525187	2.59466559376836	2.65324518533693	2.8533559997024	2.76808008899104	2.93638648004187	2.9829614268368	2.87217503365987	1.0174219765243	0.681814639159154	0.31283257920753	0.301029995663981	0.336231216618462	0.901341364866028	0.639040805985463	1.18602110098084	0.990162026702554	0.33420419226556	1.76840868076566	1.69071899772131	2.83725545153166	2.64756255649537	2.27447134193138	3.05005966729665
CT30	3.56647943506788	3.37417392247912	3.56501449250416	3.43697133383227	3.46740095639717	3.49319887590277	3.29133715671301	3.35712287098932	3.15516087845606	3.5350916233647	3.53236353300318	3.22974681139638	3.23179606001762	2.64558968664455	2.76398576075995	3.02860262048661	3.15981068164231	3.44702424620538	3.39580315705834	0.404850770861606	0.352065827238228	1.75627768953874	3.31381252161894	3.23667739658276	3.46991501781437	3.32363392440603	3.35422167721546	3.41320170787377	3.61282980784314	3.52790696464936	3.6970910545611	3.74371051733764	3.63315256703977	1.62743981285657	1.24258426508429	0.304889110878292	0.316366128144909	0.333412139353354	1.53032058780512	1.88476800530258	1.90843807042343	0.358302426553705	0.473102784286584	0.447973050076119	1.21354244397893	1.02359167550475	0.934970489417519	0.809461232262362	1.20663618485296
CT31	3.84659652046059	3.65413447969197	3.84514436583816	3.71708827000677	3.74751334339374	3.77330769528012	3.57134142870636	3.63694668198683	3.43495008405905	3.81515772733591	3.81244107149837	3.50942301382687	3.51140145735866	2.92322411266372	3.04354268435155	3.30837025342865	3.4397777861947	3.72708122335861	3.67578918426794	0.324403524706431	0.313753236013796	1.99905807585097	3.59387409229206	3.5165109447882	3.7499779647109	3.60364615417066	3.63422333744029	3.69311884644303	3.89300698246623	3.80802584458786	3.97716661131439	4.02381978830806	3.91282416381342	1.90179951412689	1.50014611902838	0.318247013327917	0.301118328456261	0.351771418996401	1.80103739152103	1.32009247186049	2.17412060287864	0.792404817715617	0.573749216102131	1.51291205739103	1.71391758340736	2.57044908658057	2.38132892970038	2.01036961583246	2.78269485518783
CT32	3.98271485511328	3.79023425597328	3.98126237144226	3.8531949736755	3.88362277117939	3.90941990716192	3.70743025425161	3.77305705249716	3.5710157790972	3.95127334304171	3.94855662847565	3.64550224894967	3.64748030091722	3.05910468555172	3.17948279503558	3.4444058480421	3.5758444784421	3.86318896428435	3.81189124627309	0.301029995663981	0.306564388248588	2.13286076089716	3.72996571053067	3.65270781842149	3.88608718145412	3.73974008045043	3.77034039738694	3.82923308095567	4.02928323086471	3.94420705907153	4.1132928923649	4.15995143543045	4.04894761868087	2.04820446598723	1.63173503769894	0.348183038640157	0.301029995663981	0.431839641463045	1.93852989810643	1.53162661661789	2.30876409862228	0.789446974974838	0.642566413322383	1.50927538182371	1.7850941775745	2.56698775706602	2.37789261848421	2.00660789900287	2.77887059676555
CT33	3.9348827591599	3.74240803016979	3.93343031075144	3.80536654855679	3.83579345150557	3.86158974659284	3.65960747242415	3.72522092203212	3.52319911993116	3.90344203739344	3.90072539383744	3.59768250778953	3.5996604557829	3.01134264247262	3.13170708239141	3.39659958083729	3.5280287177882	3.81536020312662	3.76406422290494	0.301029995663981	0.303933787286717	2.08576244723495	3.682141925476	3.60479275322886	3.83825770842433	3.69191492881629	3.72249834087445	3.78139706904035	3.98132584258073	3.89632286409912	4.06545806307393	4.11211389387649	4.00108960043865	1.99071558643567	1.5839388927075	0.326332580093833	0.301029995663981	0.374329023191318	1.88780548663658	0.854003267728992	2.2601831702811	0.36255358437783	0.617170252234562	0.625282720076069	1.54583066519084	1.46332757816475	1.28932963347914	0.96782520278235	1.661310920408
CT37	0.908627926003839	0.772124736333866	0.934481431899441	0.822804388502204	0.879673157711221	0.855183413565795	0.725645956176464	0.810512492356177	0.762610807276519	0.911981997609046	0.889940923863996	0.685868651255152	0.752717058837322	0.502152441681548	0.471144726590617	0.65485347182656	0.642524945659004	0.827762157392806	0.812728696872471	1.26278962225988	0.974926964277446	0.319101686391639	0.778055048306704	0.839884298021306	0.927465807723257	0.803361581534724	0.854182731005649	0.845302728763816	0.969469379844741	0.897331723866258	1.09635915020133	1.07911316855067	1.17806027891618	0.395694731635144	0.314161787945609	0.304267657025661	0.313870688751911	0.310876995502472	0.338740153349413	0.424230070797126	0.327992554196874	0.755296128154463	0.301359658235798	1.3805964223871	1.28717774525771	2.41507233815325	2.22651707035346	1.85779913920157	2.62708787735896
CT39	0.873329150756649	0.741254080498463	0.8722657988061	0.782490192704277	0.803464335872138	0.820891055315835	0.690336004241813	0.740200022215727	0.615727166354521	0.850526291999046	0.848577425802371	0.654737014300972	0.655840622588584	0.426267413285916	0.456307350166748	0.554241143969549	0.617297413248767	0.78914262512761	0.755180658464819	0.301029995663981	0.30300158368635	0.317263172061014	0.703822248629253	0.731961073420942	0.8047346537608	0.710622279398487	0.743966440228999	0.774675132804047	1.02916239462552	0.898781717300929	0.972631023381552	1.01207022618015	0.924125638649622	0.638570273265534	0.345897032925471	0.318350977546628	0.301029995663981	0.352066301833691	0.437025730235529	0.740901333142449	0.325345536815372	1.09466357896272	0.301325501550884	1.89237604724245	1.7927473762593	2.96469660019129	2.77482763213288	2.40104950017671	3.17761871434753
CT41	3.94188739527351	3.74941176572511	3.94043494145527	3.81237061018765	3.84279759521681	3.86859408558359	3.666610679633	3.73223599384257	3.53020250166753	3.91044655226324	3.90772989781332	3.60468524852715	3.60666321247124	3.0183436825054	3.13870306673108	3.40360025455785	3.53503084787733	3.8223643276374	3.77106808081659	0.301029995663981	0.306242513591666	2.09265459131855	3.68914528659134	3.61189833056994	3.84526194214566	3.69891937976441	3.72951992699713	3.78841008967244	3.98846511040084	3.90338480329159	4.07246311852103	4.11912114781865	4.00809568367778	2.0089930604723	1.59308364851191	0.345560770345813	0.301029995663981	0.42518045987595	1.89901114950885	1.05047073852227	2.26711209375987	0.301029995663981	0.620807274107804	0.301631448603614	1.53022429777896	0.384288057952936	0.360432018232427	0.301029995663981	0.301029995663981
CT43	1.97819668233642	1.79073107644247	1.97677449756497	1.85180822784896	1.88141652738065	1.90656136342506	1.71084263657175	1.77446979847525	1.58060154798741	1.94743372361848	1.94477792624476	1.65147261455213	1.65336344552676	1.1169597390148	1.22089688298752	1.46153361735271	1.58514088939998	1.86152687044431	1.81171007646835	0.301029995663981	0.301862535511156	0.518047469272823	1.73253080833223	1.66150315794989	1.883816979221	1.74198234923679	1.77204604702391	1.82881433070897	2.02805457873287	1.94232336265962	2.10641968641812	2.1524575565159	2.04317036184531	0.598504470797532	0.393127752021901	0.308418918139567	0.301029995663981	0.323288176312013	0.490409951642297	0.547061862013932	0.596530919863528	1.2863128430224	0.306032385065429	2.10829545227391	2.00882212997463	3.18464068869215	2.99456175488585	2.62004977788078	3.39776426495099
CT44	3.64105186104074	3.44863156488623	3.63959973963817	3.51156955286109	3.54198749152799	3.56777679324903	3.36586293898832	3.43145169474963	3.2295225867732	3.60961846807057	3.60690248301093	3.30396616464291	3.30594314871612	2.71823289773163	2.83839867701105	3.10300813150459	3.23434927519485	3.52156022889003	3.47028036239266	0.301029995663981	0.302617791249434	1.79867783586643	3.38838809058927	3.31108285688103	3.54445113313412	3.39815730624653	3.42873073678881	3.48760842245157	3.68749798961439	3.6025065595278	3.7716018166316	3.81825048579517	3.70724500076885	1.70637912143767	1.31161101277607	0.315026866101151	0.301029995663981	0.342572879650175	1.6050373971263	0.681291794831298	1.97084579861136	0.301029995663981	0.489742482421621	0.30121252952714	1.25417229546431	0.328013049832126	0.319922627914843	0.301029995663981	0.301029995663981
CT45	2.85397948932218	2.66212615554774	2.85253077637595	2.72485108571028	2.75517901008093	2.78089143330481	2.57968974873676	2.64504831139443	2.44405896653811	2.82262247901704	2.81991335626063	2.51808603494358	2.52005300187627	1.93862597620059	2.05673542534944	2.31842377100301	2.44885242887494	2.73481005414539	2.68369797331847	0.301029995663981	0.301911294504785	1.07631158327494	2.60211815675085	2.52550921061821	2.75763220377851	2.6118503633033	2.64235948618057	2.70099738470665	2.90077164868858	2.81572053098979	2.98426514436417	3.03084396843211	2.92003287117146	1.02864508082188	0.705339247655056	0.30884822467838	0.301029995663981	0.324558350108515	0.926952394775876	0.550616378845686	1.22804409025444	0.440785761683006	0.337919405068582	0.87698583819387	0.952615282800372	1.83876833945283	1.65528144679222	1.30478080959941	2.04676332634287
CT46	3.3957496391771	3.20341337958056	3.39429802270515	3.26631983111193	3.29672469222305	3.32250228140447	3.12069403944778	3.18623926357509	2.98445799832579	3.3643275623873	3.36161259406883	3.05884076823483	3.06081626490919	2.47403793363216	2.59390203667035	2.85807538433913	2.98928081271008	3.27630575239084	3.22505076147812	0.301029995663981	0.301722245326984	1.56359100152907	3.1432048355141	3.06591872901618	3.29918646557116	3.15296771940001	3.18351771732332	3.24236713659942	3.44213673446078	3.35719964442202	3.52626045141599	3.57289707607974	3.46192106330516	1.47012334288354	1.09649880848061	0.30718160760161	0.301029995663981	0.319613556312773	1.37432133037653	0.507819903453931	1.73239344883022	1.27554550893189	0.418057582126365	2.0964582141231	2.03364613456709	3.17262679835881	2.98255642186271	2.60808122202845	3.38574697150522
CT47	3.12146360186734	2.92929876686865	3.12001591340624	2.99214228749436	3.02252695370475	3.04827285328192	2.8466807540828	2.91215687506642	2.71067853346937	3.09006754956419	3.08735244803186	2.78491585818113	2.78689790290243	2.20203368580762	2.32125524829604	2.58455671327785	2.71547136709363	3.00211779819692	2.95091600600575	0.357431874988399	0.328192601079454	1.30943234324213	2.86916732549251	2.79206621890334	3.02498803855162	2.8789211945714	2.90944869471801	2.96822235520172	3.1678996863697	3.08297717057237	3.25190379384634	3.29851219106185	3.18762081525815	1.22690192313808	0.880437718482081	0.306125960730428	0.301251504766097	0.31646204203866	1.133221289817	0.478449778192947	1.47175800300461	0.720972732971275	0.367108928690089	1.40948580288373	1.40660699135005	2.45971979795852	2.27098717290832	1.90156775703586	2.67184151740815
CT48	2.49716927780193	2.30617785666831	2.49635584893671	2.36877430062595	2.39985443714044	2.42437972617756	2.22442653301486	2.2905526039199	2.09408012794763	2.46656651485732	2.4633880393	2.16320215504897	2.16722133952761	1.59727069177627	1.70803432102699	1.96846797609456	2.09443039557343	2.3786368271197	2.32831349581098	1.21314043117331	0.931368039253524	0.802567252100014	2.24779953296577	2.17562739882342	2.40359004754731	2.25803647251558	2.28926968729313	2.34606939495206	2.54423365324061	2.45940244791438	2.62906551609793	2.67417418482832	2.5691791076771	0.783087607510452	0.527543154872624	0.306491841151423	0.312333546743424	0.317556059850335	0.690935206590888	0.488847540654185	0.931014326855211	0.426852079680434	0.317580421196724	0.415542454115448	0.554606040034688	0.31165560556395	0.308427648988451	0.301029995663981	0.301029995663981
CT49	4.2518511466873	4.05934725911429	4.25052583410957	4.1223565198611	4.15296948898106	4.1785513349436	3.97656642212564	4.04241368141831	3.84098361603345	4.22053545901237	4.21772146235727	3.91461335220054	3.91701320587657	3.32883796828705	3.44839534509495	3.71407561561316	3.84491595969542	4.13234173681248	4.08114536404248	2.22155053448083	1.886611426609	2.3990737652364	3.99932756266892	3.92259495029956	4.15569595275552	4.00921610144696	4.03996306800164	4.09857737844217	4.29817006369906	4.21326447854681	4.38284667405061	4.4292296057192	4.31931643031607	2.29068968104134	1.88636058103803	0.311272148282009	0.415866066832521	0.331684238021644	2.19432213495292	0.60716575442755	2.57472415412835	0.987424830878123	0.809147972612907	0.950514090317588	1.85896381891882	0.320855303788314	0.314875415822043	0.301029995663981	0.301029995663981
CT50	3.81851151679399	3.62605408375847	3.81726192381558	3.68906939667369	3.71978220256299	3.74522868632444	3.54332231882659	3.60930027965233	3.40830956220353	3.78727849774925	3.78440758922437	3.48138560906217	3.48403403657827	2.89666832198163	3.01550192056274	3.28131641336675	3.41170560386367	3.69904610336557	3.64792760034144	1.99399777523199	1.66335312067424	1.9715461162484	3.56620680231067	3.49007958758347	3.72266300004677	3.576161179013	3.60702451865981	3.66542950970264	3.8650093620479	3.78003241060785	3.94972628916874	3.99594307128131	3.88670730861583	1.88039510800066	1.47516472835731	0.324810524312397	0.372077606519128	0.370139623358401	1.77622276477258	0.833300726398896	2.14524406706217	0.814921316972869	0.560874519990781	0.782931639003363	1.46277701705252	0.346411809813083	0.333004622470887	0.301029995663981	0.301029995663981
CT53	3.30738362363196	3.11509129930302	3.30915521645028	3.17898988423517	3.21396022562439	3.23422220675897	3.0333317018594	3.10497315650045	2.91852557450361	3.2792317919368	3.27406419983052	2.97117154054936	2.9837027736845	2.40913960724724	2.50595661509692	2.78574435256027	2.90103697715463	3.18871869573081	3.14021251061395	2.67859790442004	2.33974013958045	1.48047233382756	3.06141759396046	3.0047365964083	3.22294224767556	3.0740593613578	3.10933729164498	3.16039855519349	3.35734596209164	3.27121950839612	3.44809130253353	3.4878970202078	3.40432462409981	1.59707022436562	1.07328090396041	0.408098154304175	0.573769129014623	0.569802225159191	1.38524204138187	1.41350416279983	1.6475684074668	1.38512730404902	0.398732082745932	1.3422913757582	1.38411659132523	0.490566351764624	0.44075787691876	0.301029995663981	0.301029995663981
CT54	4.2884340238662	4.09592794449741	4.28951693336588	4.15969173697156	4.19372531940347	4.21518685757328	4.013843930028	4.08406013219557	3.89429243990627	4.25955737249771	4.25490988822564	3.9516434302844	3.96195270416786	3.38252226604956	3.48495715947591	3.76254103446848	3.88149273691828	4.16948664343195	4.12033521581605	3.55353999120571	3.21268031027454	2.4353805089177	4.04078318712007	3.97772025465349	4.20133865428219	4.05281334064046	4.08681009790725	4.13975230749478	4.33494276215245	4.25056077010822	4.42707397871766	4.46830966552681	4.37899914093413	2.32425076813404	1.92146070330071	0.302285842209791	1.18047687788601	0.304867333563122	2.23064400290971	0.354046849989038	2.61112420964072	2.22945799988353	0.834705567448225	2.18299054795858	2.26574971115106	0.303487923469341	0.302733868943048	0.301029995663981	0.301029995663981
CT55	0.716716610769936	0.608480474033525	0.715822246270139	0.641572031560151	0.658377489083547	0.67303677821763	0.5684291880436	0.9810225462658	0.561279951056886	0.697614750715306	0.695989796377749	0.541038731600926	0.541880037391995	0.500947037183255	0.398666796804444	0.46664384235282	0.512803272380799	0.647033617669718	0.619606358400555	0.301029995663981	0.382668999503207	0.310625072325494	0.578939177090824	1.61898943722888	0.659761637963656	0.633252869028821	1.10375610408848	0.968483852788873	2.09400894333917	1.66835367837223	0.801692461625483	0.968517037848559	0.838157713035907	2.02617039855913	1.03601707217076	0.755783889327518	0.301029995663981	1.1250147202346	1.52257805459063	2.20550802043783	0.317460634004966	0.301029995663981	0.301203350778905	0.311218216899052	0.303564096128023	0.96563954173838	0.846396266061526	0.301029995663981	0.301029995663981
CT56	4.48783335638635	4.29531809495881	4.48638066450525	4.35829201536522	4.38872614551498	4.41452698462719	4.21249375560876	4.27811179648011	4.07603318302226	4.4563871778791	4.45367004402411	4.15054779340195	4.15252645941172	3.56374546299967	3.68426827124111	3.94937181052069	4.08086651438307	4.36828777452435	4.31697979493906	0.301029995663981	0.301183266588778	2.63362114230957	4.23503513633618	4.15752918895819	4.3911901951866	4.24480972333089	4.27538012649066	4.33430526349704	4.53411189834766	4.44919327404897	4.61842753245143	4.66508618967352	4.55404887490172	2.52204320460324	2.11700480123221	0.302398705300101	0.301029995663981	0.305211081791175	2.42688658467701	0.356005476240589	2.80975595364018	0.301029995663981	0.984609962769502	0.301047590029252	2.05750987606858	0.303819208308775	0.302886910254285	0.301029995663981	0.301029995663981
CT57	4.50688009064942	4.31436415306785	4.50542739470696	4.37736955295614	4.40795580243818	4.4335740701549	4.23153941696796	4.29715755975532	4.09507797598611	4.47543382111766	4.47271667908388	4.16959310443911	4.1715717824285	3.58278307239499	3.70331473543968	3.96841556881189	4.09991136676933	4.38733412468303	4.33602594492263	0.301029995663981	0.301029995663981	2.65258243022011	4.25408091327246	4.17657257750784	4.41023662734246	4.26385552895762	4.29442575258942	4.35335131047795	4.55315618513007	4.46823879776923	4.63747458151408	4.68413329047744	4.57309575694961	2.54074687273789	2.13571780619166	0.301029995663981	0.301029995663981	0.301029995663981	2.44570822303861	0.301029995663981	2.82874613543293	0.301029995663981	0.999778933349454	0.301029995663981	2.07623120275105	0.327824950922741	0.301029995663981	0.301029995663981	0.301029995663981
CT58	3.95910128470424	3.76662350217712	3.95764881736894	3.8322061686555	3.87518432331229	3.885856165531	3.68382219935813	3.74942764287094	3.54740950174491	3.92766020969865	3.92494347084004	3.62189460728433	3.62387260935207	3.03551380838554	3.15642179105147	3.42080708948549	3.55223893862058	3.83957711966398	3.7882803251264	0.310367421388841	0.308724790478798	2.10959949993309	3.70635652702462	3.62891079486816	3.86247491587118	3.71612845649733	3.74669726119344	3.80560616830158	4.00541700752137	3.92048625034269	4.08967802566436	4.13633227828851	4.02530838422488	2.00334189122008	1.60453632509608	0.308316975947971	0.301029995663981	0.322987309624811	1.90724128629293	0.541009809168511	2.28414897194129	0.301185907091691	0.630116599422458	0.302549198326541	1.54661683061353	0.70681817844032	0.312047099480559	0.305759176071127	0.301965481558521
CT59	2.43459511730018	2.24384127442215	2.43315248818659	2.32705649359955	2.44679158418255	2.36274839751496	2.16300549958721	2.22916692113057	2.02936512616	2.40343983350577	2.40069022065782	2.10100945554148	2.10295710533306	1.53423126829315	1.65301346131872	1.9060207363553	2.03268870545348	2.31616671360815	2.26546200526523	0.504957535814112	0.45992476810752	0.760418463556407	2.18465475015681	2.1117122329768	2.33878248354127	2.19401997886656	2.22510407461834	2.28385810314916	2.48138497037272	2.39661639586749	2.56438083801557	2.61079830640751	2.50096864487464	0.749602011607881	0.501798142616986	0.30494881663454	0.301029995663981	0.312961019816745	0.667404313990658	0.44794647542143	0.883664521890019	0.305308900734274	0.32946840752338	0.338758098908935	0.527489562257573	0.442991939368156	0.337422558093234	0.415612990468368	0.326115335174601
CT60	2.99767330612792	2.80562754326517	2.99622181152545	2.86842715252025	2.89892740024395	2.92598280849464	2.72597523130895	2.79541464198394	2.59202829544955	2.96645128250839	2.963577514862	2.66137719430069	2.66334752756231	2.08261752169724	2.20246779574586	2.46792223271633	2.59254574943939	2.8787438224391	2.82782360921751	1.1822745736496	1.06940143331139	1.19927772279687	2.74664715155738	2.67912372661412	2.90136870409751	2.75552167524718	2.78855102285705	2.84880880799788	3.04539983455754	2.95980387147494	3.12809105515814	3.17466494681722	3.06557987269357	1.26425790033674	0.809843034442897	0.326801894901992	0.301029995663981	0.375913880412103	1.12843521611429	0.859164435375067	1.35733143581488	0.34602698262782	0.476893364073217	0.602093683187344	0.993624895461844	0.350195442934497	0.582303558034938	0.937398179234062	0.519986234049497
CT61	3.8679329144536	3.67546754504928	3.86651850555887	3.7384347895528	3.76891792970069	3.79466348538301	3.59272254327775	3.65848641542219	3.45661335515925	3.83653411033927	3.83378644343052	3.53075949719763	3.53286308435174	2.94485298615942	3.06489982197962	3.32997102733406	3.46111210763879	3.74842923742695	3.69717168520457	1.37304992848601	1.0883122499273	2.01998274511487	3.61529741113979	3.5385833835314	3.77145796176623	3.62509503280334	3.6558086942789	3.71460952337159	3.9147592201775	3.82954952643533	3.99862585335724	4.04520368466053	3.93453925440487	1.95783008454349	1.52772467020108	0.366959056688244	0.31694447897516	0.477842357361227	1.83615087134863	1.205496663623	2.1940126995245	0.473203657704049	0.592222075569201	0.48527620512785	1.47654499615264	0.421947621224877	0.416636399112373	0.42535720003108	0.328493753192174
CT62	3.61988070339485	3.42746434420775	3.61842702118775	3.49040063189755	3.52094388711253	3.54803253430575	3.34752774697447	3.41697672477846	3.21307203855573	3.58860483042676	3.58573054297921	3.2828050521771	3.28478193832652	2.69986007601694	2.82106870792272	3.08836435219868	3.21371104440734	3.50073222903656	3.44969649660711	1.74827593484753	1.62063147062494	1.77818480244611	3.36830414110552	3.29970438931849	3.5234073469019	3.37721890542009	3.41016192084567	3.47057589238474	3.66679905299867	3.58157431382964	3.75047010272493	3.79708172878093	3.68784230464813	1.79396315771165	1.30082623072255	0.346398861050303	0.301029995663981	0.42839671954996	1.67515796317063	1.23025672890782	1.9508352424137	0.461251266048663	0.785874563918544	1.00740084221808	1.53777941580567	0.387178350359295	0.957497883794372	1.46553599205369	0.866820258373971
CT63	5.22593092847297	5.03340278902968	5.22447815924017	5.09696388910103	5.13022450052314	5.1526310259133	4.95057089302184	5.01619521322788	4.81409427248178	5.19448301633561	5.19176572670911	4.88861825833638	4.89059715251998	4.30167237695919	4.42235830379265	4.68741269959998	4.81892824338488	5.10637803101074	5.05506623887159	0.301029995663981	0.30254239891072	3.37008843177103	4.97311447508989	4.89560203831393	5.12928201339006	4.98288999749636	5.0134634077426	5.07239318520918	5.27221387600162	5.18728958300774	5.3565311000807	5.40319153021087	5.29214973071941	3.25821297451849	2.84971024006304	0.314371222737953	0.301029995663981	0.340684352331514	3.16241316283058	0.669070360257274	3.54677517614222	0.301852170564079	1.64215177835948	0.307157782379816	2.78938291477705	1.1715180949438	0.36175942756561	0.320295462220247	0.405848976654652
CT64	4.62154121114354	4.42902177366873	4.62008849386226	4.4929300212229	4.52787826556171	4.54825091678405	4.3461955512886	4.41182149391166	4.20973073118361	4.59009450182492	4.58737728581442	4.28424685837609	4.28622559836943	3.6974022446368	3.81812299379119	4.08306259664624	4.21456285066371	4.50199332513417	4.45068415783679	0.323936058601113	0.322893359185348	2.76680103841134	4.36873729489527	4.29127672052907	4.52489620918137	4.37851247020222	4.40909185687914	4.46801485115795	4.6678810797269	4.58292631240831	4.75213733970103	4.79879748768165	4.68775870829916	2.66052885514107	2.25014275221773	0.3445954657703	0.301029995663981	0.422715589348354	2.56180215938755	1.04428357861994	2.94311510461984	0.30141842431706	1.09401266292431	0.305155953054595	2.18930167212659	0.866189654905243	0.361736063540711	0.312720781193794	0.303357499363534
CT65	4.51372275297605	4.32120657950935	4.51227005549535	4.38418094353027	4.41461571853091	4.44041619181164	4.23838192256774	4.30400300814126	4.10192061999484	4.48227646371866	4.47955930669798	4.17643527038922	4.1784139525557	3.58962466481171	3.71014921463686	3.97525769592448	4.10675341261521	4.39417667914129	4.34286844818614	0.308010197104967	0.308035832710488	2.65939529486352	4.26092332461657	4.18343827731249	4.41707919390056	4.27069811858795	4.30127232527445	4.36019611927511	4.56002870202463	4.47509415757816	4.64431735682449	4.69097655447868	4.57993891312779	2.55024422792246	2.14304306902655	0.317589588096544	0.301029995663981	0.34990447296956	2.45351561897848	0.732848042570906	2.83557044147482	0.301146235845256	1.00534035398068	0.302309015477126	2.08299758492507	0.333087301653668	0.324195779478411	0.30456056407317	0.301727608897637
CT66	5.1597245641613	4.96719689901656	5.15827179777734	5.03081764755435	5.06436710308779	5.08642591951468	4.88436528132745	4.94999086370203	4.74788942133776	5.12827671587291	5.12555943198343	4.82241289239946	4.82439177817901	4.23547338845991	4.35616844938476	4.62120842303027	4.75272319921105	5.04017193613166	4.98886028441009	0.301029995663981	0.307187282017257	3.30394221873715	4.90690878231759	4.82941001085955	5.06307586099278	4.91668440417414	4.94725991600004	5.00618836041823	5.20602491274638	5.12109076740252	5.29032451495725	5.33698515088622	5.2259434147601	3.19366792343357	2.78405013140795	0.353218578766261	0.301029995663981	0.444457078421368	3.09689775777177	1.11492531291011	3.4806089933394	0.301029995663981	1.57919305991243	0.301741146939844	2.72339258325815	1.15315840847711	0.370449858177772	0.301029995663981	0.301029995663981
CT67	4.79184176321814	4.59931856857357	4.79038902333038	4.66243612971225	4.69355579611953	4.71853568342653	4.51649021153795	4.58212389044307	4.38002141534008	4.76039455198127	4.75767728662087	4.45453950197195	4.45651830853427	3.86765731223124	3.9882293444659	4.2533467733393	4.38485295839386	4.6722917512835	4.62098147766817	0.33847687194871	0.343509751789603	2.93662601278322	4.53903255408683	4.46162251182324	4.69519508565246	4.54880850196571	4.57939742832305	4.63831729517039	4.83825122108177	4.75325567620378	4.92243964199868	4.96910136063743	4.85806089310345	2.83634413227116	2.42021174027015	0.423787490292454	0.301029995663981	0.602298838249986	2.73365666547225	1.47750225463593	3.11310125220018	0.301675653402419	1.24104147416023	0.308697758474318	2.35779503414542	0.641483397214784	0.463804056314244	0.320298676338399	0.304893144026193
CT68	4.85568475157321	4.66316004673401	4.8542315648424	4.72721883353539	4.76291614684122	4.7827898582465	4.58111478474275	4.64780578762459	4.44516516296281	4.82428071912963	4.82151967760644	4.51837979810599	4.520358623623	3.93222929143904	4.05330190541452	4.31899354328408	4.44883612319841	4.73622811542296	4.68498459801615	2.41337508735125	2.28118979807423	3.00033305374985	4.60317262549322	4.52801767039582	4.7590721123177	4.61271061436128	4.64392807099307	4.70329072661161	4.90199897949296	4.8170676091718	4.98629473707006	5.03294307997167	4.92238802160464	2.91536468714214	2.48173658766346	0.344502914469677	0.301029995663981	0.427655125447262	2.8184079011661	1.04146679530885	3.17685334440838	0.795656848813194	1.53737812095034	1.6115102154479	2.53905021533419	1.0872227800199	1.53780611800345	2.11891358473724	1.4393973110126
CT69	2.52120380387786	2.3300908239865	2.51972084405942	2.47806155555285	2.78168387266995	2.48348615178947	2.31214051226088	2.45173423429943	2.21506992738764	2.49376376476607	2.48721330383971	2.18690735980276	2.18886062589918	1.67520342291671	1.82820404464132	2.12372808716541	2.13059991196234	2.41069346787022	2.36556917686932	2.02986225390429	1.89936317901256	0.819247845966958	2.29596353999314	2.3804670324127	2.42824162950478	2.28549512264777	2.36846636284778	2.45926648381012	2.56949312802199	2.4846462700864	2.65215213253918	2.69758494151227	2.62800042150351	1.4022755567878	0.54764649940296	0.31402570592114	0.301029995663981	0.342257267085267	1.30195960420355	0.66403020456001	0.949639040534242	0.572489974141129	0.90628049993272	1.25284182752943	1.56675720556871	0.784792759868525	1.18343953144558	1.7400248378459	1.09446559737663
CT70	0.841828122607583	0.713568047270175	0.840318548734019	0.828340845456235	1.11846252517065	1.07765426452654	1.07225327411156	1.39497204292076	1.10263599527757	0.863216510545009	0.817311410936303	0.630625722345733	0.631679305806247	0.61657581843832	0.75466401832026	1.09670020111818	0.690838988466135	0.844489175802478	0.858315602942169	1.46045007101427	1.33774346032916	0.315715857280869	0.883536773106074	1.41184732754425	0.808736985512224	0.735195448290913	1.0976743112716	1.28612257286831	0.912824184008286	0.840142395552449	0.952026425673816	0.975156800196641	1.24378627250434	0.860304005588506	0.316273922487421	0.305609823161655	0.301029995663981	0.315612702945927	0.776347858960644	0.463360896673092	0.322911983669962	0.388090283265422	0.547655590792222	0.782781246726266	1.02635252885871	0.326447041411271	0.732086858723709	1.19136468173404	0.668951525574299
CT71	2.81193833934226	2.61999413835756	2.81033007679643	2.68764103148105	2.75281765208745	2.86266726437534	2.75623662234315	3.00885383184391	2.72180283799858	2.79604213544702	2.77772239273063	2.47603010597075	2.47799585491888	2.1050899578212	2.28699064343319	2.67533314239949	2.4558929680138	2.72563587897597	2.69652012991845	2.92702023801764	2.79394645109769	1.04138128578902	2.65679402338278	2.98772660072733	2.7279700258311	2.59155525546275	2.80061711413538	2.94929494750407	2.85803795496253	2.77697545132897	2.94639056308203	2.98859140111807	3.02587586496018	2.18551825069362	0.672980807880977	0.301029995663981	0.301029995663981	0.323068249354758	2.09818710906112	0.304606273410558	1.19095826527976	1.20229626462307	1.69993066532587	2.11243481548562	2.43854966214407	0.381660940761968	2.03215733392155	2.63027951452892	1.93285079546012
CT72	0.854385901831764	0.705136725241015	0.830525865438926	0.747887625275071	1.46006607078973	2.45247504051624	2.54484756752944	2.98031583412446	2.62843683853441	1.60540882184238	0.807737552457942	0.623322950755164	0.624360825449595	1.8857502395971	2.14784322427582	2.64317161428063	1.70475228975469	1.81476410723984	1.9817258924527	3.11241613177389	2.97921548138048	0.31526286731465	2.1574143030764	3.01249390274626	1.46397178328924	1.5324862893745	2.56026275384925	2.82672413992327	0.931671059933827	1.16203636233318	1.34245246745767	0.964551334062911	2.67931852875343	2.35073541544317	0.319961827935829	0.307251181446403	0.301029995663981	0.351817714621558	2.26233627936206	0.513898620647211	0.322412202593529	1.36865163574069	1.87820089757805	2.29584971349936	2.61946334847919	0.313838475292246	2.21519852805965	2.81532442415848	2.11506187566172
CT73	0.880128587481297	0.734459748052903	0.864454552365304	0.77597451274752	1.34058372816207	2.29381162305293	2.38402587511853	2.81809592316344	2.46670943247126	1.47969586832174	0.840928242224706	0.648801645447938	0.649893196340562	1.72973413849243	1.98819099455477	2.48101405060123	1.55840467684249	1.67159595555991	1.8309285310331	2.9488065542455	2.81574896119911	0.316874787262778	2.00126379381008	2.85233912436733	1.34693622523199	1.40182028626927	2.40142856369931	2.66532551970674	1.36057940483795	1.24161027850766	1.2669598828381	1.01434214267196	2.51956935452606	2.22231219722343	0.49511153088943	0.391210154443493	0.301029995663981	0.547036848379098	2.1133348320499	1.33710555177834	0.324623555979443	1.22145140624329	1.7195286064237	2.13396151380829	2.45651335139886	0.46299815755528	2.05599681262561	2.6520164249428	1.95419006030139
CT74	4.52939678975687	4.33687840684708	4.52794240586746	4.40026172968439	4.43281207155957	4.45760235157062	4.25704110903392	4.32672514123269	4.12256154040774	4.4981159827979	4.49523158302908	4.19210651634006	4.19408520782935	3.6081670539065	3.72990708605119	3.99780059558437	4.12297282883169	4.41020950236659	4.35915724593995	2.66755443624888	2.53491795220167	2.6750011364652	4.27773670337258	4.209309406523	4.4328848986444	4.28660810627237	4.31966409081551	4.38022349598054	4.57602615645362	4.49094401995417	4.66003600483526	4.70665422387859	4.59746584596401	2.67385768357437	2.16476686879719	0.470735483428968	0.301029995663981	0.697896468289425	2.56417391262802	1.6322489204388	2.85119741346663	0.984585300691097	1.56528158327125	1.85767014288206	2.43739377043271	0.749765834487109	1.78771032867268	2.37163834006	1.68078691483253
CT75	2.21245199161995	2.02104457835185	2.2091673064552	2.19840012630621	2.60730137261283	2.82166631189878	2.87042524960359	3.27879171150385	2.93511308420192	2.33299691503491	2.17687406354689	1.87951889816887	1.88144572609541	2.20871473557601	2.46170964216538	2.9415818689719	2.18580737809688	2.37415656400726	2.44991265614943	3.3891186934259	3.25580455796699	0.626713712563981	2.54984892943573	3.30463080994762	2.24166552726809	2.17374656046244	2.89127603357897	3.13808827509641	2.26216901287273	2.21539313330869	2.38792511835571	2.38613833972485	3.03296032708814	2.62770706780325	0.44911715998642	0.313566946716206	0.301029995663981	0.394748267660415	2.53879537364157	0.657780383539704	0.728933194041276	1.62777966841884	2.14987939929213	2.57079106944193	2.89580220095448	0.684898643161617	2.48972220974155	3.09171616468085	2.38892659870496
CT76	0.914055808642168	0.756308117190119	0.889509008714683	0.900240422176386	1.64220305153331	2.52342196767441	2.61576627423583	3.0514660657783	2.69939717883314	1.67451354144741	0.865472834051943	0.667929246023645	0.669059069586784	1.95539922991716	2.2183602373006	2.71412362280968	1.77375761490517	1.88454745684517	2.05192354539088	3.18353273933531	3.05029845775526	0.318144373190326	2.22791137540889	3.08384389227979	1.5320364553469	1.60076303117377	2.63135721651121	2.89784673025567	1.07631273389103	1.24554336797598	1.41075189422506	1.03135145129986	2.75039800334301	2.42433798481445	0.353976011184274	0.321856917440348	0.301029995663981	0.396065259701853	2.33393326890664	0.793385827935948	0.326570529143101	1.43421155001572	1.94767661331815	2.36640404047979	2.69036617538118	0.364605057798713	2.28581162252861	2.88634141782562	2.1852707916731
CT77	1.92633082491691	1.73845475688716	1.92384991955479	2.39865894324162	3.10040899106734	2.36464166024862	2.38106616416777	2.76939611414758	2.43297414297771	1.98907275808519	1.89194608976191	1.59989851708107	1.60177823623404	1.72930720894506	2.00185058741228	2.43372495950894	1.7820897754529	1.99121165542048	2.03543286059102	2.86350316629468	2.73048780386126	0.497552712425534	2.1010425314014	2.79056798691007	1.90793842826071	1.81615817822926	2.40508366059042	2.63799374069556	1.97172003372749	1.91185315967489	2.08152631955634	2.09906599709963	2.55936085895528	2.10593718601439	0.37138467828348	0.301676971828367	0.301029995663981	0.32202238898722	2.01896228644365	0.333542462739767	0.57058246731251	1.14714189268181	1.63779723080411	2.04981318427153	2.37218106564608	1.20034009597251	1.96976879947546	2.56692143422194	1.87076959540221
CT78	0.86663185383475	0.726350511933061	0.855107379599353	1.44647318227438	2.19371423848723	2.1449238770681	2.23145873911941	2.66297056014443	2.31302206137684	1.3621874543142	0.831778787037733	0.641733076190475	0.642810050558417	1.58178832856173	1.84325189918342	2.32702794732211	1.42204781179084	1.53758011294608	1.68916059264998	2.79314172997776	2.66020153884883	0.316418679238591	1.853876461884	2.69449389949905	1.23771680607939	1.2788442632524	2.24716763846168	2.51083437705615	0.902496349594991	1.02167759767874	1.18970135636087	0.990937964764824	2.36760013435125	2.03379144233363	0.307071934871597	0.301601284379791	0.301029995663981	0.319000561413498	1.94713190144258	0.328096492939738	0.324036508247772	1.08735701096526	1.57055261999851	1.98060629923048	2.30174861197285	0.561078432195248	1.90083824196424	2.49676542741237	1.80225719098173
CT79	2.90630059835089	2.71432940310865	2.90481036912159	2.86851773073937	3.18455998321473	2.87018503446659	2.69929565153876	2.84242429560679	2.6031546486234	2.87895225298559	2.87218212827046	2.57020467545977	2.57217299698901	2.05365192582026	2.21192789889173	2.51237079665108	2.51405598011883	2.79575496832234	2.75069700545987	2.43296285801139	2.30067658625148	1.12036555372066	2.68126638210171	2.77161277958277	2.81312260358161	2.66973171139664	2.75542699799556	2.84814344799067	2.9528161933013	2.86882485014521	3.03770354295618	3.08316595425129	3.01539454128562	1.75838475124626	0.734408562800247	0.305992847337808	0.301029995663981	0.32297397513199	1.66932083964783	0.479889544185695	1.27460323940672	0.809171681490626	1.24290853993478	1.63027619780907	1.95952789079161	1.09390847143291	1.55317959640116	2.13835678368564	1.45772874164696
CT80	4.03134692441049	3.83884471363683	4.02987813647643	3.91882881743759	4.02479149971559	3.97269158642594	3.78409072011236	3.88525708443465	3.66540339018764	4.00150243845926	3.99717164214671	3.69410680806955	3.69608495461515	3.13451628759277	3.26848242203591	3.55526321498237	3.62971835758212	3.91527675495988	3.8664294200092	3.15350250252726	3.02031036210337	2.1808080452691	3.78948693126688	3.78943509180186	3.93599025267146	3.7906271649614	3.84422212190315	3.91805962215757	4.0784099380156	3.99341411793126	4.16235616013445	4.20857813928553	4.11512284305168	2.58000078561926	1.68744520462063	0.428912295463346	0.301029995663981	0.630859570295275	2.47580369573157	1.4955680891525	2.35570006267315	1.40642582005764	1.93209721467423	2.33661599637618	2.69610498904398	1.42991561654805	2.257997681705	2.85635126728509	2.15560602795516
CT81	3.73306419187692	3.54060019233528	3.73158937338965	3.61109917357384	3.67812536585382	3.67967059550999	3.49625568658778	3.60927357702692	3.38371993128704	3.70384246305447	3.69888914259926	3.39591145186792	3.39788881013234	2.84669831651802	2.98236509443769	3.27902602629103	3.33357492750814	3.61835030051639	3.57045061547739	2.99756848373252	2.86444827777609	1.88806071615956	3.4954100704563	3.52064230070158	3.63821916097504	3.49327107964771	3.55529575125084	3.63437744085907	3.77963282487643	3.69507230061704	3.86421854061388	3.91025487504141	3.82343557759516	2.36880156623529	1.39771932080395	0.329385417843379	0.301029995663981	0.404159513327989	2.27504783337528	0.894643534860813	2.06110363472907	1.26473043981639	1.77650351554349	2.18213393715043	2.53100497781826	0.873305058399826	2.1022755210097	2.70067634054542	2.002027613889
CT82	4.63811641096774	4.44559565398064	4.63666280526441	4.51220758979792	4.55999189090898	4.56566838017764	4.36434402837441	4.43210017723661	4.22892422644073	4.60675677439483	4.60395153619158	4.3008202594956	4.30279900717307	3.71547292562429	3.83734614780715	4.10326553756725	4.23142471447265	4.5187572868676	4.4675828539044	2.49848852105799	2.36603559945159	2.78332048163696	4.38591223634482	4.31307107474078	4.54154063511233	4.39520986639186	4.42706811104628	4.48687067079942	4.68439297546973	4.59949425191539	4.76873608988582	4.81537108760523	4.7053079021949	2.71831297483897	2.26529976165876	0.301029995663981	0.301029995663981	0.309344018405486	2.62382934839396	0.317655084404609	2.95965342283995	0.855724364488299	1.48600256348207	1.69337330571251	2.41637734578111	1.34338031123213	1.61533622602115	2.20344328962739	1.51941824278195
CT83	4.39009007115609	4.19757321125797	4.38863182716274	4.26507890502824	4.31734387150631	4.32183283385343	4.12457041821111	4.20321038149094	3.99453586860052	4.35919260198571	4.35592176636466	4.05280730436496	4.0547858999048	3.47544103845453	3.60058062185091	3.87400207992793	3.98494309728971	4.27173512203891	4.22127457778471	3.04729733557741	2.9141342063071	2.53637458910408	4.14106269589741	4.09193590793065	4.29388547742854	4.14784705587211	4.18644090536496	4.25075299008069	4.43636379542723	4.35157406673072	4.52082934788338	4.56733489919448	4.46240247286969	2.65935578043361	2.0208704637274	0.301029995663981	0.301029995663981	0.329887607236825	2.567261985123	0.328572057445327	2.71234249652862	1.30940605315135	1.85367656682066	2.23133312586854	2.65138214325019	1.20773893696287	2.15072438654644	2.75031228547532	2.05091308475822
CT84	5.10148554986489	4.90895836195655	5.100032782223	4.97309037018171	5.00910051881361	5.02820020258652	4.82613441715999	4.89176795310628	4.68966386875815	5.07003817455967	5.06732048416354	4.76417488724541	4.76615376449537	4.17724645088323	4.29804620257567	4.56298860184426	4.69448687372602	4.98193408084417	4.9306232037456	0.796683858810124	0.7104731468363	3.24576424192771	4.84867326377597	4.7711798915564	5.00483738698136	4.85844644583504	4.88902510551258	4.94795895273151	5.1477636809443	5.06284247361777	5.2320853859197	5.27874550168803	5.16770864276642	3.13373660273886	2.72557876911289	0.301029995663981	0.301029995663981	0.301144221627695	3.03824348115948	0.316976694253852	3.42241022958089	0.316055943768665	1.52736143036698	0.422351843884183	2.66666749875458	1.31036932213078	0.403817843309095	0.617727238161488	0.384323915501896
CT85	0.694470809188786	0.627501129281487	0.685962578670475	0.604396498020538	0.627035301330012	0.647413880193574	0.558341257133092	0.686774008500611	0.541918524248319	0.695704844391974	0.688874833048139	0.620923525457436	0.639851562333231	0.546705772422826	0.386068122617455	0.474064300953087	0.491739318983006	0.638208003616083	0.631996241215648	0.311246492959579	0.311838996958627	0.662867007570903	0.548295519195902	0.726091836894212	0.648413691615436	0.574706412659846	0.633571523934314	0.690281755353987	0.987223304546332	0.799128431098909	0.812190935193507	0.83955825101056	0.861583980251763	0.774327945282936	0.366293308577073	0.328632575193962	0.31123721026163	0.392756735197182	0.496403136864543	0.884031064667009	0.314443156197747	0.326899619434882	0.309914081936668	0.333950662228782	0.368118413769227	0.524784307740902	0.564856301347347	0.578700908404167	0.603161330369217
CT86	1.35016144259009	1.17874513678981	1.34883859280327	1.23390723400456	1.26100645203699	1.28392437154224	1.10784011761965	1.16460419695646	0.995764077275643	1.32161604554703	1.3191586082706	1.05615341574305	1.05778522883325	0.646548385438858	0.716417912148441	0.897740753172386	0.999547590423261	1.242727063258	1.19759942357499	0.301029995663981	0.301433150992579	0.358697196799332	1.12694292394067	1.06830960015434	1.2630722335348	1.13533924750593	1.16267296801918	1.21336829325474	1.40177125493769	1.31902721545597	1.4705714813902	1.51437529835391	1.41114737515297	0.429279110473255	0.327411018164481	0.304621994639038	0.301029995663981	0.311945647095137	0.36481021258849	0.498069643118469	0.387059146753402	0.314817398681971	0.302130773040904	0.392758233826929	0.388368899227707	0.887568864965941	0.75514290447591	0.549522165299455	1.05281904577306
CT87	1.1628677116782	1.00240696322032	1.1615963156776	1.05367715272114	1.08082727499735	1.11634892720845	0.965930384797596	1.05706100304736	0.87974266362975	1.13768675921917	1.13354233587578	0.890519852414982	0.891990393589301	0.559492382483336	0.623926381535073	0.804400816211928	0.844828807431078	1.06561804530848	1.02619850293301	0.623277791501695	0.558885878733595	0.337409541106731	0.966043757893692	0.996058571897923	1.08225488787691	0.964949291301631	1.01588948462817	1.078618108318	1.22787076277351	1.14063311999317	1.27818977979454	1.32003626062252	1.79542530517124	0.523176309520438	0.326874786763581	0.307337747111011	0.301029995663981	0.320134853809115	0.42537668630676	3.22192378455732	1.65950815597875	0.558075013048975	0.328018086533507	1.14099959365659	1.07299488094816	2.15666634702171	1.96404458077619	1.61161902409402	2.3609532923142
CT88	2.45107589523686	2.26025196007282	2.44962882692911	2.32259646269974	2.35315445489355	2.3824090326673	2.18645677078847	2.26201805763327	2.05730832539399	2.420308756281	2.41715723387772	2.11734776980677	2.11929657511263	1.55630557975571	1.67398409846716	1.93818155044216	2.05028394890465	2.33346930146518	2.28335549853177	1.09785601856198	0.988663116142673	0.771323816166905	2.20375684348827	2.15061290362161	2.35554968045332	2.21096470197677	2.24775415578788	2.31049808663502	2.49704261150413	2.41282035085707	2.58099924469369	2.62730207095369	2.75856993608137	0.833622328398046	0.501895994412238	0.301029995663981	0.301029995663981	0.301312110293142	0.770107574084345	3.94985237393887	2.38058001267669	0.724415878380806	0.426247620902366	1.42137600672372	1.3871824084043	2.46211582302032	2.25803990864566	1.91473289252497	2.65668878028433
CT89	1.81098460892504	1.6258775675426	1.80957665402334	1.68614039789029	1.71570111542571	1.74026137026835	1.54758709625441	1.61145861233629	1.42041434720553	1.78055701380132	1.7779160310983	1.48914831215136	1.49099920418399	0.977169112067767	1.0741841701211	1.30476383448985	1.42437489306249	1.69569287272511	1.64659109203734	0.316883273901066	0.314762418758228	0.45837455576342	1.56873218554234	1.50852293369109	1.71767814043929	1.57803450235183	1.60928452092837	1.66455921754272	1.87219284587971	1.78058178159269	1.93808980523119	1.98398302039052	1.89372420381068	0.707225961328911	0.392274909921383	0.319217662262723	0.301029995663981	0.354521289858016	0.515166245114315	2.09299238451792	0.805882533815549	0.444367018231624	0.305315778270596	0.886644899277068	0.828941670603579	1.85217755106175	1.66764090326864	1.31656629252631	2.0587689620028
CT90	0.653341623056969	0.55697886058901	0.652534347972662	0.586581138817433	0.603686474185489	0.614627405744757	0.522768532403661	0.560169651514429	0.474383774764778	0.636203261207135	0.634688338702443	0.498367059930658	0.499090741096412	0.363482262375203	0.379392259507387	0.436322024230533	0.474306733010832	0.591107043711446	0.566934944675938	0.305618188764343	0.30557637918579	0.30852830171874	0.531450771856129	0.566489429650446	0.602347103538376	0.536038399973232	0.56276329771174	0.583601578916701	0.801955095139426	0.684387409376459	0.73070985439797	0.763022502168838	0.693650509572238	0.531072650883851	0.32768012213717	0.311438201598293	0.301029995663981	0.33217012501036	0.386466257302177	0.622044869588435	0.312879154725936	0.303732493383217	0.301427246849319	0.320615190182446	0.319257329769552	0.500343866548149	0.440650630490606	0.361942739490655	0.574027869412795
CT91	0.786464248893971	0.666685137883489	0.785458928537053	0.703765413044819	0.725060566491374	0.761691283272022	0.658772694685107	0.758394457688174	0.608775375561272	0.768249875092741	0.763742191734338	0.590264637159508	0.591227993983744	0.413887689934116	0.446546263555456	0.563914264744843	0.563824096391531	0.71514961805013	0.687984701263205	0.531634790192824	0.4832551164815	0.313299468205015	0.648356400180441	0.788953206610465	0.725881503678578	0.643168641537815	0.713286143102296	0.760353485641849	1.00252621127835	0.844848788323485	0.879330756542503	0.917117698306616	0.865526090275537	0.727592051956116	0.357353401508814	0.32397836288149	0.301029995663981	0.367870397095397	0.498179306270106	0.82381507752471	0.31947587099639	0.306258926472363	0.318208554268587	0.346579694523791	0.39270798280089	0.363104516637071	0.377315908018454	0.436426351129014	0.360579969484796
CT92	1.73776917878106	1.55401181325953	1.73636956437265	1.61377986293491	1.64315353588633	1.6674228626683	1.47634652524713	1.53828092368678	1.35054006917555	1.7075180958536	1.7049018575136	1.41871698163225	1.42054532406962	0.917749918043228	1.01199197432454	1.23681899978976	1.35477028684216	1.62323276739483	1.574514949801	0.306653119795026	0.305497545169552	0.436712656727649	1.49735811770651	1.42776875602389	1.64506548946766	1.50651047722019	1.53570471822303	1.59126953580017	1.78553372530254	1.70191777805835	1.86422639039608	1.90972259602153	1.80183607807298	0.470011182719526	0.352792738155042	0.303954673931287	0.301029995663981	0.309932285362955	0.410305987106704	0.417114680721831	0.491771829068295	0.301123492558416	0.304186717264506	0.301922751079364	0.342518818292813	0.306858046227145	0.305697612297012	0.303871961730824	0.301591188957014
CT93	1.90581756822249	1.71926428703353	1.90440093289334	1.78003450408822	1.80966106203749	1.83448618036695	1.63990055313223	1.70286138703119	1.5107228149992	1.87517878133698	1.872534120279	1.58098747583804	1.58286277828441	1.05490229403637	1.15643488345352	1.39300495982545	1.51524517677477	1.78966885837986	1.74012067395202	0.301029995663981	0.301283251422787	0.490402465353536	1.66143666949876	1.58880855875155	1.81184835480631	1.67080273550557	1.70031545670277	1.75693736400681	1.952627652451	1.86886740911371	2.03360782752177	2.07947410889187	1.97054020888086	0.496612395117097	0.371822255892326	0.303289510307865	0.301029995663981	0.307917825598186	0.441740267729371	0.411436714103882	0.561807834831645	0.301029995663981	0.30525176208562	0.301059070509225	0.359145650467055	0.305555497211212	0.304094337377325	0.301029995663981	0.301029995663981
CT94	0.859848550848427	0.729549125778638	0.858797470925334	0.770321906915624	0.791751505625969	0.808055299313728	0.679470843655284	0.720959424608667	0.605573651900717	0.837315478053901	0.835390325139657	0.644519184688569	0.645601932861117	0.419561398710615	0.450837089572375	0.546158029235211	0.60781894841205	0.776731558658973	0.743262389701141	0.301029995663981	0.30144175019846	0.316597627522363	0.692725149640242	0.665072778528761	0.792109757864463	0.698745583411283	0.720473173874865	0.756176084301531	0.922995983348909	0.844268546224665	0.958126003827662	0.995430333649405	0.909084332234782	0.403834105834384	0.314409256469426	0.304698324607187	0.301029995663981	0.31217562180333	0.340183791041056	0.439568696888633	0.324355213902529	0.301029995663981	0.301313171730494	0.301077274484132	0.305162358763271	0.308234738698525	0.306002099178774	0.301029995663981	0.301029995663981
CT95	0.72845121858437	0.618167747758779	0.72754197689224	0.653289007238548	0.677166280853447	0.684033370894702	0.577216796509566	0.612897210431276	0.518596633659815	0.709024738268201	0.707371493064403	0.549160322644734	0.550022732464318	0.380871388208934	0.402638383239643	0.472723061522253	0.520191704336734	0.657510416951896	0.629528866644867	0.301029995663981	0.301567580761804	0.311046790014798	0.587971140896047	0.579140843421036	0.670483785087174	0.593033759479349	0.61351428597019	0.641814461448552	0.808772783217799	0.725536107349469	0.814707663341335	0.848509040599659	0.771777296333531	0.424872746398733	0.315353136760111	0.305813887414101	0.301029995663981	0.31552746047582	0.345619919872434	0.483084073385313	0.316510601274564	0.301029995663981	0.301211056602865	0.301091730622319	0.303676420547206	0.310589918783312	0.307511199950045	0.301029995663981	0.301029995663981
CT96	1.1910433835558	1.02865256432209	1.189778019339	1.13324920470171	1.35312100713198	1.12895075372151	0.962578138417548	1.01782037576921	0.860037042401402	1.16377637564427	1.1614327894811	0.914903350901883	0.916401665302516	0.558773385585456	0.622321228518203	0.771880699141774	0.863224283213718	1.08886616788814	1.04634163674999	0.301029995663981	0.302219145739267	0.340114823271127	0.980306432661854	0.945783020481164	1.10811872274539	0.988329202135997	1.01737331707502	1.06312459139225	1.26994850648261	1.17395072632734	1.30686614630657	1.34977703596107	1.24964807053543	0.547350781952382	0.337270091288272	0.31155010251306	0.301029995663981	0.332496468870281	0.403359227236932	0.612409110393067	0.358501829432093	0.301029995663981	0.30176029429504	0.301166645475612	0.311613544551436	0.344560399304151	0.315249566705274	0.301029995663981	0.301029995663981
CT97	0.62480124279086	0.534259264556083	0.624038397550476	0.561807710331617	0.577135036975286	0.58782608519487	0.501735673242943	0.530119891409043	0.456323346146637	0.608559107611525	0.6071823895273	0.479825240730056	0.480494086344203	0.355430434671622	0.370727855654746	0.421766402819033	0.45753383842243	0.566083865266294	0.543392573977741	0.301029995663981	0.301395623051185	0.307676595630097	0.510215496861584	0.503840786641865	0.57669703311959	0.51422971966029	0.53065924450834	0.553391214514078	0.694350993427815	0.622848034628308	0.698286939070376	0.727671632354786	0.661381766357551	0.388824547838228	0.310764088419065	0.304288742309791	0.301029995663981	0.310940636109844	0.331731497884016	0.427776951903731	0.311165504882488	0.301029995663981	0.301149679570607	0.30107197606093	0.302781002962246	0.307429464938245	0.305447684572759	0.301029995663981	0.301029995663981
CT98	0.827753557165407	0.70187850642485	0.82673327308159	0.741253046787171	0.762566062814289	0.777569564244649	0.653870911472375	0.700131347612041	0.584079073258697	0.805896790816936	0.80403101258484	0.620505956549922	0.621537700591052	0.411002099990269	0.4381957813711	0.527320100286534	0.585608075381249	0.747309079219658	0.715063583700536	0.301029995663981	0.302595219361665	0.315090030795749	0.666554710930317	0.687864773878908	0.762154807604415	0.672892562402086	0.703282592329305	0.732929460001418	0.969783553705853	0.848246490427716	0.923449477649181	0.961481414542755	0.876466798958536	0.587660856705622	0.337327625186341	0.314830663363442	0.301029995663981	0.342008295492084	0.412779749273129	0.677668503437787	0.321986821025436	0.301029995663981	0.301285310614244	0.301209930510002	0.304757404467505	0.327704795166487	0.319659257044071	0.301029995663981	0.301029995663981
CT99	0.744743740308611	0.631692039335775	0.74381382555938	0.66669998758763	0.685878056738946	0.699840689736733	0.590422761914835	0.627241891489351	0.53007093703706	0.724944889953248	0.723188466332697	0.560547288240836	0.56143862876911	0.385288830207111	0.408600056250835	0.482761437063839	0.530712216080452	0.672235053892253	0.643582874149224	0.307577926317564	0.306215357480821	0.311650789019931	0.600958662721182	0.584376019828979	0.685459830352499	0.605779040407718	0.625707996210222	0.656380660179792	0.808653209153166	0.734172669160966	0.832735404198669	0.866763883738512	0.789644831336816	0.39197497590529	0.311923757604093	0.304275051117253	0.301029995663981	0.310900109588176	0.33480999846084	0.44427733534239	0.317656141646536	0.301138983824714	0.301596905174892	0.302068415990502	0.305932201584499	0.307451341116064	0.306246856571496	0.304341108049569	0.301684113336505
CT100	1.71798757857543	1.54622271825644	1.71467813759348	1.58920176651524	1.61969557486293	1.64615356787719	1.4587181749029	1.54635189980153	1.34812528032214	1.69293497323493	1.68896765553825	1.43596079969783	1.44514703984643	1.0419050990996	0.99118734917712	1.22607094302131	1.33317359681822	1.60670749533595	1.56436764070527	0.301212866011991	0.302218513719937	0.977672112715106	1.47354967528106	1.43500911458888	1.62790136826329	1.48928910784045	1.52265359546742	1.59083036486037	1.77325521782513	1.68646781550204	1.8525210019192	1.89548390718025	1.81453582726103	0.585262062643315	0.355736756948384	0.306753098079789	0.327628777545946	0.354536885216979	0.421970839011785	0.498441398043039	0.484460068588238	0.360966529712281	0.324938697553021	0.340705723880237	0.453450091701412	0.395131353113322	0.643090084484556	0.779784090440302	0.518082237073012
CT101	0.798897747345756	0.780950714887908	0.775413655317625	0.65998705500205	0.698309074759719	0.735912703915885	0.650762020773857	0.895354758633186	0.687867681791211	0.832723365488236	0.816657832931552	0.844900483460737	0.884662760752878	0.827889205257555	0.408653908697128	0.569140306753665	0.542801533846403	0.752737711488343	0.777180857789648	0.339261430470426	0.331479697576716	1.05985493098436	0.600298154365211	0.836590715112426	0.76113829502056	0.668614642575868	0.737478232818216	0.875348175630139	0.985867213835606	0.851700881865124	0.985092789457177	0.997021756766375	1.13440231074845	0.670950663076302	0.335652301365156	0.314937909803615	0.337453338087418	0.389181963776042	0.413578563025799	0.678876822035206	0.319951625786847	0.382553710816539	0.33262684307133	0.360408860396689	0.474960321498772	0.435522891559588	0.730831049337665	0.884452466164136	0.58141136773751
CT102	2.05470137255207	1.86642161654846	2.05327424528396	2.00206658275709	2.27899608052879	1.98428663579497	1.78606346485598	1.850148477357	1.65485169753297	2.0238277941834	2.0211620729948	1.72628351274517	1.72818828796864	1.18397020717811	1.30483946055739	1.53458003941615	1.65942179642356	1.93756693044418	1.88751022376857	0.301029995663981	0.302226848411237	0.550418536001716	1.80788786587038	1.73706674232477	1.95995575270625	1.81740354589409	1.84775500482859	1.90476112808383	2.10562828106243	2.01908632656487	2.18330942452068	2.229474186444	2.11989338522713	0.661610121716486	0.412500936340811	0.31161751495122	0.301029995663981	0.332693309355035	0.52871037695827	0.62167707526416	0.636802793488936	0.301029995663981	0.307009932441697	0.301167531699184	0.381376285564321	0.51377486009315	0.315340297302297	0.301029995663981	0.301029995663981
CT103	0.992762223165485	0.846901488763068	0.991605270743929	0.89297356988108	0.916327431023833	0.935397237466285	0.789287550099178	0.834659270939314	0.702011651321659	0.967896388720532	0.965765663020985	0.74844683717206	0.749720471740156	0.467262785909783	0.509366099698549	0.630144603354335	0.704932081608479	0.90033140008761	0.862510513725354	0.301029995663981	0.301029995663981	0.324096709814842	0.804634731368788	0.752948585385663	0.917585890535471	0.81136824812159	0.832728552925386	0.875149871842211	1.03002080231579	0.962260496229549	1.09979805455105	1.13936952540301	1.04630853116615	0.318943331964963	0.308104549849869	0.301029995663981	0.301029995663981	0.301029995663981	0.315460265388806	0.301029995663981	0.335240786481329	0.301029995663981	0.301453177530496	0.301029995663981	0.307192002357019	0.301059478946256	0.301029995663981	0.301029995663981	0.301029995663981
CT104	3.23361328635989	3.04136513820069	3.23216219749208	3.10424005383894	3.13463878654513	3.16039673938822	2.95870088573398	3.02422007769327	2.82257811328204	3.20220326622166	3.19948917273218	2.89688977659389	2.89886371469806	2.31307381512371	2.43261379439889	2.69633407331483	2.82739009803232	3.11421987638505	3.0629912587794	0.30681449852271	0.306189838103794	1.41191570775937	2.98119451572917	2.90407274047592	3.13708964413338	2.99095106389203	3.02150141236434	3.0803114971698	3.2801140974294	3.19513343525886	3.36408309517376	3.41070974586655	3.29976713211372	1.33130264894922	0.966624726629079	0.309074032778911	0.301029995663981	0.325226135012944	1.23227172675617	0.585023929571513	1.5774007329836	0.301126193448587	0.385103452105332	0.302013825749515	0.91634184787994	0.316788049325283	0.312624756181807	0.303953792305443	0.3016073914425
CT105	3.15193700586374	3.04414732535798	3.13539112859014	2.98176919587052	3.02543588755706	3.06804890110049	2.89321622955987	3.12921436460773	2.86475710365935	3.15930897577717	3.14650479202904	3.04699200437499	3.08569233691384	2.90904049238412	2.31569442339783	2.68210518169815	2.72224504673574	3.05628706810055	3.05063417238178	1.38189771487546	1.27153474587738	3.1635263148777	2.86314356409337	2.99842105421091	3.07435796714946	2.92538369776221	2.98815648185392	3.13363660775876	3.23389816697681	3.13672900580473	3.34237924061326	3.37130114300615	3.42436209192052	2.17322222383112	0.879066383142468	0.36933535914403	1.45741672685294	1.61536000708293	1.22802056576743	0.711042546072206	1.49502388335449	1.81589311083967	1.3954374370279	1.69899950466327	2.19442920189122	2.16620003954151	2.73043890497399	2.94282186972151	2.56135267015438
CT106	2.45559224311051	2.26475136279536	2.45414579928801	2.32709383270162	2.35755556791725	2.38627120508984	2.1896741141051	2.26363424604339	2.05969740679933	2.42475090917204	2.42167171080848	2.12182780108694	2.12377691571817	1.55947979501919	1.6766892331761	1.93977848835968	2.05451722587285	2.33782025780388	2.28759106922334	1.0390337308997	0.93334376125356	0.774337861920431	2.20775848960233	2.15152359924702	2.36000096739709	2.21536187151938	2.25120484591454	2.31321053674886	2.50230066292965	2.41763244541407	2.58550456557842	2.63184125902873	2.55889493223511	0.848306946757725	0.509040712719148	0.304671550019217	0.301029995663981	0.312328537338731	0.76612647217734	2.99575024363811	1.52749179175648	0.331975595871922	0.411432658684033	0.525359131547769	0.770709136447742	0.52868984626006	0.497383365891847	0.813185793044987	0.460457479541216
CT107	3.31562087365994	3.12605572360412	3.31373150369638	3.18506633456412	3.21592776878157	3.2432203815175	3.04337708329651	3.11822689091374	2.91237153806105	3.28552124203503	3.28235989303427	2.98771095428602	2.99156576341399	2.4419914078756	2.51617803447713	2.78544973440813	2.90899977990642	3.19718828235015	3.14762550804987	1.38841801304205	1.26808884717079	1.9653919928592	3.0629696180929	2.99972089111461	3.21974402085853	3.07355043155512	3.10696743880344	3.17016515164332	3.36314415991527	3.27783311567072	3.44803558192057	3.49404929210423	3.41980950699436	1.53711503624485	1.03032972994701	0.311014024770919	0.497457751602253	0.57790028849363	1.36568408707731	3.79722607330049	2.31941716252526	0.795296565505583	0.672323425620141	1.19873297830055	1.47031199088824	2.07730868260025	1.97288307657928	1.89340916579725	2.27299177125861
CT108	3.58963153248094	3.39722422636897	3.58817856919169	3.46015707659781	3.49064546226514	3.5171890088091	3.31610833632626	3.38392160405416	3.18087691773327	3.55829104312651	3.55548327101621	3.25257419356087	3.25455093127368	2.66856445331859	2.78931479914947	3.05543618013718	3.18326820079196	3.47034524838505	3.41921035330072	1.49483571577651	1.37140717162348	1.74896468759852	3.3376144553355	3.26520042722482	3.49310954309755	3.3468845345327	3.37880066667585	3.43858642466686	3.63609001188536	3.55111567781042	3.72019940435439	3.76682110229414	3.66596536238807	1.70364204692183	1.26572773793656	0.31447651605561	0.301029995663981	0.341702575892501	1.60341092441866	3.5522535849603	2.24598208686149	0.397213173571078	0.665573878580207	0.814001124653952	1.40847882947297	0.907629315100822	0.810644892785736	1.23137868001839	0.827002691494624
CT109	3.31015288148008	3.11785513621232	3.3086976136286	3.18074577039529	3.21144914455523	3.24040314547333	3.04205733605477	3.11679759728638	2.91040121116944	3.27912059097279	3.27601815635412	2.97332934922306	2.97530409542534	2.39554879106032	2.51791192028596	2.78841249501092	2.90506821082448	3.19156572348228	3.14091641853227	1.82521179771583	1.69642531041249	1.48305782893895	3.06030742394056	3.00308400228677	3.21391463947457	3.06797024422538	3.10413742921001	3.16678103862264	3.35644576349127	3.27166068399056	3.44074690911601	3.48726958902105	3.40270866143991	1.54781649225694	1.02436377672419	0.303084051644907	0.301029995663981	0.309005161023294	1.45846304141794	3.66659384016262	2.21925412223716	0.496180483870701	0.792113889372446	1.08882020747718	1.48549690499997	1.14237592441672	1.13726837619208	1.5585224253769	1.24290591325597
CT110	3.45981439963335	3.26744996638135	3.45836115465796	3.33036673877361	3.36089172864838	3.38787078270272	3.18732032480615	3.25640450775491	3.05277667771238	3.42853310914677	3.42567196704423	3.12284787213942	3.12482384138845	2.54023183838153	2.66119684889645	2.92801218287173	3.05374779048478	3.34066846682822	3.28962888421014	1.56119439926151	1.436320439683	1.62443374760019	3.20822577880171	3.1386401749875	3.36335431355734	3.21720097306433	3.24988955694471	3.31019322019662	3.50623692104125	3.42130596384766	3.59037635287594	3.63697690055883	3.53596154246287	1.60193560288006	1.1514814381126	0.309673696111668	0.301029995663981	0.327861740671433	1.50503209529845	3.38438555273318	2.09822410392197	0.409674715174359	0.669623751050597	0.857609077262491	1.37163338032112	0.730352651668626	0.803907352982281	1.28632749964867	0.733514582167681
CT111	3.7615670013358	3.56911571231309	3.76011055318746	3.63206384778078	3.66281123785376	3.691997386573	3.49368600665923	3.5690933996632	3.36214028160791	3.73053956949706	3.72740952107641	3.42442068277943	3.42639814187374	2.84540030569861	2.96849355279347	3.2402035617807	3.35614120118241	3.64294814069218	3.59229300713464	2.29576556122681	2.16390375979123	1.91587688459332	3.51168056444989	3.45564272966585	3.6652806118006	3.51921430554781	3.55578286589524	3.61873357520063	3.80784961154747	3.72303880156774	3.89223924462508	3.93877500005576	3.83757289494121	1.99032662792412	1.41872494502381	0.303041645588697	0.301029995663981	0.312304958521856	1.89866292779447	3.48493475460712	2.30619518310872	0.718677873598767	1.16309303247953	1.4995131808908	1.93307205329399	0.794772008085646	1.42425702861946	2.00239064871659	1.33247433765504
CT112	3.85388866710955	3.66142227340284	3.85243308303704	3.72437659467243	3.75505235084344	3.78346008914679	3.58429849062232	3.65749742943557	3.4516387354213	3.82276466042661	3.81972979010783	3.51670949880502	3.51868724240604	2.93590334255102	3.0584149169585	3.32864018376152	3.4481070058548	3.73505607915941	3.68425062894952	2.27446256815509	2.14267958838579	2.00620413520448	3.6033320040456	3.54246006684012	3.75751987407541	3.61138085136849	3.64657497459803	3.70861188006824	3.90016792718378	3.81533355336669	3.98454307387939	4.03110717927301	3.92712030517659	2.04469635182769	1.50456408993032	0.302712162725842	0.301029995663981	0.31106806990779	1.95256152016641	3.40152608375428	2.33664590260535	0.705452701477786	1.15716505364097	1.4793157044744	1.94287214688447	0.736075147465806	1.40375155719224	1.98123477677077	1.31107712726135
CT113	3.42898964024773	3.23662778186603	3.42752668149996	3.29953971784931	3.33082457676272	3.36570126068857	3.17348746060362	3.26437179546687	3.04979559357778	3.39867143885174	3.39483923401865	3.09203933672007	3.09401508718691	2.52574108154915	2.65303622933297	2.93518854719601	3.02612080141105	3.31193267922034	3.26237452101359	2.39399921120529	2.26182236068903	1.59509304389503	3.18398798795161	3.16166876990841	3.33330118641057	3.18775112975197	3.23431536936778	3.30376636156882	3.47535704526125	3.39068031057676	3.55980378203072	3.6061341464836	3.50758426294439	1.86720875295283	1.12427412036094	0.306784899947649	0.301029995663981	0.324714257612393	1.77591535699421	1.7543607653562	1.77479219862366	0.782475700643039	1.22116064920566	1.5929314855168	1.95668810800106	0.327437266156568	1.51630831417448	2.09968722664961	1.42131738536119
CT114	3.60014392541037	3.40773110852711	3.59868841307146	3.47066512351378	3.50135160269483	3.52995678204916	3.33107978987409	3.40483641782151	3.1987727974799	3.56905189670455	3.56599269554369	3.26307778529854	3.26505457576044	2.68328385514002	2.80576756668396	3.0761279291049	3.19459321784601	3.48139548079348	3.43064404114146	2.05659588771478	1.92589065212839	1.75910936638147	3.34983281574051	3.29026572511105	3.5038188800927	3.35774343567796	3.39328777304808	3.45554597616241	3.64642180442466	3.56160701528077	3.73077990202669	3.7773299686389	3.67587175333558	1.80713201640928	1.2719358033744	0.302550255669258	0.301029995663981	0.308630607650133	1.71617444850528	3.36298370381534	2.16251010876405	0.586377062118193	0.971002780410046	1.27860399413085	1.71952576966484	0.774579752504198	1.21880015173623	1.76789917646737	1.15863074845237
CT115	4.07032772107049	3.87781840916144	4.06885567830567	3.94078276844457	3.97273208483694	4.01415334712604	3.82842459292369	3.93576104712614	3.712909642475	4.04079931624522	4.0361486394605	3.73307622876538	3.73505444385493	3.1785398814196	3.31129774320634	3.60559655042519	3.6697249393779	3.95493898644102	3.90657123013439	3.27100961735613	3.13773479941021	2.21930049372648	3.83059423965946	3.84344345332195	3.97522176635823	3.83004409243312	3.88793641610942	3.96454414435171	4.11662536030525	4.03213963237114	4.20142384446983	4.24754620687108	4.15774810262043	2.65158609762847	1.7105751773044	0.307432114995231	0.301029995663981	0.365710839265179	2.56116746564439	2.48296973153222	2.40788388367012	1.51591604660061	2.04506391312635	2.45330026681466	2.80762032288872	0.392368851838058	2.37234395068589	2.9737161325024	2.27181498947336
[truncated: 44 more columns]
