# Supplementary material for: Single-cell transcriptomic evidence for dense intracortical neuropeptide networks
Source: eLife. 2019 Nov 11;8:e47889. doi: 10.7554/eLife.47889 (PMC6881117; doi:10.7554/eLife.47889)
Supplement: Figure 7—source data 1. — (archive containing three CSV files, one for each of Gi/o, Gs and Gq/11 families). [file elife-47889-fig7-data1.zip › VISp_ISQ/Smat_VISp.csv]

	CT1	CT2	CT3	CT7	CT8	CT9	CT10	CT11	CT12	CT24	CT25	CT26	CT27	CT28	CT29	CT30	CT31	CT32	CT33	CT37	CT39	CT41	CT43	CT44	CT45	CT46	CT47	CT48	CT49	CT50	CT53	CT54	CT55	CT56	CT57	CT58	CT59	CT60	CT61	CT62	CT63	CT64	CT65	CT66	CT67	CT68	CT69	CT70	CT71
CT1	2.2808906543342	2.69281968970215	2.64434233960504	2.68183025077532	2.7356545798274	2.64877500015259	2.63296758461808	2.91839904113171	2.75420361495542	2.91256576259946	2.75538185722868	3.11300486074975	2.80876486410311	2.43039851888915	2.07598667715028	2.09974805978998	1.67053894386055	1.85613822013002	1.94331669410698	2.51414985120813	2.61156123956923	0.301029995663981	1.85348994372889	2.78838274849328	1.99163540343796	1.91619675026668	2.13000849369211	2.50493422776158	2.54920312756559	2.41448259625532	2.467888249258	2.37838515276025	2.2711639278234	2.83517785547981	2.88177008114906	2.86756584792948	2.9338025188443	2.73615439191149	2.78540830296126	2.77902443006751	2.71350046926459	3.00147891412244	2.87842936486444	3.06063084027421	3.06121636414957	3.07487366948482	3.21654505922698	3.16419799497428	3.11992770722833
CT2	0.725172300297981	0.957135048589381	0.941808964656213	1.02475574896808	1.03268533867003	0.946918248017177	0.941141363254224	1.17122214900179	1.04936802267226	1.14192887881339	1.02202068789145	1.31236573990353	1.07695504181521	0.785497850109769	0.579428145466904	0.645516348699376	0.463033214836961	0.524952462731726	0.569233524300958	0.80381127083382	0.873294396273786	0.301029995663981	0.48997254250098	1.03878614080085	0.575374182878022	0.537078264688449	0.612794804980317	0.804491593596118	0.840939965581294	0.741950298544382	0.773943341721841	0.720715850374219	0.665468681637372	1.04810008627059	1.08681807399784	1.07494037401808	1.13087195750178	0.968289833495017	1.00754609882504	1.00240749456683	0.950544144206717	1.18928553943274	1.08401882726467	1.24398998764306	1.2422651146224	1.2637733340159	1.38414981958412	1.34040794789366	1.30085371462048
CT3	2.08975936219371	2.47765332880413	2.44440131232032	2.53370009038139	2.54855509654742	2.43962361573965	2.41683461154236	2.70626802270943	2.56140508495765	2.69762346527227	2.54273685284929	2.89355657353429	2.60858942591621	2.21357158106961	1.89872847717864	1.91798835856434	1.51294050765589	1.66985914247595	1.77416566926635	2.29065253004199	2.38770204184829	0.301029995663981	1.63746072087831	2.56484613078837	1.77465214494896	1.70014220142411	1.91020378763424	2.28169354851897	2.32601558771574	2.19155515819098	2.2446281506567	2.15982541824378	2.06369047461446	2.61073884398833	2.65724342033027	2.6430649207371	2.70920980729723	2.51193595683583	2.56107388697004	2.55470431674406	2.48933994674158	2.77676573836968	2.65390868103698	2.8358891089557	2.83643496440639	2.85023991037999	2.99395381505616	2.94651246797212	2.90276972671169
CT7	2.37585500425487	2.78893217004467	2.74008033878235	2.77642471038052	2.83117220034236	2.74468211774682	2.72897010032027	3.01452517197748	2.84983864118965	3.00879597440272	2.85145671006686	3.2094032000336	2.90461721671115	2.52621118243056	2.17029067043705	2.19397387111509	1.76204995037486	1.94948745037144	2.0367088195529	2.61029584000109	2.70781395382548	0.301029995663981	1.94758405846027	2.88469741614237	2.08622308781604	2.0104735384852	2.22524418937354	2.60104658267325	2.64535005252043	2.51047732717187	2.56396983761016	2.47424316541914	2.36660212984018	2.93160132989773	2.97821934338429	2.96400753962359	3.0302770798055	2.83251293944749	2.88180099491332	2.87541291199723	2.80984196310877	3.09798302958792	2.97487686878835	3.1571507771231	3.15774171066483	3.17138183575276	3.3130713845442	3.26061643331157	3.21632364943851
CT8	2.10924580865085	2.52023883265977	2.47158189612748	2.50794753525725	2.56245925088703	2.47617399543721	2.46052761257485	2.74539931135955	2.58108324175766	2.73962899447154	2.58263364599726	2.93995298045664	2.63569656872437	2.25857518440526	1.90545648744688	1.92909029794232	1.50517917682514	1.6881536367859	1.7739025162777	2.34217154978707	2.43932171958977	0.301029995663981	1.68610674406632	2.61577544248398	1.82260963376114	1.74799120900262	1.9598421228943	2.33297830843815	2.37711321279538	2.24283647116597	2.29605503229502	2.2068062343728	2.09989160503651	2.66251992643543	2.70904891554669	2.69486324805602	2.76101791723652	2.56365561835924	2.6128258413203	2.60645228843401	2.54104348587216	2.82862319500102	2.70571251138256	2.88771982711587	2.8883059449728	2.90194722490215	3.04348182726662	2.99108059786373	2.94683282528574
CT9	1.12989957302927	1.4970747736988	1.4531505363092	1.49128997879103	1.54019967990111	1.45792488396331	1.44419407996579	1.71449305729957	1.5582126877728	1.70673146123871	1.55747108489418	1.90084194636845	1.60867311000681	1.25791491261377	0.955339929046776	0.982473730061934	0.677228749596779	0.798360475829071	0.861554482666061	1.32978209337222	1.41944495294035	0.301029995663981	0.79171530793794	1.58836381234226	0.897011592398537	0.840106813948908	1.00139689645489	1.32208859763017	1.36310428164024	1.24032812600058	1.28795064614603	1.20826719434238	1.1155238022907	1.63036491172977	1.67500659951988	1.66137590756076	1.72508595742333	1.53621343179406	1.58291211963849	1.57684413160128	1.51483005268669	1.79053668948686	1.67179916065718	1.84822143401128	1.84860551008244	1.86268410508933	2.00044825451049	1.94923564352309	1.90596951500436
CT10	1.15494778536773	1.52234957971088	1.4802146679238	1.52622315700784	1.56940945901954	1.48349004703958	1.46845083414326	1.74045473360481	1.58650823021105	1.7326759403134	1.58309559080652	1.92657381132005	1.63630226399067	1.28114545008166	0.980937686682042	1.00616181404336	0.696566802043473	0.817991761010544	0.884654565691067	1.35331858611535	1.4434225071326	0.301029995663981	0.808781567941248	1.61255617218009	0.915016028965789	0.857379079145529	1.02148325781972	1.34547303628795	1.38663128283075	1.26324499323705	1.31122174217857	1.23154826266976	1.13936615336988	1.65508140988026	1.69983843181746	1.68617377610588	1.75003693034103	1.56064397301134	1.60749226092898	1.60140573393492	1.53918651560498	1.81561725460521	1.69662309681818	1.87336641078371	1.87378231748021	1.88775283941814	2.02619365152122	1.97564859797894	1.93239183945416
CT11	2.06131231754514	2.44982200275451	2.41671810488737	2.50706306235514	2.52097416818384	2.41139158141305	2.3880135707852	2.67775187074055	2.53347186639966	2.66963519468754	2.51457996102771	2.86546514392289	2.58077050988521	2.18508918535514	1.87260529396879	1.88892782923172	1.48568772327862	1.64108845143864	1.74580032827722	2.26310418038796	2.36009475249007	0.301029995663981	1.60945072380247	2.53638580242089	1.74452533035054	1.67047020566706	1.88148301074169	2.25393504733822	2.29806752605083	2.16393528855543	2.2170641724017	2.13239940593356	2.0365787859907	2.58303699981672	2.62952726971018	2.61535297080331	2.68148008469224	2.48427010110797	2.53338911086939	2.52702187420538	2.46168353629148	2.74901913290948	2.6261935061103	2.80806587257217	2.80866583441402	2.82224073555015	2.96624663630877	2.91897031998848	2.87524690308515
CT12	2.39491751962462	2.80829926492401	2.75940837408398	2.79574718671128	2.85049012431418	2.76396449668207	2.74819170144589	3.03382165838219	2.86912766497132	3.02817430824481	2.87078182031817	3.22880105550532	2.92395650395923	2.54542385531234	2.18952073646871	2.2127958812329	1.78049149113184	1.96811753021009	2.05544151170328	2.62968486676415	2.72722178293985	0.301029995663981	1.96642639923342	2.90402306466052	2.10493797859094	2.02916574553505	2.24427943251156	2.62040361541481	2.66469390042861	2.52982193466472	2.58334165598513	2.49358670795117	2.38590621061981	2.95103923137082	2.99766178510915	2.98344864849759	3.04972407488351	2.85193940836703	2.90123347635222	2.89484465211975	2.82926542882099	3.11743512782162	2.99431900095168	3.17659792447345	3.17719632280561	3.19080610032104	3.33253837101815	3.2800873176903	3.23579247532012
CT24	0.427150000092798	0.449268459700483	0.464719389721904	0.525740148902935	0.520608607533374	0.482874264672707	0.500453160339756	0.605294065422609	0.540905186214691	0.537071827090786	0.502969126066287	0.620240053386045	0.530625106869968	0.423960755086857	0.340255676414412	0.416712481314242	0.346763754898136	0.369993101479589	0.384648269478333	0.374220324061484	0.390934932241031	0.301029995663981	0.341857363899444	0.507659491531899	0.391389513285542	0.373668214114278	0.377745503046287	0.38666998926998	0.405989099698818	0.367964575530471	0.37022255203794	0.361823070032726	0.354468334516546	0.442685909250116	0.456202258907866	0.451972247894908	0.472545171878905	0.417238376912964	0.429357415201587	0.427727792742331	0.412005738229294	0.495854768502405	0.4551986484229	0.528746390882783	0.520135044849909	0.562243081221585	0.587005309018983	0.563486491377931	0.544603910886223
CT25	0.625123100181792	0.822983196071388	0.805485023078197	0.860305219819467	0.883661315233444	0.817032206629962	0.818412888396827	1.02561886844052	0.903599509287391	0.992893743594524	0.884390961180495	1.15516147941004	0.928546045626603	0.679321794444938	0.492930099762318	0.562546633876521	0.415147910310912	0.466942601753879	0.49807309929967	0.687780901142893	0.748159325167872	0.301029995663981	0.439673491994325	0.90478949935114	0.513608094845694	0.481491887688273	0.537974250585407	0.690328199124239	0.723389494503106	0.636381858351626	0.662662264805709	0.616627748721974	0.568277565165758	0.905027581767115	0.940582184268218	0.929647528986545	0.981325926053977	0.832609080995423	0.86807556235708	0.863415591982282	0.816680493741335	1.03583390496797	0.938003053043251	1.08813025691268	1.08579552975708	1.10905114763925	1.21908475497431	1.17396939819318	1.13607755939891
CT26	0.421422716006902	0.470492309225175	0.476560135369238	0.526462499293724	0.527761175984377	0.490171039532348	0.50155708007745	0.613060761403045	0.54479806703779	0.562908345768983	0.516686471701318	0.656614206445149	0.543761769565508	0.427813063157972	0.347338457502409	0.405768702227201	0.342137506506985	0.363124753340591	0.376480211336112	0.398356909908747	0.419873969951457	0.301029995663981	0.341695239370913	0.523998239284604	0.382737526916872	0.367215319379495	0.377062082531128	0.406405765527547	0.424277503596024	0.385632735537709	0.391472093735816	0.378643251618071	0.366657155034802	0.485087731591863	0.501802156581386	0.496584485559315	0.52185065312518	0.453272515921853	0.468482287993701	0.466443327498334	0.446671490486568	0.550162092115589	0.500565286656309	0.583951217216802	0.578410007940456	0.609225772148023	0.657888562330469	0.630115018266302	0.607575554140712
CT27	2.29612935501624	2.70865608590674	2.65986510740109	2.6962464509713	2.75091812938774	2.66446954653115	2.64878177976845	2.93416867070411	2.76957802812422	2.92841082922536	2.77116191035644	3.12894758632015	2.82430422426994	2.44620644251179	2.09093887310374	2.11469695462636	1.68470112633236	1.87105754663247	1.95793102650405	2.530138858018	2.6275696739504	0.301029995663981	1.86905868897811	2.80437435608601	2.00723814953504	1.93175151104212	2.14578197847899	2.5209093544251	2.56517769046733	2.43043947220878	2.48386401582146	2.3942539408124	2.28679176196944	2.85121738199315	2.89781430399569	2.88360869204779	2.94985102582306	2.75218209531364	2.80144222384243	2.79505758430902	2.72952506744861	3.01753312729161	2.89447326748999	3.07668592774175	3.07727412692951	3.09092121306547	3.23256764023115	3.18012655377968	3.13584463590433
CT28	0.368439432111504	0.342937802801353	0.376763884802091	0.478172898468008	0.427973479567432	0.37760946222142	0.382959549523687	0.437506602560439	0.433520695525015	0.379182729789818	0.377941972917962	0.394538397740832	0.41292505061781	0.345134512414693	0.323907600019958	0.366735716570646	0.328916800326658	0.337662593281976	0.350778392874317	0.301029995663981	0.301029995663981	0.301029995663981	0.314914480111891	0.359864029776198	0.341180290536085	0.332338158762506	0.328227119801215	0.310098486462453	0.318525025139753	0.305980798814481	0.302884141578553	0.307969394019537	0.315651667935741	0.301029995663981	0.301029995663981	0.301029995663981	0.30108919974166	0.301029995663981	0.301029995663981	0.301029995663981	0.301029995663981	0.301029995663981	0.301029995663981	0.310539863728485	0.302549808516777	0.336225563538486	0.313379365564168	0.333994144290971	0.333363425328792
CT29	1.53214493912156	1.92982054420978	1.88237557263596	1.91850865479711	1.97188519687637	1.88711719467093	1.87211092133288	2.15253355499986	1.99038240595698	2.14626463968091	1.99153900273158	2.34480528996054	2.04387280398139	1.67506548051391	1.33808759442751	1.36269544667194	0.982934668302433	1.14214325680271	1.21940457174479	1.75520241834734	1.85005840323337	0.301029995663981	1.13889585925235	2.02414478635029	1.26396581339182	1.19570367927324	1.39006557659017	1.74644831761007	1.78960309147511	1.658921803272	1.71040616720205	1.62409047145726	1.52155316304754	2.06955352983779	2.11551978222141	2.10149941369193	2.16692680296932	1.97210195309817	2.02052996274206	2.01424801231759	1.94985992161906	2.23389397587213	2.11222177702819	2.29256659130574	2.29309890389121	2.30684487911788	2.44726600181701	2.39515292548294	2.35118759293794
CT30	2.29037561028637	2.70319307452756	2.65432246572136	2.69053172033203	2.7453039074112	2.65889324686558	2.64315141823297	2.92856552136817	2.76393951691141	2.92292045494561	2.76562467746549	3.12347122692293	2.81874008366746	2.44063725458423	2.08551922318739	2.10874945378957	1.67888972342401	1.86518718235354	1.95200989389629	2.52477878072711	2.62220316348484	0.301029995663981	1.86354422152819	2.79886063835143	2.00136894399802	1.92595032537162	2.14018438550356	2.5155112146866	2.55974718073274	2.42506158807216	2.47849893598569	2.38888003224142	2.28139723920321	2.84584057619355	2.89243594317286	2.8782307877405	2.94447109265157	2.7468092043653	2.79606727416266	2.78968288847788	2.72415320470737	3.01215145856731	2.8890950126966	3.0712915644773	3.07188932126866	3.08549597605466	3.227179472697	3.17473413741526	3.13045191460383
CT31	2.32272366032663	2.73582579493694	2.68692139827531	2.72311042494951	2.77791425178686	2.69148122814913	2.67571641455312	2.96121229016488	2.79654609108169	2.95559763972264	2.79825452388868	3.15618040074981	2.85137918638533	2.47312980433747	2.11776225384973	2.14086809437549	1.71017959077644	1.8969369844666	1.98391525697514	2.55737164367096	2.65483394428911	0.301029995663981	1.89538340637605	2.83150234625964	2.03335374526939	1.95782916352022	2.17242760055947	2.54808897730746	2.59233531938699	2.45759830975892	2.51106812645644	2.42139750422762	2.31383597244049	2.87853203314391	2.92513656413058	2.91092871839383	2.97718084982941	2.77947758974287	2.82874779248363	2.82236191078063	2.75681553033609	3.04487157299802	2.92179500881056	3.10401625786102	3.10461681591239	3.1182136777629	3.25992356955778	3.20747342985643	3.16318651139346
CT32	2.53795660909338	2.95222565860039	2.90320978882829	2.93939429565903	2.99430656014413	2.90775295134501	2.89192781613122	3.17779588875058	3.01294584956389	3.17223704324263	3.01470061569946	3.37296781738956	3.06788174440238	2.68893665716943	2.33218507097333	2.35513248689605	1.92021518473037	2.10932654320847	2.19709726515331	2.77349776052987	2.87115074990852	0.301029995663981	2.10793810721451	3.04799606269022	2.24692743016575	2.17082310358012	2.38704145811788	2.76417325211007	2.80849744243335	2.67346491508782	2.72708273209337	2.63716292398728	2.52922410524124	3.09515377016365	3.14180433308155	3.12758297422304	3.19389450530983	2.99598340951534	3.04531457576794	3.03892117768631	2.97329089828993	3.26163724059657	3.13845963928067	3.32081492435893	3.32142112326273	3.33500415986967	3.47680964361075	3.42433538599322	3.38002539411349
CT33	2.57848777357852	2.99282855330792	2.943816903515	2.98003342079148	3.03494364176981	2.94837065936205	2.93255575861409	3.2184621160418	3.05359282340012	3.21287840016952	3.05533026220607	3.41362534248779	3.10852252024646	2.72949532362617	2.3725100082062	2.39559351223286	1.96008327150597	2.14952586312823	2.237407540055	2.81403822206624	2.91171755959679	0.301029995663981	2.14806324036179	3.08862825462207	2.287288332505	2.21108928973476	2.42745675093591	2.80471938987382	2.84906295039736	2.71397722436971	2.76761032802109	2.67765980516946	2.56967529255594	3.13576268596759	3.18241960223147	3.16819637836584	3.23451610697466	3.03657632297816	3.0859159058312	3.07952147011372	3.01387960708208	3.30226601921017	3.17907447528053	3.3614516155012	3.36205576424286	3.37564876064816	3.51745503288747	3.46497744850438	3.42066444162279
CT37	0.411475430950798	0.367008753553131	0.405334868893889	0.492622567793438	0.465172271704991	0.427520249978155	0.45354087296358	0.527053381597617	0.487389657991991	0.424779218404948	0.428272729010836	0.459670478520377	0.456462091762519	0.386337754138075	0.319093907102374	0.413048028694498	0.345808186832959	0.367386942826373	0.382561630688558	0.301029995663981	0.301029995663981	0.301029995663981	0.331412397929573	0.422080720226196	0.385979887126036	0.368003078516572	0.35951358106035	0.320886810456042	0.338773652729938	0.311996544389121	0.305154944611633	0.310201856459646	0.316562995496811	0.301029995663981	0.301029995663981	0.301029995663981	0.301047181180127	0.301029995663981	0.301029995663981	0.301029995663981	0.301029995663981	0.301029995663981	0.301029995663981	0.321963440959617	0.304412739758564	0.375953136153377	0.304650861023378	0.310858660734733	0.311709373480723
CT39	0.877678454055798	1.18869014064537	1.15226612393265	1.19354915230266	1.23666628084405	1.16009992990514	1.15201848013353	1.40359019948551	1.25596383797872	1.38787412419651	1.25012863907372	1.57399460245948	1.29878974962799	0.979869775645474	0.715203000687247	0.764239156494937	0.528736221741927	0.618026981524082	0.666414372915132	1.02998862664642	1.11125315257076	0.301029995663981	0.60073074789217	1.27857907463457	0.695025836019334	0.64828615927108	0.764748203653936	1.02579976686633	1.06481656110932	0.952369516455353	0.993237485049794	0.923914515657762	0.845538502475563	1.30770826428503	1.3500459049808	1.33709504621627	1.3977941847092	1.2192146148757	1.26296303532127	1.25726179969358	1.1992843764561	1.46056290794582	1.34699661832905	1.51710683236176	1.51670211694753	1.53356474978069	1.6639995871412	1.61390131777064	1.57188025876997
CT41	0.301029995663981	0.301029995663981	0.301029995663981	0.301029995663981	0.301029995663981	0.301029995663981	0.301029995663981	0.301029995663981	0.301029995663981	0.301029995663981	0.301029995663981	0.301029995663981	0.301029995663981	0.301029995663981	0.301029995663981	0.301029995663981	0.301029995663981	0.301029995663981	0.301029995663981	0.301029995663981	0.301029995663981	0.301029995663981	0.301029995663981	0.301029995663981	0.301029995663981	0.301029995663981	0.301029995663981	0.301029995663981	0.301029995663981	0.301029995663981	0.301029995663981	0.301029995663981	0.301029995663981	0.301029995663981	0.301029995663981	0.301029995663981	0.301029995663981	0.301029995663981	0.301029995663981	0.301029995663981	0.301029995663981	0.301029995663981	0.301029995663981	0.301029995663981	0.301029995663981	0.301029995663981	0.301029995663981	0.301029995663981	0.301029995663981
CT43	1.85133358077253	2.25830920286181	2.21002199168471	2.24631506093579	2.30052381730485	2.21469874097195	2.19928708399775	2.4828514157448	2.31913968404075	2.47686990116915	2.32055260575708	2.67668329078779	2.37339712096297	1.99872024704492	1.65018787474784	1.67446083403085	1.26411141034283	1.43969012157621	1.52282529782017	2.08118851458323	2.17767986769468	0.301029995663981	1.43710981341429	2.35354712551719	1.57033918858826	1.49761286814483	1.70405812383038	2.07214692386995	2.11601879845368	1.98275147013934	2.03545789124556	1.94705940844473	1.84141763011276	2.3998198936672	2.44618864047912	2.43205002734956	2.49799773441012	2.30135852317494	2.35031693611186	2.34396951039738	2.27885210539074	2.56542168488444	2.44286316590705	2.62440541912024	2.62496994478399	2.63866745550507	2.77985535854445	2.72752915576775	2.68336118742987
CT44	0.400043520205581	0.359692214883053	0.393598425468197	0.470304607168817	0.447357579841167	0.414716049666418	0.439265631960357	0.50671597103879	0.468473012954594	0.411987089031666	0.4154122871403	0.444379066965036	0.440023802405841	0.37780314365793	0.316112391839131	0.401660513724964	0.340757835318364	0.360428529909186	0.373830102785468	0.301029995663981	0.301029995663981	0.301029995663981	0.328296887735831	0.410733596436383	0.377739519758103	0.361386998895069	0.353686062246297	0.318824576080585	0.334920219510631	0.310849382853388	0.304720406500241	0.309030801667779	0.314377976787513	0.301029995663981	0.301029995663981	0.301029995663981	0.301041485083557	0.301029995663981	0.301029995663981	0.301029995663981	0.301029995663981	0.301029995663981	0.301029995663981	0.319795975435203	0.304056116178389	0.368611184471688	0.303454059943355	0.307625512992393	0.308471228930409
CT45	0.568326046902875	0.735189867336593	0.721869280636161	0.774803132178787	0.794965926395953	0.734194758089779	0.737845258503431	0.928121346526962	0.814660860541171	0.892270178938462	0.79411990917161	1.04472199321563	0.835046327804156	0.611839512012354	0.449683077779949	0.517417149343325	0.392572898390324	0.435836707213135	0.461969445530491	0.611885330363987	0.664704666393014	0.301029995663981	0.410081717736943	0.812522892624486	0.475506891799407	0.447730749527582	0.491762496430371	0.615676766799639	0.645791027130631	0.568644498571219	0.590532826889032	0.551583365567977	0.51142881946677	0.805790994459265	0.838431907629665	0.828370131019217	0.876095552150592	0.740024900251673	0.772107541253343	0.76787802893719	0.725699107178434	0.926881888536726	0.836056841208332	0.976722788382682	0.973910959319127	0.998385351328941	1.10033856107836	1.05714264244069	1.02116249887743
CT46	0.412668519810406	0.367886416062432	0.407099224853749	0.497338479626058	0.468054583479605	0.428804305377379	0.454494444513014	0.528823725567015	0.489965186752376	0.426205437910788	0.42955594929328	0.461036572846377	0.458809348058186	0.386907939324057	0.319995810269613	0.414119703077166	0.346402181014201	0.367979667268635	0.383503919775791	0.301029995663981	0.301029995663981	0.301029995663981	0.331556122880154	0.422615599917336	0.386357699053784	0.368307010628374	0.359781541619655	0.32098481749139	0.338959612173302	0.312049590833413	0.305175055545865	0.310401667832644	0.317057095481328	0.301029995663981	0.301029995663981	0.301029995663981	0.301050144060722	0.301029995663981	0.301029995663981	0.301029995663981	0.301029995663981	0.301029995663981	0.301029995663981	0.322063544754844	0.304429246265642	0.376290119853655	0.305272093557085	0.312530962683453	0.313324395958933
CT47	0.425023062734342	0.375033001044144	0.41564923377878	0.502461434709137	0.479135513888744	0.442971570216505	0.47380938784294	0.552754456212885	0.505351889975273	0.439271539088791	0.443831753913395	0.479071626368859	0.471483639452698	0.398674514042004	0.318717229031853	0.427316237578781	0.351468631368273	0.376644220869083	0.39279313363098	0.301029995663981	0.301029995663981	0.301029995663981	0.336427618521619	0.439800681650331	0.39904495602474	0.378543158229694	0.368819083659278	0.324198426070041	0.344907085064583	0.313854133716483	0.305860101424438	0.311110238070628	0.317427702813285	0.301029995663981	0.301029995663981	0.301029995663981	0.301038079431704	0.301029995663981	0.301029995663981	0.301029995663981	0.301029995663981	0.301029995663981	0.301029995663981	0.325462457088193	0.304991595049124	0.387624581390749	0.302736930785842	0.305680898908984	0.306936892339014
CT48	0.342197284832505	0.324527992501382	0.338155931370407	0.368687261694083	0.361325953998321	0.348880945738845	0.361281719252209	0.393622723226323	0.372358080342068	0.347324354749948	0.3492108874713	0.362952094459437	0.358863509856198	0.333165057740808	0.305803649921901	0.343175561440742	0.316763604401412	0.325355004955251	0.330703918236742	0.301029995663981	0.301029995663981	0.301029995663981	0.31218738271384	0.348432155279937	0.33348290833671	0.326286819494367	0.322950414145828	0.308259608776343	0.314945153410665	0.305000350864482	0.302515899786195	0.304008403284634	0.305751140186088	0.301029995663981	0.301029995663981	0.301029995663981	0.301029995663981	0.301029995663981	0.301029995663981	0.301029995663981	0.301029995663981	0.301029995663981	0.301029995663981	0.308664448634982	0.302247873704283	0.329447188201186	0.301029995663981	0.301029995663981	0.301470867653777
CT49	0.606207633922263	0.540610368656966	0.749238120853456	1.18384675303125	0.95410923005488	0.624734230230024	0.490263453256508	0.735124991395052	0.910492813833647	0.665477756373154	0.624127611148019	0.634517431146711	0.863974881831641	0.406924585967121	0.581433703072511	0.567799578773865	0.467810711881185	0.441727680775802	0.548646142206405	0.301029995663981	0.301029995663981	0.301029995663981	0.30531002030781	0.329882598840819	0.313668093353099	0.310815903218764	0.309503178416011	0.305200429971219	0.31078078058505	0.302545276374601	0.301596086049674	0.36961312533458	0.467091582872343	0.301029995663981	0.301029995663981	0.301029995663981	0.302354931087249	0.301029995663981	0.301029995663981	0.301029995663981	0.301029995663981	0.301029995663981	0.301029995663981	0.30395128238079	0.301493886526946	0.312065011281262	0.517575004548758	0.743092447936868	0.733072128619495
CT50	0.336907640439334	0.321455269570965	0.333366407274778	0.360218783334793	0.353723782872625	0.342773097745387	0.353684793088886	0.382314411761049	0.363462426100033	0.3414060761758	0.343062934122325	0.355157436591617	0.351554030951464	0.32899880826716	0.305167678798017	0.337765466623947	0.314690244530214	0.322176751225072	0.326847337138947	0.301029995663981	0.301029995663981	0.301029995663981	0.310710359976264	0.342378902021228	0.329276777648848	0.322989871596691	0.320079484599057	0.307298796125371	0.313108105587118	0.304470975791759	0.302317290075674	0.30361089365727	0.305122131768146	0.301029995663981	0.301029995663981	0.301029995663981	0.301029995663981	0.301029995663981	0.301029995663981	0.301029995663981	0.301029995663981	0.301029995663981	0.301029995663981	0.307650242054155	0.302085045533285	0.325749325379675	0.301029995663981	0.301029995663981	0.301411878153853
CT53	0.958104469861672	1.10177055395883	1.20876831259565	1.56084158786876	1.39170666307534	1.12726667206861	1.03666262050968	1.33954714712425	1.36680292633353	1.30208732906027	1.18540455505116	1.42941722605331	1.35752943805849	0.86268877786706	0.875416697174922	0.867581340249241	0.662596394331211	0.666568600637183	0.809896670617413	0.84893900587409	0.921315947114607	0.301029995663981	0.494396759511073	1.0728095313791	0.558502358147047	0.524656074340705	0.618269610211817	0.844754689141373	0.879818229608552	0.780457571938842	0.816429403922849	0.805417174289917	0.830526404478317	1.10159534344182	1.14124850276521	1.12909293904295	1.18660086176649	1.01956512814777	1.05996571481584	1.05468330359375	1.00126613442928	1.24581643923126	1.13838446988269	1.29934128744828	1.2993645375245	1.31381002860222	1.48086204253483	1.50367735643516	1.46879787808766
CT54	2.45886164539395	2.45019069235398	2.73058946627867	3.24404021063593	2.99081835380188	2.55625736992445	2.32713172286941	2.76344515952812	2.94095730742343	2.68863670630169	2.58472916749553	2.73387558020158	2.89636069449381	2.07430069508685	2.40347379869281	2.3638682036616	2.09868662584451	2.02973017310803	2.31442879068285	1.8328453299388	1.92820910489921	0.301029995663981	1.20800484475856	2.12368628913874	1.33537609484898	1.2658002269096	1.46390301614471	1.82930077443448	1.88239670281458	1.73588561711919	1.78775572490206	1.96676391338419	2.19259619057768	2.14852827928446	2.19462023631798	2.18056293003187	2.24804472856793	2.05076168231637	2.09935509634689	2.09305272016392	2.02843725481355	2.31326292904264	2.19131364950542	2.37202775265487	2.37257447987806	2.38628711311148	2.69834728006788	2.87126665573619	2.84429952593225
CT55	0.801033051593307	1.08507910429785	1.05553694432443	1.1093662670604	1.19274551133761	1.224490151236	1.05442808172357	1.29696273003773	1.28475337097899	1.31584826378691	1.62089798704852	1.87032777846973	1.51603700759495	2.00149511377741	1.12129898604422	0.828753316354738	1.41158183269854	0.92027969117061	0.981039854059096	0.93029540718769	1.0935964813352	0.301029995663981	1.14217256905355	1.17105127762579	0.632471792295943	0.610522047566921	0.725647752438723	0.965205741351549	1.78438852503672	1.41800513587492	1.3210883022446	1.28976779602677	1.19051989272591	1.1959001420151	1.78637033650154	1.88640382038488	1.95691539522478	1.68471788010262	1.15347201087804	1.14738285644999	1.09120859023166	1.99583921362999	1.75289430057119	1.62752815436709	1.39937081150487	1.4170009522105	1.70729846288549	1.49676383800136	1.50240594885549
CT56	0.926238062959575	0.801228192763617	1.06760437845581	1.53647946744174	1.31173193208807	0.992491142114157	0.866454777828066	1.15352252487639	1.29221586718888	1.00889086086315	1.10346043501356	1.20045066633667	1.27005185206095	1.21718359562731	0.863432263884113	0.900810556716251	0.884399718313639	0.732999622214018	0.872980368787531	0.301029995663981	0.358728406170356	0.301029995663981	0.588343966496273	0.66216704770393	0.564916433224782	0.520348013782127	0.500714273822773	0.393405329793998	0.968564117384517	0.663242737897529	0.572090311801404	0.652808760575975	0.739491105733427	0.301237222428744	0.879180622064736	0.984259682605627	1.0441631958399	0.813226074331542	0.301943286990918	0.301405094762379	0.301029995663981	1.07062361377782	0.845756938790151	0.6606010344312	0.313975614986263	0.538721385360981	0.835651326131595	0.988402997324874	0.99531967152952
CT57	1.56156768362385	1.32988460954484	1.52558674271652	1.8051262491661	1.74220194069346	1.63398367198592	1.72313344686572	1.92326022308973	1.815632569768	1.61621034527973	1.66863102951676	1.78831346663126	1.737783018534	1.62088265264119	0.884593144731567	1.57300667581334	1.25905696780956	1.35186757363581	1.43653447180031	0.301029995663981	0.366824466895279	0.301029995663981	1.09154886951179	1.61449115134135	1.45232473253706	1.34930930076879	1.29294550247725	0.892799780251158	1.31397264571674	0.896996666442754	0.705324045188699	0.799899633233104	0.872415746188517	0.301268556775933	0.925010800330378	1.03343239933335	1.09443777957077	0.856488009977328	0.302081254830213	0.301461800135456	0.301029995663981	1.12198440940471	0.890336247898903	1.02310545626147	0.470286288918114	1.39710306081771	0.679485469598662	0.511277695815263	0.604252336447907
CT58	1.39565098392586	1.7292626867183	1.6966451975459	1.75712760528458	1.7960667965868	1.70885471880447	1.70513534684	1.97485685532769	1.81949569265484	1.94699045008517	1.80389941512415	2.14091909124166	1.8588520859893	1.50312648833625	1.15519410426945	1.26452930957655	0.900256673730415	1.05060234332761	1.1262071144843	1.54037804115473	1.63324340371051	0.301029995663981	0.998603528878866	1.83265290223024	1.16448198365434	1.0920595883997	1.23899497511159	1.53965691961305	1.58769614653802	1.45182560348092	1.49842411022651	1.41738525582406	1.32341764902783	1.84948357395304	1.89495060054378	1.88107700185398	1.94585966018781	1.7532799267304	1.80105325903985	1.79485222153731	1.73136356130632	2.01225606058822	1.89168669940896	2.07290256142015	2.07140690788331	2.09349129317186	2.22449858418991	2.17306465297478	2.12951179693043
CT59	1.7665083788512	2.1581797920992	2.11367096065397	2.15768879635207	2.20687824686545	2.11954048877282	2.10629212236204	2.38768354104733	2.22630286911443	2.37703308063032	2.22323883848024	2.57571493499012	2.27719021384398	1.90462514404404	1.55544692580418	1.59973968485699	1.19609810379524	1.36717251443288	1.4503241447172	1.97774568720621	2.07384430282677	0.301029995663981	1.35079550437805	2.25495308671471	1.49405062765047	1.42047651900571	1.61468506217647	1.97035412595824	2.01524572476853	1.88088795303196	1.93259075370686	1.84545423135105	1.74205979696618	2.29535152513333	2.34162423025068	2.3275138251693	2.39333872565273	2.19713140623747	2.24596304636431	2.23963126366304	2.17468822399338	2.46065256543868	2.33830530816304	2.52003161280164	2.52019334347554	2.53555757042691	2.67497467661827	2.62299292275633	2.57892579988689
CT60	1.21725147006698	1.54066048780756	1.50942013853489	1.57174387465068	1.60743832499864	1.52042048680952	1.51593323900695	1.78171713477547	1.6298437519227	1.75469356059356	1.61359940019072	1.94638021349258	1.66847724330834	1.31979833297501	0.993395660982415	1.09233443896618	0.761530494435437	0.894145077411268	0.964172216496477	1.35663238123276	1.44679646880885	0.301029995663981	0.847053780399943	1.64116444993981	0.997046828454193	0.930615890292895	1.0676041522906	1.35569890814517	1.40209832146809	1.27107266481226	1.3160411457291	1.23836105251293	1.14938468430155	1.65855601771425	1.70332873092694	1.68965945491954	1.7535424581575	1.56407965581762	1.6109483112274	1.60485926065616	1.54261210997585	1.81914137784571	1.7001123218048	1.87908295704968	1.87766569892677	1.89927668894179	2.0296988156119	1.97901793567725	1.93585008779749
CT61	0.655023390830414	0.535378667462375	0.641501167396489	0.840582350010224	0.780821536502967	0.693649828237983	0.751189505380853	0.898926353783075	0.825276343587663	0.687633073345827	0.695399350507071	0.765405804003391	0.761059784123628	0.588507591030583	0.377725003988787	0.658519104984563	0.469325713468258	0.535488809604706	0.579468929897498	0.301029995663981	0.301029995663981	0.301029995663981	0.419105150090113	0.678739653981786	0.586921685507907	0.536278632209367	0.510950563475523	0.38084193996773	0.444539808093535	0.346454041506976	0.318541699533574	0.34000581787777	0.366283615696048	0.301029995663981	0.301029995663981	0.301029995663981	0.301118831041362	0.301029995663981	0.301029995663981	0.301029995663981	0.301029995663981	0.301029995663981	0.301029995663981	0.38485858938847	0.315430329000934	0.559146347756243	0.319431362952579	0.349599776066445	0.352672932905796
CT62	0.54544245166582	0.457144274480778	0.539661171345012	0.712478967986883	0.653500945729189	0.575151616692264	0.617289618130319	0.742269527421523	0.686923829312919	0.571606875942593	0.576475935004026	0.631292333551378	0.634472225409902	0.492076501535153	0.354952795825781	0.547150524628468	0.410205054578458	0.454885510728503	0.488552272772838	0.301029995663981	0.301029995663981	0.301029995663981	0.373703331165495	0.558404490116693	0.489417828455666	0.453052324204814	0.435320762092824	0.349352153365748	0.390414643959991	0.32808717006182	0.311325350428195	0.325678686070227	0.34421012108159	0.301029995663981	0.301029995663981	0.301029995663981	0.301110570699217	0.301029995663981	0.301029995663981	0.301029995663981	0.301029995663981	0.301029995663981	0.301029995663981	0.351847073464034	0.309483648520122	0.469324922313215	0.317752661957467	0.345305347633812	0.346579144091933
CT63	1.95654330773532	1.78789003504182	2.12865717751577	2.64726977279164	2.40342194124529	2.01915195256661	1.88193951506454	2.23225005735221	2.37705078308233	2.05310166454174	2.08566300499726	2.17142492842054	2.32823465383143	2.04463303972743	1.81795907555801	1.91554540861032	1.76007823223086	1.64777540144936	1.85558927950323	0.301029995663981	0.569824001697462	0.301029995663981	1.25066697723673	1.58429609881321	1.40645830684815	1.3069492160747	1.25500832468521	0.89587206344409	1.71605481867285	1.28553800813712	1.11547366051579	1.37684188904928	1.60424474740241	0.302278296063679	1.55147362133767	1.68216120463409	1.75438827999257	1.46490704367327	0.306509200309337	0.303287342880742	0.301029995663981	1.78460672034196	1.5081177212082	1.31404814273019	0.454896848444353	1.35172125781682	1.72125041139921	2.02989372445339	2.02589177661693
CT64	4.21884267927922	3.96839079188531	4.17848209046259	4.46693960349842	4.40301406815412	4.28721175654174	4.38959717774819	4.59520416652199	4.47757912583853	4.2734113604261	4.29086417738259	4.40577552859512	4.38080740641609	4.1058437898221	3.31232887325031	4.22831210561138	3.79175735500673	3.97969885767497	4.07149695117946	0.301029995663981	0.65508949991781	0.301029995663981	3.63145619470393	4.27682007846677	4.10456452784178	3.992081093979	3.92889604404535	3.44023272012869	3.73245332595309	3.18441239849837	2.76237818156766	3.07451645531416	3.28372473619142	0.302863858650391	1.71094205950637	1.84368911872251	1.91947178099051	1.62261962601214	0.309061168263507	0.304344434315848	0.301029995663981	1.94736256674921	1.66675135872123	3.46670975711269	2.66501044829537	4.04486060565093	2.2642333437204	2.65316554879296	2.78105468020138
CT65	3.05563003448225	2.80377254747263	3.00882242366592	3.28466012377665	3.23177219088077	3.12759736859774	3.23052207754594	3.43357611793322	3.3114444758188	3.11025642231471	3.14467287141055	3.26475629496509	3.22037548849823	3.02524054409681	2.16233724334413	3.06756210083904	2.66975829204482	2.82508317931867	2.91365505931361	0.301029995663981	0.805307905688289	0.301029995663981	2.50414518814522	3.11992105977097	2.94810863829027	2.83611482302634	2.77345606362827	2.29017549104039	2.67645924188479	2.15825499117235	1.82431039725432	2.02282306923918	2.16371926711629	0.304218300812751	1.94455836666878	2.07922780211859	2.15175941871307	1.85458295984592	0.314920179723718	0.306785168401612	0.301029995663981	2.18403909291649	1.89958339721025	2.377048929646	1.53205234634868	2.88853776688921	1.52139838102118	0.324182128279546	1.30238582390108
CT66	4.25974928393176	4.01176506659707	4.22750948269242	4.53046194584484	4.45456922013473	4.32738532996157	4.42493332199506	4.63357529642268	4.52410397845231	4.31547163410435	4.33048306291992	4.44367160894251	4.42826683334418	4.13810678735229	3.40218778629772	4.26756471433495	3.83315424110079	4.01736915328966	4.11272315940717	0.301029995663981	0.384456594104246	0.301029995663981	3.66292675507452	4.3094895992463	4.13704428558381	4.02455162630601	3.96135351897367	3.47274890189577	3.76124045543331	3.21170889885315	2.7853303640032	3.12261734400713	3.34740863289119	0.301338845947516	1.01303485925122	1.12691077746024	1.24111467911545	0.94024512555384	0.302390620967174	0.301588989515154	0.301029995663981	1.21897418512458	0.976290468965416	3.49673058921698	2.69735976457111	4.07733967837263	2.61464192212322	3.04689934263851	3.09834534516233
CT67	3.35736729767705	3.10657150228663	3.31504775398179	3.59965847153352	3.53876362871652	3.42570653220008	3.52935374694533	3.73415102937119	3.61448825697777	3.41156362332612	3.42881335395282	3.54386229308082	3.5172067877249	3.24226238522679	2.43791388146261	3.36716947449246	2.92855074866467	3.1189593285036	3.20980341430582	0.301029995663981	0.301029995663981	0.301029995663981	2.77175399654597	3.41727626257335	3.24520456462532	3.13283775838341	3.06972477773346	2.582233159814	2.86891678362861	2.32210237582898	1.90091450080642	2.2092198335996	2.41606018264071	0.301029995663981	0.301029995663981	0.301029995663981	0.316798365028383	0.301029995663981	0.301029995663981	0.301029995663981	0.301029995663981	0.301029995663981	0.301029995663981	2.60588775158745	1.81679235100832	3.18556341545541	1.24663747557879	1.65103316189264	1.82108267915276
CT68	4.28065711411205	4.03135871642558	4.24411723275467	4.53949223852766	4.46983532218654	4.34863148131717	4.4488135660556	4.65583601590851	4.54200433008215	4.3357493760775	4.35180225088735	4.46583929046155	4.44556770522262	4.16221561277535	3.39694078189803	4.28933326939675	3.85308611659843	4.03990354816226	4.13336966708515	0.301029995663981	0.416004513534176	0.301029995663981	3.68839215799835	4.33479768617313	4.16245212606196	4.04995890460681	3.9867608461807	3.49806007719749	3.78675219876597	3.23742466803701	2.8112764981792	3.13760256246112	3.35536547900034	0.301471924611388	1.14254172803521	1.26259376009666	1.35678091121901	1.06480302235142	0.302975878659981	0.301829751858441	0.301029995663981	1.35854707653633	1.10340977026048	3.52228463139134	2.7226720958264	4.10274698562578	2.48658582028956	2.91540820711099	2.99328310983379
CT69	3.97071796429669	3.76633983175068	4.0670715251281	4.53004868452961	4.32738262800797	4.02660131982996	4.01661125972471	4.2943813836476	4.32910092502073	4.04800211679268	4.02810885956882	4.10986648054928	4.25007002006743	3.72769593889677	3.59766470532937	3.94739881418526	3.57986301098012	3.66770003009111	3.83311923203494	0.301029995663981	0.301029995663981	0.301029995663981	3.17720436559003	3.82922623010448	3.65124838325301	3.53879288856395	3.47561904766044	2.99243411154183	3.2830676328817	2.72592503216893	2.30057660711656	3.00793476099507	3.36731783743621	0.301029995663981	0.301029995663981	0.301029995663981	1.12165755519359	0.301029995663981	0.301029995663981	0.301029995663981	0.301029995663981	0.301029995663981	0.301029995663981	3.01092185541495	2.21501289615062	3.59156302408879	3.37631308911482	3.81287549169666	3.80103150018945
CT70	3.63136569141599	3.48247968076049	3.8629992217227	4.41917199667341	4.14748813187405	3.67001646073209	3.41698775453649	3.87166047997574	4.09616665149143	3.73767914422985	3.66953257093592	3.698263094182	4.03182137095603	3.12734491946772	3.55054813006433	3.55943572142548	3.28801263341169	3.2242572561902	3.50704026157263	0.301029995663981	0.367974442379848	0.301029995663981	2.10921246688354	2.81437741913829	2.57383295359264	2.46204614291286	2.39936633469377	1.97954964718569	2.31403526047924	1.68979376416608	1.30995457120425	2.83830912884706	3.26555028706908	0.301273054930933	0.931210435456028	1.04005586880723	1.38833437327488	0.862359484273213	0.302101057815318	0.301469940117957	0.301029995663981	1.12888334433975	0.896376324829959	1.95323869723594	1.19016375861379	2.51446023198367	3.39917950014795	3.83534303308964	3.81980799234025
CT71	4.49686029076407	4.25040142172441	4.46962947548247	4.78116860115176	4.69823779665074	4.56408918383262	4.65852424049429	4.86910057885277	4.76473428564119	4.55332246578005	4.56705149967134	4.67922488357714	4.66956576721875	4.37109036159012	3.66792690307998	4.50365576379013	4.07121796023743	4.25251845202713	4.35011280421241	0.301029995663981	0.301029995663981	0.301029995663981	3.89443259649034	4.54136250717415	4.36878702127392	4.25628517864205	4.19307952426984	3.70448529536352	3.99239010605218	3.44229855284673	3.01474304853684	3.36587484400251	3.59893838207264	0.301029995663981	0.301029995663981	0.301029995663981	0.811415479823595	0.301029995663981	0.301029995663981	0.301029995663981	0.301029995663981	0.301029995663981	0.301029995663981	3.72793197054131	2.92840703060336	4.30907856008689	2.97741606265333	3.41362945310533	3.44791557213245
CT72	4.53561084646137	4.28919180130486	4.50851469402021	4.8202821722997	4.73716528757153	4.6028295244931	4.69717968754903	4.90780917956671	4.80358086067277	4.59209343397703	4.60579051989358	4.71793746989822	4.70843111768285	4.40974317237328	3.70742348669581	4.54237891476839	4.10999864192263	4.29121540705646	4.38887110622415	0.301029995663981	0.301029995663981	0.301029995663981	3.93303003817154	4.57997057810394	4.40739072370638	4.29488794655034	4.231681650657	3.7430805773336	4.03099435547481	3.48087873185457	3.05327849028524	3.40478877905721	3.63806947472982	0.301029995663981	0.301029995663981	0.301029995663981	0.840722069785875	0.301029995663981	0.301029995663981	0.301029995663981	0.301029995663981	0.301029995663981	0.301029995663981	3.76652501020833	2.96692676290444	4.3476817967207	3.01911610101774	3.45538268628328	3.48932565172465
CT73	4.66088935701336	4.41022019719614	4.61989260628876	4.90720763522998	4.8442041515857	4.72917871841402	4.83208075879915	5.03746533231073	4.91912046436928	4.71532554423644	4.73227480439827	4.84713621948201	4.82198469766598	4.5447503159294	3.74787234405549	4.67043369722098	4.23179637300291	4.42171671507617	4.5132636562062	0.301029995663981	0.301029995663981	0.301029995663981	4.07286467110679	4.71949958172845	4.54724389988522	4.43473835490029	4.37153015896675	3.88260436746327	4.17035277919793	3.62066223030225	3.19292943313453	3.50995126806832	3.72105315207038	0.301029995663981	0.301029995663981	0.301029995663981	0.594956156282735	0.301029995663981	0.301029995663981	0.301029995663981	0.301029995663981	0.301029995663981	0.301029995663981	3.90634660451803	3.10653114613801	4.48753359332238	2.61427348950244	3.0497264655777	3.18825088260521
CT74	4.66370826140006	4.41186018304161	4.61879611006615	4.89881737400288	4.84185134344612	4.73229238069277	4.83751740406917	5.04148359241735	4.91921225199915	4.71757784400628	4.73542561110949	4.85103015975257	4.82151104324059	4.55021643705932	3.72405064568122	4.67401557349614	4.23365256236612	4.42596706964697	4.51583841745065	0.301029995663981	0.301029995663981	0.301029995663981	4.07962059164347	4.72616980585914	4.55400057391721	4.44149491646509	4.37828664332539	3.88928148241509	4.17698142316966	3.62741607284145	3.19967788770877	3.50707272024284	3.71144999488871	0.301029995663981	0.301029995663981	0.301029995663981	0.42456556319977	0.301029995663981	0.301029995663981	0.301029995663981	0.301029995663981	0.301029995663981	0.301029995663981	3.91310199521671	3.11327770780528	4.4942902112971	2.14991584593751	2.5827915573026	2.92308817311548
CT75	4.57420564760008	4.32192077730916	4.52782556798718	4.80505996284618	4.75040381939036	4.64289893984927	4.74898500405612	4.95242462074279	4.82868686247661	4.62786335053403	4.64604597411259	4.76192602233956	4.7307734992814	4.46169766485571	3.62421954123446	4.58479688576127	4.14379796308387	4.33699994562997	4.42624654086443	0.301029995663981	0.301029995663981	0.301029995663981	3.99158860439206	4.63809336110429	4.46595778679746	4.35345374135657	4.29024657482225	3.80122965161758	4.08889922781216	3.5394138682885	3.11175289679551	3.41548574563229	3.61726012864819	0.301029995663981	0.301029995663981	0.301029995663981	0.331296428203172	0.301029995663981	0.301029995663981	0.301029995663981	0.301029995663981	0.301029995663981	0.301029995663981	3.82507760199773	3.02537984065909	4.40624822765625	1.51242869817858	1.93195489059866	2.66765496358602
CT76	4.45961506668716	4.20719170651739	4.41275465616664	4.68906704126019	4.6351736671728	4.52834322638359	4.63470927969668	4.83797572917384	4.7137589244854	4.51320283250629	4.53149473729027	4.64746367042734	4.61577675179505	4.34742987947534	3.50624298494568	4.47029894883508	4.02910170996432	4.22258833349065	4.31162904069837	0.301029995663981	0.301029995663981	0.301029995663981	3.87749345927289	4.52396723447632	4.35184495574879	4.23934355022083	4.17613819590577	3.68713977886013	3.97478346124613	3.42536748948621	2.9978329068717	3.30028655725068	3.50117131663614	0.301029995663981	0.301029995663981	0.301029995663981	0.303769835787852	0.301029995663981	0.301029995663981	0.301029995663981	0.301029995663981	0.301029995663981	0.301029995663981	3.71099489221729	2.9115042348219	4.29213671242939	0.670050981944743	0.969476726606311	2.48192458549555
CT77	4.51566504746025	4.27014536222437	4.49147166858836	4.80808197879509	4.7210057099843	4.5826554643716	4.67515752550914	4.88692577124249	4.78568059956348	4.57258208047237	4.58558760902438	4.69715253893368	4.6909411976263	4.38769770358797	3.70357998334837	4.52183976588557	4.09079002772237	4.2701494237734	4.36911362597455	0.301029995663981	0.301029995663981	0.301029995663981	3.90992082142619	4.55692961090189	4.38427782553508	4.27177559789342	4.20856967922451	3.72003990755596	4.00799080343847	3.45777966596173	3.03020573171264	3.38900588194887	3.62661872895398	0.301029995663981	0.301029995663981	0.301029995663981	0.870174104144805	0.301029995663981	0.301029995663981	0.301029995663981	0.301029995663981	0.301029995663981	0.301029995663981	3.74341838193367	2.94386324238787	4.32456917244602	3.05989490325361	3.49620878952161	3.52365813298774
CT78	4.53184964376716	4.2803779635451	4.48817363396394	4.7705131909269	4.71162393659285	4.60034009597362	4.7048348660243	4.90924420372026	4.78821036114284	4.58589675962372	4.60346160736172	4.71883134062376	4.69068879107167	4.41752885018322	3.60079965118479	4.5419169475617	4.10210823740425	4.29366353842533	4.38405930624456	0.301029995663981	0.301029995663981	0.301029995663981	3.94654632045106	4.59310252050858	4.42090907012407	4.30840598486264	4.24519947746423	3.75624591310889	4.04394180541302	3.49438932251261	3.06677432936278	3.3771026317016	3.58358965072449	0.301029995663981	0.301029995663981	0.301029995663981	0.444852858140677	0.301029995663981	0.301029995663981	0.301029995663981	0.301029995663981	0.301029995663981	0.301029995663981	3.78003984114225	2.98041742149874	4.36119998956829	2.22561814267978	2.65912303199562	2.89478869693041
CT79	4.60880173231961	4.37282470704682	4.61465633761734	4.97680942471799	4.85290720419569	4.67333234708165	4.74531952963084	4.96985971244163	4.9002350408564	4.67036578689405	4.67595228025013	4.78116730012378	4.80965227787747	4.45758181296661	3.94010763551194	4.60854394250109	4.19174725349172	4.35103921065597	4.46426322900682	0.301029995663981	0.301029995663981	0.301029995663981	3.96743736184914	4.61530849008706	4.44180317814041	4.3292996351398	4.26609281351677	3.7783187465207	4.0667637066787	3.51527190787899	3.08763499705054	3.52435587373673	3.80183532943411	0.301029995663981	0.301029995663981	0.301029995663981	1.25865764133572	0.301029995663981	0.301029995663981	0.301029995663981	0.301029995663981	0.301029995663981	0.301029995663981	3.80092872630496	3.00127039166256	4.38209386943211	3.53363358274467	3.9702663992213	3.9714986895255
CT80	4.75451755768404	4.5133126711154	4.744107312793	5.08260059574418	4.97774037863591	4.82040371941558	4.90382114589693	5.12122042981111	5.03430905006759	4.81353364572157	4.82319584242613	4.93192567150678	4.94149536341305	4.61623395473144	4.01283400141949	4.75780865816508	4.33316565028752	4.5035249588163	4.60886981869539	0.301029995663981	0.301029995663981	0.301029995663981	4.13307173499365	4.78048033598131	4.60745728291908	4.49495079473931	4.43174195132318	3.94349832965048	4.23168987010683	3.68085186675794	3.25307387976126	3.64726404135636	3.90429282427005	0.301029995663981	0.301029995663981	0.301029995663981	1.2386507089044	0.301029995663981	0.301029995663981	0.301029995663981	0.301029995663981	0.301029995663981	0.301029995663981	3.96654922489919	3.16665971563113	4.54774650623784	3.51109572731139	3.94771995285697	3.95796507958386
CT81	4.51264434609496	4.27682112971228	4.5189598731804	4.88174979710212	4.75733628707008	4.57713502586638	4.64878569844969	4.87353524454258	4.8044069139739	4.57428111809911	4.57974994051692	4.68486167148904	4.71388729616789	4.36104701683196	3.8459057420556	4.51228359209525	4.09572165750069	4.25468880309928	4.36813987170182	0.301029995663981	0.301029995663981	0.301029995663981	3.87070801895019	4.51857573966974	4.34505830998856	4.23255708439513	4.1693518535989	3.68161542753591	3.97005120398932	3.41858537270632	2.99105940194538	3.42889698504332	3.70689355950423	0.301029995663981	0.301029995663981	0.301029995663981	1.17767987520862	0.301029995663981	0.301029995663981	0.301029995663981	0.301029995663981	0.301029995663981	0.301029995663981	3.70421029943096	2.90473375349227	4.28535015635477	3.44154311038628	3.87813782922827	3.87919306544576
CT82	4.86378233059702	4.62419671920556	4.85846641066571	5.20460926617166	5.09357204428248	4.92925055367534	5.00917415462618	5.22875065105555	5.14720940172614	4.92358851746653	4.93198958684343	5.03963931205345	5.05509893332963	4.72153781678574	4.14598166963217	4.86597924861705	4.44375510231972	4.61070356631308	4.71847576574997	0.301029995663981	0.301029995663981	0.301029995663981	4.23625763071845	4.88382217241792	4.71065216534985	4.59814433583593	4.5349345716192	4.04680822169053	4.33509254838454	3.7840129766104	3.35617070791098	3.76364835719966	4.02736781396521	0.301029995663981	0.301029995663981	0.301029995663981	1.39078949931118	0.301029995663981	0.301029995663981	0.301029995663981	0.301029995663981	0.301029995663981	0.301029995663981	4.0697288011512	3.26973395500252	4.65094072010576	3.6795845226127	4.11626337066954	4.12294989509405
CT83	4.61890639408337	4.37804984864409	4.60958085421688	4.94971809349261	4.84352660391791	4.68470313274535	4.76738212476421	4.98523866279733	4.89946785848701	4.67808923084722	4.68748397957967	4.79598414383324	4.8068050640211	4.47978881142448	3.88242297076971	4.62196580599958	4.1978458938121	4.36747749874756	4.47333349559461	0.301029995663981	0.301029995663981	0.301029995663981	3.99619965067998	4.6436203878768	4.47056945474376	4.35806531651189	4.29485808627908	3.80666675025846	4.09485783924114	3.54402320031029	3.11635778498354	3.51324572913491	3.77168331359042	0.301029995663981	0.301029995663981	0.301029995663981	1.13231298464597	0.301029995663981	0.301029995663981	0.301029995663981	0.301029995663981	0.301029995663981	0.301029995663981	3.82968821116925	3.02998316798472	4.41085984935246	3.38882818980575	3.82539717480062	3.83480565357734
CT84	4.80683984979769	4.56520760223642	4.79508438746113	5.13152135892635	5.02832601274118	4.8728358553715	4.95716366350808	5.17399769623428	5.08567466033503	4.86564895066984	4.87564188959167	4.98465447705775	4.99267418221376	4.66958746262864	4.05866113615822	4.81041729739258	4.38513577121756	4.55639032451492	4.66110159884881	0.301029995663981	0.301029995663981	0.301029995663981	4.1869649848459	4.834341899464	4.66135549207259	4.54884826367651	4.48563891211643	3.99735365142013	4.28552949994117	3.73473143879916	3.30691798028202	3.69766972237062	3.9529055514932	0.301029995663981	0.301029995663981	0.301029995663981	1.27005523254032	0.301029995663981	0.301029995663981	0.301029995663981	0.301029995663981	0.301029995663981	0.301029995663981	4.02043898738666	3.22049135191462	4.60164434644429	3.54641546091074	3.9830529549839	3.99440429602429
CT85	0.507728345666611	0.43334328378355	0.567124237792161	0.696603221086659	1.8108768319976	2.2630346890599	0.664298864263468	0.679502379104626	2.2328876654989	1.79200662312721	2.97969737700504	3.19276533258114	2.77010163808646	3.50166385939682	2.48018872000439	1.7943729857557	2.89193351713277	2.20733673733598	2.27922041749951	0.301029995663981	1.89588737090373	0.301029995663981	2.55277814196884	0.506287810292279	0.455190916765205	0.953930977004166	1.21872615626133	1.45683146172516	3.24827224647863	2.81404457029662	2.6530546590503	2.64010836994576	2.52496620410488	0.353644363465111	3.1776753309449	3.31487231709096	3.38846846671193	3.08550572548624	0.49639816877478	0.392053747047551	0.301029995663981	3.4211675196327	3.13166172641371	2.77417159533911	0.30734900671489	0.432303737133741	2.7381512104723	0.409232037317702	2.05632359729893
CT86	0.419845806253917	0.37335566178817	0.426303508277949	0.528582573917847	0.987229776328582	1.3517072123172	0.475202272539264	0.538904928161936	1.33228232956056	0.961361749671982	2.0299298268031	2.23968470055639	1.82740008253688	2.54487892090665	1.54455787252722	0.959891027636852	1.94236058081274	1.29568259820311	1.36204617015559	0.301029995663981	1.01782622992141	0.301029995663981	1.61387691600461	0.424804333566919	0.388688443948186	0.482989487343055	0.583554561590078	0.699004693702023	2.29311486591138	1.86552230914084	1.70912329706701	1.69683861436657	1.5868396433121	0.307127885986268	2.22288352152675	2.35882500402538	2.43189348017865	2.13180681651236	0.327305128234456	0.312007807249935	0.301029995663981	2.46438482017893	2.17738690153107	1.82693755866188	0.3044951032158	0.377632133242333	1.79158492896988	0.330026528043426	1.15707549191447
CT87	0.564811920039534	0.470866897919816	0.559958707543639	0.740466636896371	0.780241979807834	0.885514105859988	0.64229778437908	0.77058762287687	0.935975596610977	0.710028429871879	1.37506256757959	1.56617758479836	1.22304417426715	1.83961557700303	0.930651043125502	0.69139825273772	1.27374865150112	0.794756566347514	0.850460683272255	0.301029995663981	0.55550375599991	0.301029995663981	0.990119967628766	0.5782848669239	0.505256900736866	0.485491304458493	0.490190848894838	0.448665339640711	1.59394613182567	1.1942300167316	1.05528837547418	1.04758941588149	0.961217319605592	0.302190673370815	1.52166287927648	1.65187292071678	1.72250690530299	1.43550124523594	0.30612633158066	0.303129062533147	0.301029995663981	1.75403237821862	1.47849975600027	1.16382491011448	0.310359543484226	0.483696274867751	1.12756121223841	0.351313425149472	0.65942749348031
CT88	0.537776764034868	0.451858675636185	0.532561538034374	0.702833553351633	0.65267470982	0.596251117512866	0.607887886650718	0.73067916650702	0.698140414743506	0.573292029046402	0.704855713823167	0.807789155215893	0.704337013446023	0.882288175596094	0.429410457653024	0.549909975884516	0.564420002658192	0.483350737758429	0.519303459622704	0.301029995663981	0.324370860634276	0.301029995663981	0.456314928275918	0.550018890208227	0.482831708372791	0.448943826306788	0.433586010648477	0.354763645087791	0.697647764169373	0.48551146236178	0.429878553718967	0.43744797592097	0.428268623461299	0.301110536555665	0.619625246813697	0.696400969722601	0.741935987294803	0.574093496464496	0.301385132498044	0.301175799154053	0.301029995663981	0.7630572900047	0.596283637818867	0.490048138459517	0.309125010604149	0.463309108106593	0.456709805401819	0.344727005347509	0.376206769337926
CT89	0.59171752671333	0.490305656312172	0.589850332779286	0.77975091686014	1.00136143325444	1.27090787868471	0.678776979145904	0.808829603358754	1.27863271384262	0.948547205715413	1.90629919405304	2.11305213582571	1.71517656509472	2.41174553981754	1.42190103989063	0.937780924170704	1.81382207868632	1.19866875686878	1.26494828267501	0.301029995663981	0.911580154034334	0.301029995663981	1.49066448999577	0.60542862401295	0.527269969777142	0.551931417823522	0.605817305121268	0.645419690954948	2.16022625499205	1.73500701694984	1.58000953075924	1.56868639106611	1.46219407468876	0.305498581978979	2.08896259479796	2.22439294979309	2.29724666567408	1.99832913132599	0.320403151374162	0.309086671935475	0.301029995663981	2.32965241572286	2.04367584075088	1.69791148621075	0.311618467087817	0.503601002625097	1.66158609369174	0.362494825544745	1.05107431033373
CT90	0.650446050234668	0.53490261158627	0.655185951394505	0.876121174629655	1.16873006968444	1.47959685011945	0.745919108870189	0.887174814079332	1.48002986809078	1.11643280320156	2.1419730357523	2.35111394039099	1.9453018612512	2.65317313000065	1.65004382679986	1.1068757758565	2.05032849356138	1.40954569414339	1.47890878632506	0.301029995663981	1.10681029036213	0.301029995663981	1.72011463488434	0.659461014611427	0.57138775821636	0.625762548439439	0.709187536016511	0.784977202700102	2.40067196959109	1.97123827007929	1.81340994751503	1.80159900948996	1.69177594483844	0.308828588816766	2.32942950182405	2.465678554587	2.5388772790021	2.23808560686298	0.334421447072523	0.315047729062797	0.301029995663981	2.57141883586611	2.28380642724654	1.93311449819176	0.31435170449764	0.544088017026302	1.89685635908738	0.400027695870611	1.25942864360661
CT91	0.521182766734146	0.440358716988874	0.520402878599938	0.67911645820844	0.934652278906305	1.22120155253835	0.59546288013793	0.705589972029431	1.22120557481058	0.890810696633015	1.86237200624179	2.06928467043779	1.66887835661259	2.36936011910535	1.38172196552422	0.88287872086579	1.77186515003104	1.15514633612868	1.21996716854798	0.301029995663981	0.880128284767176	0.301029995663981	1.44983688073694	0.53267447032668	0.469739874053054	0.504395021514774	0.56254530925697	0.616252639642099	2.1182557832288	1.69415467547239	1.53999493319788	1.52848276272267	1.42211148436424	0.305086939802723	2.0475064952653	2.18274376219353	2.25551569339887	1.95704022141411	0.318646019504323	0.308347271439504	0.301029995663981	2.28788961899773	2.00229893143082	1.65687005805325	0.308404739524334	0.450985053672173	1.62108966939578	0.344632578010739	1.01392732209617
CT92	0.605893309166693	0.500076809711011	0.602082605602394	0.790983395909472	1.04319434073495	1.32887950433159	0.698340266529993	0.829816196514141	1.33320180351326	0.993211589199821	1.97326197784812	2.18086021276512	1.77990434174833	2.48069564971851	1.48586959981771	0.983427715712776	1.88103639286524	1.25749232853919	1.32456256904864	0.301029995663981	0.965154528551515	0.301029995663981	1.55561749844667	0.622785329841164	0.54140361308026	0.572686358024548	0.633904286343749	0.682452217098967	2.22884148096573	1.80217226194472	1.64619972223019	1.63465935481941	1.5269027104695	0.306271141460361	2.15755586622375	2.29326771770016	2.36623994701646	2.06667841404169	0.323686278441023	0.310472856365178	0.301029995663981	2.39869266683253	2.11215357448027	1.76475110829079	0.312467421935444	0.516557470492599	1.72820152402628	0.358906273817202	1.10672031668235
CT93	0.539768163863982	0.452448415865214	0.53188842275873	0.692265478035523	0.740214286961616	0.848654716058744	0.6153234893216	0.735464538558942	0.894462102752914	0.677818977863071	1.33094736738555	1.52079485219128	1.17895488965908	1.79337468418744	0.893037095568375	0.661281739471846	1.23106048727183	0.762091310763904	0.815195318441958	0.301029995663981	0.535021732513487	0.301029995663981	0.952661107881205	0.556338039698765	0.487976037070737	0.469577337009108	0.473949192122919	0.435443274656923	1.54886049589711	1.15298264548872	1.01642669540057	1.00864948828567	0.923674060580223	0.302070235670378	1.47704345468358	1.60647346453752	1.67677121148091	1.39154150201764	0.305599651992802	0.302911463599843	0.301029995663981	1.70816458213182	1.43419458001645	1.12303696678968	0.3093987175439	0.467907349651438	1.08661759642573	0.3349482034012	0.627665712389955
CT94	0.52922130172617	0.444455536061203	0.519927134812932	0.665496130613674	0.827362951014488	1.04717895878645	0.607758618880463	0.721155738030683	1.0618284392917	0.779980756930177	1.6380749069451	1.84036163260276	1.45569477096397	2.13319852704909	1.16909103432999	0.769366242352625	1.54501520815527	0.974476472849401	1.03474173491606	0.301029995663981	0.717026163312723	0.301029995663981	1.23578212606204	0.548837247592022	0.482296057174827	0.486419795285101	0.515446983175549	0.522719846545448	1.88384284028027	1.46736840109142	1.31814323390608	1.3075692298186	1.20711830735502	0.303366751370425	1.8127801479596	1.94649411164118	2.01862108700663	1.72362801352452	0.311243668991064	0.305251370680116	0.301029995663981	2.05074086669313	1.76819559170389	1.43215581095696	0.309082880512904	0.462597243371141	1.39569350296381	0.324860314941531	0.831500832792662
CT95	0.493929125214055	0.420707805209566	0.49053963348673	0.619921765355306	0.978319295592967	1.30817430554021	0.569579504540996	0.665872655688941	1.29763087859312	0.945285138378059	1.97008860250548	2.17873715580562	1.77126781761014	2.48160617430365	1.48511110682656	0.940918032352898	1.88085840047634	1.24662194993469	1.31246996313684	0.301029995663981	0.966626129950947	0.301029995663981	1.55475685117136	0.509944939581143	0.452447816329721	0.511048468507467	0.588848102356479	0.670664472821375	2.22999700427072	1.80346540994061	1.647712100183	1.63571228002182	1.52693059029775	0.306293715815825	2.15940765271997	2.29512650204616	2.36810114863624	2.06852413134908	0.323781927406903	0.310513331547421	0.301029995663981	2.40055556283207	2.11400248742624	1.76545750269353	0.30750706799789	0.43514938111637	1.72951869104953	0.326452172437855	1.10257019554138
CT96	1.63363106428281	1.50122029927442	1.87640840287316	2.43393559193955	2.17945566396991	1.83444273858829	1.37253010388747	1.8495531644915	2.16533639159592	1.79292682102319	2.20848003322608	2.37417658462947	2.25620030464037	2.59896675233519	1.87657523612786	1.63541244669937	2.06096882143278	1.56225753925074	1.74547990158788	0.301029995663981	1.05278118080157	0.301029995663981	1.65570427848696	0.621051009258567	0.44570913375794	0.528654780757808	0.625459433978404	0.741039429755307	2.33665049445041	1.90745828595788	1.75048772323753	1.78951688009431	1.78710499620739	0.307755517786372	2.26525563028438	2.40132855837214	2.47463349893374	2.17406478018966	0.329941697555842	0.313130759769673	0.301029995663981	2.50696552430258	2.2197049831511	1.86897971407272	0.307160338717518	0.428883845375389	1.9750014787629	1.8697181700231	1.9293622364412
CT97	0.419899697099362	0.37249067945011	0.419715355409122	0.509714530439714	0.883880361544888	1.21845954416513	0.47478415112536	0.541645561978783	1.20288159382729	0.857965825948709	1.87922541979757	2.08741531792625	1.67981731492516	2.39074014273167	1.3998500576035	0.85566474882631	1.79162493106106	1.16209938521717	1.22600613173254	0.301029995663981	0.896833304208533	0.301029995663981	1.46818084839439	0.430173764283505	0.392460534421382	0.454535558857811	0.529631728471139	0.616079491104727	2.13974829833387	1.71527097062082	1.56097768226999	1.54896520347753	1.44121232384805	0.305301909469077	2.06964379591208	2.20498647168283	2.27780233789552	1.97908626864841	0.319564316064589	0.308733474173014	0.301029995663981	2.31019435886883	2.02439300744662	1.67732503297427	0.304672437960648	0.381226327091474	1.64204674421928	0.317700754848617	1.02625748081209
CT98	0.559959562019198	0.466247565940911	0.552948984812192	0.714488044940805	0.965011462571102	1.24605340353407	0.646521271383925	0.766084175833626	1.24889278654027	0.920327339756438	1.88342791065702	2.09025523129727	1.69079255109206	2.389467670764	1.40007977047611	0.911731595296822	1.79174151912183	1.17668015050696	1.24190438313708	0.301029995663981	0.894876425596987	0.301029995663981	1.4694313983418	0.579370188915183	0.506554593868981	0.53370482877603	0.58815925908537	0.631407240195968	2.13815257418635	1.7134894298241	1.55889301005703	1.54741075132114	1.44080805098878	0.305276303154814	2.06706476544882	2.20239543692514	2.27520659748923	1.97651763249936	0.319455010289535	0.308687479258113	0.301029995663981	2.30759626110047	2.02181890028837	1.67637170308183	0.31041512327876	0.484593318886404	1.63987378397294	0.336192136261006	1.02810994262279
CT99	0.789623854064346	0.680057695400218	0.917553363932301	1.35502685776975	1.3592445346175	1.53020278767532	0.752949729638034	0.99793404646607	1.58152436887242	1.20491750142736	2.17844173861698	2.38563697914909	1.99987894690489	2.68544871847867	1.70004937950629	1.16663106064726	2.08507273748992	1.44513401549699	1.52482506572068	0.301029995663981	1.13439696112034	0.301029995663981	1.74954500744033	0.573028962195639	0.495784753874703	0.583660287760789	0.687936058692462	0.796823308402767	2.43248656264003	2.00270945055836	1.84475976554935	1.83536643845337	1.73148778343706	0.309429021256076	2.36164975695467	2.49797787227179	2.5712186972942	2.27023712225331	0.336912837801979	0.316118739644833	0.301029995663981	2.60376451030826	2.31599415613703	1.96411069200631	0.309785318266162	0.474325188836434	1.9367005098011	0.840870652021884	1.37371655757108
CT100	2.43957411540692	2.30275968217007	2.6940934303095	3.26123118255974	2.98615140028676	2.51949571541767	2.14499162000198	2.65863059143017	2.93756310403912	2.56398760359947	2.67253967006245	2.77188569429429	2.91973129128391	2.81276666245975	2.48720277482433	2.37719353760436	2.43143850724095	2.11913286016118	2.38478087675713	0.301029995663981	1.2037231777153	0.301029995663981	1.82627586092857	1.01252643483112	0.471747153341476	0.590930266555129	0.715332921085212	0.899545324015993	2.51568928931779	2.08129231093604	1.92277997748126	2.10723908230635	2.28040730138534	0.31111310738283	2.44122301536129	2.57772295891242	2.65184664798833	2.34966090649836	0.343843416413748	0.319116529990443	0.301029995663981	2.68361029887157	2.39549669578643	2.04236911133222	0.308474452290814	0.452192359857291	2.44798848797329	2.69175856465696	2.69414597673387
CT101	2.53048182433947	2.39352973922531	2.78547589443222	3.35292350963613	3.07940483299318	2.62514076798058	2.23478801863143	2.74961467921224	3.0342634306598	2.65944851434562	2.81583216813305	2.92973515525839	3.03005453620087	3.02059197397943	2.60441475391086	2.47467334784994	2.59491260720007	2.24113784093353	2.49631726103978	0.301029995663981	1.40204622682708	0.301029995663981	2.04076510233145	1.07605901205964	0.472717790968391	0.669162184154073	0.837774637894244	1.05461309948137	2.73396194188262	2.29876673165769	2.13905587838248	2.28201384209317	2.4166490649994	0.317657248943661	2.66048387045943	2.79732235523276	2.87137924239595	2.56862693918636	0.370011119622342	0.330680704684667	0.301029995663981	2.90340791641555	2.61461810300145	2.25939133126387	0.308486168291968	0.45239495098173	2.58939440828107	2.78331164527182	2.79180525919678
CT102	2.80671661539177	2.66954012549192	3.06265055686216	3.63091395836574	3.35082667423428	2.84561013784942	2.50721504364019	3.02590113061467	3.29238764931659	2.9200435546925	2.86230170971054	2.88986502414507	3.23466849905558	2.45457525130481	2.77857434132639	2.72540078531968	2.51500545928083	2.38568857930009	2.6918733612647	0.301029995663981	0.693828584860192	0.301029995663981	1.19982193162822	1.28233631028782	0.431087597265227	0.444344212325889	0.477418141898215	0.723037995891029	1.88559243961956	1.43132026145374	1.28343213798371	2.10797113818915	2.49818190906703	0.303170021492612	1.77571777824613	1.90910602872315	1.99001106153346	1.68684552187958	0.310390887119993	0.304896680803241	0.301029995663981	2.01315988555892	1.73126603472912	1.39581556305512	0.306471041270412	0.416168294444392	2.64650471546398	3.06100556901641	3.04681214591083
CT103	3.0467267678684	2.90941918334213	3.3030966913564	3.87168318220257	3.59132606665716	3.08441332026336	2.74592184247764	3.26598139552706	3.53252873032665	3.1598956045117	3.09606794227129	3.12017127113405	3.47357429705293	2.63654124117138	3.01646559541165	2.96467386151801	2.74302122571383	2.62141694111035	2.92990593062631	0.301029995663981	0.752223946596427	0.301029995663981	1.28023594112951	1.48872703264055	0.397301442740988	0.42891323590289	0.476676652472018	0.848700320532437	1.99180979806181	1.51847941102272	1.36827778553404	2.32927264900388	2.73277689331749	0.303685868385025	1.86692037225619	2.00106248342683	2.08587556813306	1.77739974585708	0.31262423996259	0.305826441671968	0.301029995663981	2.10556245163479	1.82216102120054	1.48179811884677	0.304897658997846	0.385750694766696	2.88068395789739	3.30162997493563	3.28694548691613
CT104	2.63020169500131	2.49312108386382	2.88549151090157	3.45331023251815	3.17354622527255	2.67014724217233	2.33273231701168	2.84941555156424	3.11548385916218	2.74357602872412	2.69110993021091	2.72164185468411	3.05882142482345	2.32314819903427	2.60357406042745	2.54964691548699	2.34868127516474	2.21333443657504	2.5170907194825	0.301029995663981	0.647399805639191	0.301029995663981	1.13418768579472	1.15120157124308	0.474813211602265	0.471454294944828	0.49156225870293	0.649496374365251	1.80038329223224	1.35769234631005	1.21199856207587	1.94749344574798	2.32620418010783	0.302806242875474	1.6975987304834	1.83020127681818	1.90897503724302	1.60940000907763	0.308810582050969	0.304240473872635	0.301029995663981	1.93378886393355	1.65346678915705	1.32373829258483	0.308685884668626	0.455834789547605	2.47469010397865	2.88350886969718	2.8697470145642
CT105	1.73885711685862	1.60485040574662	1.98376597800089	2.54308675162465	2.29586752197421	1.99079546860717	1.47456393080946	1.95650020096254	2.29580984005086	1.91794085237487	2.42031972804191	2.59688635512257	2.42483832206185	2.8429805691442	2.05655764207463	1.76711697419235	2.28583539517118	1.74585661534919	1.91410485803804	0.301029995663981	1.26616121516975	0.301029995663981	1.89476741822254	0.679951235074939	0.478145757890284	0.616679795707817	0.753726217631801	0.906579865606591	2.58271644785094	2.15083957055609	1.99187042368828	2.01780765023684	1.99028336004621	0.312870990989489	2.51142672427325	2.64805416915668	2.72154333911642	2.41975362991703	0.350989656789577	0.32223606131875	0.301029995663981	2.75401619191733	2.46564790387802	2.11176365799419	0.308803550403306	0.457849471832638	2.18447612097626	1.97705697864948	2.06226158508776
CT106	0.551372281868932	0.460232432448823	0.540689176168616	0.703001220756077	0.652986754796895	0.582023463759078	0.628752569021236	0.753419344990882	0.690292793601627	0.577190315871601	0.583425649747661	0.64040846185237	0.636692345233656	0.50003202002228	0.349958690951566	0.554141518658891	0.412624390734527	0.460359291413213	0.493126198654595	0.301029995663981	0.301029995663981	0.301029995663981	0.377861352949077	0.570226090520305	0.498857407669253	0.460987562754799	0.442473474242734	0.352168427069199	0.395344772447471	0.32972183564051	0.311960109341541	0.325552098091314	0.342512388709021	0.301029995663981	0.301029995663981	0.301029995663981	0.301084455253504	0.301029995663981	0.301029995663981	0.301029995663981	0.301029995663981	0.301029995663981	0.301029995663981	0.354830933925519	0.310006027438726	0.477949552663441	0.312402492651726	0.331442593814012	0.333440919227367
CT107	1.17997734846821	1.05892608607573	1.39985015114933	1.93710998842803	1.67645355576634	1.26988706527558	0.966054974977872	1.38513216674857	1.63804655297857	1.29370745575639	1.4558942568261	1.56953609427092	1.63908032487839	1.66974772287598	1.2409411984569	1.13789691446394	1.25729251014481	0.955509486854993	1.15601727285161	0.301029995663981	0.476159819243648	0.301029995663981	0.83096388690706	0.492794949633407	0.404118286551553	0.397175369269383	0.404592911291127	0.397916462332359	1.40259643951122	1.02028930409486	0.893453818836662	0.991808454479812	1.08782615091814	0.301753962422128	1.33195501937217	1.4582016932604	1.52761933994386	1.24912274185607	0.30421422373846	0.302339809900203	0.301029995663981	1.5579674569833	1.29038043526274	0.991028289920069	0.305216620938061	0.392082534462798	1.23707550170556	1.38779130800239	1.39907700839095
CT108	1.0708640804422	0.956492199917103	1.28471334450855	1.81479137129118	1.54912636326521	1.10113292567453	0.863536173835095	1.267478867337	1.49608498720988	1.16412314929093	1.10018916352125	1.1174409343404	1.43742231853957	0.67051146056017	1.02711008700948	1.00634704438766	0.811770285266914	0.754568030730424	0.971557437270294	0.301029995663981	0.301029995663981	0.301029995663981	0.324831890793911	0.437023386015208	0.368458641118721	0.353965319944231	0.347161633714394	0.322987269564606	0.350084922240598	0.309579637454139	0.304240265432163	0.56030786881481	0.808983102007547	0.301029995663981	0.301029995663981	0.301029995663981	0.307300437887767	0.301029995663981	0.301029995663981	0.301029995663981	0.301029995663981	0.301029995663981	0.301029995663981	0.317390937161161	0.303662140875101	0.360360497161724	0.911354292024717	1.27471240778357	1.26064097038638
CT109	0.680709216082441	0.553966079091099	0.663352598232087	0.862032824211615	0.80636870709837	0.721291885775748	0.783480315574269	0.934431895012093	0.854466981145055	0.714231156129333	0.723149423437865	0.796618945095175	0.78778698709038	0.61297988652429	0.379872762832749	0.685038274123063	0.483823549073365	0.555816462001691	0.601193312691353	0.301029995663981	0.301029995663981	0.301029995663981	0.431844019395616	0.709108878290667	0.612351912401185	0.558416791857681	0.531281956296065	0.389840824872703	0.459495555733253	0.351813825190411	0.320682564520845	0.34330399364092	0.370356839253408	0.301029995663981	0.301029995663981	0.301029995663981	0.301103145183539	0.301029995663981	0.301029995663981	0.301029995663981	0.301029995663981	0.301029995663981	0.301029995663981	0.394288048742744	0.317197857349772	0.58282174723484	0.31623808698382	0.34140842217003	0.345433007040971
CT110	0.477890190812385	0.409346544723588	0.466354320699342	0.583693868498552	0.560879170924748	0.533182243210344	0.541585715138104	0.641837934121631	0.608302144352887	0.507727843417592	0.647565283971707	0.747862182067061	0.627969136788716	0.842571204991124	0.403034939875588	0.491830064078123	0.531962691908204	0.445092537044264	0.47187952760502	0.301029995663981	0.322521814435458	0.301029995663981	0.435493123220466	0.496456037943723	0.441580349527368	0.414676292552682	0.402852150014229	0.342506748858775	0.668519265465681	0.469816808413173	0.419337213179188	0.422781907712724	0.408263141091747	0.301103997662835	0.600897229068387	0.674798896017772	0.718825887261704	0.55731515027047	0.301356308291515	0.301163962588034	0.301029995663981	0.739328261341725	0.578530663154595	0.471060299566636	0.30699505299717	0.425866734793198	0.437486742214824	0.311140104629464	0.342949324275315
CT111	0.480422619754994	0.411868434306804	0.472641231578187	0.603716688574908	0.561713737998095	0.504244363569392	0.540943580288345	0.643801874108807	0.591872789672467	0.500573265346095	0.505339529624823	0.55056332753236	0.548246223621097	0.441038094486743	0.334287157055385	0.482466990082997	0.377431780908053	0.411745973919774	0.436161515838399	0.301029995663981	0.301029995663981	0.301029995663981	0.352763597307835	0.494526547928709	0.440018328789547	0.411986484102788	0.398516322538469	0.335134430026521	0.364953881928351	0.319998812600468	0.308206023578579	0.317342991734543	0.328930289735489	0.301029995663981	0.301029995663981	0.301029995663981	0.301067991255878	0.301029995663981	0.301029995663981	0.301029995663981	0.301029995663981	0.301029995663981	0.301029995663981	0.336943943877052	0.306918546132068	0.424463448495221	0.30899555430413	0.322470491530561	0.323757838578678
CT112	0.465095533935892	0.401114809563782	0.454975351466285	0.568677318977364	0.535859456891466	0.487547910424955	0.524352527586753	0.620403667426662	0.566481349813783	0.483369737959351	0.48860447596385	0.531796622590505	0.525192955166932	0.430358848126869	0.327546584661044	0.467616939411688	0.369836475701198	0.402377144511867	0.423942330741464	0.301029995663981	0.301029995663981	0.301029995663981	0.34880418004015	0.481641062002064	0.430298078717449	0.404000429028951	0.391401651315067	0.332460736289579	0.360079189139592	0.318496252569153	0.307630478694232	0.315248591338931	0.324602535970318	0.301029995663981	0.301029995663981	0.301029995663981	0.301049940748393	0.301029995663981	0.301029995663981	0.301029995663981	0.301029995663981	0.301029995663981	0.301029995663981	0.334149361795964	0.306445618916972	0.415692523396901	0.305229492943163	0.312416414809936	0.313929908410299
CT113	0.412467792181959	0.367608825632684	0.406165188634929	0.493688639595057	0.466344531383851	0.428647217880361	0.454960331843176	0.52891368063851	0.488800532286254	0.425855240224189	0.429406789427354	0.461068775169854	0.457656300007967	0.387193918950753	0.319150908806372	0.414077251976568	0.346228294529935	0.368042231383716	0.383312424100378	0.301029995663981	0.301029995663981	0.301029995663981	0.33174996843662	0.423291649938167	0.38686694149963	0.368716754259251	0.360142825609729	0.321109600173501	0.339187882681519	0.312121153488077	0.305202188750651	0.310278380272914	0.316663201048345	0.301029995663981	0.301029995663981	0.301029995663981	0.301046861819954	0.301029995663981	0.301029995663981	0.301029995663981	0.301029995663981	0.301029995663981	0.301029995663981	0.322198573255468	0.30445151667823	0.376744381146276	0.304583847366883	0.310678023866789	0.31154936650064
CT114	0.421651715183739	0.37380474213191	0.416869523731561	0.516836770476735	0.48289564377086	0.438783502793187	0.465098587648654	0.544160389239187	0.50520224481883	0.43632225795849	0.439571176520086	0.472722806525146	0.472230160871608	0.393322040673675	0.323006031502307	0.422948660681418	0.350494866809716	0.373359755719462	0.39043638968382	0.301029995663981	0.301029995663981	0.301029995663981	0.333855404810859	0.430864546001042	0.39237438060101	0.373154098572332	0.36405794841831	0.322513071205435	0.341807919027904	0.312899723465667	0.305497565402691	0.311424825061949	0.319090549734632	0.301029995663981	0.301029995663981	0.301029995663981	0.301057266425931	0.301029995663981	0.301029995663981	0.301029995663981	0.301029995663981	0.301029995663981	0.301029995663981	0.323666350571675	0.304693972283333	0.381660862495846	0.306761844455052	0.316524846920781	0.317261400933052
CT115	0.54891191533185	0.45969712556199	0.543581732984016	0.719290217614557	0.658845805125087	0.578877461662666	0.620985666707981	0.747144343435923	0.692168623444446	0.57542979940051	0.580208775098232	0.635388269993106	0.63933945307099	0.494619224173764	0.35659846829811	0.550527034100145	0.412070359156167	0.457147653466646	0.491409405601658	0.301029995663981	0.301029995663981	0.301029995663981	0.374731188960712	0.561395295779192	0.491761992491902	0.45502034145873	0.437093501811664	0.350058010471573	0.391664327365514	0.328490373775716	0.311481783164383	0.326220245467304	0.345296162320118	0.301029995663981	0.301029995663981	0.301029995663981	0.301115137959706	0.301029995663981	0.301029995663981	0.301029995663981	0.301029995663981	0.301029995663981	0.301029995663981	0.352583929165963	0.30961237329114	0.471465194465352	0.318681637536205	0.34768503478303	0.348909370741886
[truncated: 44 more columns]
