# Supplementary material for: Single-cell transcriptomic evidence for dense intracortical neuropeptide networks
Source: eLife. 2019 Nov 11;8:e47889. doi: 10.7554/eLife.47889 (PMC6881117; doi:10.7554/eLife.47889)
Supplement: Figure 7—source data 2. — (archive containing three CSV files, one for each of Gi/o, Gs and Gq/11 families). [file elife-47889-fig7-data2.zip › ALM_ISQ/Qmat_ALM.csv]

	CT4	CT5	CT6	CT13	CT14	CT15	CT16	CT17	CT18	CT19	CT20	CT21	CT22	CT23	CT34	CT35	CT36	CT38	CT40	CT41	CT42	CT48	CT51	CT52	CT53	CT55	CT56	CT57	CT58	CT59	CT60	CT61	CT62	CT63	CT64	CT65	CT66	CT67	CT68	CT69	CT70	CT71	CT72	CT73	CT74	CT75	CT76	CT77	CT78
CT4	4.31331727642501	4.63287081472014	4.40477945143546	4.48309084325027	4.13370635899673	4.27747744247851	4.30412625557447	4.42640987494587	4.33102349970973	4.37374722368908	4.31604604073838	4.37376802923972	4.33133581978949	4.33565140231668	4.2873366624278	4.44670325855043	4.35998737684084	0.301029995663981	1.7319381528087	4.33015667099821	4.36819424313056	4.45341584786465	4.56326736258505	4.60238977032121	4.61761859504182	4.6231437028987	3.27989370902942	0.353369550354695	0.315686193888367	0.30546928502122	0.452997445615715	0.734770820141346	1.22971262454048	2.96774780265527	0.821049642001509	2.94574077475028	0.65694764762661	1.22994500915189	2.09403350393878	1.64847081732463	1.7245354280207	2.19062080321013	2.19318803845973	1.98416293346866	2.15174296923474	2.26999461179142	2.23136668241678	2.47213329116965	2.19414737578781
CT5	4.30574815675849	4.62530131203426	4.39720961174542	4.47552016140111	4.12613708668421	4.26990814810112	4.29655713816005	4.41884054049379	4.32345428554237	4.36617761165727	4.30847671343423	4.36619859696038	4.32376659743959	4.3280821448882	4.2797675920172	4.43913292016815	4.35241815584123	0.313834493370179	1.72602844961028	4.32258740297154	4.36062509075125	4.44583872343218	4.55567023295351	4.59481753750829	4.61004922025552	4.61557431022805	3.2707408026452	0.319292649339066	0.305999892062954	0.302523658445708	0.358119335121084	0.514948215067901	0.846349693472774	2.96017867507825	0.526957361800161	2.93818841027725	0.439108414485573	1.0004772287684	1.58001112150351	1.16248713130259	1.23160403944023	1.67337330890041	1.67586395340982	1.47488211930338	1.63572926818488	1.75073191532215	1.71301736277872	1.94875021124855	1.67681065101479
CT6	4.42492552973938	4.74448405199681	4.51639006109435	4.59470339957115	4.2453101932048	4.38908508442394	4.41573431534922	4.53802035640999	4.44263220688118	4.48535709497175	4.42765455067893	4.485377758988	4.44294455976473	4.44726025186279	4.39894434054682	4.55831502057284	4.47159663368796	0.304172413227673	1.84005589494579	4.44176541230307	4.47980367367078	4.56503400975919	4.67490524697718	4.71400520702934	4.72923170375518	4.73475690769129	3.3928658828845	0.403448762879469	0.330919236790201	0.310194727120014	0.572789023707468	0.952936451290073	1.52012156496222	3.07916820510292	0.301834535947019	3.05713579977612	0.30194435109832	0.942531410494215	0.301712011902515	0.346010788808585	0.3039774847465	0.303257584555785	0.301460171594241	0.390635741351878	0.321242196704396	0.481219144780934	0.377905678763577	0.495159711743345	0.320218948025811
CT13	4.53684432460344	4.85640671071007	4.62831001428369	4.70662403426642	4.35722496468355	4.50100314270617	4.52765300052829	4.64994083528754	4.55455125430238	4.59727666916571	4.53957329212125	4.59729739651444	4.55486359961829	4.55917935105289	4.51086266341672	4.67023531808615	4.58351616429008	0.301029995663981	1.94895499746089	4.55368442706509	4.59172330763044	4.67695252034693	4.78681565326991	4.82592642531045	4.84115420013456	4.84667943388362	3.50403570529686	0.40952501475875	0.332863152633303	0.310805997806589	0.586203886637971	0.977575862572902	1.54620508806489	3.19092300563992	0.345520417870219	3.16888865683598	0.326740472865159	1.04925152787488	0.886777734817387	0.62372608148943	0.641633723478989	0.961193729037139	0.963226978718909	0.837724131357612	0.935743697831121	1.06786711101624	1.0111860487699	1.22850904728287	0.968352298356902
CT14	4.46232003623607	4.7818799616994	4.55378397821366	4.63209631359889	4.28270233593437	4.42647892711394	4.45312876974965	4.57541541136693	4.48002669535989	4.52275120546124	4.46504868914988	4.52277216493112	4.48033899763295	4.48465468136632	4.43633866628308	4.595708264597	4.50899136947483	0.301029995663981	1.87625107723744	4.47915977691896	4.51719845850564	4.6024149026115	4.71224907218838	4.75139586419526	4.76662753202402	4.77215267922057	3.42725320554877	0.329076095697293	0.308725287762262	0.303347838322805	0.386751646415724	0.597053427009661	0.991123000620947	3.1164759716563	0.301264030587667	3.09446985143691	0.301340286557107	0.971603014804262	0.307341847488483	0.314471933543809	0.303606507495824	0.308714529113827	0.308760275851202	0.329639646491196	0.313116830618946	0.36331963763546	0.32963259832746	0.371273695608612	0.313511492514543
CT15	4.39979901427682	4.71935652347699	4.49126207572844	4.5695737915694	4.2201836904304	4.36395830437398	4.39060783839415	4.5128933259229	4.41750548811527	4.46022958118616	4.40252763826986	4.46025054035288	4.41781778720557	4.42213342694563	4.37381793030305	4.53318601577026	4.44646987487597	0.301029995663981	1.8155101869224	4.41663857861973	4.45467688590516	4.53989244425872	4.64972601128381	4.68887258943652	4.70410417324307	4.70962929136594	3.36477890869142	0.32544756526091	0.307709310681635	0.303040177467126	0.376276639495122	0.567483716274941	0.942516318781641	3.0540531702232	0.301029995663981	3.03205238444904	0.301187682601755	0.923101992682412	0.30117844976068	0.310891145971714	0.301029995663981	0.301029995663981	0.301029995663981	0.322017643333962	0.305496525986756	0.347926112081059	0.318905960408732	0.351207692990443	0.305212618570818
CT16	4.19836389226354	4.51791076618298	4.28982354869353	4.36813312028856	4.01875944872152	4.16252512408987	4.18917315248802	4.3114535520281	4.21606959585532	4.25879211885127	4.20109254665251	4.25881294814797	4.21638190294719	4.22069736171504	4.17238406701785	4.33174633368842	4.24503268643963	0.301029995663981	1.62182467749277	4.21520278120652	4.2532393402502	4.33845790474294	4.44830421435623	4.48742975188339	4.50265876561891	4.50818378726293	3.16482513350302	0.337851664071802	0.311207773977748	0.304101704213059	0.41142813369904	0.641852677935016	1.09141398094158	2.85306268628484	0.301029995663981	2.83107276372181	0.301271224874304	0.778935847128206	0.301257101768487	0.316027639359021	0.301029995663981	0.301029995663981	0.301029995663981	0.332741973586957	0.30784505171327	0.369926996458688	0.328089152235897	0.37562122654975	0.307412957704772
CT17	4.38516370633223	4.70472059787834	4.4766266965675	4.55493844455077	4.20554912746314	4.34932315882791	4.37597258486065	4.49825775562504	4.40287014761288	4.44559422088086	4.38789237448952	4.44561513794532	4.40318245308595	4.40749808572072	4.35918269546123	4.51855067072282	4.43183445065659	0.301029995663981	1.80132875261316	4.40200325854122	4.44004143720401	4.52525938620665	4.63509753464704	4.67423742498161	4.68946826795159	4.69499338893863	3.35057325074771	0.335270970028217	0.310473995475111	0.303878562514874	0.40426451681386	0.633324113330307	1.06404585129422	3.03944708529217	0.328492437257051	3.01744354355197	0.316533019076658	0.926426535775077	0.73649215826638	0.513593010488213	0.536704676954655	0.800971668090081	0.802751506877629	0.681305143750634	0.776458981364257	0.876000799211339	0.836862103880896	1.02739222488311	0.805205924286075
CT18	4.15881433297503	4.47835773910414	4.25027203074997	4.32858059170831	3.9792120415451	4.12297606523396	4.14962355443093	4.27190260345547	4.17651949871774	4.21924156232426	4.1615435545755	4.21926245898758	4.17683268884483	4.18114729631837	4.13283424430778	4.29219380071413	4.20548165773746	0.301029995663981	1.58427320482353	4.1756534471649	4.21368906730828	4.29890117250233	4.40873142431993	4.44787523975734	4.46310787384682	4.46863282847227	3.12415518986391	0.318713083109054	0.306178218509622	0.314635938393604	0.351706048384496	0.486975724811088	0.801500715038292	2.81361976510151	0.315958619160965	2.79165998359341	0.307098178836658	0.757975383246171	0.405684902321669	0.418345173250962	0.457118450949369	0.442667097113051	0.458641285030441	0.419053091114894	0.421547870069932	0.47184788468256	0.453538832818412	0.539531205998607	0.429558912339253
CT19	4.21015848413298	4.52970612585447	4.30161832111416	4.37992796669616	4.03055319679191	4.17431955018109	4.20096781264373	4.32324847570372	4.227864237051	4.27058683657632	4.21288711445774	4.27060769307522	4.22817654051262	4.23249201058911	4.18417856801601	4.34354114860526	4.2568274255638	0.301029995663981	1.6330644089728	4.22699740786133	4.26503410709017	4.35025347771262	4.46009509117889	4.49922459561828	4.51445410004611	4.51997912428782	3.17633619981768	0.334314624185432	0.310202865916819	0.303796178512954	0.401590495950044	0.61955408011952	1.05349284383426	2.86482344786435	0.575766922941465	2.84283448756048	0.47271525219454	0.993221043364373	1.68704994904909	1.26138478973267	1.33210976936581	1.78142732677096	1.78394220887563	1.58094271276536	1.74346670317982	1.86013798962543	1.82166976853388	2.05917599477901	1.78495540501454
CT20	4.34069857508187	4.66025345714804	4.43216060578341	4.51047155715103	4.16108576947924	4.30485827937566	4.33150804332636	4.45379177024306	4.35840557186437	4.40112914136625	4.34342773666932	4.40115031918351	4.35871774731011	4.3630332532905	4.31471834706873	4.47408486820847	4.38736939069526	0.388117977320285	1.76437058910823	4.35753825205605	4.39557738624496	4.48079811829521	4.59062146704087	4.62976978450315	4.64500250365107	4.65052713571674	3.30554644067427	0.319000177410814	0.305580552426085	0.302397167135504	0.353632253581781	0.511823002109261	0.81917504653019	2.99505753340332	0.384108382987109	2.97307615614185	0.341724599490751	0.916793480282122	1.00631764239136	0.705539169536186	0.764852744364128	1.09770276620335	1.09097290395961	0.926433341043851	1.05465389257725	1.16101095957068	1.12384803863929	1.33860803121751	1.09149394784903
CT21	4.41518146544613	4.73473960178216	4.50664480693719	4.58495674734648	4.23556557082277	4.37934067212669	4.40599051446868	4.52827605629619	4.43288799233046	4.47561222269357	4.41791011420232	4.47563316787272	4.43320029465556	4.43751594719981	4.38920030724724	4.5485689013652	4.46185245023817	0.301029995663981	1.83043131041695	4.43202108658395	4.47005947999198	4.55528063550141	4.66511222259507	4.70425586609346	4.71948723092934	4.72501236004447	3.38028909757979	0.33011402092868	0.309017028790886	0.303436276863841	0.389717916761941	0.601119637267516	1.00415036865035	3.06941150956345	0.382859837816532	3.04740796057829	0.348005816985008	0.976910198012812	1.11260176996809	0.767838355540901	0.818067503455995	1.19682628323795	1.19909722744151	1.02401002540406	1.16324573315617	1.27456580477223	1.23517486364226	1.45740246658251	1.20047578467693
CT22	4.49721497725487	4.81677610751192	4.5886792556001	4.66699177276687	4.31759600023688	4.46137362880051	4.48802420010542	4.61031087632186	4.51492171888563	4.55764637900237	4.49994361018333	4.55766736666795	4.51523401794331	4.51954972084959	4.47123346470664	4.63060368754171	4.54388654312978	0.301029995663981	1.91025567419766	4.51405478388074	4.55209367408528	4.63731929539149	4.7471419202121	4.78629144845266	4.80152363822572	4.80704879304799	3.46184581981512	0.322096728888294	0.30677650560982	0.302758144631988	0.366453798962875	0.549756200425794	0.892644421039104	3.1513191796076	0.678273483315396	3.12931314857945	0.546474150186268	1.19919068423402	1.87583831178827	1.43816494308311	1.51252292507158	1.97150116950322	1.9740464619117	1.76696053008307	1.93292298710027	2.0505487582486	2.01174791876314	2.25095589559892	1.97495611648734
CT23	4.4368841258745	4.75644311007855	4.52834812460476	4.60666071361835	4.25726770858038	4.40104332906366	4.42769326842396	4.54997911139988	4.45459075128621	4.49731532444856	4.43961290147379	4.4973361746149	4.45490307101645	4.45921874836939	4.41090286732539	4.57027262354008	4.48355528679809	0.301029995663981	1.85150948908666	4.45372388345274	4.4917623336406	4.57699075359317	4.68683241648412	4.72596094522406	4.74119071134967	4.74671587397097	3.40292002011483	0.357679343481634	0.316950265608054	0.305857070781445	0.464117285887918	0.761663463725717	1.26212504390681	3.09108903011226	0.592321032544231	3.06907428408881	0.484407160180436	1.11324684505008	1.72026623927401	1.29324051076074	1.36358416720624	1.81490610470875	1.8174273521949	1.61473359271264	1.77698249859068	1.89542767400935	1.855713278921	2.09396236313075	1.81856025884169
CT34	4.02117545010637	4.34070788945995	4.11263030281252	4.19093671715013	3.84158560091553	3.98533923702154	4.01198531745388	4.13425877632295	4.03888008299135	4.08160036855628	4.0239040774545	4.08162108923922	4.03919241723139	4.04350762851797	3.99519733648387	4.15455138699915	4.06784142656655	0.306651126619612	1.45605571984941	4.03801338658688	4.07604765446894	4.16126822065707	4.27112506446799	4.31022994973948	4.32545646016565	4.33098138498303	2.98913274718112	0.339287662304251	0.311617429292578	0.304226394352947	0.415381821871938	0.646085734977673	1.1072621473086	2.67647254026023	0.50048252552938	2.65450205426598	0.42169497316316	0.852803041123585	1.5157296889764	1.10586726853306	1.17202269857789	1.60833832323935	1.61081119120693	1.41323800029115	1.57120648891624	1.68712295917006	1.64849690555185	1.88358690885015	1.61194788970961
CT35	3.98603497745827	4.30556384993174	4.07748774015415	4.15579180899331	3.80644773933119	3.9501988593937	3.97684487590901	4.09911650296969	4.00373915705087	4.04645830148197	3.98876319468582	4.04647963546918	4.00405180034255	4.00836671357621	3.96005740278334	4.11940790038402	4.0327001069881	0.40725436266301	1.446984778164	4.00287258101354	4.04090747786711	4.12611491126482	4.23593874614385	4.27508173522048	4.29031471531662	4.29583999886656	2.95161133091573	0.311198211065736	0.303765510382163	0.301850653440228	0.333299447263501	0.430336823590868	0.684744265155601	2.64145558124192	0.422753651452607	2.61952124251625	0.37013648049195	0.762074409815481	1.26829720845192	0.890481582664451	0.950738777241862	1.3569601114307	1.3591495187321	1.17034442141821	1.32098960605039	1.43103072499608	1.39468961653164	1.62248617542996	1.36006257986277
CT36	4.04002375779717	4.35955808494257	4.13147881446518	4.20978471481577	3.86043145180627	4.00418687988348	4.03083341126953	4.15310772118873	4.05772834238056	4.10044861261235	4.04275211044022	4.10046980146473	4.05804167620929	4.06235784437736	4.01404548270789	4.17339991264323	4.08668994278123	0.40477026351232	1.4941725447182	4.05686178945006	4.09489725393926	4.18011013691287	4.28994707176822	4.32907708664447	4.34430841409441	4.34983581984508	3.00636073557066	0.322699864319201	0.306944023174665	0.302808762298013	0.368232712085046	0.531649399302144	1.05263243854302	2.69526973092311	1.28160418257856	2.67327515971431	1.0565436153042	1.61153044870637	2.65718864313558	2.20136971952422	2.28070984034427	2.75480953175361	2.75740108246325	2.54494050722176	2.71541876355741	2.83383310118773	2.79549761546817	3.03757286651135	2.75826225791066
CT38	0.775127515324266	1.01123748251845	0.838511629456405	0.896203740627825	0.664777413884909	0.751834146882984	0.769067937378365	0.853482965351202	0.787019294659136	0.816536871637244	0.777106303081944	0.816412011488377	0.787252799851505	0.790178026073997	0.758040327024636	0.86910576979119	0.806702531686013	0.301029995663981	0.303194921421879	0.786493979090319	0.812349926723723	0.880606140832704	0.982351015971239	0.989584484480678	0.998999534653468	1.00346231223784	0.606841539558846	0.309778448401067	0.30339177240175	0.301738318113258	0.329015307567974	0.400520868205437	0.641327399708461	0.339719187499312	1.74821185199524	0.336346154636038	1.50022945375136	2.06423549120711	3.15508644098065	2.69673027992551	2.77679641366283	3.25297159647185	3.25556937120223	3.04235408008545	3.21346808988715	3.33205715187388	3.29370793815256	3.53615971073166	3.25642124005688
CT40	1.20693551090698	1.61097720090329	1.4972476798833	0.879115180201312	0.651759060530283	0.736943484146542	0.753806545298043	0.836827956162191	0.77145882840344	0.80051620164676	0.920233849836526	1.53158243494462	1.49708979772971	1.19765513011749	1.28678581093463	1.75352826663653	0.790796203162944	3.20190681664025	3.65106318263602	1.3760872836182	1.98115416189709	1.88120193853025	0.967896345550403	0.97156732720992	2.51397589426486	2.59821431761453	1.24265779371592	0.310627841163609	0.303622931961117	0.301807790322857	0.331667803121119	1.31363484160179	0.663890683404852	0.338022372019929	1.71043016355373	1.10871692008844	0.337619093711371	0.427472621537495	1.01919282801248	0.694738259171115	0.742742174844568	1.10006766027456	1.10225627736855	0.932205552948232	1.06734125019812	1.17011331549224	1.13564790396703	1.35092343490131	1.10322918468607
CT41	3.54872429607776	3.8681745868669	3.64015531553658	3.71842969059472	3.36921286892827	3.51289646654152	3.53953150600876	3.66176423430948	3.56641641155897	3.60912279578995	3.55144770559154	3.60915743965831	3.56674319530877	3.57104790347659	3.52275878162084	3.68207500686339	3.59536758208357	0.98629756561602	1.51287916392005	3.56556037908564	3.60361781065461	3.68881294737962	3.7986586970047	3.83769967960743	3.85301044635699	3.85855351851192	2.52187850632486	0.327821490402241	0.308373310836205	0.303241194933542	0.383148433718661	0.571673572404781	0.974879565371286	2.2074745156288	1.21716991947638	2.18580104277374	0.992216204136392	1.51807206664843	2.57820613174831	2.12315223016947	2.20225527763112	2.67574959514497	2.67833932482143	2.46612133221151	2.6363954224924	2.75478263128023	2.71643578365511	2.95840898181452	2.67920629065855
CT42	1.50199493066805	1.80708955836204	1.58832309133808	1.66302822817037	1.33621770365565	1.4685289438375	1.49339159433071	1.60878782678935	1.51861687221231	1.55891769849915	1.50457975904554	1.55891509343283	1.51891491683456	1.52297427571006	1.47769416645755	1.62824686931293	1.54587673201272	0.301029995663981	0.317052436126905	1.5178120928583	1.55361898690562	1.6356615723343	1.74374475477345	1.77798042573812	1.79232045470644	1.79767672941341	0.794885769870574	0.308834881887922	0.303135369380661	0.301661289538503	0.326055741565051	0.390777378061775	0.61601261642411	0.524768144313506	0.937077163927124	0.515104377726561	0.752102575484476	1.20522973746345	2.24987484690099	1.79955520284451	1.87749628675354	2.34689418492122	2.34947152497283	2.13849441119688	2.30772878261754	2.42550884883528	2.38736406156494	2.62850546112737	2.35032685739667
CT48	2.74776148992222	3.06654275089626	2.83897295689197	2.91701857662227	2.56889167499838	2.71201794165254	2.73856785063247	2.86047286224173	2.76537271546141	2.80796242262021	2.75045549473454	2.80806366058181	2.76576678809432	2.77001698045467	2.72188857528778	2.8808421010974	2.79424277777513	0.950233850044768	1.35947415888725	2.76456725718602	2.80269058435732	2.88762187030192	2.9971741769602	3.03607994256972	3.05179817750758	3.05742288976011	1.73804826826253	0.308197074049419	0.302962282366711	0.301609308737623	0.324047393234416	0.398732212645836	0.596049531091955	1.43308429813203	0.345033894727824	1.41339100368984	0.301075370396729	0.330768748721765	0.301072713304759	0.303890211407765	0.301029995663981	0.301029995663981	0.301029995663981	0.307173085761144	0.302319796364094	0.314779428460609	0.306249006673936	0.316070464516585	0.302237531410935
CT51	3.48230689822685	3.80177031333147	3.57380498504055	3.65192197793175	3.30273811050046	3.44640402696222	3.47303614930671	3.59525873929882	3.4999186344721	3.54262178248074	3.48497072964467	3.54283967181635	3.50043167526265	3.50462074249484	3.45637677683203	3.61584697186663	3.52886723889007	1.96949524932403	2.42561966321334	3.49919366549842	3.53771694461506	3.62269431656719	3.73217964803201	3.77118717161059	3.78769014529383	3.79347754128542	2.45881486692637	0.330547554634961	0.309139035323835	0.303473274271528	0.390953019784214	0.684976186032971	1.00948716454142	2.1418482357252	0.682353628868602	2.12206917830416	0.301221744649928	0.442668898915761	0.301210517831891	0.312992629928462	0.301029995663981	0.301029995663981	0.301029995663981	0.326421965609357	0.306455551687962	0.356389965442394	0.32267341466059	0.361327324147945	0.306111041239688
CT52	3.45621016147952	3.77616962290124	3.54880625446861	3.62467804087939	3.27549549582538	3.41914823431288	3.44577516016738	3.56799361966997	3.47265738845308	3.51536481193023	3.45799745327622	3.51828539304865	3.47591765215118	3.47840898059968	3.43076616667801	3.59268657990176	3.50160414180496	3.10162279756355	3.55156492689485	3.4738660596204	3.51923887231459	3.60113750712408	3.70540661184492	3.74396590092963	3.77774857607195	3.7869891816724	2.47332444362542	0.406845166930145	0.332008149635189	0.310536908245456	0.580346518176623	1.36753477277567	1.53465456355158	2.11525241203778	1.61169725987889	2.12193838921132	0.30178172147152	0.435589882247339	0.301737734961041	0.34617999372072	0.301029995663981	0.301029995663981	0.301029995663981	0.393118057713997	0.321936014496381	0.486664209769575	0.380375502575773	0.500860677774612	0.320630418682612
CT53	2.58291211356025	2.90184670129707	2.67522034198619	2.75093724801598	2.40328449768343	2.54605532117062	2.57252202307367	2.69425031462563	2.59929055834643	2.64186944534938	2.58471730090921	2.6447639360166	2.60255007903184	2.60502719401716	2.5575884495211	2.71902052433998	2.62810938145609	2.23218211533443	2.67926791093777	2.60051074767767	2.64570105922254	2.72844194059762	2.83531523389481	2.87011562270525	2.90347524524227	2.91271301127627	1.78136569225899	0.404076929688646	0.331128714060618	0.310260507778933	0.574250473318818	1.02903739598617	1.52246923157708	1.28335927091703	0.857366481887403	1.28744056974908	0.301759651562142	0.32204790212886	0.301716955430007	0.344918122767926	0.301029995663981	0.301029995663981	0.301029995663981	0.390672936189505	0.321335855711617	0.482202752743353	0.378239376294107	0.496128719197261	0.320066924196464
CT55	2.65082264405408	2.96939137451246	2.74217265514827	2.82049961160916	2.47238207189597	2.61522665833137	2.64166290234173	2.763481994662	2.668463466721	2.71115000612379	2.65360955944068	2.71113472425449	2.66881469160454	2.67310059972871	2.62496421659871	2.78415879753239	2.69729389428439	0.596710494453977	0.935378113385496	2.66764867851669	2.70555579388516	2.79361345959951	2.91098038552772	2.94006723516312	2.95434173974883	2.95990922304193	2.01864616506721	0.542442412686793	0.379934361254383	0.326187966795633	0.836563221393911	1.31884963515259	1.94891862390116	1.3494331908763	0.313899309370845	1.32392998357781	0.303052722865669	0.326493930221704	0.302934527811123	0.413376250376493	0.301029995663981	0.301029995663981	0.301029995663981	0.514942751697177	0.355218132979098	0.68791433638476	0.488597906039937	0.711715943938385	0.351952106665325
CT56	4.38775454202802	4.70731154443693	4.47921798616396	4.5575302745555	4.20814022365002	4.35191413838891	4.37856340196571	4.5008486656406	4.40546103159789	4.44818535726546	4.3904833500667	4.44820616140647	4.40577337141549	4.41008904082181	4.3617735180358	4.52114229611449	4.43442532024611	0.301029995663981	1.80383815743582	4.4045941908578	4.4426322981642	4.52785546333599	4.63770790399915	4.67683029723864	4.69205921086525	4.69758440438621	3.3542825098057	0.362889959354069	0.318490416213634	0.306330608796764	0.477333866349234	0.785157613216485	1.30201877579364	3.04204529858774	0.301029995663981	3.0200296287953	0.301447253224185	0.91401528290712	0.301422828949268	0.326658800827131	0.301029995663981	0.301029995663981	0.301029995663981	0.354533702846788	0.312753802924013	0.414658992051508	0.346830968008323	0.422979192591402	0.312014392683342
CT57	4.17386083776659	4.49340604834665	4.26532133819923	4.34363227883404	3.9942593259398	4.13802291316539	4.16468260025226	4.28694985496398	4.19156655334754	4.23428960732474	4.17658995815123	4.2343100403447	4.19187893704783	4.1961944220064	4.14788120938067	4.30724623720488	4.22052934940217	0.301029995663981	1.59852122385942	4.19069991579275	4.22873590670406	4.31420769015281	4.42390833310523	4.46293192633426	4.47815410247109	4.48367923329667	3.14426151791864	0.392651622132863	0.327539355258773	0.309136372611495	0.548578934990046	0.907403732076741	1.47015609837178	2.82866653883032	0.301029995663981	2.80664090464205	0.301670025151079	0.762854174512022	0.301632569909679	0.339756289159291	0.301029995663981	0.301029995663981	0.301029995663981	0.380609097121004	0.318890353456831	0.680874317753036	0.369456044320516	0.47636665831099	0.317771312877706
CT58	3.77281008298925	4.09230926512988	3.86425352773325	3.94255231603124	3.59325358057152	3.73697965261715	3.76390680375872	3.8858788305121	3.79051233481209	3.83322728170884	3.77553863293198	3.83324781150881	3.79082464563297	3.79513929945438	3.74683597097135	3.90619862594353	3.81946964311879	0.304326106823808	1.23011845724157	3.78964578208946	3.82767485834439	3.91825148893237	4.0236887302527	4.06183698845727	4.07705899893951	4.08258354620661	2.74333226969043	0.335242785510547	0.310454508665365	0.30387264016109	0.404075088864243	0.615697231600008	1.0657814987181	2.42947340109762	0.301873996652447	2.40755703718591	0.301452685203834	0.544944851354514	0.30124011459556	0.316488265029965	0.304121678412861	0.303366654773056	0.301481280196237	0.33110810306231	0.307392188484462	1.29107414804487	0.326329978461878	0.370692656706576	0.307247986040251
CT59	2.25166668905658	2.56870022885876	2.34227913375091	2.42002745523838	2.07457933050476	2.21626796313461	2.25184297405023	2.36365608547455	2.26918661800923	2.31151398220603	2.25438774894847	2.31151621262698	2.26949996603926	2.27377350795702	2.22598336260022	2.38481898737182	2.29784698550315	0.301029995663981	0.388400634823901	2.26833696833081	2.30597066469598	2.53975268425249	2.53189420748728	2.53870385004711	2.55353109507163	2.55903386950307	1.40221505109968	0.336418641964933	0.310799932101249	0.303977647303063	0.407459619143587	0.618020985257508	1.07970314320811	0.999284139622876	0.301029995663981	0.980246075032796	0.30126145187095	0.310842514244994	0.301247900795926	0.315429835750434	0.301029995663981	0.301029995663981	0.301029995663981	0.331513473542313	0.307570946509503	1.28662421362253	0.327024761993671	0.372834899295712	0.307156109235021
CT60	2.6343132074706	2.95283730223349	2.72545833967634	2.80357743798188	2.4557638779889	2.59867477546394	2.625331057414	2.74700089330947	2.65267591206786	2.69522628922714	2.63764126689289	2.6954295584876	2.65287393923612	2.6570898662679	2.60899791357824	2.76799753105099	2.68125409914032	1.03008348428546	1.27472585250702	2.65140940331584	2.69048962737012	2.77612029886248	2.88646896765111	2.92312310701942	2.93892822111394	2.94399834488238	1.76027705768065	0.392636874176194	0.321168036561775	0.307156647073568	0.500540694426512	0.877468125010831	1.35868764820817	1.33007575289591	0.625912936846322	1.31911774539133	0.402819049606889	0.462985981566446	0.301484448116779	0.806553811125795	1.00752045759726	0.91237896077063	0.503737661977612	0.617009557067411	0.343583464882287	0.429924759750751	0.453014232774041	0.53910918973772	0.460259887596282
CT61	3.63150920725403	3.95099056450851	3.72297272963847	3.80121976039057	3.45196026423968	3.59565938299938	3.62229539070129	3.74453885704684	3.64918332676482	3.69189650115556	3.63421938635579	3.69197722516326	3.64955856706299	3.65383400938693	3.60554971710567	3.76493217053505	3.67813671846446	1.62525364658867	2.10014494460612	3.64836159097836	3.6865431208562	3.77176133225816	3.8816903095081	3.92050959505688	3.93610654700002	3.94171358188006	2.61830602496431	0.392463600297217	0.327464538630207	0.309113008980308	0.548032081490673	0.925465256629831	1.46858558250652	2.28948629395102	0.511117301367888	2.26811322813354	0.301961969431153	0.490118675350183	0.30163081821287	0.341826395739152	0.305580240802107	0.304470428485465	0.301695136664578	0.381249499093275	0.31891601358835	0.464367788628457	0.369549415602781	0.476212335931998	0.318168332987083
CT62	3.78108905048864	4.1005896743951	3.87253104397407	3.95082775442221	3.60152936434274	3.74525792742796	3.77190622009634	3.89415990437063	3.79881751512007	3.84153056300193	3.783838293412	3.84155878358265	3.79912748434871	3.80344218706814	3.75513435857317	3.91447251101092	3.82776576723688	0.807275465947402	1.40178583672301	3.79793593681504	3.83600944552421	3.92120171453258	4.03096513474525	4.07012339979438	4.08538646614029	4.09090043903402	2.74684309203323	0.313547730577236	0.301029995663981	0.301029995663981	0.301862735622293	0.413413611749048	0.844245224548429	2.43774741810639	0.495212724692931	2.41619082387116	0.355352285535777	0.59501672169418	0.301029995663981	0.619153555404338	0.788259806216651	0.709881975078726	0.415416975007697	0.467446833536748	0.316437541168833	0.302191033068976	0.360623884781127	0.372866806662742	0.383581822765184
CT63	4.81555954201315	5.13512815373381	4.90702643131811	4.98534072385432	4.63593310341864	4.77971691216188	4.806489992232	4.92865872684331	4.83326684624222	4.8759927325019	4.81828822581062	4.87601375263399	4.83357914975592	4.83789498577381	4.78957714397482	4.94896381760668	4.86223256792835	0.301029995663981	2.22303013372025	4.83239986993244	4.87043994380991	4.95795436515011	5.06588038772287	5.10464244888743	5.11987543847681	5.12540067559442	3.77973157069845	0.322279047102748	0.306827125777479	0.302773438754155	0.366992044113189	0.587631961542485	0.895499994768381	3.46935634936531	0.301029995663981	3.44733687720437	0.301166719795791	1.26976371479017	0.301158714181128	0.309592839029344	0.301029995663981	0.301029995663981	0.301029995663981	0.319284893266108	0.304905295838268	1.92167159875106	0.31657115279865	0.344860890201301	0.304658812123869
CT64	4.60923124141145	4.92879564552639	4.70069688953691	4.77901046495526	4.42960920234698	4.57338942135386	4.60009886625871	4.72232859233834	4.62693825109734	4.66966357595826	4.61195997274266	4.66968451576636	4.62725056975084	4.63156634817933	4.58324934137847	4.74262769392553	4.65590345290054	0.301029995663981	2.01984328104221	4.62607132480388	4.66411068432538	4.75044307649145	4.8593586062614	4.89831159121237	4.91354306860388	4.91906829520296	3.57427892225589	0.348069162272007	0.314143705200208	0.304997147104217	0.439076808041456	0.721637257262975	1.19008234861334	3.26320742869173	0.301029995663981	3.24118904600068	0.301341842743748	1.09095317514423	0.30132358661202	0.320323367501829	0.301029995663981	0.301029995663981	0.301029995663981	0.341622852672048	0.309820741589422	1.42993311630149	0.335704370996083	0.395242133345885	0.309264566309064
CT65	4.36326018638012	4.68281611375751	4.45472264694149	4.53303392692073	4.18364639643222	4.32741972823785	4.35406910827154	4.47635380030133	4.38096653656817	4.42369034283547	4.36598878324755	4.42371130848155	4.38127883243134	4.38559444271308	4.33727928962359	4.49664634503789	4.40993073684189	0.301029995663981	1.78013278920661	4.38009963004672	4.41813769752879	4.50335307978917	4.61318482074492	4.65233217242204	4.6675638155307	4.67308891298415	3.32820425811136	0.321915439280899	0.306726186251462	0.302742942627773	0.365918152653389	0.538885166043004	0.889787417942417	3.01757797623261	0.301029995663981	2.99558133582121	0.301164323882498	0.895565461590108	0.301156458535437	0.309444207477753	0.301029995663981	0.301029995663981	0.301029995663981	0.318971468210464	0.304837672588951	0.34288690583811	0.316303505510725	0.344129569474314	0.304595472334832
CT66	5.0073194813003	5.32689056265265	5.0987877143607	5.17710318957553	4.8276910102273	4.97147661745542	4.99832640661654	5.12041978051363	5.02502701761224	5.06775358046057	5.0100483433554	5.06777447969838	5.02533935130053	5.02965525403024	4.98133679095787	5.14073334483775	5.05399300340618	0.301029995663981	2.41293556397109	5.02416008446936	5.06220044591156	5.15115722644716	5.25791083040999	5.29640676540528	5.31163776620159	5.31716308079257	3.97264969842455	0.44499718904098	0.344522419476395	0.314511796355481	0.660046419187497	1.10988488066725	1.68310429598738	3.6610280242511	0.301029995663981	3.63899085519079	0.302100539876872	1.44459076496104	0.302037919652254	0.364018064658782	0.301029995663981	0.301029995663981	0.301029995663981	0.427027111014619	0.330517874310558	2.32068826161501	0.410127204615315	0.564045805109917	0.328693176727271
CT67	4.66610229279274	4.98566821917713	4.75756953186846	4.83588369296941	4.48647922464713	4.63026018270005	4.65691532471687	4.7791999309393	4.68380911939106	4.72653510572574	4.66883102097572	4.72655667842254	4.68412233203554	4.68843763666628	4.64012038155037	4.79949635109948	4.7127744332607	0.89807395999072	2.1324953196701	4.68294287555957	4.72098443246855	4.80630498128744	4.91609073917158	4.95518708397657	4.97042055709262	4.97594698730468	3.63317320322047	0.43927065252666	0.342596772844165	0.313895062155624	0.648554271198143	1.07831627278975	1.66320566701599	3.32004307976435	0.338885302809759	3.29800985399498	0.302050896704265	1.139171255885	0.301991177086319	0.361287359961166	0.301029995663981	0.301029995663981	0.301029995663981	0.42191816168462	0.329192279172523	0.761044614979501	0.405625046522769	0.554788675812429	0.327447136458231
CT68	4.60423661611358	4.92380089153149	4.69570438883213	4.77402061988884	4.42461664423696	4.56839768463516	4.59565947301731	4.71734406108519	4.62210904523696	4.66482907934612	4.60710016557999	4.66489435142213	4.62239509077168	4.62669195309367	4.57837784693872	4.73785019030579	4.65101527675159	2.2696632837377	2.63937538048709	4.62114945953709	4.65946340765149	4.755448302683	4.85621520888774	4.8934233940054	4.90884425044616	4.91426809982227	3.57880756246317	0.769658535961121	0.377952155116001	0.325517457739552	0.838247712211207	1.63319647821226	1.93712359614336	3.25827582326295	1.69018266581255	3.23882580407198	1.11780052004228	1.46188939448398	0.302882435392551	1.96673511535578	2.24206375179357	2.12169639366011	1.43326682891733	1.62346566137027	0.721723173224483	2.38227994090538	1.18501102038259	1.30226730172003	1.29431706623833
CT69	2.76018984663695	3.07897874121319	2.8513731885432	2.92948810008002	2.58132934037037	2.72449188379161	2.76708204750986	2.87302464777763	2.77913155222971	2.82167277814508	2.76395977601916	2.82204502504363	2.77923674106634	2.78339032819635	2.73526393933652	2.89603571402095	2.80754450268782	1.35544463047731	1.61038585290959	2.77754015143603	2.8176103874503	3.13150472818658	3.05917705234227	3.04930447837747	3.06607088713661	3.07079311161821	1.76770355309983	0.357772761796229	0.3013448454977	0.301124266795043	0.308707557530746	0.660755946552137	0.373254878609548	1.44460122889009	0.861995814864962	1.44293812947894	0.511521106261211	0.604927338539426	0.301036943474732	1.08330993734652	1.33007104544525	1.22106983636022	0.683110798493253	0.803444266590762	0.36903526645343	1.98291640461691	0.529011577581015	0.567646791559133	0.597761620699017
CT70	0.661557962314715	0.869253620251634	0.720712214243078	0.777672647146745	0.572980001623651	0.643729978218083	0.677744390004508	0.730434709646557	0.689647218523739	0.717468854555282	0.67876121614414	0.720977239948495	0.68730975369708	0.68800413480049	0.659687080249668	0.771918925766656	0.700349096318395	0.627158886809864	0.781606446861401	0.679930586392725	0.73075258990255	1.07901194330002	1.0834267935986	0.886958284102056	0.896824310169923	0.8884646386408	1.18684209608193	0.368934920704941	0.318640506078054	0.306376817955977	0.478883612680745	0.790889130668588	1.30255506641962	0.338103977796374	0.4101763086421	0.349815599314518	0.329801364350486	0.343580761990056	0.301426273105386	0.507526539793897	0.612644360983426	0.554462708351519	0.362747918323386	0.437111469341907	0.320521920053829	0.536592084921198	0.375383355800143	0.452763374886944	0.354850263993636
CT71	2.80836617584996	3.12723773312278	2.89957894957744	2.97771423832482	2.62942405032873	2.77309443472278	2.80797783028236	2.92342184110245	2.86190786154193	2.90316649850756	2.8404317770554	2.91248700736608	2.85668625218196	2.85696746184628	2.80947670301265	2.9767423401839	2.87835642159091	2.82521526057776	3.08189283241358	2.84122532888273	2.93541221172411	3.02377579511191	3.07603575985762	3.1181224914871	3.17441680560889	3.15951907208524	2.24634062653681	1.03459076342359	0.301029995663981	0.301029995663981	0.41153266158643	1.91805675560301	0.301029995663981	1.48961072319292	2.23610121244616	1.82792803508161	1.62560877237595	1.79812812459342	0.301029995663981	2.5160937639606	2.79739220247324	2.67586359057491	1.96838325448517	2.15372406941376	1.11071504729611	0.686779449215954	1.66658611086001	1.75058115090276	1.8142999095136
CT72	1.67444761605701	1.98434138209623	1.76274394674754	1.83899083832034	1.50441792549225	1.64943317862174	1.81668079202312	1.82745712832666	2.130777982241	2.16195407081626	2.06061483448989	2.23299424831195	2.08457709562466	2.05200085555234	2.01102980717704	2.24055996542509	2.04763518581953	2.99801694847491	3.25432993181307	1.93755463127685	2.39856114988607	2.50466408287425	2.20266448077272	2.26505258757628	2.59244378447026	2.46638878245615	2.27191286082722	1.18679061809517	0.313507686409746	0.304802807796382	0.553285109972962	2.09744860715847	1.17145281979876	0.610967604175626	2.4076683358285	1.78048719961372	1.79202871309866	1.96570565031499	0.301309146523147	2.68852831746256	2.97016559311241	2.84848970811391	2.13852873668071	2.3253259949033	1.2621433193217	0.854558787553273	1.83462052572117	1.92111255084837	1.98328974759675
CT73	0.71212455020408	0.933624466019088	0.780657278625903	0.847695386217416	0.61838467479074	0.751401608153634	1.27343118404938	1.04046884189173	1.84428298762268	1.87016342460559	1.74694904340588	1.97083377835744	1.77531474603491	1.72179349828614	1.68556473999242	1.9510842859412	1.69869524747335	2.87387282863619	3.13003176949462	1.52508428092568	2.18612456890977	2.25230616539785	1.83377079997414	1.90064212770441	2.3657630657525	2.19687756611432	2.20438364430701	1.09951214919425	0.339762597033279	0.312990727402401	0.692462454766222	2.00524378582863	1.63094301473704	0.35819894385781	2.28436054838502	1.64810720347364	1.67225335834463	1.84434789494257	0.301922747985818	2.56493509097667	2.84604063412748	2.72446447831466	2.01618496266272	2.20349457012622	1.15608672906422	0.527834626398706	1.71761744403082	1.80781753294641	1.86237274685269
CT74	4.10837467053073	4.42791494639798	4.19984405195962	4.27816694976336	3.9287875548098	4.07255591152189	4.09975624069514	4.22153255148467	4.12724059282882	4.16992329205414	4.11204859570587	4.1702556829914	4.12736859282891	4.13155128876691	4.0832599268694	4.2429447929725	4.15578965586021	2.6179316485431	2.8920972609256	4.12572345103343	4.16568355664782	4.25672093564809	4.36041829549725	4.39816789644947	4.41473831392207	4.41955330827196	3.13022322091031	0.990678114958302	0.418567988249969	0.339664590234583	0.997662787708643	1.91118152072265	2.13870570750586	2.7636659637819	2.03110880341161	2.75944643389554	1.43022463697409	1.6318540507668	0.303997408020032	2.31159279595556	2.590161315472	2.46890695232652	1.76600636642256	1.95895833808015	0.962254088684382	1.67282168318614	1.49398549186502	1.60796378906491	1.61840739162186
CT75	2.97078899789985	3.28988032980264	3.06208270593702	3.14027547556958	2.79163210128613	2.93573498923627	2.98479248093692	3.08719527140806	3.04310789536851	3.08373801973786	3.01837191737189	3.09757009944323	3.03514552731058	3.03340513876253	2.98621372080555	3.15862771627525	3.05334528632323	3.17910069471408	3.43589404171214	3.01235743013475	3.13346043617417	3.34904194027932	3.27790490859854	3.29217075971649	3.36822077393758	3.34385719301339	2.5431805867901	1.34219017341736	0.301695776331926	0.301229397595169	0.524863355200317	2.267103393181	0.45222385282316	1.64361354309864	2.58788864227814	2.10568078838643	1.9685876194124	2.14454530422261	0.301044693294181	2.8692278220661	3.15122959524137	3.02945091673276	2.31774957754574	2.5049329165531	1.42607168453464	2.01597669945857	2.01066010656017	2.09658209950351	2.16141902541583
CT76	0.645119455128518	0.847864163462458	0.700155182522554	0.752345811449839	0.557821546977713	0.709866580109627	1.35771279765918	1.05650769299403	1.9411107619706	1.96644476469123	1.84110691937982	2.06970398761024	1.87014901591858	1.81473217508888	1.77864258559937	2.04772620165068	1.79023584859689	2.98159871602022	3.23787058604963	1.60934776385325	2.28875421468057	2.39375556224454	1.89695964838572	1.98748359666641	2.46810073106818	2.29637262239903	2.24013671245069	1.17072061645016	0.309565141142643	0.303602543932942	0.520605604025868	2.07845979420785	1.0279953535435	0.330094831862461	2.39134756507106	1.75123205605034	1.77611499566054	1.9495639665812	0.301220095169911	2.67212259477055	2.95374959170549	2.83208532035905	2.12232051276781	2.30892049776243	1.24725203609651	0.799173651148586	1.81836521901098	1.90436021071017	1.96713812859316
CT77	2.20680737289365	2.52356340481357	2.29725623307025	2.37485539451345	2.02993392546489	2.17280623208654	2.33185358689821	2.32549624842317	2.32491172213935	2.36370787949549	2.29282267209848	2.38770080194065	2.31064564613664	2.30412781986486	2.25816449594722	2.44827446039179	2.32038252311584	2.70482191071101	2.96092212338587	2.27035795584254	2.4510366446843	3.20650672808172	2.77826546109194	2.55509429085159	2.67563665582555	2.63070393236006	2.01896640435651	0.939377571433722	0.301734202791234	0.301240912892482	0.394167967056731	1.80162958822448	0.445953927251183	0.962046623178308	2.11690592152804	1.5735243416518	1.51134715021765	1.68098038465821	0.301045542261149	2.3961404456524	2.67702638837099	2.55564102924445	1.85055929238551	2.03490700981851	1.01106596577597	2.33816815045253	1.5518452646738	1.6349488268256	1.69775898495209
CT78	0.679793926344641	0.892705611553675	0.736784549750914	0.789899278237176	0.585419823413719	0.698336298572373	1.22230874369	0.933584371811281	1.64559013827052	1.67104251538054	1.55184264310168	1.76850692575069	1.57942704412133	1.52851223801526	1.49295305777866	1.75374095148123	1.50740024560259	2.65913858763691	2.91496671557748	1.34373886250578	1.97875815407151	2.31472795146847	1.78207464405079	1.70240396171151	2.15796730949102	1.99276033123082	1.92698641638496	0.908710717605194	0.30619463192806	0.302582429575245	0.42923941167325	1.76473772781108	0.864048607873838	0.331308272209676	2.07177038249297	1.4455720140457	1.46845120085301	1.63676576701535	0.301144588606498	2.35071501471126	2.63135568011703	2.51003592984468	1.80604806592345	1.99022305206063	0.975168989930125	1.26901340983824	1.50944433617704	1.59315516272254	1.65394761029622
CT79	1.67354316168319	1.9834165164894	1.76202927937589	1.83851699888192	1.50370372475795	1.64111490273753	1.89087987795547	1.79057863617588	1.80776173388933	1.84538056002767	1.77358001740322	1.87268110523502	1.79137111041842	1.78312826314268	1.73854851764165	1.93894701985572	1.79754749968069	2.24919670154149	2.50383768559102	1.74499035392425	1.94469047691393	2.9345525903197	2.4243196565644	2.02913474256899	2.16331628312092	2.1112794870091	1.7059186845384	0.669342895344516	0.320715390021785	0.307016759484824	0.516475713270713	1.44167385312836	1.34686190056143	0.613028912692819	1.67035259694275	1.1428262467753	1.10010257815779	1.25484071160857	0.301474005429739	1.94447882305543	2.22161210998213	2.10132223764131	1.41413283146603	1.59410997469471	0.693042051110356	2.11630551389565	1.14430822730057	1.23120449803772	1.27177416674003
CT80	3.98803403385191	4.30756305270349	4.07950030967517	4.15782155508032	3.80845887852125	3.95224783093889	3.98420692678255	4.10133759723499	4.00937038757738	4.05195507975969	3.99371575458721	4.05295491608335	4.00910579205978	4.01300555402571	3.96476452782348	4.12544388606459	4.03704145748947	2.99331612232172	3.25555937810971	4.00646689953852	4.05050594739272	4.2130193146494	4.25473699696482	4.27926635064085	4.29879490323923	4.30210731574087	3.0587835326797	1.22810735652558	0.399247375320132	0.332827380922079	0.956613055822305	2.16182767257103	2.05193278345801	2.64380765927593	2.40299504145474	2.67586650197804	1.78754591880454	1.97266361699237	0.303454371511862	2.6844365182548	2.96546539715431	2.84379279265492	2.13388724097828	2.32363295578959	1.26508700833768	2.66154574338009	1.83781299582136	1.93483593802334	1.97995727078073
CT81	3.83902802323027	4.15853800314117	3.93047672540104	4.00877992026186	3.65946208561147	3.80322678922523	3.83213415180687	3.9522529749793	3.8592216350515	3.90184161372522	3.84377934747285	3.90253681167453	3.85913753438735	3.86316715290726	3.81490960385994	3.97501290895293	3.88729523179773	2.68095743446896	2.94548875409079	3.85695629662065	3.89911610237627	4.01536278920408	4.09578123335186	4.12952594544816	4.14773911856838	4.15174198240575	2.86486387980516	0.936731613170187	0.319159064257808	0.306536554970327	0.538553370153834	1.80606057564611	1.31915784783436	2.49529340999709	2.09332049590436	2.5112064654954	1.48892782282113	1.67412253634984	0.301438181565993	2.37260093340996	2.65316833639302	2.53181639092031	1.82729211287112	2.01250951951328	0.994299796753601	2.09622148440307	1.5321153845025	1.61896324451303	1.67525532026335
CT82	4.34932378332495	4.66887907143402	4.44078582007053	4.51909669982389	4.16971045154536	4.31348484581358	4.3414211530062	4.46242450814868	4.3671521976007	4.40987098639159	4.35215142898379	4.40992521503841	4.36744500469041	4.37174660200894	4.32343396816708	4.48295359352484	4.3960728606861	1.89013132086643	2.29012602148547	4.3662165857626	4.4044579465078	4.51284772489368	4.60336181266548	4.63846553900571	4.65384556040883	4.65929563661883	3.31651282933356	0.482541117879288	0.303110193506335	0.301653727919589	0.339046860883211	1.07287159802156	0.624622221449076	3.00366313944218	1.32870154761031	2.9836130802433	0.817236063285842	1.16317428956705	0.301075990884924	1.5913380946502	1.86296388627062	1.74483089468004	1.09073132641836	1.25454875991155	0.511035248421876	2.46156244002092	0.849110015758832	0.915843965395524	0.962759541269483
CT83	4.21120164860012	4.53074935723092	4.30266094051874	4.38096989818111	4.03159578658321	4.17537616400686	4.20353295944807	4.32435963419905	4.23002780533001	4.27270611580357	4.21483963090465	4.27303139389195	4.23016144941239	4.2343484238557	4.18605686907629	4.3458088742858	4.25859250005865	2.7054561312155	2.98043238037088	4.22853109693338	4.26843021799128	4.37676394646155	4.46572097931887	4.50091921455128	4.51750253456961	4.52234069693647	3.20046039302231	0.940771766086034	0.302787777842427	0.301556916908306	0.404562637050821	1.80482243871385	0.587630883231183	2.8658494699431	2.11753293078255	2.86136946353752	1.51194619860531	1.71707555416441	0.301068847841986	2.39678461214464	2.67766044291254	2.55627422054489	1.85117807169306	2.03559418050114	1.01171571110602	2.3276861410646	1.55260665717455	1.63594200230016	1.69839659281881
CT84	4.74872564182335	5.06829310254198	4.84019226079314	4.91850644283222	4.56910046857822	4.7128832652134	4.74003676638265	4.8618243520142	4.76643324761603	4.80915900457782	4.75145466653579	4.80918008595822	4.76674550211876	4.77106128678347	4.72274365979494	4.88216748000269	4.79539868880298	0.412176303139389	2.16023261251709	4.76556608196724	4.80360657092767	4.89821392437026	5.00028202428512	5.03780839174964	5.05304109775553	5.05856611625238	3.71333401009436	0.344529721412832	0.312683685496407	0.304551323237803	0.425606555629288	0.71209715976252	1.14585091542794	3.40257357504268	0.332224370637618	3.38055833884588	0.308878610427883	1.21205659068012	0.301290469219139	0.374011190858724	0.406029341414892	0.382567874576876	0.317980211958924	0.361115933691832	0.310867670207222	2.46160458932225	0.339715079655228	0.393990083082773	0.319994050669683
CT85	0.806305383902398	1.03632326431502	0.868629624360456	0.937391895300772	0.693188448977876	0.786821012119137	0.797752612529361	0.88505205138435	0.814981011759695	0.851715445784831	0.820090940651431	0.849591715458271	0.828258967374052	0.82052958538311	0.780508004105235	0.899416826299727	0.825601686172846	0.301029995663981	0.306890815817164	0.826249029634266	0.843454992272365	0.970373862268599	1.19716857403154	1.04448133048994	1.05740204081477	1.06262565181748	1.31716334144525	0.39760927561897	0.331070733143797	0.378888573055243	0.541409180773891	0.880223819949903	1.44948235294725	0.372608703355642	0.373480969080136	0.373543980381948	0.329549160934231	0.355437394604684	0.547346815221117	0.715337073807715	0.818421465897089	0.649272728050847	0.7065640842578	0.646224565016903	0.584743695893132	0.709938473249223	0.667868954897262	0.818255308621562	0.594182308286138
CT86	1.82008272204459	2.13184577724224	1.90849631274328	1.98543869463612	1.64703887914802	1.78567218356999	1.81097610564301	1.9299718190887	1.83694629582382	1.87885467035868	1.8236855916416	1.87879270023424	1.83933300853334	1.84411696766842	1.7942112581916	1.94917633064281	1.86430437187881	0.309525082693541	0.351724888584608	1.83708384614137	1.87333580630402	1.95751542327403	2.06810057735756	2.10273630586173	2.11938876077829	2.12770890928475	1.0644732685593	0.33009586887832	0.310854520079904	0.367211755668349	0.364599888949981	0.492481302744356	1.53389744627311	0.726919401565331	0.408872258424376	0.690465771253276	0.351599782347913	0.436983160484521	0.970882151688792	0.835651597545541	0.937873388967222	1.06951106333715	1.09079903573523	0.932388298729819	1.01892836520521	1.12080487025806	1.0933296881757	1.29795144081282	1.05076672844796
CT87	2.288904399419	2.6061473763324	2.37953002572281	2.45725400242815	2.11155756652388	2.25344745407523	2.27982378730687	2.40098551728282	2.3064953677988	2.34882094618048	2.29165649943336	2.34885699473102	2.33209190741392	2.37377970788183	2.2632419205599	2.42118705773437	2.33516300128155	0.367197874263847	0.488611147657376	2.30560318341262	2.34338448603419	2.42799982429917	2.53715755102857	2.57587774324967	2.59108129307356	2.66714991278209	1.30872635425685	0.305077326899945	0.301865214254222	0.301280178598629	0.311177237746938	0.347020859586829	3.3268309684082	1.5963192761326	0.620768440791288	1.01106634143698	0.500805727570395	0.812433869788102	1.75806149693885	1.32957202576634	1.4048724008956	1.85441273789071	1.85579492191546	1.66427639873455	1.81465647942041	1.93027208948255	1.89285494307604	2.13070906218606	1.85655353896557
CT89	2.50466070239049	2.82281842198049	2.59569765279237	2.67375394762732	2.32649198573043	2.4690835191054	2.49553093035225	2.61714462718563	2.52226802168664	2.56479786012018	2.50740053830387	2.56479585406905	2.52341503473422	2.52902824157037	2.47884499319673	2.63748680264369	2.55106057204822	0.301029995663981	0.447472580105947	2.52141611804222	2.55921997391668	2.64519165733846	2.75735832977895	2.79282015489303	2.8076121656935	2.81556791319732	1.66931462764598	0.375655576595908	0.322318942037668	0.307512781123081	0.508730884108043	0.829084353707533	2.13155559961094	1.25268353943381	0.657498223872495	1.1930167422866	0.531345568357358	0.87223942307641	1.84042545005952	1.40641621026771	1.47841817075645	1.93587820704436	1.93841876520213	1.7343863662632	1.89765397439284	2.01643026389026	1.97699764362186	2.21653518822208	1.93956362021654
CT90	0.621704197526975	0.816958657894241	0.675184169765459	0.726509223214595	0.539352793000274	0.604505380878309	0.617175275664604	0.684630910727602	0.631540535798442	0.656642365473945	0.624313284382984	0.655830086799929	0.63181944935267	0.634186019281839	0.608476134991002	0.702804879413304	0.646926995073183	0.30601215962057	0.311157744069573	0.631329473775387	0.651665253567039	0.748681513060787	0.921844362692439	0.81427086688876	0.806881709860203	0.810797860192085	0.979852091108152	0.338084935321061	0.311256885387444	0.304116648338536	0.411907200446519	0.628654041858306	1.09318716911682	0.329149902512627	0.302307571270724	0.321150702036322	0.301574495406964	0.301803433834735	0.301258210298934	0.318461092485281	0.305703721725235	0.304563914621254	0.301713269765393	0.333871269500155	0.307958729251773	0.371215647781419	0.328530621323713	0.376299102962295	0.307911757605044
CT91	0.628799177741404	0.826379841568312	0.67981066825756	0.727299922351394	0.542989607517428	0.610231294680928	0.624059567438266	0.692376849358343	0.638285989603809	0.661967698751089	0.63029636550412	0.661936983329925	0.638623639358123	0.641223835206516	0.615225638521704	0.704841591819193	0.654157575729194	0.301029995663981	0.302264092882755	0.637835581757677	0.658739831970658	0.713127920612039	0.787734626056066	0.806099973997349	0.815733148002834	0.820201692896435	0.409395935807963	0.302916639346041	0.3015363887563	0.30118164137106	0.307171072299966	0.324319111368618	0.445890651902683	0.323680695958281	0.301029995663981	0.321490734460362	0.301041867933815	0.301163973421113	0.301041172682153	0.301780161835208	0.301029995663981	0.301029995663981	0.301029995663981	0.302687578952165	0.301367828351588	0.305655015370149	0.302401563507769	0.30501576197548	0.301346258885115
CT92	1.25023011258422	1.54360110486712	1.33439258715758	1.40860360616922	1.09662051805281	1.21935365518528	1.24233310261416	1.35212736185626	1.26628309249381	1.30573255996626	1.25341588433477	1.30522019584771	1.26665406238821	1.27057004675269	1.22732324949777	1.37434077423352	1.29202941737732	0.312008814436477	0.328856400214121	1.26569105735805	1.2994990821343	1.40773511600058	1.56925177134354	1.52488364480227	1.52943248360826	1.53475261455284	1.38481730218604	0.398696397909379	0.329393340701366	0.30971621721793	0.562007032255948	0.923168593734305	1.49888481482115	0.449135231070634	0.303859790830412	0.427951683206858	0.30238558695697	0.303465742321419	0.30167607191007	0.347342111389951	0.311333510026772	0.308833011791908	0.302544687157735	0.387757602776105	0.32032668996781	0.478641049053739	0.374631564473415	0.48725637152502	0.319966567632989
CT93	2.16824134603711	2.48473461749494	2.25858942433361	2.33611446579176	1.99161808372583	2.13290451477772	2.16351784664886	2.27998958981077	2.18571353099913	2.22790954810512	2.17093314414944	2.22793034966693	2.18602176713681	2.19028175594058	2.14262150512633	2.30050615221328	2.21431449361145	0.301029995663981	0.374181797781628	2.18485783430345	2.222422810938	2.38241372117497	2.42956182484551	2.45445477691934	2.4695833574544	2.47507142602602	1.18660043273148	0.301029995663981	0.301029995663981	0.301029995663981	0.301029995663981	0.301319656683137	0.301029995663981	0.931641132607485	0.301029995663981	0.91486787052049	0.301029995663981	0.308971660540795	0.301029995663981	0.301029995663981	0.301029995663981	0.301029995663981	0.301029995663981	0.301029995663981	0.301029995663981	0.931801895265879	0.301029995663981	0.301029995663981	0.301029995663981
CT94	1.25932334735412	1.55325365966744	1.34189917093627	1.41399741114896	1.10374871425729	1.22768055326163	1.25140498866468	1.3613412890763	1.2751435889217	1.31368785225801	1.26184514516336	1.3136303493925	1.27544701513525	1.27933264699457	1.23627768769028	1.38041894212734	1.30110700782841	0.301029995663981	0.309805835487564	1.27440137544919	1.30849267671529	1.39462433509347	1.50210838177139	1.52589249229724	1.53886836754751	1.54413049262838	0.805010206442947	0.315998237912836	0.305092101445511	0.30224993631469	0.348189418351404	0.460509962665362	0.791292983093925	0.438258831454638	0.301029995663981	0.430087616724336	0.301125612585318	0.30199865174367	0.30112001367368	0.307035771730726	0.301029995663981	0.301029995663981	0.301029995663981	0.313888351630049	0.303743658757183	0.338792552339232	0.311956256043281	0.332140081943862	0.303570843507488
CT95	1.16759359443451	1.45526620349553	1.24790080576006	1.31829354860779	1.0173662203818	1.13687611471005	1.1609604546628	1.26695380411566	1.18295454537076	1.22041960546732	1.17001757484161	1.22038402266009	1.18323503022086	1.18699262704332	1.14523590893088	1.28557653714108	1.20821463215241	0.301029995663981	0.307943079221281	1.18222447787553	1.21540844615701	1.31843718076692	1.40488900989882	1.42796121374407	1.44110024344563	1.44624169365297	0.683122882643977	0.309631782927098	0.3033518911647	0.301726334905806	0.328556181059826	0.399026796648915	0.637314494196998	0.411666253741285	0.301029995663981	0.40551817491228	0.301084543253256	0.30177480944079	0.301081349041154	0.304466180591273	0.301029995663981	0.301029995663981	0.301029995663981	0.308404547373514	0.302580091173556	0.356431566843044	0.307296557814792	0.31904891620879	0.302481252043352
CT96	0.7576623665702	0.989979593664806	0.822291537654594	0.882329095437638	0.651659072870733	0.735745060455166	0.91929615799118	0.834684145644909	0.769536692211951	0.799849269090962	0.760376632911925	0.799067171493098	0.769946824136303	0.772992029051806	0.740936359326461	0.875925790801468	0.788676370225181	0.301029995663981	0.303066770777536	0.769298061427241	0.794144559990273	1.89528350326684	1.43659524089891	0.981363105974938	0.977892345614169	0.982739619121492	1.06324159840778	0.347027118898334	0.313842023745946	0.304904941908868	0.43630714808734	0.683672482445506	1.18266055274753	0.345262687294991	0.301029995663981	0.334329001127115	0.301334564912469	0.301483502246935	0.301316734698437	0.319882579146415	0.301029995663981	0.301029995663981	0.301029995663981	0.340724287970677	0.30961752837354	1.15944411949653	0.334925637799629	0.393260354854502	0.30907409130525
CT97	0.835087107335475	1.08290501711477	0.90328998535999	0.965305044743051	0.717202426751874	0.810593356577419	0.829175189758856	0.918162873617784	0.848017910910751	0.879887755923639	0.837657525295085	0.879540769473024	0.848366652817366	0.851617748143826	0.816995973544598	0.936585779425313	0.868791162560621	0.308449334037159	0.316903429614654	0.847467786649564	0.875023485643605	0.969852478705763	1.09985603443679	1.06561577989106	1.07059157078675	1.07545624944051	0.914683002123334	0.330434223873886	0.309081063992227	0.303455694072255	0.390371851033665	0.576445159548614	1.01716151463081	0.35199738897744	0.302936512295717	0.344224485043024	0.301671476072197	0.302131687965846	0.30120921555297	0.316455226271525	0.307991219541736	0.306296922292429	0.302049983981063	0.327762954703729	0.306537508710483	0.362846785145613	0.322995172424673	0.361451657659122	0.306775307011828
CT98	0.675609901948469	0.887349581772317	0.731623282636061	0.783599454055905	0.581558553969275	0.655548594190598	0.670578423864676	0.744558468040388	0.686006157370206	0.712088397880575	0.67744670788216	0.711879693133568	0.686318617452686	0.689030780762286	0.660784484393802	0.759160113497389	0.703214607847503	0.301029995663981	0.302528710557402	0.685588593638149	0.708165771691914	0.778627097264915	0.880032539727955	0.869464966343811	0.876102339379785	0.880568717713639	0.638505652442509	0.311928507722209	0.303977542392502	0.301914414478273	0.335708346693372	0.422100569833545	0.711843502751655	0.329573041014793	0.301029995663981	0.325762546567998	0.301099290258667	0.301237462912298	0.301095232552395	0.305390581175834	0.301029995663981	0.301029995663981	0.301029995663981	0.310403286887757	0.302998246344299	0.32433979703084	0.308975450920497	0.32379503021922	0.302872800802039
CT99	0.5957247287657	0.782013938056702	0.643359883508523	0.688032364669615	0.516536472040516	0.578492321764514	0.591415159643911	0.655130780332523	0.604553598847193	0.626655640699772	0.597121897833683	0.626622641098086	0.604717878964651	0.60689855146234	0.583118213681939	0.666882492339729	0.619350602701133	0.301029995663981	0.302093509838519	0.604135958274718	0.623629194284374	0.676954500432459	0.74647722648455	0.762773231565882	0.771859779203869	0.775537920873454	0.401707636050271	0.302831034208247	0.301513376657472	0.301174747425171	0.306893723438389	0.323286460453614	0.395458450743288	0.31996077594059	0.301029995663981	0.3187159076536	0.301041328127183	0.301146333272564	0.301040664486734	0.301746081048564	0.301029995663981	0.301029995663981	0.301029995663981	0.3025723489453	0.301352473325315	0.306185615079551	0.302339294356125	0.30483532696422	0.301331883884269
CT100	0.693763862851079	0.867460146891927	0.726911289390481	0.792511649829493	0.592130782801927	0.682766671282456	0.681381028313721	0.75688468472844	0.691603095985144	0.730802346364083	0.727692208739736	0.727853339735094	0.731753766732944	0.699947784263061	0.652567410546875	0.74029811553365	0.677739866302195	0.301029995663981	0.311011497353186	0.726800194610115	0.723033995250301	0.805243994437251	0.94087281332128	0.879022213390074	0.965920993248388	0.9702346219176	0.91899675136798	0.357242616911492	0.321765328407307	0.459466010097623	0.404394351457717	0.575669614376239	1.01167051864689	0.366742151344031	0.439499611479423	0.406835099258412	0.352517144821326	0.373519265514251	0.344150154263262	0.912779003790868	1.06779603138736	0.556064028351468	0.707723158241195	0.644259367135607	0.36443993787015	0.407834162954904	0.471468632270957	0.437799980750278	0.325056915169362
CT101	0.723326078205383	0.947618720567129	0.784721694236577	0.841834772084212	0.622198102104947	0.702198654432061	0.719528339675699	0.797181647302078	0.734630341952816	0.763363429668635	0.725741775902104	0.762765263413023	0.734929012087608	0.737719305827323	0.707352964384983	0.81536173943314	0.752998943085194	0.301029995663981	0.302829268488878	0.734338286559195	0.758259206370756	0.882014659487751	1.00691902097939	0.936267527506792	0.935854514362087	0.940282191610215	0.945499904872633	0.334027747559648	0.310121618126136	0.303771497958263	0.400786297885403	0.601782276086184	1.05028120454533	0.338356184834138	0.301029995663981	0.3305672364504	0.301245217444488	0.301386715173846	0.301232616625316	0.31443500159079	0.301029995663981	0.301029995663981	0.301029995663981	0.32943147686201	0.307115247516782	0.381442954401374	0.325250916831927	0.368166650825145	0.306729122102042
CT102	0.718852567610494	0.942040668500914	0.77924469893857	0.835194460221346	0.61799488348812	0.697634406671431	1.48269567324955	0.792239736276461	0.730028066192472	0.758234106009365	0.721052232289354	0.757810686953539	0.730380627144113	0.73327170289785	0.702981899723222	0.99526892616258	0.748326385754912	0.301029995663981	0.302799676075293	0.729666309011388	0.753574279209521	2.83129338450009	2.1972424385142	0.927375422617581	0.930321377437735	0.934983709638866	0.8388306847656	0.324585796272568	0.307468915399593	0.30296745372905	0.373764338655003	0.532795387287258	0.939356176585884	0.336517714760467	0.301029995663981	0.3300963802353	0.301181966118507	0.301332182779373	0.301173067932216	0.310537480752256	0.301029995663981	0.301029995663981	0.301029995663981	0.321299885089593	0.305335376581762	2.0648659729114	0.318270499184569	0.349486089524228	0.305061664874506
CT103	1.47917096199836	1.78347030505019	1.56692662699514	1.64357087030779	1.31558596211991	1.44649099548927	1.47097906842593	1.58572663354116	1.49589713326691	1.53702670394083	1.48231374045374	1.53655859675426	1.49632791714522	1.50050557351233	1.45496079720904	1.60811489580446	1.52295176204504	0.301029995663981	0.316192122338175	1.49529514338012	1.53061852512704	1.64139761934265	1.79596091999773	1.76251317126686	1.76872822793875	1.77435636815997	1.54968831229781	0.438963484414859	0.342493958127227	0.313862185549534	0.647933495924915	1.05915253562029	1.66644611492985	0.534720941691142	0.301029995663981	0.505770573740626	0.302048252166477	0.303406707018863	0.301988687075294	0.361141418772874	0.301029995663981	0.301029995663981	0.301029995663981	0.421696100062032	0.329121554110814	0.551018257668047	0.405383912533786	0.554289990543945	0.327380662339576
CT104	2.13709288027813	2.45335608923843	2.22745877276722	2.3050506210197	1.96078221960343	2.10183345789421	2.12942253558349	2.24874733007914	2.15457034030427	2.19678343622653	2.13982639265404	2.19678013690574	2.15488299298411	2.15914334563127	2.11150977453661	2.26913997067231	2.18313270431276	0.311678372941612	0.385751812792741	2.15372004736933	2.19124973865481	2.30222198818929	2.39345125358146	2.42357485798582	2.43823602766521	2.44372615895584	1.35084703724599	0.341288022572992	0.31215240902496	0.304389353728069	0.42050408468844	0.649001053260642	1.12821514433126	0.909803516891983	0.303773842896485	0.891333070270994	0.301943505063637	0.309593476377815	0.301278445335869	0.322460597742736	0.311023160868965	0.308597324441935	0.30249861466674	0.337716198809858	0.308653530131803	0.634167708150959	0.33121866937444	0.382745065653491	0.309012811045608
CT105	1.77942364279742	1.70245282630311	1.63165510678343	1.82590077148872	1.55477876794268	1.81428358240704	1.71148885678772	1.83071718859389	1.69719912359793	1.83735784786233	1.98825395225914	1.82209376098098	1.97580753435065	1.74658690021401	1.49754566924965	1.47903606895195	1.27635584750116	1.25755079751102	1.54318221904279	1.94787366898974	1.82145724996798	1.81836307588174	1.80712515358367	1.91584663444107	2.39729256985622	2.39905726667186	1.580042638346	1.18444979962088	0.890077197830504	1.92794782537299	0.996334143816414	0.662221169260831	1.09955454626242	1.31008076229039	1.89751976808059	1.66202661227839	1.4411360032921	1.61158405486956	1.7717161694359	2.78219923962608	2.97981272063734	2.32679212257745	2.53954962336293	2.40136850510649	1.86049575279222	1.9232059261991	2.13453171805428	2.13227859192449	1.77302446514156
CT106	2.50685044640622	2.8250153083012	2.59782488567389	2.67580229693673	2.32861681627801	2.47124734509388	2.49773174739183	2.61933723599284	2.5245137984278	2.56700575137985	2.50961867533073	2.56703832404604	2.5530477591805	2.59875871557862	2.48107987578907	2.6396248959296	2.55328956953063	0.406456471578103	0.579603309616831	2.52361947339717	2.56154124489569	2.64660307726439	2.75651787811397	2.79474784971877	2.80991974109605	2.89360519283903	1.54364995050055	0.320587206570109	0.305939458792896	0.302505423848235	0.357555721497395	0.497335514713391	3.59420588746399	1.84312027753731	0.330476674094926	1.19580210737793	0.308285061360576	0.328690379325748	0.301138895480302	0.36220629135553	0.400590823299499	0.378238641437227	0.317015872812266	0.687755957292467	0.306243390791824	0.336087303362895	0.321856809282081	0.34722178812673	0.315192620591315
CT107	2.84773188535633	3.16666449142249	2.93896689484156	3.01711784886927	2.6687299052853	2.81199590160928	2.83859930127832	2.96055986637244	2.86553266197214	2.9081431547368	2.85056831374638	2.90820283860442	2.93109761290497	3.02242697389148	2.8219306571765	2.98094103486307	2.89437218756033	0.679016548507998	0.943751117114002	2.86458802497503	2.90276654539684	2.98779034513185	3.09718723869012	3.13630393058535	3.15168779183661	3.32611583489514	1.82660072535813	0.308939169625561	0.301029995663981	0.301029995663981	0.301553543183501	0.369740471811182	4.31734359452986	2.49939396889286	0.7553726679777	1.50808129671884	0.580426432156433	0.940929876759118	1.9078391806417	1.48769146941125	1.5746178279708	2.01205454759937	2.00783997626673	1.88995196059743	1.96515461723373	2.08140916377562	2.04439849473081	2.28344576143233	2.00817882495071
CT108	3.7212942936772	4.04078385947739	3.81273313490234	3.89102809608724	3.54174626398425	3.68546583723941	3.71212104342116	3.83436279971108	3.73906264910093	3.78177268681407	3.72407669204723	3.78181172225141	3.74438436558659	3.75655594284531	3.69537120250538	3.85471363355444	3.76799505671504	1.07106290959771	1.5177578890256	3.73815835133782	3.77629765525746	3.86149286469811	3.97122119489976	4.0103461567236	4.02565384896458	4.04568411143991	2.69054158675197	0.34126472812213	0.304775948104714	0.302154701785024	0.346347967745571	0.607591408739299	4.04650034975738	2.59120644312784	0.652886885422597	2.35750869041516	0.413370194673488	0.625979692353312	0.301112977997131	0.833107264482292	1.04802117530095	0.950556326493626	0.523009195136448	1.06930009914613	0.336754860048142	0.327819610149568	0.431085429081523	0.467377353550812	0.468030127779359
CT109	3.40949120546706	3.72889047028933	3.50089703673671	3.57916871024977	3.23003184582936	3.37368267225495	3.40041501035568	3.52254507081994	3.42766648849697	3.47034465307832	3.41260839371727	3.47049618902293	3.44202823465765	3.46784632062111	3.38388720106307	3.5432711237115	3.45644090750325	1.55902492331092	1.84685800730944	3.42652981175797	3.46534377207745	3.5504643674527	3.65952944571167	3.69869996909779	3.71450472339273	3.75988074932321	2.3893004327108	0.394705222787222	0.302666402630756	0.301520484880695	0.326726558852758	0.814789066324071	4.1887956728078	2.51503819772219	1.04949702215423	2.05595308245256	0.63571490327253	0.829516774312697	1.15735068750075	1.3626498986767	1.59396645127873	1.62048768739581	1.34754192439299	1.4674630920752	1.22305137510766	1.31497313610121	1.32884292206117	1.53919658349716	1.31953152634752
CT110	3.53840766546303	3.85785220876104	3.62983323020389	3.7081205211471	3.35890669253155	3.50258916840867	3.52926026095183	3.65146299144473	3.55627908208366	3.59897894654147	3.54127677364496	3.59904600112902	3.5616941531623	3.5740232674681	3.51256904319091	3.67191406561144	3.58516812637097	1.26919265044843	1.60927170020587	3.55531559084987	3.59362407102942	3.67883601304389	3.78849379404118	3.82749416610833	3.84291396346062	3.86319463783714	2.51915031692223	0.382640122891246	0.312163679936859	0.304392788445229	0.422974818416209	0.81249530160029	3.87373600250934	2.4132073862229	0.797410492694011	2.17819548342345	0.480346688741801	0.649837568487177	0.473943431898315	1.02246212662881	1.25435486437042	1.17520947413593	0.739978884331017	1.06156128111291	0.534490947308053	0.585019575776133	0.661855610703907	0.786245346083535	0.684762242495912
CT111	3.75326672753085	4.07276239518893	3.84470780004396	3.92300433553839	3.57371270537435	3.71743899440168	3.74412514308181	3.8663465085215	3.77117719965113	3.81388273228769	3.75616416422306	3.81396027719317	3.77701681195546	3.79000574561362	3.72744846507436	3.88682831560834	3.80005991846552	1.54117908562324	1.87779822917942	3.77019322526567	3.80856926139271	3.89375006774852	4.00326454441656	4.04240697607674	4.05788590312157	4.07937467561571	2.72557401814106	0.398650928537731	0.305092279250729	0.302249989888395	0.35370464992536	0.839522248558008	4.1232449105883	2.64094568284148	1.01564791797483	2.39145388161046	0.599636175037167	0.80757283509281	0.301120017631967	1.25670181776496	1.51492483030886	1.40146917741384	0.81101960455624	1.25650528125526	0.406279293936433	0.329982266553915	0.626713202609337	0.682858558962532	0.709141306388115
CT113	3.60156123242069	3.92102350552768	3.69298924557278	3.77127611491326	3.42203924638814	3.56573923102983	3.59243166867244	3.71462907020615	3.61951535795106	3.66221281062682	3.60449554847521	3.66230318012531	3.6198401588292	3.62420959215957	3.57578142120824	3.7351498035704	3.64837769066703	1.48050818276256	1.7998253563853	3.61850536833024	3.65695347396528	3.74211131062627	3.85151136810431	3.89069321091535	3.90623106042443	3.91175458559791	2.57315053742955	0.375467230463897	0.301029995663981	0.301029995663981	0.306326817994405	0.737085839601976	1.96011596835583	2.26254601412565	0.964231985760528	2.24188227975978	0.568642940322296	0.746901642132775	0.301029995663981	1.19903382752273	1.45450151829038	1.342303722297	0.767386442566504	0.903645285802058	0.39125134748486	0.303376614094348	0.588913063371431	0.633478597046502	0.669964054172225
CT114	3.74918200114176	4.06867691404418	3.84062276757809	3.91891907109345	3.56962869334134	3.71335305497151	3.74001598662385	3.86225486015898	3.7669837709676	3.80969342196471	3.75199124359051	3.8097414394646	3.76998420026962	3.77855272458012	3.72328287182151	3.88263643616995	3.795905067599	1.244528348508	1.64607041419338	3.76606088856667	3.80425597927775	3.88944903224365	3.99912757522845	4.03825800112977	4.0536058539797	4.06694402016911	2.71900197790563	0.356622889963594	0.304914511635955	0.302196435164775	0.348861122912786	0.679943412889869	3.804746414249	2.53311074859723	0.776198790046339	2.38569031513931	0.468252566082109	0.684963374621774	0.301116060973575	0.984046489822039	1.21988979962287	1.1145649348371	0.615259211598301	0.986691898660619	0.355351441282325	0.329013428944557	0.489280615473088	0.532700819514532	0.542388047061598
CT115	3.95529716563712	4.27482254275156	4.04674922493856	4.12505357735562	3.77571407377154	3.91954772569103	3.94768727112534	4.06880304821559	3.97997073010556	4.02241792733148	3.96369033683892	4.0243162145115	3.97925727898176	3.98290238436524	3.93452351677864	4.09551588066564	4.00646300525978	3.24506553062845	3.50462567064373	3.97519800148848	4.02469688664215	4.10913012115061	4.20846555098117	4.24842399601207	4.27197917203018	4.27351790556474	3.05729443916838	1.40465085825559	0.308607687593648	0.303312200647611	0.597277360772559	2.33563805805212	2.49537871423147	2.61523593771533	2.65361799158247	2.68820831485576	2.0333172718329	2.21508001747218	0.30119858789306	2.9351318035729	3.21718905298285	3.09538236913428	2.38320559648112	2.57095551370575	1.48779719433173	0.353865993483715	2.07582164437934	2.16239345517734	2.22667008072463
[truncated: 35 more columns]
