# Supplementary material for: Single-cell transcriptomic evidence for dense intracortical neuropeptide networks
Source: eLife. 2019 Nov 11;8:e47889. doi: 10.7554/eLife.47889 (PMC6881117; doi:10.7554/eLife.47889)
Supplement: Figure 7—source data 2. — (archive containing three CSV files, one for each of Gi/o, Gs and Gq/11 families). [file elife-47889-fig7-data2.zip › ALM_ISQ/Imat_ALM.csv]

	CT4	CT5	CT6	CT13	CT14	CT15	CT16	CT17	CT18	CT19	CT20	CT21	CT22	CT23	CT34	CT35	CT36	CT38	CT40	CT41	CT42	CT48	CT51	CT52	CT53	CT55	CT56	CT57	CT58	CT59	CT60	CT61	CT62	CT63	CT64	CT65	CT66	CT67	CT68	CT69	CT70	CT71	CT72	CT73	CT74	CT75	CT76	CT77	CT78
CT4	1.83077889936322	1.93738651553468	1.57392975325487	1.714822201337	1.63679628882412	1.52768549912941	2.0033686195856	1.80056024366647	2.27306889566606	2.02804454941404	1.74386522509549	1.78036157719396	1.99361230015319	2.53440891642556	2.12494830335117	2.34535884580762	2.21263269037069	3.22847993848115	2.72574867046281	2.2786029668043	2.60249466001979	2.76081275229111	2.90001492762494	2.88259337711895	3.0648168142667	3.15822231789927	2.21230461817805	2.49471989943215	1.96245423793406	1.84708555537172	2.84535660387851	3.08069683003838	2.7732916854669	2.14050700596256	2.08826257373003	1.88847434442888	1.16019087881611	1.68612975919398	2.41694517210617	2.50185373531255	2.86926667113212	2.5991794160163	3.23409613181455	2.87306674487187	2.83936809689111	2.62041703481265	2.91160068358934	2.43622718767667	1.97793109200428
CT5	2.58582149226533	2.69293502151914	2.31096074007442	2.46432760791415	2.38369682341754	2.26744658264899	2.76688157887774	2.55627359670642	3.04088079172268	2.79142269848675	2.49632771409793	2.53615492850404	2.64446621759778	2.89660729288586	2.8921145084676	3.11576481483845	2.98176532497398	4.0021611542706	3.49851442390965	3.04772488804712	3.37454805331779	3.53367292454187	3.67315150580578	3.65577544665335	3.83833195662572	3.93185904137444	2.98056933633989	3.26116041182482	2.72075184289287	2.59387792067618	3.61822119302167	3.85422807778657	3.54613945772369	2.89787058358958	2.80705949110732	2.60536840539595	1.73822897094895	2.43751263168312	3.18405080476044	3.26289913669569	3.6385570922158	3.3609292268156	4.00466441908963	3.63733900302555	3.60334352804907	3.38701080485927	3.67819118628499	3.19566625481974	2.72829338846369
CT6	1.04685949336144	1.14993287674031	0.894683422749348	0.964225208032506	0.900849985207757	0.847090261262365	1.15998112862876	1.0121690833085	1.39244435207591	1.20986932929551	1.04676691902427	1.03961093157896	1.07788088422378	1.14654344691097	1.26943672184354	1.45106861557178	1.33177901130232	2.2906027877133	1.79716379214029	1.39952691273149	1.6898056875097	1.83553720997325	1.96903669896351	1.94938916751409	2.12827896856231	2.22028256873993	1.32560728003071	1.62114809979454	1.17963504338783	1.12560572363548	1.91719947077383	2.14411677034353	1.84264704603569	1.34119185539658	1.46909769413797	1.27681768873559	0.866602974941	0.921139206210512	1.54281983055308	1.68227010957511	1.97608314323139	1.76107695363848	2.32382849098573	2.01213904475442	1.93915252705275	1.74153480374255	2.03273120994835	1.61043872003498	1.2143510507103
CT13	0.698261359934118	0.798960521459569	0.67155274261319	0.66346689648612	0.616999300578461	0.610681618347661	0.694962266076756	0.655553753870546	0.831808357829489	0.7771138402575	0.761459768907247	0.714856647158205	0.704795905674947	0.75297204617008	0.75504864880269	0.82664669131392	0.750546466781616	1.47838341585576	1.03928256109323	0.822837640853494	0.993413655628733	1.08546432091334	1.19468025772723	1.16549777359393	1.32424418919732	1.40856930528752	0.742992043186436	1.09289613936586	0.815764530363248	0.856336939135332	1.15783269585319	1.33942306143787	1.07367908520114	0.972402669113985	1.32117019916632	1.13188686517471	0.845402439183936	0.598262085814965	1.00252293853757	1.27503108545928	1.3777175914897	1.32896478637919	1.66726340368936	1.53003142304458	1.34679687526674	1.20311830095772	1.49725976765867	1.20808016220578	0.90851333927231
CT14	0.518432068879899	0.595861566199834	0.526382684429072	0.503662045859692	0.473080262276913	0.484259333331922	0.479526419838333	0.483671953965654	0.534332011818184	0.570235839408903	0.613154479845973	0.560333310820243	0.541678796900859	0.577479905467295	0.518169560124277	0.503249134362662	0.476018102809183	0.735658781107351	0.497551216745099	0.535861188183767	0.568576193406131	0.562563204815134	0.596753285903534	0.548017628246281	0.629517051062319	0.675385909145649	0.456236637602192	0.762957121439815	0.619131946375626	0.669138805876931	0.596864978999876	0.641457246846854	0.506629822376096	0.735531393978231	1.09331982670647	0.919986995063397	0.692364144175173	0.451454640172167	0.687759620093422	0.993365096518432	0.97547578532198	1.02225476482126	1.17982788958694	1.18179430352619	0.94185210447903	0.849466740507844	1.11974243550474	0.921042180603444	0.694335953612751
CT15	0.52896697420996	0.612929738392698	0.545615417211738	0.516892957359073	0.484411491453883	0.495420034237498	0.4732070467474	0.490040754663683	0.516425748642563	0.565482165562695	0.617637305235852	0.561782719835585	0.536728629695919	0.572012620652643	0.497482268809018	0.456769970025669	0.440606324819808	0.448330879526126	0.364389796734964	0.505343063807848	0.491183667944119	0.438315509872311	0.435804113119934	0.3693003743681	0.388201220359353	0.39513637817033	0.428622335402148	0.769482948929936	0.628153179344256	0.694235281618883	0.46373303208627	0.397521475076868	0.361564966817318	0.760085140274536	1.15140407078224	0.972707004997067	0.73599126696788	0.45790763899796	0.684735258364143	1.02109315426642	0.966666158389493	1.05439924086934	1.15566259078655	1.21256251470132	0.940845390502677	0.860654419245988	1.13903325178052	0.955864675341553	0.725242814678531
CT16	0.512799569368695	0.591272709299079	0.528454151474982	0.500745392400754	0.47041484762279	0.486189444592776	0.46251695652796	0.47674271528084	0.500867270089922	0.563864360661806	0.622345230454087	0.564330492002134	0.542481151543875	0.578534670841784	0.500617749703345	0.459451552111783	0.44410327586039	0.398811821604755	0.348919125934702	0.505877476381161	0.491977127423555	0.433254827815841	0.416508057123745	0.344383454285298	0.350402628825235	0.346721357836505	0.41744533223271	0.734499848868908	0.618265506438949	0.672941371657793	0.444682633983652	0.359336253022956	0.338818074085851	0.731378790248479	1.10378271206953	0.929279417820969	0.703747061078861	0.44596489786567	0.659563069219523	0.988606135820098	0.930814491414753	1.01068576807287	1.10196435183285	1.1610189916382	0.894104011491684	0.816765247118333	1.08752311529035	0.911606545919486	0.692971834397897
CT17	0.599290980735119	0.697789929703844	0.618735339871988	0.583549588136492	0.54377726264034	0.563933053839749	0.534317592412781	0.55242797527497	0.586132176612963	0.663219016921974	0.733492715442628	0.662851085424304	0.635590081477907	0.680511697739118	0.583686364673823	0.531910249592508	0.510290259988224	0.488450722045874	0.389825429039411	0.591598064124992	0.577656984458669	0.505392660693351	0.48905569299647	0.390657441724637	0.410893736979746	0.414187361168929	0.475266669350157	0.869965099987238	0.729881117678555	0.795337550470738	0.523872195708727	0.424154577172602	0.37774475914611	0.8643752899929	1.27344775747246	1.08577546252074	0.831411835109153	0.511291422143859	0.781991599069472	1.15065911855811	1.09079432853948	1.17533532434418	1.27776150743219	1.33602100614342	1.05123625236835	0.964132203673216	1.25911231056505	1.06769006393348	0.819703560901716
CT18	0.564297764024036	0.641334017844636	0.570828902217305	0.541040434442524	0.507568440093966	0.564468875630189	0.539793086825306	0.529763443086689	0.587925979427859	0.740022458049139	0.839310774826927	0.753798809745715	0.746582664679893	0.820114256138775	0.687852979771765	0.652269250664229	0.620543651987287	0.695310478331604	0.504074277038	0.694064694646683	0.725157073452563	0.670014959045568	0.636114271233785	0.524340464836621	0.585158884628302	0.608569219420713	0.490102969804756	0.771970516710887	0.760575462616372	0.751698632825288	0.641153515144372	0.602175754089332	0.469798030645491	0.784777737511066	1.06239922989397	0.892302177613095	0.692155654241261	0.486341174490576	0.745450439267707	1.08158487096644	1.03892085330686	1.02392373277018	1.14726364663042	1.14106315046063	0.909025771122372	0.808971810003618	1.07437031190489	0.891660750968201	0.695735572435769
CT19	0.619031640868731	0.696366132845905	0.625472224197243	0.58716024610345	0.55033955731507	0.653042106906664	0.606897906949257	0.584242094462597	0.646202745019817	0.894372852024646	1.0266711279595	0.923131640898364	0.917690932324294	0.981904167148502	0.84079947425106	0.788977695776404	0.755239413218079	0.573076529450956	0.487764697350253	0.838493749699861	0.864151016510062	0.76660674880981	0.658632767721596	0.45268445100464	0.462668000313608	0.426890263145149	0.525718769349132	0.786567549063287	0.899874275775191	0.843720801264104	0.672982481403406	0.489612544694631	0.380780389659599	0.844487142576333	1.027581044502	0.861828870006025	0.698338065423677	0.52883222291684	0.809559355892444	1.17832646551276	1.10744173619106	1.02903597199384	1.08880419759976	1.08296415527671	0.854801386991001	0.746912347471747	1.00534001817775	0.853498983784349	0.701231126862516
CT20	0.621205183163185	0.713793506429695	0.634555885087728	0.598104295503825	0.558156782583632	0.612329533138165	0.578345245837023	0.578032476793483	0.629650145930187	0.783247708254453	0.88567778056996	0.796607520058667	0.780984955091072	0.836805673636075	0.717387878665351	0.668775582004008	0.638239936045966	0.618195285334119	0.471231044527139	0.722097767628223	0.736615433973423	0.65969770126311	0.610367914778706	0.472920681248075	0.512070664687726	0.518167927754567	0.512743498418808	0.862548694893128	0.81821572064733	0.831563756586302	0.629905318456154	0.531054507938458	0.427594385025055	0.876577149914708	1.21698842376224	1.03337033778724	0.801289028678861	0.529479912577682	0.815428718628135	1.18434888868372	1.12649263350092	1.15012497363089	1.25413942555371	1.28423597579757	1.01757777328509	0.920736498583806	1.20897106959175	1.02156390013348	0.796516437282855
CT21	0.53132588965422	0.607125022418383	0.538310682006047	0.513247965849963	0.482133004456319	0.512383947798882	0.499629293966374	0.497426590619011	0.550897004970027	0.638610805733801	0.709162230170304	0.640406399472519	0.626502195523625	0.670900019898616	0.587629546805181	0.563593301631485	0.534485182322183	0.71750833767296	0.498240587710468	0.599713796218019	0.632111041783572	0.604302835050222	0.609394191639925	0.537055532561874	0.610635302639799	0.648400442195162	0.466376964995728	0.765482146207302	0.68029084262707	0.695253821405428	0.611023219089043	0.624292380086614	0.490937730935941	0.746348605653178	1.06821241510485	0.898065402289625	0.68299298547409	0.461247849187042	0.703433962856467	1.01925625373699	0.991630118557651	1.01099532324631	1.1560616028141	1.15338530122855	0.918701003267148	0.823887084035672	1.09023542810617	0.898334843984172	0.685948689683824
CT22	2.21160126748515	2.40339539237843	2.25480692763151	2.18982408425043	2.10065995044768	2.06531609459276	2.02512165211473	2.10193796268661	2.16912929842458	2.10248839464498	2.12110108970866	2.03332910457756	1.90481026226393	1.97995550090114	1.83571298078934	1.67859163168791	1.60012094042715	2.19579690969356	1.68026765462007	1.90497709281999	1.81141369369082	1.71765924142348	1.94430047337029	1.82714931982568	1.99333400365399	2.08472323991328	1.90701268820655	2.70328557864397	2.32298861126647	2.52346685119157	2.03152877619223	2.01755370661748	1.80134788939427	2.66021203513601	3.21255364712885	2.99621454681606	2.65333678976745	2.01354735250458	2.52867601030941	2.99689732079444	2.94311466654583	3.08598174522248	3.22665131328471	3.28914923696098	2.96416661377347	2.86015850144133	3.20786312405031	2.9774174387019	2.63649092382494
CT23	2.26958798547401	2.42140697881836	2.18405762819581	2.20155763852775	2.11634452620982	2.04638194622751	2.30255721171994	2.20147806663032	2.54076313508318	2.34239611288747	2.17569489532161	2.15689279904369	2.15567006851881	2.23139304475639	2.35225856210455	2.52953769379373	2.40028197017922	3.39582186356999	2.8918241035074	2.49425367591133	2.77942665646648	2.92676446297613	3.06983873272641	3.04871637230952	3.23068562779745	3.32414187559456	2.43914174184162	2.86151384066624	2.39143912816373	2.4565850832752	3.02211793845985	3.24685234239071	2.94234802450909	2.65565693853201	3.03969752020387	2.82552409066199	2.43667189209587	2.09724078254564	2.74767830233572	3.00399197065553	3.18851306427503	3.09747001023005	3.52948472777188	3.3343212144808	3.1721745793722	3.00022179949893	3.31587773947488	2.96520265421541	2.57741430921145
CT34	0.866816938298355	0.975180872770102	0.858631495865995	0.820680007669636	0.76525414507657	0.86876818581572	0.860355699045749	0.817148820878535	0.957830408044538	1.15498698280478	1.2746081364432	1.16654906876214	1.17556857812962	1.3391130057557	1.10254676441754	1.0831728373277	1.02569606093447	1.38344516812338	0.995521252369278	1.12267707225936	1.21042848572138	1.18804403778986	1.19343703719524	1.08132829408083	1.2209627278777	1.28647012784969	0.816913376555399	1.17523973619763	1.16367517361237	1.12292663077176	1.17492996108796	1.24213324927202	0.973943043022435	1.16422958880862	1.42195808565129	1.22711581115347	0.982370131491055	0.7376532556553	1.15850330356112	1.52667061482176	1.52582281285942	1.44066890344664	1.67061917380929	1.57107655679903	1.36296916301474	1.21191381831597	1.51707684389542	1.26871703510664	1.01944002537596
CT35	0.621098937198122	0.691326643180546	0.621517701740933	0.584279917678495	0.548700349284447	0.669972032029116	0.625459832520384	0.590342786563812	0.665865840256993	0.93767087184148	1.07596673560148	0.968991530504508	0.966916225469594	1.03219245215625	0.889997472651484	0.842965347189001	0.805916295418982	0.698728735348385	0.552902906901006	0.888326318090716	0.926268462639732	0.83706163030462	0.734674691918351	0.534395354381083	0.572296464503169	0.55923790805627	0.546833429125732	0.754460151762805	0.927989025840618	0.848720990062765	0.738974505389293	0.599259330355726	0.44493321495291	0.832528887421267	0.902892088788411	0.752388123092639	0.639205572381331	0.531440818529261	0.818073877654233	1.17832561687497	1.11511962340527	0.971160642008194	1.04268944766071	0.971814159026787	0.791898654708352	0.66710270662864	0.90132567706147	0.761208798266579	0.653850432829643
CT36	0.791006389314657	0.87482440889249	0.786873835183398	0.739068251825325	0.692007843232972	0.862171389947713	0.808308890999002	0.753993804334523	0.861221048541186	1.19132526536268	1.34560487308647	1.22709880849889	1.22662139530882	1.29927073335228	1.14129851630287	1.09099636802036	1.04619182538184	0.969277538106163	0.749939711035576	1.13985200674044	1.18960580322953	1.09453284657069	0.981048619868414	0.73753060139748	0.804650530773579	0.802734839565852	0.707680651955774	0.939041977318171	1.17408592578593	1.06849622837786	0.979828989112387	0.838336957444704	0.602157716636253	1.03906504442506	1.02746041887957	0.862480754731814	0.764753638090728	0.671455856714572	1.03622301730661	1.42982076825788	1.3681541278063	1.16615713421766	1.25970448350597	1.12386174217213	0.958429332546312	0.787261213776053	1.05079724820222	0.891530976988839	0.794942664742232
CT38	0.66326775310726	0.771296425649384	0.684322460120118	0.643783040390867	0.598447962986358	0.631512294914488	0.59429014776522	0.611027717423388	0.651295445856976	0.763150544808412	0.851525989354379	0.768121064055466	0.741528040890043	0.794485268068533	0.678069040288149	0.61745003497657	0.591066706978031	0.51152116873756	0.414257426451108	0.684401376102198	0.672778458637094	0.58121783281402	0.542141145492641	0.404201252951724	0.418886965448526	0.41144055636784	0.520791583226341	0.948974004128643	0.826900496911761	0.883462263356743	0.582301146879183	0.4368261563793	0.38413173775998	0.950282356082092	1.36186461776809	1.16903821724224	0.906224120230798	0.561668882317901	0.864999169820454	1.25542602521908	1.19029746000696	1.26597422191371	1.36527509941271	1.42414646164906	1.13175963689219	1.03972185028286	1.34464465405064	1.149857681752	0.894041040869627
CT40	0.612462319969606	0.712452384737742	0.632762061922581	0.595887442385272	0.555055924137104	0.579014988945023	0.546689499297606	0.565105042105577	0.59837606176728	0.686833735720002	0.762860968180895	0.688781001757719	0.661687418624858	0.708268861546022	0.606465359299729	0.550224686751176	0.528382000679428	0.440895623793298	0.380711368819318	0.611513014294912	0.593402573896144	0.509380852227122	0.479702024511905	0.366677943729544	0.368838441054233	0.359961899495176	0.481367104629623	0.882380590791564	0.751898025487727	0.813786214353059	0.518240848290965	0.382154553131885	0.355361540585584	0.880319457122683	1.28960243647711	1.10100650328964	0.845497749309739	0.521333499989867	0.795412660553895	1.1715307873841	1.10691625100541	1.19075349482836	1.28610325787453	1.34941888171726	1.06061747427892	0.973740756272002	1.27077839875555	1.08086753128459	0.832630760254196
CT41	0.504948572604434	0.575517640566676	0.512595938227438	0.489227964527258	0.460908288424919	0.486316776117657	0.47329204800869	0.473567578685699	0.518705438087762	0.596347768833886	0.660797255430177	0.59772031710605	0.583690671647755	0.624124226834283	0.547352079566816	0.523185814590862	0.498037124300025	0.64738055632674	0.459033661347567	0.557809037675298	0.58264788434166	0.553767263485988	0.55669886022961	0.490297136363441	0.552157248144279	0.584037358189264	0.441615620449061	0.71612290775044	0.63110135462249	0.656893616886482	0.560866696001832	0.564416878302553	0.452329226666933	0.706658992790469	1.02520231542463	0.858798496037976	0.652274905553401	0.441422947026698	0.661945713056636	0.966408900864902	0.935493329817124	0.963676427255155	1.09771104906621	1.10413508221573	0.870686522142585	0.782261638627182	1.04079901052892	0.85682340977882	0.652982214511554
CT42	0.659016965145237	0.755293369007183	0.67350536000704	0.632691477217763	0.589884643464555	0.660421650380501	0.617069500787077	0.613732624286394	0.666698880162268	0.857994451700149	0.97474223079812	0.877426603061731	0.863236683096333	0.923643563468426	0.790053785986893	0.733316097303987	0.701560446414282	0.559216040369745	0.463244458823635	0.791300885139739	0.802698130774911	0.704986481846099	0.622346133522256	0.438645313579299	0.451949500422822	0.428554378087983	0.536540243922702	0.895085959355775	0.887349293514754	0.887214914033059	0.648723617572141	0.47596341031756	0.388699987656485	0.923906004741692	1.25141501980061	1.06540110742083	0.835115817590042	0.559352221044435	0.860802442286265	1.24617597529093	1.17778819334244	1.18912180351042	1.2749166019048	1.31203844646506	1.03852972278678	0.939440155165549	1.23253288948993	1.04998721039528	0.828797624938765
CT48	0.306513201119369	0.307949472046484	0.306390390372207	0.305483168347947	0.304796236318328	0.308757013551989	0.3072262679891	0.305960018963563	0.308000971316035	0.321678996739967	0.332142442638477	0.324055325790072	0.324187725752849	0.328839373054316	0.319319858756455	0.316783571385116	0.315089745423687	0.306543781205829	0.30493877861902	0.31900076476812	0.321121995593891	0.315829546223424	0.310283870844672	0.303821261807018	0.303843552090975	0.302729510121964	0.305042092265235	0.307367805402385	0.320185886053747	0.314245916790595	0.31040954558817	0.304516204325062	0.301994410281863	0.311928868393384	0.303021680805016	0.302282785650227	0.304019387630614	0.304575625952813	0.312284769458723	0.332796983436197	0.326803305435606	0.311677754006133	0.30992139938754	0.303103583403549	0.303851431442365	0.301240755236586	0.301918261854056	0.302806673192114	0.304576536967721
CT51	0.450282982400383	0.513772398814242	0.463817988503376	0.442947873135921	0.419864009381815	0.421982553715336	0.406405678262221	0.42179294250574	0.436076150875967	0.455659410502573	0.48503036743354	0.449841441452974	0.428819815144703	0.450459926128093	0.404052543343877	0.374759708337721	0.36685546419534	0.352534022342513	0.321596178296447	0.409631234883768	0.390098633055434	0.353961459396537	0.357256999339341	0.321331850954772	0.324770001276112	0.324995064148155	0.376102747426786	0.662861606927188	0.532140094987978	0.573830107242774	0.380676864074805	0.329267486032155	0.323875805321836	0.630915240600099	0.988391193894212	0.82752506526953	0.620002074062646	0.400648012619924	0.56476176542965	0.850616772999784	0.800060767778867	0.8924287948341	0.980405598869403	1.04234475789001	0.791740431757253	0.724334948743217	0.973357597949294	0.808809587882744	0.609418099172337
CT52	0.424237452939893	0.458848283779746	0.383682960019978	0.401391064216266	0.385443790882278	0.369348753097518	0.460418158155875	0.413700548394474	0.560114523737551	0.468856519485093	0.40141804095783	0.405959593837262	0.510872055206451	0.93564134059096	0.494452204066845	0.583748140776495	0.524941745481975	1.2052550391069	0.806060047913087	0.555987816856775	0.725890370218832	0.830251745549888	0.933935318609414	0.920089344222943	1.06524885854177	1.14409149143196	0.529263469859787	0.692048203498595	0.459651165057007	0.446853787904738	0.893693064580888	1.07850369862543	0.839973676203081	0.537618860988346	0.620858975879756	0.523695986101892	0.385079528208737	0.390240259919134	0.640980579325606	0.724766080415311	0.939870680347901	0.788038715204209	1.23886634682653	0.979956666251532	0.928301217841226	0.774368010350381	0.994712348340859	0.692119758061779	0.488344251852711
CT53	1.03166549939509	1.13856973538694	0.890369675202262	0.953714678355888	0.890172353855069	0.825493201016629	1.13361863992431	0.994200786510622	1.36521602007095	1.16502582529165	0.974634472980425	0.981133417906648	1.26489088639659	1.94034720267571	1.22394834761459	1.41066230951104	1.29026266423217	2.25838780566978	1.76486850909193	1.35829824273395	1.6510171353292	1.79978508732896	1.93587633008836	1.91743357323338	2.09626268531615	2.18840041227536	1.29742962034854	1.60498015393891	1.14506579276032	1.11472897643357	1.88438614769696	2.11201789283599	1.81151443165768	1.33243756400951	1.51620618407847	1.32106130605586	0.92081500871609	0.906467166308238	1.51967647045442	1.66794969717783	1.95210456755974	1.75734505821571	2.30247464865339	2.0080108947479	1.93608082455222	1.72964581597699	2.02293595192502	1.61313052085902	1.22040968569977
CT55	0.605339384338175	0.623854764983331	0.601020603256941	0.57017819749143	0.545848393253246	0.556683293825305	0.637467152773452	0.635802843591962	0.731343817199218	0.727369830550396	0.722333631376873	0.702565707457383	0.684213256603546	0.675009719259598	0.765408853352171	0.752982015890228	0.711679008313709	0.702187235901752	0.778271314261575	0.685411053410513	0.687089436491093	0.651792436289949	0.68938777492345	0.652107987955751	0.548964669958366	0.669421473749051	0.549828640430303	0.758460692508094	0.764931355968102	0.62181255486038	0.551479455802089	0.495782653226964	0.457310159207976	0.517119822441187	0.720551096384186	0.645784953574538	0.445056907260661	0.508602848187706	0.486077075049778	0.851587876062776	0.830154496188767	0.703853598964055	0.778105336432675	0.765476234144332	0.558968153891665	0.494934465091029	0.653983074095712	0.543063115359911	0.447200263528541
CT56	3.33699111132608	3.47807735487129	3.36795875443137	3.30005446067068	3.22300903027727	3.19029406875581	3.24710811717775	3.30061842224385	3.40116140909132	3.32003836175775	3.28480601262194	3.25007015713437	3.1546833407217	3.14757288833981	3.2608080603363	3.18901128580082	3.12338181358782	3.08612470015965	3.2275356270515	3.16020945158682	3.03977492410137	2.89165373013249	3.08401577992617	3.0034594835845	2.72077430161241	3.01290038045101	3.07156246137444	3.72183595342511	3.43635044830182	3.55432978515684	2.93607974276295	2.53419174088618	2.62542499581513	3.63101148351565	4.19735568275076	3.98722864668766	3.62869670050348	3.12656776550446	3.47788754648307	4.00423182649891	3.9392507676578	4.06466315256595	4.17891129266522	4.26193158661681	3.91517792787103	3.81679559468588	4.1675763951658	3.94452131813607	3.60518630726285
CT57	3.24547165359617	3.41913181031193	3.28841318794053	3.21901591502814	3.13410214251786	3.10062744238418	3.09047626662716	3.16607447571356	3.23401389265951	3.16811284657789	3.17022291193651	3.10365862681481	2.98349056784486	3.01936747192033	2.99481168972497	2.8503813379554	2.78883002528584	2.69524565822292	2.77005404440044	2.95619860871682	2.75241283504875	2.44355157747448	2.7326716887704	2.54663710829671	2.2300468794427	2.53148969283191	2.91948304633893	3.69226782575166	3.35223266440005	3.52596849032538	2.77733092931682	2.07687082013792	2.34030082345769	3.63972293078096	4.20330200368292	3.98884675962452	3.64117238539334	3.03944139252617	3.48836225279462	3.98919341226653	3.91829325277849	4.06830094910138	4.18224992864635	4.26819461155356	3.9264182838193	3.82843323710774	4.17935109967591	3.95669989196971	3.61738364857821
CT58	3.42857903264371	3.62240043114255	3.47904941986371	3.40883286115076	3.31883405680569	3.28407267774352	3.22503742955817	3.31850246648774	3.3601509911429	3.30442102014182	3.33344484820055	3.24317092938253	3.10032193239382	3.17163259967685	3.00483373219088	2.72900087187421	2.67527018201741	2.51928809937715	2.1458612943941	3.04378110782424	2.73379041038497	1.9176661982381	2.61062081039905	2.01016880760317	1.68537664410416	1.91822839300397	3.05923050982827	3.91189251146852	3.53823526551932	3.74564409127222	2.92140479910709	1.84915204799176	2.36890539877902	3.87790571570241	4.4404697477053	4.22396507345858	3.88110984925275	3.22529389424356	3.72764871799456	4.215945952224	4.14270977856318	4.30451914554721	4.41921837807128	4.50585393978454	4.16669393665086	4.06874830208874	4.4196718989049	4.19691497842837	3.85736181253644
CT59	4.15752588328621	4.35239397547177	4.20819591153243	4.13803932259281	4.04772406888478	4.01264836172844	3.95170109279917	4.0458143249993	4.08688237777183	4.03063785964405	4.06036179843059	3.96896349172359	3.82463482181951	3.89804712260189	3.72308403173069	3.43890077131607	3.38451016425529	3.30443910096114	2.81137205859271	3.76845502718233	3.45878810161868	2.65850023099522	3.34840164108364	2.76885381142036	2.65113265522496	2.80152659226783	3.78748602944601	4.64308268542659	4.2670733167022	4.47626353945487	3.66148004876673	2.78020887914146	3.12936735471162	4.60957551007611	5.17201478901899	4.95540180797645	4.61264217501722	3.95428107611894	4.4598261885962	4.94712638101017	4.87438726931423	5.03625152875122	5.15181897201091	5.23776156120208	4.89909424106932	4.80095873233507	5.15183362407256	4.92880401186447	4.58908516265037
CT60	4.48037340594601	4.67509089493019	4.53123216865079	4.46088348959284	4.37061337737947	4.33605558059471	4.27451422814786	4.36890796027844	4.40913773663869	4.35490904308685	4.38586267560962	4.29422595459012	4.15064363644953	4.22373518132209	4.04859022776373	3.7619068310272	3.7091390944971	3.51151429727989	3.05294694953489	4.09154384754652	3.77344119900311	2.84878112725305	3.63179739938236	2.91125342669898	2.3910246744896	2.68089668568001	4.10818514881891	4.96503844790981	4.59054953525515	4.79914919547264	3.96677376540095	2.73020938634864	3.39353089105122	4.93198352918707	5.49450670775884	5.27790649222632	4.93522905984511	4.27701630881899	4.78161117269626	5.26971505703436	5.19615694504321	5.35846987178934	5.47289395976944	5.55979257737546	5.22056684908748	5.12265831951075	5.47364873537413	5.25096464573067	4.91141733614284
CT61	5.06200783695651	5.25778069944221	5.11326796426395	5.04287183052286	4.95232932087773	4.91773244234158	4.85337163299143	4.9488247914801	4.98746468880264	4.9339765338059	4.96657631728894	4.87353267250602	4.72860983619081	4.80386794885467	4.61860932619321	4.31830201184517	4.26653145157712	4.05589279399368	3.40638616903538	4.66749194449882	4.34093356500173	3.28111630939194	4.18684655409773	3.3200484934568	2.62897150695787	2.896935460448	4.68732121849498	5.54854633869673	5.17241425706148	5.38267134264224	4.5460768132435	3.24698654227067	3.96365070124615	5.51637585900502	6.07883942122029	5.8621433724723	5.51969265778981	4.85879068477449	5.36605585256147	5.85357652314286	5.77989765663292	5.94276064061072	6.05720859204325	6.14414449882548	5.80503678214171	5.70712923810106	6.05812228118273	5.83543631487293	5.49588166623995
CT62	4.40271833297381	4.59333909835883	4.45179089754169	4.38149946362162	4.29221259532359	4.26211008367837	4.2086536042165	4.29723845576378	4.34368685103911	4.30111557346041	4.33532334461187	4.2452270319847	4.11519220948158	4.1827973273068	4.03466375272037	3.80096658801035	3.7461571187853	3.55996297918913	3.36472779780185	4.05790244544557	3.79835013549293	3.24556393791783	3.66404137257114	3.1753984077361	2.83112052391209	3.07534761146649	4.04106887463485	4.87894629246097	4.5191628705756	4.71620510117484	3.91414851448345	2.89760450848365	3.35420673726134	4.84436896866492	5.4043375286407	5.18805079521677	4.84525856542573	4.1990066766997	4.69515557565599	5.18490182659172	5.1115555195467	5.26935833365047	5.38333131569329	5.46954963995579	5.13019187571089	5.03192640491489	5.38294705106401	5.16042085375566	4.8216446717692
CT63	4.03740382448638	4.2314346983901	4.08801468473898	4.01771075318035	3.92762672461354	3.89283147460943	3.8332540683135	3.92707591781448	3.96830083331746	3.91268717808082	3.94198706440883	3.85148687988428	3.70819003802774	3.77975636514207	3.61146450583398	3.33216949479596	3.27876815481647	3.09162549041944	2.714666200576	3.65074172716889	3.33578644079741	2.4627817729218	3.20404726700597	2.55508252377145	2.08526462483438	2.38327971231184	3.66680399121551	4.52093298600579	4.14700719973506	4.35482741972075	3.52449935740436	2.32501544265346	2.95887265512169	4.48717358156811	5.04989154354237	4.83335995766074	4.49049418852794	3.83396635945932	4.33669617704382	4.82519890754525	4.75174256335189	4.9138326494411	5.02827113615777	5.11516829327797	4.77585454713169	4.67796547871081	5.02894668448424	4.80625421151414	4.46667294607235
CT64	3.53076352571156	3.68364726602409	3.56620843864705	3.49763977163658	3.41777671739573	3.38419176349979	3.41857391022316	3.4798139718913	3.56933675510169	3.49151326359029	3.46730219326856	3.42274364342034	3.31839240639846	3.32410919895495	3.39851083857015	3.307399579061	3.24289189474615	3.17487763245763	3.32037218760067	3.3138293972193	3.16519028918749	2.9741701818563	3.19236341031778	3.0890462858584	2.77434414277216	3.08364446870206	3.24332627172885	3.93835208948644	3.63167275766079	3.77118926170605	3.09468160718892	2.56927211012926	2.73984948304173	3.86258402122494	4.42867380130919	4.21679846158469	3.8625200908394	3.32168752301494	3.70925597387938	4.22627649293706	4.15839694865205	4.29457231084478	4.40786129471554	4.49300189020995	4.14770366260402	4.0497587041486	4.40071048257429	4.1780541368291	3.83862373076407
CT65	3.20208571354775	3.3648121268227	3.24106814614576	3.17212906999247	3.08991838460975	3.05638363986053	3.0703249907889	3.13801723553062	3.21780622260734	3.14527088109406	3.13303039452615	3.07845938562182	2.96706945146431	2.98633059367066	3.01811115177911	2.90628154535584	2.84295210260673	2.7644542172682	2.88657108970944	2.95259026791574	2.78101284350983	2.54666160460778	2.78992941921509	2.65764028052105	2.34132781338975	2.64838344827842	2.897044426969	3.62821931186167	3.3053314437145	3.46172900620579	2.75092991052564	2.15319976747506	2.36107442794319	3.56428644292933	4.129080613461	3.91590561360757	3.56501740917332	2.99455010822046	3.41195082595551	3.92077999342984	3.85137388868211	3.99451379655593	4.10808948388137	4.19367394613171	3.85015125822439	3.7522135594323	4.10312433199769	3.88049734103297	3.54116822996249
CT66	4.63171803709343	4.82496497911558	4.68204047538815	4.61176364011468	4.52187262225855	4.48694135761477	4.42957889198071	4.52269840636198	4.56511069128783	4.50839238259901	4.53609276324871	4.44678080282729	4.30410038536876	4.37395909482173	4.21335613002575	3.94263324675841	3.88851050193035	3.70910372253721	3.40392333259807	4.2483187678243	3.93785596523594	3.12057642308665	3.81532056238508	3.22807062908433	2.78147454635382	3.09079255661669	4.26284901129012	5.11387773206907	4.74087478562928	4.94765021653139	4.11961223527085	2.94816509206704	3.5603513517011	5.07937115803982	5.64226055666584	5.42580072804534	5.08271525664829	4.42811861735487	4.92878421542792	5.41780012571187	5.34443718588608	5.50619589561914	5.62062043769374	5.70751888600395	5.36808708439225	5.27020917312941	5.62119787475124	5.39849924980714	5.0588819824104
CT67	3.91701068997674	4.10516962041641	3.96540725912863	3.89535441562709	3.80676524885215	3.77208029594599	3.72779398106687	3.81604459602457	3.86569291954047	3.80587701765495	3.82610698075819	3.74326823212635	3.60680865302064	3.66681229939418	3.54899799033866	3.32589784866579	3.26867578157282	3.12560263867567	3.0376884111395	3.55977205937151	3.28394961690672	2.71987773488532	3.2023033577722	2.82920981652112	2.46529726066081	2.77311037821409	3.55978384629209	4.39004955851359	4.02516783645409	4.22378925721222	3.41601345980995	2.42889436014315	2.89484958598837	4.35114219490309	4.91430549572356	4.69832629598527	4.35410333080495	3.712735242412	4.20030297694397	4.69224861470664	4.61948367115431	4.77846130875671	4.89276107074119	4.97946683157766	4.63944080493867	4.54155342802123	4.89253161783685	4.6698432856355	4.33026799872529
CT68	4.71148323847001	4.90649542547135	4.7624712270537	4.69211715161672	4.60177463182378	4.56687971146722	4.5047590362826	4.59958701374805	4.63936395580641	4.58420485365007	4.61487340587183	4.52313069651145	4.37844879678849	4.45196633659341	4.27466239901726	3.98315776214771	3.93057215156617	3.73193633146818	3.23654569820745	4.31922468918195	3.99592724701567	3.01147526962376	3.85372702721408	3.10331971558844	2.54252071111408	2.84609556026164	4.33851398990222	5.19675559512878	4.82118312096646	5.03063143326396	4.19594990260562	2.93610779727968	3.62165852275842	5.16379869342854	5.72651276942439	5.50989042019502	5.16721561787245	4.5081436314972	5.0133386027575	5.50133428697004	5.42776203006933	5.59039890368514	5.70485596791987	5.79180388415997	5.45258480855037	5.35470173826008	5.70569139306131	5.48299502565871	5.14338920868478
CT69	3.44589635947553	3.54899689666744	3.22803915672913	3.3348020094292	3.25693941591295	3.1563836441868	3.60432155740576	3.42595103411292	3.86840622976129	3.6333939591337	3.36712653100411	3.40230050226454	3.4573317501014	3.51852401904248	3.72867210434518	3.93209719603325	3.80235644679571	4.79398174244993	4.30177563185586	3.86035638188793	4.17332487918674	4.32840092989261	4.46811259109164	4.45052777950257	4.62913374562784	4.72392863896942	3.78933141121529	4.0785429085015	3.57384898530661	3.46572871440745	4.41037625630137	4.64417781745553	4.33739075963372	3.72571352145613	3.75683352558512	3.55714000386546	2.89101178876986	3.28669550846522	3.98698726575774	4.10006399650919	4.44621389965598	4.18863056025543	4.8053329523936	4.45821490421782	4.4060848308111	4.19537415427716	4.48952425041303	4.02431234893406	3.5690610698928
CT70	3.27270257967763	3.37856028869531	3.00149234171399	3.15138806670829	3.07093637080059	2.95347917466282	3.45315385079059	3.24546601432976	3.72682781693222	3.47622841298652	3.17708089407477	3.22027567946191	3.29468545832433	3.36867573273761	3.57825776331034	3.80048105643075	3.66672003189135	4.68474361136794	4.18263653827921	3.73107981996568	4.05716600114904	4.21624805680514	4.35598335556758	4.33872829326859	4.52076343154965	4.61451332608375	3.6641801223611	3.94450506742089	3.40496957708845	3.2768851819212	4.3005207886258	4.53652663575777	4.2285342554798	3.57859532080908	3.49168643732221	3.29072425769997	2.40746539310185	3.12245717641577	3.86534266082818	3.94556098852133	4.32112281298404	4.04338114797602	4.68703944724472	4.32000201991227	4.28434734918835	4.06915658806363	4.36048861045517	3.8777296542915	3.40913121610541
CT71	3.5084243102606	3.61097842431506	3.26783127893723	3.39037328647892	3.31158366552647	3.24080288185791	3.67978114176043	3.48447741389017	3.94344291154391	3.74392581732253	3.54947360292894	3.54585387045141	3.6013408269533	3.67294726984833	3.82928881662856	4.02629092528621	3.89838022149085	4.88179564819466	4.38452647125659	3.96263522210233	4.27144079520514	4.42155764997517	4.55668389910578	4.53683324168075	4.71727030070081	4.81099378673367	3.87208763331898	4.14975171663764	3.67756184043401	3.54255103518271	4.500809488561	4.7329242329528	4.42486702340013	3.80072236696811	3.69892343954658	3.50064613013717	2.70351580707462	3.35362593774105	4.07479876623045	4.17825544753093	4.52973780794814	4.24900392595554	4.88430817079894	4.51704419290261	4.48098350704375	4.26462743384166	4.55619264412791	4.07540400879506	3.61737434357174
CT72	3.11644538679919	3.20252169619773	2.91554106142946	3.00516914771136	2.93253968987186	2.84649841005423	3.27746241619941	3.11555684001768	3.53382742298839	3.31677619164806	3.07836146125567	3.11019013832159	3.15466477723376	3.19983264268447	3.41698442827531	3.59994578962743	3.47572318641821	4.42890060091047	3.95203601932824	3.52069454712925	3.8193842865809	3.96912652468874	4.10746020557	4.08962098036695	4.26291491817722	4.35926801876363	3.43846159698703	3.70930050293273	3.24625323409081	3.1033020602571	4.0450841468906	4.27680716935841	3.97132787285807	3.33078641434925	3.2792038896236	3.09627300711432	2.22614974231841	2.95128834585598	3.60843021249667	3.72465970887977	4.07597425322682	3.79568173003962	4.42852208704406	4.06589765093834	4.02387431179255	3.80881032387722	4.10043442400979	3.61995037433339	3.15570046880809
CT73	3.12423791797703	3.22440818842682	2.88294270908036	3.0074724260631	2.92964486130009	2.82615204815057	3.29557492231923	3.10533075088348	3.56281794178088	3.32599718563779	3.05503791175697	3.0907242079768	3.15275245000389	3.2171076075555	3.42551277373383	3.633519326611	3.50306293099649	4.49980956500234	4.00526694290237	3.56169897144534	3.87833721516111	4.0341774759181	4.17334305484683	4.15576877335317	4.33522206649596	4.42971152026472	3.48926631151705	3.768730371017	3.25732716265236	3.12835379891499	4.11595517371683	4.35045173673465	4.04321284643912	3.40301987107504	3.34523700448639	3.14888718045379	2.32734139411229	2.96853403511286	3.68284127339684	3.77786170000681	4.14172673314971	3.86657342758074	4.5029583827753	4.14013793160829	4.10036765455167	3.88587933371227	4.17773236680601	3.69852025339404	3.23379391311995
CT74	2.39470535709256	2.5201208074513	2.38547288776882	2.34230778939048	2.26765882204835	2.23012265390039	2.37636637770532	2.37040767033489	2.56363508744372	2.44581454383077	2.36633154742713	2.3447326032938	2.29142093452063	2.30040678633385	2.44632443472538	2.48773031823453	2.39437764368122	3.06315657931771	2.7090096992701	2.43044353765297	2.56398073624441	2.64499649305857	2.78860031100503	2.759248197001	2.88126981116944	2.9933586439721	2.33508951007785	2.82091408297236	2.50504697747978	2.56618742950285	2.70917946695525	2.88427913988625	2.60534093781201	2.65899516197995	3.15608225752047	2.94847343781455	2.57348610904036	2.19542059853123	2.62396102208246	3.03944288538005	3.08911466076882	3.09587991024756	3.36956388397853	3.30655096161487	3.04818523213368	2.9105123856381	3.24354390467218	2.96338942836989	2.60666621346213
CT75	2.98522715150117	3.08892590859819	2.73155984646088	2.86608078802502	2.78678961677876	2.69156297829117	3.16042853808713	2.96043181408901	3.42898167398975	3.20189370131539	2.95515774897275	2.97490288972402	3.03892842876609	3.11060446170436	3.29628182926229	3.50597377538702	3.37511873171164	4.37611785070826	3.87694044482164	3.43871423898728	3.75635510488778	3.91134708210079	4.04913365711325	4.03079365120397	4.2118521641498	4.30567718086824	3.36141068456347	3.64055267329068	3.13323062961233	3.0024020776987	3.99327723837255	4.2275047885285	3.91961041897128	3.28190684677519	3.19381854073793	2.99466540417095	2.16206642284617	2.83256505337731	3.56226860965974	3.65408001813432	4.01799189503881	3.73959027632409	4.37869557852103	4.01228420704636	3.97582988590224	3.76033148057993	4.05180579573647	3.57052113544129	3.10703511397529
CT76	2.7388527300381	2.84648536952841	2.46878484260952	2.61793415160591	2.5371490727734	2.4282554625062	2.91802099749729	2.70877687749836	3.1908297032622	2.94911900060598	2.67282902994667	2.7033078703285	2.77564033947784	2.85226921914099	3.04657203397636	3.26692107814679	3.13359207613045	4.1501510589093	3.64663712683774	3.20015353298683	3.52475730736688	3.68267833832127	3.82152344121709	3.8037483210946	3.98626432564441	4.0797399205396	3.12964890690273	3.4110359964666	2.88001550945516	2.75428278430538	3.76670253842722	4.00218538033689	3.69401552040267	3.05187077228125	2.96704689005728	2.76472100396522	1.93242696108478	2.58962793866569	3.3347670125709	3.41801144789289	3.78891550298645	3.5123794363313	4.15345458949078	3.78729687611884	3.75117853451911	3.53610816216816	3.82756101232015	3.34642841964156	2.8812052264069
CT77	2.02849076971463	2.13663777516461	1.78594132621896	1.91414420990916	1.83525805895183	1.74122348754973	2.1950131291786	1.99786217256088	2.46188509413104	2.23417414564816	1.98893017573299	2.00684093871572	2.06990049880899	2.14418840950053	2.32381841704894	2.53545520574239	2.40431718498348	3.40977721756724	2.90828258228072	2.47101272838586	2.78906579949534	2.94443120429122	3.08236387371102	3.06401545566285	3.24582514728214	3.33927897979157	2.39691461226984	2.68320405487079	2.17316514592495	2.06196414163542	3.0276501596545	3.26167965519522	2.95407714438943	2.3387589845474	2.3146496945221	2.11271601380508	1.44052153646333	1.8791889577742	2.60539049320784	2.70419701055931	3.05786547652182	2.79294465960856	3.41859190961487	3.06294580484205	3.01886753272709	2.80645234887185	3.09889832329537	2.62861309964458	2.17515274410039
CT78	3.23615782079238	3.31993854411039	3.04007324631857	3.12519281521364	3.05327807981748	2.97351505175924	3.3964172073331	3.23770582554019	3.65074379921412	3.44148538781345	3.21720786624608	3.24340132645779	3.28513160731812	3.32882422619428	3.54033058468388	3.71813538895992	3.59522934221809	4.53922992666096	4.06513421042567	3.63867165140547	3.93342033824201	4.08130629020425	4.21888394577253	4.20067955170409	4.37300073506562	4.46958368841591	3.5521599061884	3.82042467168748	3.37034878647871	3.2227272704829	4.15579407039247	4.38670917441617	4.08140868292078	3.44066394217974	3.37569516195271	3.19585548046818	2.29445579194465	3.06970603139105	3.71865442623758	3.8385964891003	4.18729710589403	3.90374407303702	4.5374090799138	4.17286632782409	4.13196228813833	3.91618812911573	4.20754470858791	3.72533036522407	3.26120508442856
CT79	2.93369838895688	2.97906425606876	2.83042322102269	2.83873921203543	2.77951891432467	2.72479106666144	3.06203819066473	2.9793312419538	3.28465644600415	3.11394970869797	2.93242457520804	2.96931280131903	2.97025029499004	2.9542679862765	3.2205044918543	3.32762227887187	3.22395463882758	3.99558754012183	3.60854818926151	3.21682929604335	3.44101157480753	3.56368042505368	3.70060537781689	3.68289329872659	3.8215431083678	3.92906903842036	3.10488295577256	3.34240471947465	3.0399566221622	2.86208916269203	3.61008273594906	3.82730712302992	3.53280463862814	2.89281950932649	2.94357608032696	2.81332139411529	1.81386998745853	2.74079114632822	3.15257860869675	3.37919824012716	3.67100851592607	3.37559882825674	3.97952493881424	3.62920610340761	3.56502634887947	3.34994268656861	3.64157481323251	3.16230599580309	2.70130750889159
CT80	4.5092732379682	4.70299653742061	4.55970514791088	4.48937748057937	4.39934841493156	4.36567554161551	4.306266095308	4.399301902232	4.44107611786573	4.38907544975757	4.42039929775994	4.32933268275949	4.18883220490772	4.26038311491233	4.0928264795775	3.82065090859253	3.7672093841863	3.57584157798442	3.21632443948585	4.13050214994318	3.82710281304833	3.03853108921818	3.68956519963904	3.05461984432533	2.61974527228598	2.88924528304554	4.13965369178631	4.99195695693961	4.62065088968884	4.82666899148956	4.00135367265557	2.83477679395374	3.43294773959275	4.95843913034176	5.52047792523455	5.30395529533978	4.96121197721458	4.30581784830354	4.80828949884462	5.29681293174482	5.22332773464866	5.38465683443064	5.4990029959033	5.58575163153163	5.2464848305021	5.14850396473379	5.49949927596762	5.27684145654333	4.93744137705159
CT81	4.14867473126712	4.3366146299081	4.19545013436567	4.12612798798029	4.03744052485026	4.00730153238557	3.96391046181782	4.04714462160811	4.10227738690912	4.05572873743328	4.08443684768638	3.9976689454063	3.87254656751478	3.93652157361431	3.81152636951587	3.61618736942792	3.55495671061417	3.66227118049347	3.38924514154613	3.82991564331907	3.62702594550327	3.29691902050998	3.59069356653621	3.32877794106298	3.32243302928981	3.46179299944384	3.80466500203891	4.62248896024851	4.26524825475266	4.4569409693688	3.74527778046007	3.33590873993082	3.32768162188017	4.5837999480211	5.14206802164858	4.92600353200722	4.58242749940583	3.94504514729589	4.43813906093511	4.92567751689646	4.8565132414571	5.00905578021745	5.1283120196848	5.20947446626241	4.87260521314084	4.7730323355947	5.12352130665854	4.89938206077066	4.56016758342453
CT82	3.67951359247223	3.8276621965417	3.67811870774619	3.63316482853767	3.55245078394232	3.51934119685036	3.62817940787643	3.62801294411812	3.81338669064967	3.71153292995107	3.66217875374537	3.61661664388444	3.55765816687372	3.59331923399861	3.6684700927314	3.70723372068472	3.60974844880918	4.33648691031434	3.93190130998084	3.68760671854751	3.8263390490148	3.90728167356592	4.05040963859636	4.0150365398374	4.15795209902943	4.2627076283853	3.59790038634873	4.14365995170592	3.80336087550834	3.90088979285713	3.99333747227631	4.16668588661972	3.88168929198963	4.01779605458878	4.51973734465658	4.30771812533457	3.94488670934327	3.48135326365265	3.96972099493758	4.38195541340915	4.41650759530682	4.44864424920566	4.70384008815432	4.65832447901035	4.3923905380669	4.25903985354445	4.59496216884267	4.32288333826941	3.96901350332914
CT83	3.11704658098585	3.18588277857046	3.04061367284656	3.03195738057245	2.96789183390051	2.9444700332967	3.21290657531588	3.14242528733229	3.42377670317172	3.30640363025368	3.20735955600592	3.19763214921319	3.19079270325181	3.19958341105843	3.37885206291486	3.46492926602197	3.36579704233754	4.09898225264796	3.71425189890684	3.37542842837741	3.57638469119854	3.68203319748908	3.81066781901804	3.78629512092701	3.92376888898308	4.03045844220515	3.23626854994953	3.52215720491432	3.2627497633725	3.14940785432399	3.72430337845072	3.92994830316139	3.63562382203307	3.19326799754991	3.43658130811925	3.2573279203322	2.7486118348391	2.92284061182279	3.35068113328831	3.64231955945435	3.84810333503825	3.63320489907963	4.13518203901556	3.8603364901461	3.74134566228088	3.54417350506893	3.84837921179176	3.44170690306984	3.03946637621689
CT84	4.18227344857321	4.36620354879636	4.22906443921453	4.15920279739491	4.07167275451354	4.03694993640196	4.00342698801782	4.08787850601291	4.14334803245679	4.08030229937178	4.09398428980954	4.01654551318678	3.88449523766826	3.93659199256413	3.8510199833952	3.65734059163344	3.59814737575815	3.48197010203048	3.46870015518759	3.84460142064373	3.59228560316313	3.13837251489334	3.53841549452732	3.2539367483423	2.92061826098136	3.22388062842449	3.83450094245627	4.64779907496212	4.28929573332509	4.48124282852068	3.69089959018046	2.82598834728737	3.20070885209844	4.60488897187665	5.16844350306446	4.95288215632209	4.60758668346444	3.97736075053302	4.45380609697815	4.94832455872701	4.87616593619027	5.03277563617736	5.14709429547311	5.23356490189942	4.89304018713927	4.79513163968566	5.14610456896347	4.92337655722652	4.58376236781551
CT85	5.31297654916974	5.4922118998815	5.35236072114509	5.2805776530509	5.19293835341541	5.24389748919109	5.17011680028106	5.21303349228205	5.28135159675706	5.44341454948938	5.5659069437726	5.44645335666637	5.39859882297014	5.47902732331923	5.29214404485258	5.16996414155847	5.1183762184342	4.86674495012689	4.55741961211409	5.30473708852587	5.26703144903708	5.07168693265719	4.98957275448701	4.48325737897613	4.51787027021121	4.44228801530852	5.00133014315308	5.74516115669814	5.55186085609477	5.64757748711522	5.10248160707693	4.60753217438239	4.41789583827705	5.7425213636003	6.23914142074813	6.02251831690615	5.69582828615713	5.11259636409896	5.62224032989507	6.10253404396208	6.0270650719111	6.12680287569202	6.23519631288327	6.30545569847443	5.97447848585836	5.86705648703381	6.21852055047592	5.99881706719874	5.67764499893727
CT86	4.45910573679628	4.63394034266765	4.49605847967866	4.42340158553721	4.33658627418972	4.40831940641045	4.33067654759185	4.36260340957597	4.43544288866647	4.63756437010395	4.77121044875906	4.64881695680387	4.61012324100597	4.69087831847024	4.50280455539928	4.38984188834516	4.33928711081585	3.98495907052146	3.73796822418261	4.5107072738863	4.48734537627351	4.2984783957981	4.17823827435028	3.61233160263179	3.6017757797482	3.4193762091098	4.1567858873422	4.87426439718473	4.72632482032982	4.79771965664243	4.27942164041121	3.71335457088798	3.49313035045908	4.8817263286408	5.35876441646281	5.14218053200048	4.82095783059289	4.25925761558991	4.76771696588368	5.24803944519948	5.16993064615168	5.25313278843541	5.3559334799026	5.4238580656631	5.09377632222278	4.98393264377293	5.33593225587278	5.11840545573179	4.80372301616527
CT87	4.16903599476728	4.35272724876921	4.21196045428909	4.14019567947082	4.0517791894227	4.08310106210986	4.00930007965249	4.06540668256713	4.12453093419616	4.248153394082	4.35911982162613	4.24275986935199	4.18273314225797	4.2628220821418	4.07374486292793	3.93143996490929	3.88093795143818	3.53531864422767	3.23521456233223	4.08994646628906	4.02126629282816	3.78817552051793	3.72762437376215	3.11075913685127	3.06997915973963	2.86930623429789	3.83805035347962	4.61482726456223	4.37987418744456	4.50108294888778	3.88112501528665	3.20666428876357	3.14356955839663	4.60553449160327	5.12061121803829	4.9039449558375	4.57298570257799	3.96789170619437	4.47652305350605	4.95966649842987	4.88319270539581	5.000878701293	5.1087949280507	5.18572854552378	4.85137974254608	4.74716644887242	5.09870605784953	4.878821341876	4.55271057550925
CT89	4.12521840657834	4.27073987479385	4.14271489069182	4.0670702524489	3.98566172922145	4.16995007923631	4.08318321569979	4.05054903292042	4.16157244494277	4.52030432339549	4.68646602725096	4.55582726348403	4.54555738442062	4.62976558655973	4.43991822349508	4.36054855829168	4.30995054570577	3.94583552955332	3.75142131379041	4.43737910258313	4.4660570547113	4.31835102276647	4.14043338956448	3.62465800493489	3.63874658718006	3.4696065446835	3.90289637518278	4.42598449890282	4.53384260509974	4.48391718692574	4.1753632019607	3.7299377758244	3.30698959155364	4.50068247663804	4.8016188205272	4.58553501948008	4.31820607061334	3.92951933559818	4.43729539598517	4.90863508735554	4.82521198216692	4.77169385472569	4.84875796503313	4.86654908986314	4.56120794870212	4.41843092294222	4.77319390219559	4.56970105691543	4.31627161266744
CT90	4.52831687628046	4.66820669264088	4.54183310020464	4.46583299084328	4.38545930175547	4.58812220319217	4.50081716720577	4.45759180366337	4.57585467013467	4.95338043307629	5.12253177434258	4.99115687206487	4.98385552193286	5.07003294202477	4.87846467564311	4.80259528658629	4.75178499734015	4.40884013770841	4.20692194878981	4.87522800417971	4.90926362459823	4.76642804907122	4.58758608569762	4.09024865645388	4.1158582021106	3.97184307220515	4.32112564321347	4.80540191871614	4.95824110946586	4.89026390056327	4.61516615482071	4.20085456972049	3.76733760415157	4.89449882534088	5.14723329067542	4.93132578219148	4.68112557330533	4.33342201066168	4.84165724464242	5.31061415418472	5.22715669580557	5.14163989703335	5.21386180921039	5.21336656420085	4.91770083878222	4.76321620827113	5.11865078778876	4.91904215972205	4.68419245730941
CT91	4.4606062895731	4.62294008939164	4.48920335240254	4.41528581683883	4.3307585438897	4.45391258702089	4.37186632709107	4.37373864679025	4.46409311193613	4.74662503354133	4.89871937065375	4.77159277360485	4.74948616309473	4.83289560883652	4.6430899271601	4.55025635041087	4.49966598120774	4.1401109013691	3.92532364456428	4.6448665586651	4.6526402781687	4.48948816668242	4.33367685935449	3.79924035600354	3.80464368163006	3.63183940391772	4.19491640802231	4.8297165576042	4.7949780766117	4.80804533483613	4.39604294484277	3.90300220795417	3.56592812896723	4.86334208298727	5.27687622978066	5.06045011430445	4.75693299870247	4.26255729001227	4.77072009008466	5.24714030757513	5.16676604469319	5.19654631437139	5.2904549654435	5.34193415811956	5.0198240333367	4.8994514629206	5.25231085221787	5.03919959588391	4.7450075306144
CT92	4.80765515713364	4.96552378582883	4.83354775733028	4.75895294127931	4.67525487466432	4.81596620867395	4.73171079769026	4.72407961763911	4.81931450238167	5.12648491240374	5.28352191077598	5.15514855330019	5.13660628890781	5.21801253961359	5.03037160341797	4.94135885978242	4.89102835896671	4.49999763873922	4.30799821696732	5.0303716812526	5.04416556301463	4.88408473226824	4.71596013337772	4.16686390910667	4.15959124223624	3.94530404736449	4.55214703732494	5.15841953490059	5.16387160238798	5.15854072619251	4.77111790579074	4.26347697651491	3.89220370661926	5.20320667567321	5.59035947162481	5.37399788024865	5.07862355694401	4.61016185679473	5.11773407944451	5.59348274270195	5.51139502017254	5.52080521704233	5.60900364096326	5.65458226707191	5.33514607829687	5.21034284318125	5.56381519659657	5.35338157417752	5.06858789580026
CT93	4.09007435019584	4.21443888818113	4.09364625912969	4.01634486147492	3.93896296812359	4.18611285719324	4.09785968069723	4.03038209560614	4.16479540022014	4.58316070181453	4.758210676178	4.62555535453623	4.62279824522239	4.70420000994943	4.51958019989838	4.44992604209881	4.3989582204773	4.06393410491405	3.87217908222742	4.51393254621258	4.55697727241143	4.42103462286915	4.23612397194444	3.75607291055295	3.78356942391531	3.65415919718483	3.91676321295326	4.29589030421709	4.56952537247983	4.45910249878793	4.24961800534659	3.86270473069868	3.39982202258795	4.42887677755871	4.5101544314843	4.2954024613859	4.11652019696715	3.8969887338777	4.40285327899086	4.86760285266518	4.78230504003474	4.60068248585421	4.64878812388492	4.57793838785802	4.31959634278242	4.11517978473251	4.47474744512105	4.29596930158037	4.13652903301526
CT94	4.37334266062191	4.48994949067582	4.37275568030049	4.29350251855885	4.21755851960222	4.49179310915591	4.39760152564956	4.31781353609316	4.45661258558968	4.90368801581294	5.08303323008488	4.94917553004679	4.94865096142814	5.03043442273662	4.84352705465213	4.77422531498164	4.72396319783956	4.3159251757316	4.16002440118842	4.8368464519416	4.88137157710403	4.7426904704256	4.54114230763866	4.01399871771569	4.01607578777548	3.79730550318432	4.20984676367199	4.52895673010608	4.88209130211127	4.75068887487693	4.55424337640777	4.11086227099433	3.58164106301609	4.7002406996827	4.62866317342765	4.41454663834734	4.31651064306928	4.18124940099459	4.68724322716939	5.15195189672299	5.06116164774571	4.8148641510693	4.82266451268032	4.68618370463638	4.4644957343573	4.19700167070721	4.5663329286754	4.42552417109766	4.34769174084239
CT95	4.23516425619244	4.33777026432943	4.22097180659907	4.14411207096868	4.07070179404478	4.37690719795714	4.29079709452439	4.18868597866253	4.35181129755487	4.81017534920833	4.9903639944711	4.85632246047793	4.86200542972841	4.96267436515146	4.75791532486317	4.69759235827074	4.64521539126234	4.43827442430293	4.18189474603992	4.75301626564118	4.81038125680287	4.69091386727982	4.52185999007291	4.12259118824907	4.19971638723119	4.15277509781911	4.12167612978449	4.33400974369668	4.77700860320006	4.61464685558696	4.51942182199582	4.25907770184398	3.82330871588028	4.53775576564656	3.89921717151068	3.69528392396701	3.97550278735257	4.04583779450423	4.55969262770685	5.00934595455551	4.9314612985232	4.55478114594208	4.59121551798998	4.08992509450393	4.1336538882809	3.57326797564926	3.94983108073541	3.88863442758806	4.06588411870061
CT96	4.20380648712707	4.32360748124273	4.20279421192236	4.1259450878237	4.04931608309025	4.31123959430834	4.22351660774414	4.1465222415624	4.28929546831158	4.71818212072683	4.89469744749529	4.76153603214054	4.76216926186974	4.85551617639417	4.6575187107629	4.59103076501891	4.53945215451377	4.26792220624087	4.03823941259203	4.65287246099756	4.7011053454405	4.57181559342754	4.39529614424177	3.9530360296178	4.00932363490026	3.92580929263016	4.04795743659466	4.38973107737178	4.69940398305841	4.57607309208825	4.40399828598841	4.07860065010672	3.63446898573818	4.53619606443794	4.53129642385846	4.31681746436422	4.17882432899225	4.01188024528464	4.52236576804947	4.98185639520588	4.89988364123679	4.67915951808087	4.73194617161966	4.6105031948633	4.38440017612512	4.14791357636386	4.50732441869852	4.33324501019682	4.21059732540195
CT97	4.3631351908653	4.47129476433171	4.34410097783821	4.27496569047661	4.2002425256296	4.48019086407919	4.4146193555988	4.3144066949354	4.4940798152917	4.90712614070845	5.07986292742979	4.94771385625542	4.95865770757633	5.0936871055358	4.85645992174279	4.8063505831106	4.74995326652901	4.77618359744689	4.42787584728862	4.85723800252184	4.92777488135139	4.8350994630065	4.72274494867596	4.4470685644904	4.57132371421759	4.59859614784788	4.28032182891407	4.54048269221769	4.87747704079793	4.72797691549991	4.71005983528443	4.61011559370743	4.24026141827041	4.67500952921734	4.38216861584814	4.17185329644608	4.17927302172697	4.17487784523566	4.70227975883115	5.13388734152175	5.08360834425728	4.76944908857109	4.9341175055186	4.61462151434002	4.53356975489726	4.21385750074079	4.55014471623822	4.31784211371677	4.27477007459848
CT98	4.44611722729513	4.58926599810978	4.4601285275154	4.38591187822856	4.30488454335354	4.49332879189924	4.41200889476212	4.37346567643833	4.49346269628493	4.84974836249899	5.0150358689861	4.88466113937466	4.87759576269889	4.97474742267098	4.77285042683218	4.6989192304567	4.64679216770018	4.42289930093858	4.16234533835066	4.77172349305698	4.80802331032617	4.67372909279855	4.51956646330847	4.09638740816584	4.16330248846249	4.10848552401699	4.24222943085385	4.7448864361172	4.85972411068088	4.8031833927671	4.5432820159826	4.22827545390916	3.84157522926889	4.81745415677839	5.10082117591837	4.8848769743869	4.6215541031334	4.25113467271795	4.76215094066494	5.22786513310374	5.15078122815508	5.0829235034054	5.1741885972196	5.17372357210959	4.87962962402391	4.73015803746735	5.08319497089279	4.87499781751881	4.62479137578603
CT99	4.49592965101898	4.6452348691919	4.51509576352299	4.44052773312872	4.35838222213252	4.52810746205658	4.44482764379484	4.41870940418267	4.52807395226927	4.86728761211098	5.02991865168247	4.90016547385363	4.8887439665222	4.97878339748851	4.78329011299604	4.70352250366766	4.65221918077958	4.35957739744704	4.1261208070398	4.78237816614139	4.81011565819143	4.66557448856923	4.50353021555549	4.03173619597606	4.07424333899888	3.97386449921839	4.26999189469805	4.81600983605985	4.88744245923554	4.8509273623674	4.53892140490442	4.15181591475377	3.76447336482697	4.87755013563243	5.20786026415146	4.99169725709063	4.71348401360915	4.29988079172869	4.80924214611789	5.27961108372309	5.19968828294278	5.16544748569997	5.25353909124329	5.27578429869982	4.96891753099014	4.83134561306675	5.18479952792564	4.97618862937125	4.71024172499617
CT100	4.54944363598112	4.70622663365211	4.57449687691878	4.49990003125444	4.41640088703206	4.56085977195998	4.47672657937972	4.46669154761202	4.56373669121234	4.87529224903925	5.03312295238146	4.9045560094635	4.88698107168359	4.96930760765383	4.78090882477688	4.69322176769585	4.64275736698193	4.26661089377675	4.06822631197981	4.78075627701657	4.79654498949986	4.63872454459027	4.47139406200179	3.93455124470611	3.93599605579006	3.74526435296748	4.29774234239593	4.89638753414069	4.91029032222853	4.90084223768828	4.52359834506752	4.03506921699879	3.6607002036469	4.94322554117548	5.32376703044566	5.10742945201182	4.81397883620305	4.35213458850804	4.85988287135832	5.33497645345655	5.25313201884074	5.25726036284886	5.34537855787665	5.38836754367321	5.07029665675957	4.94408610166809	5.29756189997901	5.08735429343346	4.80470670973909
CT101	4.88607729330164	5.03878162640197	4.90861583077229	4.83344982399137	4.75071022023941	4.91035323213903	4.82455959258537	4.80628370887539	4.90778333542759	5.23891494947108	5.40038354765651	5.27090968124535	5.25606175883246	5.33755741573476	5.15009389225924	5.06528246550628	5.01496404137316	4.62025658630964	4.43646124299035	5.14868001463277	5.16898412429293	5.0136628486378	4.8382184698754	4.29405687694394	4.28859551235106	4.07350486242318	4.64369559401872	5.21590813031655	5.26538911751758	5.24044701741987	4.88466905642441	4.39038129525961	3.98872152259507	5.27323272883962	5.62712591440969	5.41086537446734	5.12600471501315	4.68928087810539	5.19658098856645	5.67092229269578	5.58772867505537	5.57210669439295	5.65483068795235	5.6910605183316	5.37617417143387	5.24502089039915	5.59910698543005	5.39162826750271	5.11879278778965
CT102	4.07390770864346	4.19077951124046	4.07347702558391	3.99453623639139	3.91858109982266	4.1898441925092	4.09723679011439	4.01862813117125	4.15756788333515	4.60050576482635	4.77916485457099	4.64556170979782	4.64499092765644	4.72757594150635	4.54044439570146	4.47143399612702	4.42101898024118	4.02747504510835	3.86739028678145	4.53363408417088	4.57821576458005	4.44036888190405	4.24195597640245	3.72630551698292	3.73198725989802	3.5368830696472	3.91058030459786	4.23387317861066	4.57939714395894	4.4494827052281	4.25394769995244	3.82259248647175	3.30741575604868	4.40042287965502	4.34362926643304	4.12970528285055	4.02264443628882	3.88167938890151	4.38661256055246	4.85130060636969	4.76142490171348	4.52042436010259	4.53392975047144	4.40342190121875	4.17835080674034	3.9180221780946	4.28578187117716	4.1396183402315	4.05313689895826
CT103	4.22186154738909	4.3501343159366	4.22875509501412	4.15089982474765	4.07276330769212	4.31202072116729	4.22067527796374	4.15904949967921	4.28684396955965	4.7024994267655	4.87746900541138	4.74471955576485	4.7408767963319	4.82245160275228	4.63587836168932	4.56322597806945	4.51292083186673	4.10946646231162	3.94892410116718	4.63022282255881	4.66931144198678	4.52718478566897	4.33187490919707	3.80344106834179	3.80293027578791	3.58932037067291	4.03490975296215	4.44086349690843	4.69277777749017	4.59144118378434	4.35206096717082	3.89828296864282	3.40190636769361	4.56821662687488	4.69631458270441	4.48102508412507	4.28269440273666	4.02822974844005	4.5339486260823	5.00186901990363	4.91362277708253	4.75676840799095	4.8001833890923	4.75767864847818	4.48306762370079	4.29456398295744	4.65451926376984	4.47429764060426	4.29581228040634
CT104	3.88623434648104	3.9950607477977	3.88111853596691	3.80117854621918	3.72680719808413	4.01881694052056	3.92515275516034	3.83623580781646	3.98146396977155	4.44119769827443	4.62199777090072	4.48794170078513	4.48891848055956	4.57045331054223	4.38482865544167	4.31744696195862	4.26711351373866	3.86038683482283	3.71317572950683	4.37700563150961	4.42394748203942	4.28721253336508	4.08441436251827	3.56497750342759	3.56363720001919	3.35444102900287	3.73640284416428	3.99942042330976	4.41354197950313	4.26565942080737	4.0922081220623	3.65542558755506	3.11627702009667	4.19807358791103	3.92891401534852	3.71773798424598	3.7386738602944	3.69482469080787	4.19787568783904	4.66137677694116	4.56929761151664	4.25929538716852	4.23482433500814	3.98026254624265	3.83106938564845	3.44432057510123	3.83076504081015	3.75254369514157	3.78618226798863
CT105	4.79024838239609	4.92118214050936	4.79978755871355	4.72270334192449	4.64425986968455	4.86520606653232	4.78009406125903	4.72769607468214	4.85192747653993	5.24499364343623	5.41599464105292	5.28473160438278	5.27900987143519	5.35960271707254	5.17718528745263	5.10379308265175	5.05321176650858	4.6582841073752	4.51632347937233	5.17008029843754	5.20590218653437	5.06278730098109	4.87486663374661	4.36374730634156	4.34683783254292	4.1643449228554	4.59493695168336	5.0296887199836	5.24031460574284	5.15141134406702	4.89306752478838	4.43527058767504	3.9669235875685	5.1371071180497	5.32381785501877	5.10902098566724	4.88402260199153	4.59540291409165	5.09408110824603	5.56503320063016	5.4781167583819	5.35181474576868	5.40529541916352	5.38570287809927	5.0979315095475	4.92677057394056	5.28492260389987	5.0964343917822	4.89177666315623
CT106	3.54025485920582	3.69468558737905	3.57552441333777	3.50653302491836	3.42613730742958	3.40557186515155	3.42815073114253	3.48568254281225	3.57441840183193	3.53340745256707	3.53999450769914	3.47944566518106	3.38970876989804	3.41246718105361	3.43637762273516	3.34350945467143	3.28107877472964	3.17910488895969	3.30421989471523	3.36621060815632	3.24596419671722	3.0582925030514	3.21494419732787	3.07683305923625	2.78139049557694	3.06405731787904	3.25285016576041	3.94665549587099	3.66305727382605	3.79105212179823	3.14297361383995	2.61431863359025	2.73689981336689	3.88028198662698	4.43535550213313	4.2230785068386	3.87233324078962	3.33210746200684	3.73242511374094	4.24505530664864	4.17591508595387	4.30464039070309	4.4166012990266	4.49972571806155	4.15598949004353	4.05667197141371	4.40774482352116	4.18569755977452	3.84923505456204
CT107	4.27465064897396	4.45785397940391	4.31565471396714	4.24530804584379	4.1569408012495	4.18470369303534	4.11866361553055	4.17191699944668	4.23873355555564	4.34881105194003	4.45413319060995	4.33950879594004	4.27895393732272	4.35845528010278	4.17735289252332	4.04709128007256	3.99230946246096	3.95135827322765	3.56209532100135	4.19732952113377	4.14595070986257	3.95753314279824	3.94459152690327	3.57129122096826	3.66706097578337	3.69172949869924	3.96010119744001	4.72445013066413	4.4810518586619	4.60349274024528	4.05603311649174	3.7233093258157	3.53005162193668	4.70999604436623	5.22483465477054	5.00822675936212	4.676088418875	4.07388654926668	4.58505720307308	5.06369740053993	4.99317034525728	5.10723133336259	5.22413012986663	5.29365056925739	4.96342421194908	4.85751367929018	5.20814757349285	4.98542667843302	4.6577971749045
CT108	3.69786445559548	3.88658515074737	3.74491482583092	3.67433454834859	3.58526136781982	3.57478250687547	3.51452529913806	3.59251802342778	3.64340694965068	3.66020234072255	3.72704813681708	3.62520767004341	3.5268670162635	3.60081624564937	3.43245695525605	3.2439684987158	3.19078108651318	2.99288414511259	2.71260147425771	3.45441035941154	3.29581528406839	2.96353144457002	3.0936060209718	2.59161888510181	2.48905712703998	2.54268503976488	3.34751093579391	4.16576771741504	3.84573369006847	4.01748897741609	3.29426044098605	2.57516914235007	2.70036594995433	4.1386740454472	4.68506985409642	4.46865148972921	4.12930416251381	3.49514120435337	3.99638099730007	4.48321389265092	4.40954022180709	4.55478701472816	4.66796952097924	4.75066021808729	4.41327510894945	4.31309605005788	4.66415065506359	4.44209302400867	4.10689950279804
CT109	4.18948551304761	4.37660808983815	4.23413423629844	4.16320864883524	4.07414984010661	4.08729569465368	4.01771531621828	4.08310256881419	4.13915345038449	4.2196668282738	4.31531064407128	4.20316718808734	4.12962711660968	4.20909168297213	4.02210247044148	3.86460257559933	3.81229736670898	3.63086013110337	3.2416486406537	4.04549572808534	3.9535740639144	3.70715064758888	3.7132869901491	3.20534787780657	3.24924842507355	3.22091221090738	3.85233527134102	4.64848149533657	4.37406013539496	4.51798622677464	3.87860103047954	3.34066250678352	3.26471173372747	4.6313240603251	5.15997741971942	4.94328824258207	4.60861210484488	3.98797312612842	4.49790662385023	4.98050615136286	4.90676731362874	5.03609129233699	5.14889224968412	5.22635982948127	4.89198650217538	4.7890970895317	5.140174931671	4.9185283038376	4.58794798043762
CT110	3.9217943230965	4.11211863077484	3.96910526103425	3.89819905103208	3.80860666652868	3.80532252992822	3.73648100438401	3.8128623736055	3.86164669380563	3.90159174158533	3.98122056977534	3.87374208069769	3.78264964539583	3.86118906894945	3.67325501066235	3.48404198722835	3.43276138573055	3.17590828007708	2.7653280098559	3.70196791541247	3.55964113135966	3.23735998469312	3.31454755471097	2.68575311525615	2.63982603787806	2.55534044007675	3.56910897455498	4.39046126067959	4.0814196359607	4.24783040649814	3.53457906166593	2.78461794325055	2.89212663843148	4.36831797997307	4.90983314055147	4.69313962974847	4.35561007939287	3.71964684711516	4.22817253844293	4.71314570012555	4.63864374015506	4.78097981469761	4.89328960500877	4.97534315984538	4.63862790262618	4.53788837876971	4.88903546274513	4.66733620123245	4.33349260208586
CT111	2.51002358089654	2.61549598112495	2.50678338979901	2.42930946948713	2.35679293330198	2.61630588289339	2.54394011685882	2.46971193580669	2.61355353081686	3.02636936433675	3.19846915415406	3.06844320374519	3.06739380954024	3.14557372064201	2.97474350739828	2.90987864594101	2.85861785780723	2.49699170718734	2.39883512750246	2.96076756592556	3.00441704734524	2.87083768750238	2.6888594438153	2.24011977664512	2.20271503276271	2.10108723671115	2.35814431897399	2.64475455361716	3.0010405353845	2.8622043504872	2.6797422080709	2.26663754167036	1.80701984340961	2.7977974952997	2.68449881383984	2.47957234712623	2.39244142212926	2.31707510851168	2.7883482482547	3.25877368256513	3.17045732632196	2.90221354053793	2.90622315312439	2.74199340641261	2.52993440407632	2.23884770992715	2.60780465303064	2.47869180013146	2.42861365029278
CT113	1.61909168430005	1.67565268468911	1.61816906001225	1.55462646833588	1.49869253349648	1.54102034739376	1.6565503082855	1.65519043312173	1.80191213547027	1.84177524608721	1.87141514208823	1.81730521927307	1.78918852527403	1.79669369630234	1.87263047256825	1.84211923514146	1.78123330107893	1.67992545175123	1.82738813671807	1.76609436566388	1.76379248508443	1.6787543384868	1.70860911646009	1.61269590808197	1.37730613343224	1.60897821636047	1.48104817889783	1.7765351555569	1.81760560292085	1.71632096820467	1.48471752756274	1.24016360846141	1.16248929566277	1.59470683219553	1.98732296715689	1.81365599283783	1.44322880368787	1.41629648226293	1.50476131815817	2.09186132585191	2.03784451713755	1.93458899042663	2.01850147510907	2.04470316905408	1.68649073757499	1.5619655964815	1.90170726912045	1.69798529938896	1.43632160674814
CT114	3.59951994903883	3.78630306344583	3.64456012108199	3.57313336473014	3.48418749048251	3.5002444374524	3.42801049878707	3.49333787405583	3.54727647204901	3.63647110617772	3.73564712848399	3.6225407008475	3.5508078531039	3.63032955667036	3.44093286320262	3.28094716492028	3.23051998933959	2.89049673312132	2.55495821584979	3.46181031844451	3.36573042012822	3.1010433057378	3.08214148767405	2.43175026523078	2.36666519236906	2.15060246965896	3.25790494703414	4.05570642788093	3.78804804755325	3.92909993904051	3.26507925169852	2.52320741147546	2.55176581800665	4.0408114998094	4.56822671042888	4.35154426084119	4.01758398278989	3.39799604542869	3.90652350840761	4.39063373116792	4.31474486582897	4.44407698423593	4.55360937648652	4.63334711504895	4.29769217378459	4.19522527940241	4.54660367551278	4.32600739049383	3.99634495286104
CT115	3.14028491528866	3.32216861918409	3.18227745972997	3.11049877025254	3.02255543533601	3.05877969802897	2.98584767986419	3.03855106381049	3.09984319187269	3.23308753254838	3.34676041900486	3.23000739192566	3.17343422569026	3.25287687696078	3.0666367522558	2.93042952964636	2.87993248344744	2.53012344252448	2.26424315263329	3.08015802614613	3.01894728372295	2.79469917315137	2.72471158563939	2.129965479996	2.07858459162188	1.89502442899291	2.8142759828705	3.58099104301022	3.35782273050166	3.47185503911245	2.86624086715608	2.20580215606297	2.12492307450393	3.57326390172696	4.08388698292463	3.86732996184383	3.53745446315967	2.93953790290141	3.44602208990763	3.92904634730718	3.85233645456762	3.96572920379727	4.0728464485849	4.14890290634284	3.81492435510213	3.71015876466125	4.06168248957076	3.84216311072232	3.51749105929076
[truncated: 35 more columns]
