# Supplementary material for: Single-cell transcriptomic evidence for dense intracortical neuropeptide networks
Source: eLife. 2019 Nov 11;8:e47889. doi: 10.7554/eLife.47889 (PMC6881117; doi:10.7554/eLife.47889)
Supplement: Supplementary file 2. [file elife-47889-supp2.csv]

Category	ID	Name	Source	p-value	q-value Bonferroni	q-value FDR B&H	q-value FDR B&Y	Hit Count in Query List	Hit Count in Genome	Hit in Query List
GO: Molecular Function	GO:0001653	peptide receptor activity		1.73E-56	2.23E-54	2.23E-54	1.21E-53	27	159	NTSR2,VIPR1,VIPR2,TACR1,NPY1R,RXFP1,TACR3,NPY2R,NPY5R,RXFP3,NMBR,SSTR1,SSTR2,SSTR3,SSTR4,GRPR,PTH1R,CRHR1,CRHR2,ADCYAP1R1,CCKBR,OPRD1,OPRK1,OPRL1,RXFP2,NTSR1,OPRM1
GO: Molecular Function	GO:0008528	G protein-coupled peptide receptor activity		1.21E-50	1.56E-48	7.81E-49	4.25E-48	25	152	NTSR2,VIPR1,VIPR2,TACR1,NPY1R,RXFP1,TACR3,NPY2R,NPY5R,RXFP3,NMBR,SSTR1,SSTR2,SSTR3,SSTR4,GRPR,PTH1R,ADCYAP1R1,CCKBR,OPRD1,OPRK1,OPRL1,RXFP2,NTSR1,OPRM1
GO: Molecular Function	GO:0042277	peptide binding		8.71E-44	1.12E-41	3.74E-42	2.04E-41	27	444	NTSR2,VIPR1,VIPR2,TACR1,NPY1R,RXFP1,TACR3,NPY2R,NPY5R,RXFP3,NMBR,SSTR1,SSTR2,SSTR3,SSTR4,GRPR,PTH1R,CRHR1,CRHR2,ADCYAP1R1,CCKBR,OPRD1,OPRK1,OPRL1,RXFP2,NTSR1,OPRM1
GO: Molecular Function	GO:0042923	neuropeptide binding		1.05E-42	1.35E-40	3.38E-41	1.84E-40	19	61	NTSR2,TACR1,NPY1R,TACR3,NPY2R,NPY5R,RXFP3,NMBR,SSTR1,SSTR2,SSTR3,SSTR4,GRPR,ADCYAP1R1,OPRD1,OPRK1,OPRL1,NTSR1,OPRM1
GO: Molecular Function	GO:0033218	amide binding		6.26E-42	8.08E-40	1.62E-40	8.79E-40	27	518	NTSR2,VIPR1,VIPR2,TACR1,NPY1R,RXFP1,TACR3,NPY2R,NPY5R,RXFP3,NMBR,SSTR1,SSTR2,SSTR3,SSTR4,GRPR,PTH1R,CRHR1,CRHR2,ADCYAP1R1,CCKBR,OPRD1,OPRK1,OPRL1,RXFP2,NTSR1,OPRM1
GO: Molecular Function	GO:0004930	G protein-coupled receptor activity		1.61E-38	2.08E-36	3.46E-37	1.88E-36	28	870	NTSR2,VIPR1,VIPR2,TACR1,NPY1R,RXFP1,TACR3,NPY2R,NPY5R,RXFP3,NMBR,SSTR1,SSTR2,SSTR3,TRHR,SSTR4,GRPR,PTH1R,CRHR1,CRHR2,ADCYAP1R1,CCKBR,OPRD1,OPRK1,OPRL1,RXFP2,NTSR1,OPRM1
GO: Molecular Function	GO:0008188	neuropeptide receptor activity		8.79E-33	1.13E-30	1.56E-31	8.48E-31	15	51	NTSR2,TACR1,NPY1R,TACR3,NPY2R,NPY5R,RXFP3,NMBR,SSTR1,SSTR2,SSTR3,SSTR4,GRPR,NTSR1,OPRM1
GO: Molecular Function	GO:0004888	transmembrane signaling receptor activity		9.66E-33	1.25E-30	1.56E-31	8.48E-31	28	1391	NTSR2,VIPR1,VIPR2,TACR1,NPY1R,RXFP1,TACR3,NPY2R,NPY5R,RXFP3,NMBR,SSTR1,SSTR2,SSTR3,TRHR,SSTR4,GRPR,PTH1R,CRHR1,CRHR2,ADCYAP1R1,CCKBR,OPRD1,OPRK1,OPRL1,RXFP2,NTSR1,OPRM1
GO: Molecular Function	GO:0038023	signaling receptor activity		1.78E-30	2.29E-28	2.55E-29	1.39E-28	28	1673	NTSR2,VIPR1,VIPR2,TACR1,NPY1R,RXFP1,TACR3,NPY2R,NPY5R,RXFP3,NMBR,SSTR1,SSTR2,SSTR3,TRHR,SSTR4,GRPR,PTH1R,CRHR1,CRHR2,ADCYAP1R1,CCKBR,OPRD1,OPRK1,OPRL1,RXFP2,NTSR1,OPRM1
GO: Molecular Function	GO:0060089	molecular transducer activity		2.65E-29	3.41E-27	3.41E-28	1.86E-27	28	1841	NTSR2,VIPR1,VIPR2,TACR1,NPY1R,RXFP1,TACR3,NPY2R,NPY5R,RXFP3,NMBR,SSTR1,SSTR2,SSTR3,TRHR,SSTR4,GRPR,PTH1R,CRHR1,CRHR2,ADCYAP1R1,CCKBR,OPRD1,OPRK1,OPRL1,RXFP2,NTSR1,OPRM1
GO: Molecular Function	GO:0004629	phospholipase C activity		1.76E-22	2.27E-20	2.07E-21	1.12E-20	14	161	NTSR2,TACR1,RXFP3,NMBR,TRHR,GRPR,PTH1R,CRHR1,ADCYAP1R1,CCKBR,OPRD1,OPRK1,OPRL1,OPRM1
GO: Molecular Function	GO:0008081	phosphoric diester hydrolase activity		6.47E-20	8.35E-18	6.96E-19	3.79E-18	14	243	NTSR2,TACR1,RXFP3,NMBR,TRHR,GRPR,PTH1R,CRHR1,ADCYAP1R1,CCKBR,OPRD1,OPRK1,OPRL1,OPRM1
GO: Molecular Function	GO:0004620	phospholipase activity		5.08E-19	6.55E-17	5.04E-18	2.74E-17	14	281	NTSR2,TACR1,RXFP3,NMBR,TRHR,GRPR,PTH1R,CRHR1,ADCYAP1R1,CCKBR,OPRD1,OPRK1,OPRL1,OPRM1
GO: Molecular Function	GO:0016298	lipase activity		4.90E-18	6.32E-16	4.51E-17	2.46E-16	14	330	NTSR2,TACR1,RXFP3,NMBR,TRHR,GRPR,PTH1R,CRHR1,ADCYAP1R1,CCKBR,OPRD1,OPRK1,OPRL1,OPRM1
GO: Molecular Function	GO:0004016	adenylate cyclase activity		8.91E-18	1.15E-15	7.66E-17	4.17E-16	13	254	NPY1R,RXFP1,NPY2R,SSTR2,SSTR4,PTH1R,CRHR1,CRHR2,OPRD1,OPRK1,OPRL1,RXFP2,OPRM1
GO: Molecular Function	GO:0016849	phosphorus-oxygen lyase activity		3.51E-17	4.52E-15	2.66E-16	1.45E-15	13	282	NPY1R,RXFP1,NPY2R,SSTR2,SSTR4,PTH1R,CRHR1,CRHR2,OPRD1,OPRK1,OPRL1,RXFP2,OPRM1
GO: Molecular Function	GO:0009975	cyclase activity		3.51E-17	4.52E-15	2.66E-16	1.45E-15	13	282	NPY1R,RXFP1,NPY2R,SSTR2,SSTR4,PTH1R,CRHR1,CRHR2,OPRD1,OPRK1,OPRL1,RXFP2,OPRM1
GO: Molecular Function	GO:0017046	peptide hormone binding		1.67E-14	2.16E-12	1.20E-13	6.52E-13	8	60	VIPR1,VIPR2,PTH1R,CRHR1,CRHR2,ADCYAP1R1,CCKBR,RXFP2
GO: Molecular Function	GO:0042578	phosphoric ester hydrolase activity		1.64E-13	2.11E-11	1.11E-12	6.05E-12	14	700	NTSR2,TACR1,RXFP3,NMBR,TRHR,GRPR,PTH1R,CRHR1,ADCYAP1R1,CCKBR,OPRD1,OPRK1,OPRL1,OPRM1
GO: Molecular Function	GO:0016829	lyase activity		3.92E-13	5.05E-11	2.53E-12	1.37E-11	13	581	NPY1R,RXFP1,NPY2R,SSTR2,SSTR4,PTH1R,CRHR1,CRHR2,OPRD1,OPRK1,OPRL1,RXFP2,OPRM1
GO: Molecular Function	GO:0042562	hormone binding		1.72E-12	2.22E-10	1.06E-11	5.76E-11	9	171	VIPR1,VIPR2,RXFP1,PTH1R,CRHR1,CRHR2,ADCYAP1R1,CCKBR,RXFP2
GO: Molecular Function	GO:0004994	somatostatin receptor activity		1.82E-11	2.34E-09	1.07E-10	5.79E-10	4	5	SSTR1,SSTR2,SSTR3,SSTR4
GO: Molecular Function	GO:0016788	hydrolase activity, acting on ester bonds		3.46E-10	4.47E-08	1.94E-09	1.06E-08	14	1238	NTSR2,TACR1,RXFP3,NMBR,TRHR,GRPR,PTH1R,CRHR1,ADCYAP1R1,CCKBR,OPRD1,OPRK1,OPRL1,OPRM1
GO: Molecular Function	GO:0004985	opioid receptor activity		4.56E-10	5.88E-08	2.45E-09	1.33E-08	4	9	OPRD1,OPRK1,OPRL1,OPRM1
GO: Molecular Function	GO:0004999	vasoactive intestinal polypeptide receptor activity		2.79E-09	3.60E-07	1.39E-08	7.54E-08	3	3	VIPR1,VIPR2,ADCYAP1R1
GO: Molecular Function	GO:0001601	peptide YY receptor activity		2.79E-09	3.60E-07	1.39E-08	7.54E-08	3	3	NPY1R,NPY2R,NPY5R
GO: Molecular Function	GO:0004983	neuropeptide Y receptor activity		3.32E-07	4.29E-05	1.59E-06	8.64E-06	3	10	NPY1R,NPY2R,NPY5R
GO: Molecular Function	GO:0015056	corticotrophin-releasing factor receptor activity		2.06E-06	2.66E-04	9.16E-06	4.98E-05	2	2	CRHR1,CRHR2
GO: Molecular Function	GO:0016492	G protein-coupled neurotensin receptor activity		2.06E-06	2.66E-04	9.16E-06	4.98E-05	2	2	NTSR2,NTSR1
GO: Molecular Function	GO:0004995	tachykinin receptor activity		6.16E-06	7.95E-04	2.41E-05	1.31E-04	2	3	TACR1,TACR3
GO: Molecular Function	GO:0051424	corticotropin-releasing hormone binding		6.16E-06	7.95E-04	2.41E-05	1.31E-04	2	3	CRHR1,CRHR2
GO: Molecular Function	GO:0043404	corticotropin-releasing hormone receptor activity		6.16E-06	7.95E-04	2.41E-05	1.31E-04	2	3	CRHR1,CRHR2
GO: Molecular Function	GO:0004946	bombesin receptor activity		6.16E-06	7.95E-04	2.41E-05	1.31E-04	2	3	NMBR,GRPR
GO: Molecular Function	GO:0001602	pancreatic polypeptide receptor activity		1.23E-05	1.59E-03	4.67E-05	2.54E-04	2	4	NPY1R,NPY5R
GO: Molecular Function	GO:0005245	voltage-gated calcium channel activity		3.31E-04	4.27E-02	1.22E-03	6.64E-03	3	93	CRHR1,OPRL1,OPRM1
GO: Molecular Function	GO:0033612	receptor serine/threonine kinase binding		8.72E-04	1.13E-01	3.12E-03	1.70E-02	2	30	OPRD1,OPRK1
GO: Molecular Function	GO:0001965	G-protein alpha-subunit binding		1.19E-03	1.53E-01	4.10E-03	2.23E-02	2	35	CRHR1,OPRM1
GO: Molecular Function	GO:0001626	nociceptin receptor activity		1.46E-03	1.89E-01	4.10E-03	2.23E-02	1	1	OPRL1
GO: Molecular Function	GO:0038046	enkephalin receptor activity		1.46E-03	1.89E-01	4.10E-03	2.23E-02	1	1	OPRD1
GO: Molecular Function	GO:0016496	substance P receptor activity		1.46E-03	1.89E-01	4.10E-03	2.23E-02	1	1	TACR1
GO: Molecular Function	GO:0031739	cholecystokinin receptor binding		1.46E-03	1.89E-01	4.10E-03	2.23E-02	1	1	CCKBR
GO: Molecular Function	GO:0031741	type B gastrin/cholecystokinin receptor binding		1.46E-03	1.89E-01	4.10E-03	2.23E-02	1	1	CCKBR
GO: Molecular Function	GO:0038048	dynorphin receptor activity		1.46E-03	1.89E-01	4.10E-03	2.23E-02	1	1	OPRK1
GO: Molecular Function	GO:0004979	beta-endorphin receptor activity		1.46E-03	1.89E-01	4.10E-03	2.23E-02	1	1	OPRM1
GO: Molecular Function	GO:0038047	morphine receptor activity		1.46E-03	1.89E-01	4.10E-03	2.23E-02	1	1	OPRM1
GO: Molecular Function	GO:0004997	thyrotropin-releasing hormone receptor activity		1.46E-03	1.89E-01	4.10E-03	2.23E-02	1	1	TRHR
GO: Molecular Function	GO:0004991	parathyroid hormone receptor activity		2.92E-03	3.76E-01	7.68E-03	4.18E-02	1	2	PTH1R
GO: Molecular Function	GO:0004951	cholecystokinin receptor activity		2.92E-03	3.76E-01	7.68E-03	4.18E-02	1	2	CCKBR
GO: Molecular Function	GO:0031626	beta-endorphin binding		2.92E-03	3.76E-01	7.68E-03	4.18E-02	1	2	OPRM1
GO: Molecular Function	GO:0015267	channel activity		3.24E-03	4.18E-01	8.15E-03	4.43E-02	5	706	NPY2R,CRHR1,OPRL1,NTSR1,OPRM1
GO: Molecular Function	GO:0022803	passive transmembrane transporter activity		3.26E-03	4.21E-01	8.15E-03	4.43E-02	5	707	NPY2R,CRHR1,OPRL1,NTSR1,OPRM1
GO: Molecular Function	GO:0005262	calcium channel activity		3.28E-03	4.24E-01	8.15E-03	4.43E-02	3	206	CRHR1,OPRL1,OPRM1
GO: Molecular Function	GO:0042165	neurotransmitter binding		4.10E-03	5.29E-01	9.98E-03	5.43E-02	3	223	CRHR1,CRHR2,OPRM1
GO: Molecular Function	GO:0015085	calcium ion transmembrane transporter activity		5.03E-03	6.49E-01	1.20E-02	6.54E-02	3	240	CRHR1,OPRL1,OPRM1
GO: Molecular Function	GO:0022843	voltage-gated cation channel activity		5.39E-03	6.95E-01	1.26E-02	6.88E-02	3	246	CRHR1,OPRL1,OPRM1
GO: Molecular Function	GO:0015054	gastrin receptor activity		5.83E-03	7.52E-01	1.34E-02	7.31E-02	1	4	CCKBR
GO: Molecular Function	GO:0005261	cation channel activity		6.98E-03	9.00E-01	1.58E-02	8.59E-02	4	530	CRHR1,OPRL1,NTSR1,OPRM1
GO: Molecular Function	GO:0004977	melanocortin receptor activity		8.73E-03	1.00E+00	1.94E-02	1.06E-01	1	6	OPRM1
GO: Molecular Function	GO:0005244	voltage-gated ion channel activity		9.73E-03	1.00E+00	2.11E-02	1.15E-01	3	305	CRHR1,OPRL1,OPRM1
GO: Molecular Function	GO:0022832	voltage-gated channel activity		9.81E-03	1.00E+00	2.11E-02	1.15E-01	3	306	CRHR1,OPRL1,OPRM1
GO: Molecular Function	GO:0030306	ADP-ribosylation factor binding		1.16E-02	1.00E+00	2.46E-02	1.34E-01	1	8	ADCYAP1R1
GO: Molecular Function	GO:0005216	ion channel activity		1.35E-02	1.00E+00	2.81E-02	1.53E-01	4	643	CRHR1,OPRL1,NTSR1,OPRM1
GO: Molecular Function	GO:0004966	galanin receptor activity		1.45E-02	1.00E+00	2.97E-02	1.62E-01	1	10	RXFP3
GO: Molecular Function	GO:0046935	1-phosphatidylinositol-3-kinase regulator activity		2.03E-02	1.00E+00	4.08E-02	2.22E-01	1	14	CCKBR
GO: Molecular Function	GO:0008179	adenylate cyclase binding		2.17E-02	1.00E+00	4.30E-02	2.34E-01	1	15	ADCYAP1R1
GO: Molecular Function	GO:0031005	filamin binding		2.45E-02	1.00E+00	4.80E-02	2.61E-01	1	17	OPRM1
GO: Biological Process	GO:0007218	neuropeptide signaling pathway		3.51E-37	4.07E-34	4.07E-34	3.11E-33	19	115	NTSR2,TACR1,NPY1R,TACR3,NPY2R,NPY5R,RXFP3,NMBR,SSTR1,SSTR2,SSTR3,SSTR4,GRPR,CRHR1,OPRD1,OPRK1,OPRL1,NTSR1,OPRM1
GO: Biological Process	GO:0007186	G protein-coupled receptor signaling pathway		2.91E-33	3.38E-30	1.69E-30	1.29E-29	28	1395	NTSR2,VIPR1,VIPR2,TACR1,NPY1R,RXFP1,TACR3,NPY2R,NPY5R,RXFP3,NMBR,SSTR1,SSTR2,SSTR3,TRHR,SSTR4,GRPR,PTH1R,CRHR1,CRHR2,ADCYAP1R1,CCKBR,OPRD1,OPRK1,OPRL1,RXFP2,NTSR1,OPRM1
GO: Biological Process	GO:0019932	second-messenger-mediated signaling		1.34E-32	1.56E-29	5.19E-30	3.96E-29	24	638	NTSR2,VIPR1,TACR1,NPY1R,RXFP1,NPY2R,RXFP3,NMBR,SSTR1,SSTR2,SSTR3,TRHR,SSTR4,GRPR,PTH1R,CRHR1,CRHR2,ADCYAP1R1,CCKBR,OPRD1,OPRK1,OPRL1,RXFP2,OPRM1
GO: Biological Process	GO:0007202	activation of phospholipase C activity		2.61E-24	3.03E-21	7.57E-22	5.78E-21	14	126	NTSR2,TACR1,RXFP3,NMBR,TRHR,GRPR,PTH1R,CRHR1,ADCYAP1R1,CCKBR,OPRD1,OPRK1,OPRL1,OPRM1
GO: Biological Process	GO:0010863	positive regulation of phospholipase C activity		8.90E-24	1.03E-20	1.92E-21	1.47E-20	14	137	NTSR2,TACR1,RXFP3,NMBR,TRHR,GRPR,PTH1R,CRHR1,ADCYAP1R1,CCKBR,OPRD1,OPRK1,OPRL1,OPRM1
GO: Biological Process	GO:0019935	cyclic-nucleotide-mediated signaling		9.94E-24	1.15E-20	1.92E-21	1.47E-20	17	341	VIPR1,NPY1R,RXFP1,NPY2R,SSTR1,SSTR2,SSTR3,SSTR4,PTH1R,CRHR1,CRHR2,ADCYAP1R1,OPRD1,OPRK1,OPRL1,RXFP2,OPRM1
GO: Biological Process	GO:1900274	regulation of phospholipase C activity		1.35E-23	1.57E-20	2.25E-21	1.72E-20	14	141	NTSR2,TACR1,RXFP3,NMBR,TRHR,GRPR,PTH1R,CRHR1,ADCYAP1R1,CCKBR,OPRD1,OPRK1,OPRL1,OPRM1
GO: Biological Process	GO:0007187	G protein-coupled receptor signaling pathway, coupled to cyclic nucleotide second messenger		1.61E-23	1.87E-20	2.34E-21	1.79E-20	16	267	VIPR1,NPY1R,RXFP1,NPY2R,SSTR1,SSTR2,SSTR3,SSTR4,PTH1R,CRHR1,CRHR2,OPRD1,OPRK1,OPRL1,RXFP2,OPRM1
GO: Biological Process	GO:0010518	positive regulation of phospholipase activity		4.05E-23	4.70E-20	5.22E-21	3.99E-20	14	152	NTSR2,TACR1,RXFP3,NMBR,TRHR,GRPR,PTH1R,CRHR1,ADCYAP1R1,CCKBR,OPRD1,OPRK1,OPRL1,OPRM1
GO: Biological Process	GO:0007200	phospholipase C-activating G protein-coupled receptor signaling pathway		4.62E-23	5.36E-20	5.36E-21	4.10E-20	13	107	NTSR2,TACR1,RXFP3,NMBR,TRHR,GRPR,PTH1R,CRHR1,CCKBR,OPRD1,OPRK1,OPRL1,OPRM1
GO: Biological Process	GO:0060193	positive regulation of lipase activity		1.33E-22	1.55E-19	1.29E-20	9.83E-20	14	165	NTSR2,TACR1,RXFP3,NMBR,TRHR,GRPR,PTH1R,CRHR1,ADCYAP1R1,CCKBR,OPRD1,OPRK1,OPRL1,OPRM1
GO: Biological Process	GO:0010517	regulation of phospholipase activity		1.33E-22	1.55E-19	1.29E-20	9.83E-20	14	165	NTSR2,TACR1,RXFP3,NMBR,TRHR,GRPR,PTH1R,CRHR1,ADCYAP1R1,CCKBR,OPRD1,OPRK1,OPRL1,OPRM1
GO: Biological Process	GO:0060191	regulation of lipase activity		1.28E-21	1.48E-18	1.14E-19	8.70E-19	14	193	NTSR2,TACR1,RXFP3,NMBR,TRHR,GRPR,PTH1R,CRHR1,ADCYAP1R1,CCKBR,OPRD1,OPRK1,OPRL1,OPRM1
GO: Biological Process	GO:0048016	inositol phosphate-mediated signaling		2.07E-20	2.40E-17	1.72E-18	1.31E-17	13	168	NTSR2,TACR1,RXFP3,NMBR,TRHR,GRPR,PTH1R,CRHR1,CCKBR,OPRD1,OPRK1,OPRL1,OPRM1
GO: Biological Process	GO:0043949	regulation of cAMP-mediated signaling		1.06E-19	1.23E-16	8.18E-18	6.25E-17	14	263	NPY1R,RXFP1,NPY2R,SSTR2,SSTR4,PTH1R,CRHR1,CRHR2,ADCYAP1R1,OPRD1,OPRK1,OPRL1,RXFP2,OPRM1
GO: Biological Process	GO:0019933	cAMP-mediated signaling		2.44E-19	2.83E-16	1.77E-17	1.35E-16	14	279	NPY1R,RXFP1,NPY2R,SSTR2,SSTR4,PTH1R,CRHR1,CRHR2,ADCYAP1R1,OPRD1,OPRK1,OPRL1,RXFP2,OPRM1
GO: Biological Process	GO:0007188	adenylate cyclase-modulating G protein-coupled receptor signaling pathway		1.59E-18	1.85E-15	1.09E-16	8.30E-16	13	233	NPY1R,RXFP1,NPY2R,SSTR2,SSTR4,PTH1R,CRHR1,CRHR2,OPRD1,OPRK1,OPRL1,RXFP2,OPRM1
GO: Biological Process	GO:0045761	regulation of adenylate cyclase activity		4.24E-18	4.92E-15	2.73E-16	2.09E-15	13	251	NPY1R,RXFP1,NPY2R,SSTR2,SSTR4,PTH1R,CRHR1,CRHR2,OPRD1,OPRK1,OPRL1,RXFP2,OPRM1
GO: Biological Process	GO:0031279	regulation of cyclase activity		9.54E-18	1.11E-14	5.83E-16	4.45E-15	13	267	NPY1R,RXFP1,NPY2R,SSTR2,SSTR4,PTH1R,CRHR1,CRHR2,OPRD1,OPRK1,OPRL1,RXFP2,OPRM1
GO: Biological Process	GO:0051339	regulation of lyase activity		1.16E-17	1.35E-14	6.73E-16	5.14E-15	13	271	NPY1R,RXFP1,NPY2R,SSTR2,SSTR4,PTH1R,CRHR1,CRHR2,OPRD1,OPRK1,OPRL1,RXFP2,OPRM1
GO: Biological Process	GO:0007631	feeding behavior		1.27E-17	1.47E-14	7.02E-16	5.36E-15	11	132	TACR1,NPY1R,TACR3,NPY2R,NPY5R,CRHR1,CRHR2,OPRD1,OPRK1,OPRL1,OPRM1
GO: Biological Process	GO:0043951	negative regulation of cAMP-mediated signaling		3.07E-16	3.57E-13	1.62E-14	1.24E-13	10	115	NPY1R,NPY2R,SSTR2,SSTR4,CRHR2,OPRD1,OPRK1,OPRL1,RXFP2,OPRM1
GO: Biological Process	GO:0019233	sensory perception of pain		4.69E-15	5.44E-12	2.37E-13	1.81E-12	10	150	TACR1,NPY1R,NPY2R,CRHR2,CCKBR,OPRD1,OPRK1,OPRL1,NTSR1,OPRM1
GO: Biological Process	GO:0051480	regulation of cytosolic calcium ion concentration		1.28E-13	1.49E-10	6.19E-12	4.73E-11	12	418	TACR1,NPY1R,NPY2R,RXFP3,TRHR,PTH1R,CRHR1,ADCYAP1R1,CCKBR,OPRL1,NTSR1,OPRM1
GO: Biological Process	GO:0007610	behavior		2.07E-13	2.40E-10	9.59E-12	7.32E-11	14	745	TACR1,NPY1R,TACR3,NPY2R,NPY5R,GRPR,CRHR1,CRHR2,CCKBR,OPRD1,OPRK1,OPRL1,NTSR1,OPRM1
GO: Biological Process	GO:0007193	adenylate cyclase-inhibiting G protein-coupled receptor signaling pathway		4.50E-13	5.22E-10	2.01E-11	1.53E-10	8	93	NPY1R,NPY2R,SSTR2,OPRD1,OPRK1,OPRL1,RXFP2,OPRM1
GO: Biological Process	GO:0007190	activation of adenylate cyclase activity		6.28E-13	7.29E-10	2.70E-11	2.06E-10	9	160	VIPR2,RXFP1,SSTR4,PTH1R,CRHR1,OPRD1,OPRL1,RXFP2,OPRM1
GO: Biological Process	GO:0051930	regulation of sensory perception of pain		1.01E-12	1.17E-09	4.18E-11	3.19E-10	7	56	NPY2R,CCKBR,OPRD1,OPRK1,OPRL1,NTSR1,OPRM1
GO: Biological Process	GO:0007204	positive regulation of cytosolic calcium ion concentration		1.10E-12	1.28E-09	4.41E-11	3.36E-10	11	368	TACR1,NPY2R,RXFP3,TRHR,PTH1R,CRHR1,ADCYAP1R1,CCKBR,OPRL1,NTSR1,OPRM1
GO: Biological Process	GO:0051931	regulation of sensory perception		1.15E-12	1.33E-09	4.45E-11	3.39E-10	7	57	NPY2R,CCKBR,OPRD1,OPRK1,OPRL1,NTSR1,OPRM1
GO: Biological Process	GO:0007194	negative regulation of adenylate cyclase activity		1.22E-12	1.41E-09	4.56E-11	3.48E-10	8	105	NPY1R,NPY2R,SSTR2,OPRD1,OPRK1,OPRL1,RXFP2,OPRM1
GO: Biological Process	GO:0031280	negative regulation of cyclase activity		1.42E-12	1.65E-09	5.16E-11	3.94E-10	8	107	NPY1R,NPY2R,SSTR2,OPRD1,OPRK1,OPRL1,RXFP2,OPRM1
GO: Biological Process	GO:0051350	negative regulation of lyase activity		1.78E-12	2.07E-09	6.27E-11	4.78E-10	8	110	NPY1R,NPY2R,SSTR2,OPRD1,OPRK1,OPRL1,RXFP2,OPRM1
GO: Biological Process	GO:0006874	cellular calcium ion homeostasis		2.06E-12	2.39E-09	7.02E-11	5.36E-10	12	529	TACR1,NPY1R,NPY2R,RXFP3,TRHR,PTH1R,CRHR1,ADCYAP1R1,CCKBR,OPRL1,NTSR1,OPRM1
GO: Biological Process	GO:0051345	positive regulation of hydrolase activity		2.24E-12	2.60E-09	7.41E-11	5.66E-10	14	888	NTSR2,TACR1,RXFP3,NMBR,TRHR,GRPR,PTH1R,CRHR1,ADCYAP1R1,CCKBR,OPRD1,OPRK1,OPRL1,OPRM1
GO: Biological Process	GO:0055074	calcium ion homeostasis		2.98E-12	3.46E-09	9.60E-11	7.33E-10	12	546	TACR1,NPY1R,NPY2R,RXFP3,TRHR,PTH1R,CRHR1,ADCYAP1R1,CCKBR,OPRL1,NTSR1,OPRM1
GO: Biological Process	GO:0044057	regulation of system process		3.63E-12	4.22E-09	1.14E-10	8.70E-10	13	725	TACR1,NPY1R,TACR3,NPY2R,SSTR2,CRHR1,CRHR2,CCKBR,OPRD1,OPRK1,OPRL1,NTSR1,OPRM1
GO: Biological Process	GO:0055082	cellular chemical homeostasis		4.17E-12	4.84E-09	1.27E-10	9.72E-10	14	930	TACR1,NPY1R,NPY2R,RXFP3,TRHR,PTH1R,CRHR1,CRHR2,ADCYAP1R1,CCKBR,OPRK1,OPRL1,NTSR1,OPRM1
GO: Biological Process	GO:0072503	cellular divalent inorganic cation homeostasis		4.35E-12	5.05E-09	1.30E-10	9.89E-10	12	564	TACR1,NPY1R,NPY2R,RXFP3,TRHR,PTH1R,CRHR1,ADCYAP1R1,CCKBR,OPRL1,NTSR1,OPRM1
GO: Biological Process	GO:0072507	divalent inorganic cation homeostasis		7.37E-12	8.55E-09	2.14E-10	1.63E-09	12	590	TACR1,NPY1R,NPY2R,RXFP3,TRHR,PTH1R,CRHR1,ADCYAP1R1,CCKBR,OPRL1,NTSR1,OPRM1
GO: Biological Process	GO:0038170	somatostatin signaling pathway		1.51E-11	1.76E-08	4.18E-10	3.19E-09	4	5	SSTR1,SSTR2,SSTR3,SSTR4
GO: Biological Process	GO:0038169	somatostatin receptor signaling pathway		1.51E-11	1.76E-08	4.18E-10	3.19E-09	4	5	SSTR1,SSTR2,SSTR3,SSTR4
GO: Biological Process	GO:0007189	adenylate cyclase-activating G protein-coupled receptor signaling pathway		1.98E-11	2.30E-08	5.34E-10	4.08E-09	8	148	RXFP1,SSTR4,PTH1R,CRHR1,OPRD1,OPRL1,RXFP2,OPRM1
GO: Biological Process	GO:0009725	response to hormone		2.50E-11	2.91E-08	6.61E-10	5.05E-09	14	1063	TACR1,RXFP1,TACR3,SSTR1,SSTR2,SSTR3,SSTR4,CRHR1,CRHR2,ADCYAP1R1,OPRK1,OPRL1,RXFP2,OPRM1
GO: Biological Process	GO:0006875	cellular metal ion homeostasis		2.86E-11	3.32E-08	7.38E-10	5.64E-09	12	663	TACR1,NPY1R,NPY2R,RXFP3,TRHR,PTH1R,CRHR1,ADCYAP1R1,CCKBR,OPRL1,NTSR1,OPRM1
GO: Biological Process	GO:0019725	cellular homeostasis		3.63E-11	4.22E-08	9.16E-10	7.00E-09	14	1093	TACR1,NPY1R,NPY2R,RXFP3,TRHR,PTH1R,CRHR1,CRHR2,ADCYAP1R1,CCKBR,OPRK1,OPRL1,NTSR1,OPRM1
GO: Biological Process	GO:0042755	eating behavior		4.89E-11	5.68E-08	1.21E-09	9.23E-09	6	48	TACR1,NPY5R,OPRD1,OPRK1,OPRL1,OPRM1
GO: Biological Process	GO:0050795	regulation of behavior		5.38E-11	6.25E-08	1.30E-09	9.93E-09	7	97	TACR3,NPY2R,CRHR1,CRHR2,CCKBR,OPRK1,OPRL1
GO: Biological Process	GO:0030003	cellular cation homeostasis		1.00E-10	1.17E-07	2.38E-09	1.82E-08	12	739	TACR1,NPY1R,NPY2R,RXFP3,TRHR,PTH1R,CRHR1,ADCYAP1R1,CCKBR,OPRL1,NTSR1,OPRM1
GO: Biological Process	GO:0055065	metal ion homeostasis		1.15E-10	1.34E-07	2.68E-09	2.05E-08	12	748	TACR1,NPY1R,NPY2R,RXFP3,TRHR,PTH1R,CRHR1,ADCYAP1R1,CCKBR,OPRL1,NTSR1,OPRM1
GO: Biological Process	GO:0006873	cellular ion homeostasis		1.25E-10	1.45E-07	2.84E-09	2.17E-08	12	753	TACR1,NPY1R,NPY2R,RXFP3,TRHR,PTH1R,CRHR1,ADCYAP1R1,CCKBR,OPRL1,NTSR1,OPRM1
GO: Biological Process	GO:0055080	cation homeostasis		3.92E-10	4.55E-07	8.75E-09	6.68E-08	12	832	TACR1,NPY1R,NPY2R,RXFP3,TRHR,PTH1R,CRHR1,ADCYAP1R1,CCKBR,OPRL1,NTSR1,OPRM1
GO: Biological Process	GO:0098771	inorganic ion homeostasis		4.74E-10	5.51E-07	1.04E-08	7.93E-08	12	846	TACR1,NPY1R,NPY2R,RXFP3,TRHR,PTH1R,CRHR1,ADCYAP1R1,CCKBR,OPRL1,NTSR1,OPRM1
GO: Biological Process	GO:0043085	positive regulation of catalytic activity		5.01E-10	5.82E-07	1.08E-08	8.22E-08	15	1617	NTSR2,TACR1,RXFP3,NMBR,TRHR,GRPR,PTH1R,CRHR1,CRHR2,ADCYAP1R1,CCKBR,OPRD1,OPRK1,OPRL1,OPRM1
GO: Biological Process	GO:0048878	chemical homeostasis		5.66E-10	6.57E-07	1.20E-08	9.13E-08	14	1345	TACR1,NPY1R,NPY2R,RXFP3,TRHR,PTH1R,CRHR1,CRHR2,ADCYAP1R1,CCKBR,OPRK1,OPRL1,NTSR1,OPRM1
GO: Biological Process	GO:0009755	hormone-mediated signaling pathway		1.07E-09	1.24E-06	2.22E-08	1.69E-07	8	244	RXFP1,SSTR1,SSTR2,SSTR3,SSTR4,CRHR1,CRHR2,RXFP2
GO: Biological Process	GO:0050801	ion homeostasis		1.20E-09	1.40E-06	2.45E-08	1.87E-07	12	918	TACR1,NPY1R,NPY2R,RXFP3,TRHR,PTH1R,CRHR1,ADCYAP1R1,CCKBR,OPRL1,NTSR1,OPRM1
GO: Biological Process	GO:0051336	regulation of hydrolase activity		1.37E-09	1.59E-06	2.75E-08	2.10E-07	14	1439	NTSR2,TACR1,RXFP3,NMBR,TRHR,GRPR,PTH1R,CRHR1,ADCYAP1R1,CCKBR,OPRD1,OPRK1,OPRL1,OPRM1
GO: Biological Process	GO:0007626	locomotory behavior		1.43E-09	1.65E-06	2.80E-08	2.14E-07	8	253	NPY1R,NPY2R,CRHR1,OPRD1,OPRK1,OPRL1,NTSR1,OPRM1
GO: Biological Process	GO:0043950	positive regulation of cAMP-mediated signaling		1.53E-09	1.78E-06	2.96E-08	2.26E-07	5	37	CRHR1,CRHR2,ADCYAP1R1,RXFP2,OPRM1
GO: Biological Process	GO:0060259	regulation of feeding behavior		2.02E-09	2.34E-06	3.84E-08	2.93E-07	5	39	TACR3,NPY2R,CRHR1,CRHR2,OPRK1
GO: Biological Process	GO:0038003	opioid receptor signaling pathway		2.15E-09	2.49E-06	4.00E-08	3.06E-07	4	13	OPRD1,OPRK1,OPRL1,OPRM1
GO: Biological Process	GO:0051046	regulation of secretion		2.17E-09	2.52E-06	4.00E-08	3.06E-07	12	967	TACR1,NPY1R,NPY2R,NPY5R,SSTR4,CRHR1,CRHR2,CCKBR,OPRK1,OPRL1,NTSR1,OPRM1
GO: Biological Process	GO:0009719	response to endogenous stimulus		2.98E-09	3.46E-06	5.41E-08	4.13E-07	15	1838	TACR1,RXFP1,TACR3,SSTR1,SSTR2,SSTR3,SSTR4,CRHR1,CRHR2,ADCYAP1R1,OPRD1,OPRK1,OPRL1,RXFP2,OPRM1
GO: Biological Process	GO:0031644	regulation of nervous system process		3.88E-09	4.50E-06	6.92E-08	5.28E-07	7	178	NPY2R,CCKBR,OPRD1,OPRK1,OPRL1,NTSR1,OPRM1
GO: Biological Process	GO:0043269	regulation of ion transport		5.27E-09	6.12E-06	9.27E-08	7.08E-07	11	815	NPY2R,NPY5R,SSTR4,CRHR1,CRHR2,ADCYAP1R1,OPRD1,OPRK1,OPRL1,NTSR1,OPRM1
GO: Biological Process	GO:0014070	response to organic cyclic compound		7.47E-09	8.68E-06	1.30E-07	9.89E-07	12	1079	TACR1,TACR3,SSTR1,SSTR2,SSTR3,SSTR4,CRHR1,ADCYAP1R1,OPRD1,OPRK1,OPRL1,OPRM1
GO: Biological Process	GO:0022414	reproductive process		8.90E-09	1.03E-05	1.52E-07	1.16E-06	14	1662	TACR1,RXFP1,TACR3,NPY5R,SSTR1,SSTR2,SSTR3,CRHR1,ADCYAP1R1,CCKBR,OPRK1,OPRL1,RXFP2,OPRM1
GO: Biological Process	GO:0000003	reproduction		9.11E-09	1.06E-05	1.53E-07	1.17E-06	14	1665	TACR1,RXFP1,TACR3,NPY5R,SSTR1,SSTR2,SSTR3,CRHR1,ADCYAP1R1,CCKBR,OPRK1,OPRL1,RXFP2,OPRM1
GO: Biological Process	GO:1902532	negative regulation of intracellular signal transduction		1.53E-08	1.78E-05	2.54E-07	1.94E-06	10	686	NPY1R,NPY2R,SSTR2,SSTR4,CRHR2,OPRD1,OPRK1,OPRL1,RXFP2,OPRM1
GO: Biological Process	GO:0051952	regulation of amine transport		1.66E-08	1.93E-05	2.71E-07	2.07E-06	6	124	NPY2R,NPY5R,CRHR1,CRHR2,OPRK1,NTSR1
GO: Biological Process	GO:0044849	estrous cycle		2.18E-08	2.53E-05	3.51E-07	2.68E-06	4	22	CCKBR,OPRK1,OPRL1,OPRM1
GO: Biological Process	GO:0015837	amine transport		2.41E-08	2.80E-05	3.84E-07	2.93E-06	6	132	NPY2R,NPY5R,CRHR1,CRHR2,OPRK1,NTSR1
GO: Biological Process	GO:0051047	positive regulation of secretion		2.84E-08	3.29E-05	4.45E-07	3.40E-06	9	536	TACR1,NPY2R,SSTR4,CRHR1,CRHR2,CCKBR,OPRK1,OPRL1,NTSR1
GO: Biological Process	GO:0048609	multicellular organismal reproductive process		3.26E-08	3.78E-05	5.05E-07	3.85E-06	11	972	TACR1,NPY5R,SSTR1,SSTR2,SSTR3,ADCYAP1R1,CCKBR,OPRK1,OPRL1,RXFP2,OPRM1
GO: Biological Process	GO:0032504	multicellular organism reproduction		3.77E-08	4.38E-05	5.77E-07	4.40E-06	11	986	TACR1,NPY5R,SSTR1,SSTR2,SSTR3,ADCYAP1R1,CCKBR,OPRK1,OPRL1,RXFP2,OPRM1
GO: Biological Process	GO:0032355	response to estradiol		4.06E-08	4.71E-05	6.12E-07	4.67E-06	6	144	TACR3,SSTR1,SSTR2,SSTR3,ADCYAP1R1,OPRL1
GO: Biological Process	GO:0050877	nervous system process		6.94E-08	8.06E-05	1.03E-06	7.89E-06	13	1620	NTSR2,TACR1,NPY1R,NPY2R,GRPR,CRHR1,CRHR2,CCKBR,OPRD1,OPRK1,OPRL1,NTSR1,OPRM1
GO: Biological Process	GO:0007600	sensory perception		8.06E-08	9.36E-05	1.19E-06	9.05E-06	11	1062	NTSR2,TACR1,NPY1R,NPY2R,CRHR2,CCKBR,OPRD1,OPRK1,OPRL1,NTSR1,OPRM1
GO: Biological Process	GO:0051051	negative regulation of transport		1.18E-07	1.37E-04	1.71E-06	1.30E-05	9	633	NPY1R,NPY2R,NPY5R,CRHR1,CRHR2,OPRK1,OPRL1,NTSR1,OPRM1
GO: Biological Process	GO:0051048	negative regulation of secretion		1.28E-07	1.49E-04	1.84E-06	1.40E-05	7	296	NPY1R,NPY2R,NPY5R,CRHR1,CRHR2,OPRK1,OPRM1
GO: Biological Process	GO:0042698	ovulation cycle		1.31E-07	1.52E-04	1.86E-06	1.42E-05	5	88	NPY5R,CCKBR,OPRK1,OPRL1,OPRM1
GO: Biological Process	GO:0007268	chemical synaptic transmission		1.75E-07	2.03E-04	2.42E-06	1.85E-05	10	889	TACR1,NPY2R,NPY5R,CRHR1,CRHR2,CCKBR,OPRD1,OPRK1,NTSR1,OPRM1
GO: Biological Process	GO:0098916	anterograde trans-synaptic signaling		1.75E-07	2.03E-04	2.42E-06	1.85E-05	10	889	TACR1,NPY2R,NPY5R,CRHR1,CRHR2,CCKBR,OPRD1,OPRK1,NTSR1,OPRM1
GO: Biological Process	GO:0099537	trans-synaptic signaling		1.94E-07	2.25E-04	2.65E-06	2.02E-05	10	899	TACR1,NPY2R,NPY5R,CRHR1,CRHR2,CCKBR,OPRD1,OPRK1,NTSR1,OPRM1
GO: Biological Process	GO:1903530	regulation of secretion by cell		2.00E-07	2.32E-04	2.70E-06	2.06E-05	10	902	TACR1,NPY1R,NPY2R,NPY5R,CRHR1,CRHR2,CCKBR,OPRK1,NTSR1,OPRM1
GO: Biological Process	GO:0099536	synaptic signaling		2.22E-07	2.57E-04	2.96E-06	2.26E-05	10	912	TACR1,NPY2R,NPY5R,CRHR1,CRHR2,CCKBR,OPRD1,OPRK1,NTSR1,OPRM1
GO: Biological Process	GO:0033555	multicellular organismal response to stress		2.49E-07	2.89E-04	3.28E-06	2.51E-05	5	100	TACR1,NPY2R,CRHR1,ADCYAP1R1,CCKBR
GO: Biological Process	GO:0008217	regulation of blood pressure		3.90E-07	4.53E-04	5.09E-06	3.89E-05	6	211	TACR1,NPY1R,TACR3,CRHR2,OPRL1,NTSR1
GO: Biological Process	GO:0007267	cell-cell signaling		4.56E-07	5.29E-04	5.88E-06	4.49E-05	13	1902	VIPR2,TACR1,NPY1R,NPY2R,NPY5R,SSTR3,CRHR1,CRHR2,CCKBR,OPRD1,OPRK1,NTSR1,OPRM1
GO: Biological Process	GO:0032870	cellular response to hormone stimulus		4.61E-07	5.35E-04	5.88E-06	4.49E-05	9	744	RXFP1,SSTR1,SSTR2,SSTR3,SSTR4,CRHR1,CRHR2,RXFP2,OPRM1
GO: Biological Process	GO:0042127	regulation of cell population proliferation		5.37E-07	6.23E-04	6.77E-06	5.17E-05	13	1929	VIPR1,VIPR2,TACR1,NPY5R,SSTR1,SSTR2,SSTR3,SSTR4,GRPR,PTH1R,CCKBR,RXFP2,OPRM1
GO: Biological Process	GO:0033993	response to lipid		5.64E-07	6.55E-04	7.04E-06	5.38E-05	10	1009	TACR3,SSTR1,SSTR2,SSTR3,SSTR4,ADCYAP1R1,OPRK1,OPRL1,NTSR1,OPRM1
GO: Biological Process	GO:0022600	digestive system process		5.93E-07	6.88E-04	7.32E-06	5.59E-05	5	119	TACR1,CRHR2,CCKBR,OPRK1,OPRL1
GO: Biological Process	GO:0006939	smooth muscle contraction		8.19E-07	9.51E-04	1.00E-05	7.64E-05	5	127	TACR1,NPY1R,TACR3,NPY2R,SSTR2
GO: Biological Process	GO:0060732	positive regulation of inositol phosphate biosynthetic process		1.09E-06	1.27E-03	1.30E-05	9.89E-05	3	15	PTH1R,ADCYAP1R1,NTSR1
GO: Biological Process	GO:0106072	negative regulation of adenylate cyclase-activating G protein-coupled receptor signaling pathway		1.09E-06	1.27E-03	1.30E-05	9.89E-05	3	15	SSTR4,OPRL1,OPRM1
GO: Biological Process	GO:2000252	negative regulation of feeding behavior		1.09E-06	1.27E-03	1.30E-05	9.89E-05	3	15	NPY2R,CRHR1,CRHR2
GO: Biological Process	GO:1903531	negative regulation of secretion by cell		1.38E-06	1.60E-03	1.62E-05	1.24E-04	6	262	NPY1R,NPY5R,CRHR1,CRHR2,OPRK1,OPRM1
GO: Biological Process	GO:0045471	response to ethanol		1.42E-06	1.65E-03	1.65E-05	1.26E-04	5	142	TACR1,CRHR1,ADCYAP1R1,OPRK1,OPRM1
GO: Biological Process	GO:0042220	response to cocaine		1.82E-06	2.11E-03	2.09E-05	1.59E-04	4	64	TACR3,CRHR1,OPRK1,OPRM1
GO: Biological Process	GO:0046717	acid secretion		1.86E-06	2.16E-03	2.12E-05	1.62E-04	5	150	NPY5R,SSTR4,CCKBR,OPRL1,NTSR1
GO: Biological Process	GO:1990708	conditioned place preference		1.88E-06	2.18E-03	2.12E-05	1.62E-04	2	2	OPRK1,OPRL1
GO: Biological Process	GO:0010919	regulation of inositol phosphate biosynthetic process		1.96E-06	2.27E-03	2.18E-05	1.67E-04	3	18	PTH1R,ADCYAP1R1,NTSR1
GO: Biological Process	GO:0051050	positive regulation of transport		2.19E-06	2.54E-03	2.42E-05	1.85E-04	10	1171	TACR1,NPY2R,SSTR4,CRHR1,CRHR2,ADCYAP1R1,CCKBR,OPRK1,OPRL1,NTSR1
GO: Biological Process	GO:0106070	regulation of adenylate cyclase-activating G protein-coupled receptor signaling pathway		2.32E-06	2.69E-03	2.54E-05	1.94E-04	3	19	SSTR4,OPRL1,OPRM1
GO: Biological Process	GO:0007586	digestion		2.48E-06	2.88E-03	2.69E-05	2.06E-04	5	159	TACR1,CRHR2,CCKBR,OPRK1,OPRL1
GO: Biological Process	GO:0046903	secretion		2.54E-06	2.95E-03	2.73E-05	2.08E-04	12	1839	TACR1,NPY1R,NPY2R,NPY5R,SSTR4,CRHR1,CRHR2,CCKBR,OPRK1,OPRL1,NTSR1,OPRM1
GO: Biological Process	GO:0010959	regulation of metal ion transport		2.73E-06	3.17E-03	2.91E-05	2.22E-04	7	467	CRHR1,CRHR2,ADCYAP1R1,OPRD1,OPRK1,OPRL1,NTSR1
GO: Biological Process	GO:1901700	response to oxygen-containing compound		2.83E-06	3.29E-03	2.99E-05	2.28E-04	12	1858	TACR1,TACR3,SSTR1,SSTR2,SSTR3,CRHR1,CRHR2,ADCYAP1R1,OPRD1,OPRK1,OPRL1,OPRM1
GO: Biological Process	GO:0051924	regulation of calcium ion transport		3.33E-06	3.87E-03	3.48E-05	2.66E-04	6	305	CRHR1,CRHR2,ADCYAP1R1,OPRD1,OPRL1,NTSR1
GO: Biological Process	GO:0050433	regulation of catecholamine secretion		3.82E-06	4.44E-03	3.96E-05	3.02E-04	4	77	NPY2R,CRHR1,CRHR2,OPRK1
GO: Biological Process	GO:0006816	calcium ion transport		3.91E-06	4.54E-03	4.02E-05	3.07E-04	7	493	CRHR1,CRHR2,ADCYAP1R1,OPRD1,OPRL1,NTSR1,OPRM1
GO: Biological Process	GO:0051926	negative regulation of calcium ion transport		4.23E-06	4.92E-03	4.27E-05	3.26E-04	4	79	CRHR1,CRHR2,OPRL1,NTSR1
GO: Biological Process	GO:0007611	learning or memory		4.23E-06	4.92E-03	4.27E-05	3.26E-04	6	318	TACR1,GRPR,CRHR1,OPRK1,OPRL1,NTSR1
GO: Biological Process	GO:1903532	positive regulation of secretion by cell		4.35E-06	5.05E-03	4.35E-05	3.32E-04	7	501	TACR1,NPY2R,CRHR1,CRHR2,CCKBR,OPRK1,NTSR1
GO: Biological Process	GO:0046883	regulation of hormone secretion		4.55E-06	5.28E-03	4.51E-05	3.45E-04	6	322	TACR1,NPY1R,CRHR1,CRHR2,CCKBR,OPRK1
GO: Biological Process	GO:0050432	catecholamine secretion		4.68E-06	5.43E-03	4.57E-05	3.49E-04	4	81	NPY2R,CRHR1,CRHR2,OPRK1
GO: Biological Process	GO:0007612	learning		4.68E-06	5.44E-03	4.57E-05	3.49E-04	5	181	TACR1,CRHR1,OPRK1,OPRL1,NTSR1
GO: Biological Process	GO:0006811	ion transport		5.07E-06	5.89E-03	4.91E-05	3.75E-04	12	1964	NPY2R,NPY5R,SSTR4,CRHR1,CRHR2,ADCYAP1R1,CCKBR,OPRD1,OPRK1,OPRL1,NTSR1,OPRM1
GO: Biological Process	GO:0045937	positive regulation of phosphate metabolic process		5.38E-06	6.24E-03	5.12E-05	3.91E-04	10	1294	NTSR2,NPY5R,SSTR4,PTH1R,CRHR2,ADCYAP1R1,OPRD1,OPRK1,NTSR1,OPRM1
GO: Biological Process	GO:0010562	positive regulation of phosphorus metabolic process		5.38E-06	6.24E-03	5.12E-05	3.91E-04	10	1294	NTSR2,NPY5R,SSTR4,PTH1R,CRHR2,ADCYAP1R1,OPRD1,OPRK1,NTSR1,OPRM1
GO: Biological Process	GO:0030534	adult behavior		5.49E-06	6.38E-03	5.18E-05	3.96E-04	5	187	CRHR1,OPRD1,OPRK1,NTSR1,OPRM1
GO: Biological Process	GO:0031989	bombesin receptor signaling pathway		5.62E-06	6.53E-03	5.22E-05	3.99E-04	2	3	NMBR,GRPR
GO: Biological Process	GO:0031635	adenylate cyclase-inhibiting opioid receptor signaling pathway		5.62E-06	6.53E-03	5.22E-05	3.99E-04	2	3	OPRK1,OPRM1
GO: Biological Process	GO:0010648	negative regulation of cell communication		6.02E-06	6.98E-03	5.54E-05	4.23E-04	11	1638	NPY1R,NPY2R,NPY5R,SSTR2,SSTR4,CRHR2,OPRD1,OPRK1,OPRL1,RXFP2,OPRM1
GO: Biological Process	GO:0023057	negative regulation of signaling		6.16E-06	7.15E-03	5.63E-05	4.30E-04	11	1642	NPY1R,NPY2R,NPY5R,SSTR2,SSTR4,CRHR2,OPRD1,OPRK1,OPRL1,RXFP2,OPRM1
GO: Biological Process	GO:0048511	rhythmic process		6.43E-06	7.46E-03	5.83E-05	4.45E-04	6	342	NPY2R,NPY5R,CCKBR,OPRK1,OPRL1,OPRM1
GO: Biological Process	GO:0043271	negative regulation of ion transport		6.57E-06	7.63E-03	5.91E-05	4.51E-04	5	194	NPY5R,CRHR1,CRHR2,OPRL1,NTSR1
GO: Biological Process	GO:0050804	modulation of chemical synaptic transmission		6.77E-06	7.86E-03	6.04E-05	4.61E-04	7	536	TACR1,NPY2R,NPY5R,CRHR1,CRHR2,CCKBR,NTSR1
GO: Biological Process	GO:0099177	regulation of trans-synaptic signaling		6.85E-06	7.95E-03	6.07E-05	4.63E-04	7	537	TACR1,NPY2R,NPY5R,CRHR1,CRHR2,CCKBR,NTSR1
GO: Biological Process	GO:0048521	negative regulation of behavior		6.95E-06	8.07E-03	6.11E-05	4.67E-04	3	27	NPY2R,CRHR1,CRHR2
GO: Biological Process	GO:0070838	divalent metal ion transport		7.10E-06	8.25E-03	6.20E-05	4.73E-04	7	540	CRHR1,CRHR2,ADCYAP1R1,OPRD1,OPRL1,NTSR1,OPRM1
GO: Biological Process	GO:0043270	positive regulation of ion transport		7.33E-06	8.51E-03	6.35E-05	4.85E-04	6	350	NPY2R,SSTR4,CRHR2,ADCYAP1R1,OPRK1,NTSR1
GO: Biological Process	GO:0072511	divalent inorganic cation transport		7.73E-06	8.97E-03	6.64E-05	5.07E-04	7	547	CRHR1,CRHR2,ADCYAP1R1,OPRD1,OPRL1,NTSR1,OPRM1
GO: Biological Process	GO:0072347	response to anesthetic		7.78E-06	9.03E-03	6.64E-05	5.07E-04	4	92	TACR3,CRHR1,OPRK1,OPRM1
GO: Biological Process	GO:0050890	cognition		8.34E-06	9.69E-03	7.07E-05	5.40E-04	6	358	TACR1,GRPR,CRHR1,OPRK1,OPRL1,NTSR1
GO: Biological Process	GO:0060359	response to ammonium ion		9.00E-06	1.05E-02	7.57E-05	5.78E-04	5	207	TACR3,CRHR1,OPRD1,OPRK1,OPRM1
GO: Biological Process	GO:0051937	catecholamine transport		9.21E-06	1.07E-02	7.64E-05	5.84E-04	4	96	NPY2R,CRHR1,CRHR2,OPRK1
GO: Biological Process	GO:0023061	signal release		9.22E-06	1.07E-02	7.64E-05	5.84E-04	7	562	TACR1,NPY1R,CRHR1,CRHR2,CCKBR,OPRK1,OPRM1
GO: Biological Process	GO:0070371	ERK1 and ERK2 cascade		9.46E-06	1.10E-02	7.79E-05	5.95E-04	6	366	NTSR2,NPY5R,SSTR4,CRHR2,CCKBR,OPRM1
GO: Biological Process	GO:1903524	positive regulation of blood circulation		9.99E-06	1.16E-02	8.17E-05	6.24E-04	4	98	TACR1,NPY1R,TACR3,CRHR2
GO: Biological Process	GO:0046879	hormone secretion		1.15E-05	1.34E-02	9.37E-05	7.15E-04	6	379	TACR1,NPY1R,CRHR1,CRHR2,CCKBR,OPRK1
GO: Biological Process	GO:0050806	positive regulation of synaptic transmission		1.21E-05	1.40E-02	9.75E-05	7.44E-04	5	220	TACR1,CRHR1,CRHR2,CCKBR,NTSR1
GO: Biological Process	GO:1902932	positive regulation of alcohol biosynthetic process		1.29E-05	1.50E-02	1.03E-04	7.84E-04	3	33	PTH1R,ADCYAP1R1,NTSR1
GO: Biological Process	GO:0006812	cation transport		1.30E-05	1.51E-02	1.03E-04	7.84E-04	10	1430	NPY2R,CRHR1,CRHR2,ADCYAP1R1,CCKBR,OPRD1,OPRK1,OPRL1,NTSR1,OPRM1
GO: Biological Process	GO:0008306	associative learning		1.31E-05	1.53E-02	1.03E-04	7.84E-04	4	105	TACR1,CRHR1,OPRK1,OPRL1
GO: Biological Process	GO:0050886	endocrine process		1.31E-05	1.53E-02	1.03E-04	7.84E-04	4	105	TACR1,CRHR1,CRHR2,OPRK1
GO: Biological Process	GO:0009914	hormone transport		1.32E-05	1.53E-02	1.03E-04	7.84E-04	6	388	TACR1,NPY1R,CRHR1,CRHR2,CCKBR,OPRK1
GO: Biological Process	GO:1902533	positive regulation of intracellular signal transduction		1.35E-05	1.56E-02	1.04E-04	7.95E-04	9	1121	NTSR2,NPY5R,SSTR4,CRHR1,CRHR2,ADCYAP1R1,OPRK1,RXFP2,OPRM1
GO: Biological Process	GO:0008285	negative regulation of cell population proliferation		1.59E-05	1.85E-02	1.22E-04	9.33E-04	8	860	VIPR2,SSTR1,SSTR2,SSTR3,SSTR4,PTH1R,RXFP2,OPRM1
GO: Biological Process	GO:0043278	response to morphine		1.68E-05	1.95E-02	1.29E-04	9.81E-04	3	36	TACR3,OPRK1,OPRM1
GO: Biological Process	GO:0045987	positive regulation of smooth muscle contraction		1.83E-05	2.12E-02	1.37E-04	1.05E-03	3	37	TACR1,TACR3,NPY2R
GO: Biological Process	GO:0014072	response to isoquinoline alkaloid		1.83E-05	2.12E-02	1.37E-04	1.05E-03	3	37	TACR3,OPRK1,OPRM1
GO: Biological Process	GO:0051953	negative regulation of amine transport		1.83E-05	2.12E-02	1.37E-04	1.05E-03	3	37	NPY5R,CRHR1,CRHR2
GO: Biological Process	GO:0033685	negative regulation of luteinizing hormone secretion		1.87E-05	2.17E-02	1.38E-04	1.05E-03	2	5	CRHR2,OPRK1
GO: Biological Process	GO:0071376	cellular response to corticotropin-releasing hormone stimulus		1.87E-05	2.17E-02	1.38E-04	1.05E-03	2	5	CRHR1,CRHR2
GO: Biological Process	GO:0043435	response to corticotropin-releasing hormone		1.87E-05	2.17E-02	1.38E-04	1.05E-03	2	5	CRHR1,CRHR2
GO: Biological Process	GO:0015844	monoamine transport		1.95E-05	2.26E-02	1.42E-04	1.09E-03	4	116	NPY2R,CRHR1,CRHR2,OPRK1
GO: Biological Process	GO:0032228	regulation of synaptic transmission, GABAergic		1.98E-05	2.30E-02	1.44E-04	1.10E-03	3	38	TACR1,NPY5R,CCKBR
GO: Biological Process	GO:0071392	cellular response to estradiol stimulus		2.15E-05	2.49E-02	1.55E-04	1.18E-03	3	39	SSTR1,SSTR2,SSTR3
GO: Biological Process	GO:0009968	negative regulation of signal transduction		2.20E-05	2.55E-02	1.58E-04	1.20E-03	10	1518	NPY1R,NPY2R,SSTR2,SSTR4,CRHR2,OPRD1,OPRK1,OPRL1,RXFP2,OPRM1
GO: Biological Process	GO:0048520	positive regulation of behavior		2.32E-05	2.69E-02	1.65E-04	1.26E-03	3	40	NPY2R,CCKBR,OPRK1
GO: Biological Process	GO:0042493	response to drug		2.37E-05	2.75E-02	1.67E-04	1.28E-03	9	1203	TACR1,TACR3,NPY2R,CRHR1,ADCYAP1R1,OPRD1,OPRK1,NTSR1,OPRM1
GO: Biological Process	GO:0071495	cellular response to endogenous stimulus		2.59E-05	3.01E-02	1.82E-04	1.39E-03	10	1547	RXFP1,SSTR1,SSTR2,SSTR3,SSTR4,CRHR1,CRHR2,OPRD1,RXFP2,OPRM1
GO: Biological Process	GO:0097305	response to alcohol		2.70E-05	3.14E-02	1.89E-04	1.44E-03	5	260	TACR1,CRHR1,ADCYAP1R1,OPRK1,OPRM1
GO: Biological Process	GO:0090238	positive regulation of arachidonic acid secretion		2.81E-05	3.26E-02	1.95E-04	1.49E-03	2	6	SSTR4,NTSR1
GO: Biological Process	GO:0048585	negative regulation of response to stimulus		2.95E-05	3.42E-02	2.04E-04	1.56E-03	11	1935	NPY1R,NPY2R,NPY5R,SSTR2,SSTR4,CRHR2,OPRD1,OPRK1,OPRL1,RXFP2,OPRM1
GO: Biological Process	GO:0032958	inositol phosphate biosynthetic process		3.10E-05	3.60E-02	2.13E-04	1.63E-03	3	44	PTH1R,ADCYAP1R1,NTSR1
GO: Biological Process	GO:0043279	response to alkaloid		3.14E-05	3.65E-02	2.15E-04	1.64E-03	4	131	TACR3,CRHR1,OPRK1,OPRM1
GO: Biological Process	GO:0043086	negative regulation of catalytic activity		3.81E-05	4.42E-02	2.58E-04	1.97E-03	8	971	NPY1R,NPY2R,SSTR2,OPRD1,OPRK1,OPRL1,RXFP2,OPRM1
GO: Biological Process	GO:0015696	ammonium transport		4.07E-05	4.73E-02	2.75E-04	2.10E-03	4	140	NPY2R,CRHR2,CCKBR,OPRK1
GO: Biological Process	GO:1903170	negative regulation of calcium ion transmembrane transport		4.84E-05	5.62E-02	3.25E-04	2.48E-03	3	51	CRHR1,OPRL1,NTSR1
GO: Biological Process	GO:0045777	positive regulation of blood pressure		5.13E-05	5.96E-02	3.42E-04	2.61E-03	3	52	TACR1,TACR3,CRHR2
GO: Biological Process	GO:0007217	tachykinin receptor signaling pathway		5.23E-05	6.07E-02	3.47E-04	2.65E-03	2	8	TACR1,TACR3
GO: Biological Process	GO:0044058	regulation of digestive system process		5.43E-05	6.31E-02	3.56E-04	2.72E-03	3	53	TACR1,OPRK1,OPRL1
GO: Biological Process	GO:0051954	positive regulation of amine transport		5.43E-05	6.31E-02	3.56E-04	2.72E-03	3	53	NPY2R,OPRK1,NTSR1
GO: Biological Process	GO:0032940	secretion by cell		5.47E-05	6.35E-02	3.57E-04	2.73E-03	10	1687	TACR1,NPY1R,NPY2R,NPY5R,CRHR1,CRHR2,CCKBR,OPRK1,NTSR1,OPRM1
GO: Biological Process	GO:0030001	metal ion transport		5.59E-05	6.50E-02	3.63E-04	2.77E-03	8	1025	CRHR1,CRHR2,ADCYAP1R1,OPRD1,OPRK1,OPRL1,NTSR1,OPRM1
GO: Biological Process	GO:0044060	regulation of endocrine process		5.75E-05	6.67E-02	3.71E-04	2.83E-03	3	54	CRHR1,CRHR2,OPRK1
GO: Biological Process	GO:0042596	fear response		6.07E-05	7.05E-02	3.90E-04	2.97E-03	3	55	NPY2R,CRHR1,CCKBR
GO: Biological Process	GO:0044092	negative regulation of molecular function		6.15E-05	7.14E-02	3.92E-04	3.00E-03	9	1358	NPY1R,NPY2R,SSTR2,CRHR1,OPRD1,OPRK1,OPRL1,RXFP2,OPRM1
GO: Biological Process	GO:0032277	negative regulation of gonadotropin secretion		6.71E-05	7.79E-02	4.15E-04	3.17E-03	2	9	CRHR2,OPRK1
GO: Biological Process	GO:0070474	positive regulation of uterine smooth muscle contraction		6.71E-05	7.79E-02	4.15E-04	3.17E-03	2	9	TACR1,TACR3
GO: Biological Process	GO:0033684	regulation of luteinizing hormone secretion		6.71E-05	7.79E-02	4.15E-04	3.17E-03	2	9	CRHR2,OPRK1
GO: Biological Process	GO:0090237	regulation of arachidonic acid secretion		6.71E-05	7.79E-02	4.15E-04	3.17E-03	2	9	SSTR4,NTSR1
GO: Biological Process	GO:0046877	regulation of saliva secretion		6.71E-05	7.79E-02	4.15E-04	3.17E-03	2	9	TACR1,OPRK1
GO: Biological Process	GO:0042391	regulation of membrane potential		6.73E-05	7.82E-02	4.15E-04	3.17E-03	6	519	NTSR2,TACR1,NPY2R,OPRD1,NTSR1,OPRM1
GO: Biological Process	GO:0045933	positive regulation of muscle contraction		6.76E-05	7.85E-02	4.15E-04	3.17E-03	3	57	TACR1,TACR3,NPY2R
GO: Biological Process	GO:0140352	export from cell		6.99E-05	8.11E-02	4.27E-04	3.26E-03	10	1736	TACR1,NPY1R,NPY2R,NPY5R,CRHR1,CRHR2,CCKBR,OPRK1,NTSR1,OPRM1
GO: Biological Process	GO:0051932	synaptic transmission, GABAergic		7.12E-05	8.27E-02	4.33E-04	3.31E-03	3	58	TACR1,NPY5R,CCKBR
GO: Biological Process	GO:0060986	endocrine hormone secretion		7.50E-05	8.71E-02	4.53E-04	3.46E-03	3	59	CRHR1,CRHR2,OPRK1
GO: Biological Process	GO:0032811	negative regulation of epinephrine secretion		8.39E-05	9.74E-02	5.04E-04	3.85E-03	2	10	CRHR1,CRHR2
GO: Biological Process	GO:0045744	negative regulation of G protein-coupled receptor signaling pathway		8.70E-05	1.01E-01	5.21E-04	3.97E-03	3	62	SSTR4,OPRL1,OPRM1
GO: Biological Process	GO:0070372	regulation of ERK1 and ERK2 cascade		1.06E-04	1.23E-01	6.33E-04	4.83E-03	5	347	NTSR2,NPY5R,SSTR4,CRHR2,OPRM1
GO: Biological Process	GO:0071385	cellular response to glucocorticoid stimulus		1.10E-04	1.27E-01	6.47E-04	4.94E-03	3	67	SSTR2,SSTR3,SSTR4
GO: Biological Process	GO:0009967	positive regulation of signal transduction		1.10E-04	1.27E-01	6.47E-04	4.94E-03	10	1831	NTSR2,NPY5R,SSTR4,CRHR1,CRHR2,ADCYAP1R1,OPRK1,RXFP2,NTSR1,OPRM1
GO: Biological Process	GO:1902093	positive regulation of flagellated sperm motility		1.23E-04	1.43E-01	7.02E-04	5.36E-03	2	12	TACR1,TACR3
GO: Biological Process	GO:0033603	positive regulation of dopamine secretion		1.23E-04	1.43E-01	7.02E-04	5.36E-03	2	12	NPY2R,OPRK1
GO: Biological Process	GO:0014060	regulation of epinephrine secretion		1.23E-04	1.43E-01	7.02E-04	5.36E-03	2	12	CRHR1,CRHR2
GO: Biological Process	GO:2000155	positive regulation of cilium-dependent cell motility		1.23E-04	1.43E-01	7.02E-04	5.36E-03	2	12	TACR1,TACR3
GO: Biological Process	GO:0048149	behavioral response to ethanol		1.23E-04	1.43E-01	7.02E-04	5.36E-03	2	12	CRHR1,OPRM1
GO: Biological Process	GO:0070472	regulation of uterine smooth muscle contraction		1.23E-04	1.43E-01	7.02E-04	5.36E-03	2	12	TACR1,TACR3
GO: Biological Process	GO:0071384	cellular response to corticosteroid stimulus		1.25E-04	1.45E-01	7.11E-04	5.43E-03	3	70	SSTR2,SSTR3,SSTR4
GO: Biological Process	GO:0044703	multi-organism reproductive process		1.34E-04	1.56E-01	7.60E-04	5.80E-03	8	1161	TACR1,RXFP1,SSTR1,SSTR2,SSTR3,CRHR1,ADCYAP1R1,RXFP2
GO: Biological Process	GO:0006937	regulation of muscle contraction		1.39E-04	1.61E-01	7.82E-04	5.97E-03	4	192	TACR1,TACR3,NPY2R,SSTR2
GO: Biological Process	GO:0009636	response to toxic substance		1.41E-04	1.64E-01	7.93E-04	6.06E-03	6	594	TACR1,CRHR1,ADCYAP1R1,OPRD1,OPRK1,OPRM1
GO: Biological Process	GO:0030432	peristalsis		1.45E-04	1.68E-01	7.94E-04	6.06E-03	2	13	NPY1R,SSTR2
GO: Biological Process	GO:0048242	epinephrine secretion		1.45E-04	1.68E-01	7.94E-04	6.06E-03	2	13	CRHR1,CRHR2
GO: Biological Process	GO:0070471	uterine smooth muscle contraction		1.45E-04	1.68E-01	7.94E-04	6.06E-03	2	13	TACR1,TACR3
GO: Biological Process	GO:0007191	adenylate cyclase-activating dopamine receptor signaling pathway		1.45E-04	1.68E-01	7.94E-04	6.06E-03	2	13	OPRD1,OPRM1
GO: Biological Process	GO:0032275	luteinizing hormone secretion		1.45E-04	1.68E-01	7.94E-04	6.06E-03	2	13	CRHR2,OPRK1
GO: Biological Process	GO:0043647	inositol phosphate metabolic process		1.47E-04	1.71E-01	8.04E-04	6.14E-03	3	74	PTH1R,ADCYAP1R1,NTSR1
GO: Biological Process	GO:0046677	response to antibiotic		1.59E-04	1.84E-01	8.58E-04	6.55E-03	5	378	TACR1,CRHR1,ADCYAP1R1,OPRK1,OPRM1
GO: Biological Process	GO:0043410	positive regulation of MAPK cascade		1.59E-04	1.85E-01	8.58E-04	6.55E-03	6	607	NTSR2,NPY5R,SSTR4,CRHR2,OPRK1,OPRM1
GO: Biological Process	GO:0006940	regulation of smooth muscle contraction		1.60E-04	1.85E-01	8.58E-04	6.55E-03	3	76	TACR1,TACR3,NPY2R
GO: Biological Process	GO:0010676	positive regulation of cellular carbohydrate metabolic process		1.66E-04	1.93E-01	8.88E-04	6.78E-03	3	77	PTH1R,ADCYAP1R1,NTSR1
GO: Biological Process	GO:0048241	epinephrine transport		1.69E-04	1.96E-01	8.94E-04	6.83E-03	2	14	CRHR1,CRHR2
GO: Biological Process	GO:0032276	regulation of gonadotropin secretion		1.69E-04	1.96E-01	8.94E-04	6.83E-03	2	14	CRHR2,OPRK1
GO: Biological Process	GO:0010817	regulation of hormone levels		1.69E-04	1.97E-01	8.94E-04	6.83E-03	6	614	TACR1,NPY1R,CRHR1,CRHR2,CCKBR,OPRK1
GO: Biological Process	GO:0008015	blood circulation		1.72E-04	2.00E-01	9.06E-04	6.92E-03	6	616	TACR1,NPY1R,TACR3,CRHR2,OPRL1,NTSR1
GO: Biological Process	GO:2001257	regulation of cation channel activity		1.78E-04	2.07E-01	9.33E-04	7.13E-03	4	205	CRHR1,OPRL1,NTSR1,OPRM1
GO: Biological Process	GO:0006936	muscle contraction		1.81E-04	2.10E-01	9.44E-04	7.20E-03	5	389	TACR1,NPY1R,TACR3,NPY2R,SSTR2
GO: Biological Process	GO:0003013	circulatory system process		1.87E-04	2.17E-01	9.67E-04	7.38E-03	6	625	TACR1,NPY1R,TACR3,CRHR2,OPRL1,NTSR1
GO: Biological Process	GO:1901386	negative regulation of voltage-gated calcium channel activity		1.95E-04	2.26E-01	1.01E-03	7.67E-03	2	15	CRHR1,OPRL1
GO: Biological Process	GO:1904062	regulation of cation transmembrane transport		1.99E-04	2.31E-01	1.02E-03	7.81E-03	5	397	CRHR1,OPRK1,OPRL1,NTSR1,OPRM1
GO: Biological Process	GO:0032890	regulation of organic acid transport		2.15E-04	2.49E-01	1.09E-03	8.35E-03	3	84	NPY5R,SSTR4,NTSR1
GO: Biological Process	GO:0046173	polyol biosynthetic process		2.15E-04	2.49E-01	1.09E-03	8.35E-03	3	84	PTH1R,ADCYAP1R1,NTSR1
GO: Biological Process	GO:0032230	positive regulation of synaptic transmission, GABAergic		2.22E-04	2.58E-01	1.12E-03	8.57E-03	2	16	TACR1,CCKBR
GO: Biological Process	GO:0046541	saliva secretion		2.22E-04	2.58E-01	1.12E-03	8.57E-03	2	16	TACR1,OPRK1
GO: Biological Process	GO:1902930	regulation of alcohol biosynthetic process		2.30E-04	2.67E-01	1.16E-03	8.83E-03	3	86	PTH1R,ADCYAP1R1,NTSR1
GO: Biological Process	GO:0071407	cellular response to organic cyclic compound		2.49E-04	2.89E-01	1.24E-03	9.50E-03	6	659	SSTR1,SSTR2,SSTR3,SSTR4,OPRD1,OPRM1
GO: Biological Process	GO:0046888	negative regulation of hormone secretion		2.55E-04	2.96E-01	1.26E-03	9.65E-03	3	89	NPY1R,CRHR2,OPRK1
GO: Biological Process	GO:0003151	outflow tract morphogenesis		2.55E-04	2.96E-01	1.26E-03	9.65E-03	3	89	NPY1R,NPY2R,NPY5R
GO: Biological Process	GO:0060456	positive regulation of digestive system process		2.83E-04	3.29E-01	1.39E-03	1.06E-02	2	18	TACR1,OPRL1
GO: Biological Process	GO:0007567	parturition		2.83E-04	3.29E-01	1.39E-03	1.06E-02	2	18	RXFP1,CRHR1
GO: Biological Process	GO:1901701	cellular response to oxygen-containing compound		3.08E-04	3.58E-01	1.51E-03	1.15E-02	8	1310	SSTR1,SSTR2,SSTR3,CRHR1,CRHR2,OPRD1,OPRK1,OPRM1
GO: Biological Process	GO:0003214	cardiac left ventricle morphogenesis		3.16E-04	3.67E-01	1.52E-03	1.16E-02	2	19	NPY2R,NPY5R
GO: Biological Process	GO:0032274	gonadotropin secretion		3.16E-04	3.67E-01	1.52E-03	1.16E-02	2	19	CRHR2,OPRK1
GO: Biological Process	GO:0051481	negative regulation of cytosolic calcium ion concentration		3.16E-04	3.67E-01	1.52E-03	1.16E-02	2	19	NPY1R,OPRM1
GO: Biological Process	GO:0032305	positive regulation of icosanoid secretion		3.16E-04	3.67E-01	1.52E-03	1.16E-02	2	19	SSTR4,NTSR1
GO: Biological Process	GO:1901317	regulation of flagellated sperm motility		3.16E-04	3.67E-01	1.52E-03	1.16E-02	2	19	TACR1,TACR3
GO: Biological Process	GO:0030900	forebrain development		3.31E-04	3.84E-01	1.58E-03	1.21E-02	5	443	SSTR1,SSTR2,SSTR3,SSTR4,CRHR1
GO: Biological Process	GO:0070374	positive regulation of ERK1 and ERK2 cascade		3.58E-04	4.15E-01	1.70E-03	1.30E-02	4	246	NTSR2,NPY5R,SSTR4,OPRM1
GO: Biological Process	GO:0045913	positive regulation of carbohydrate metabolic process		3.59E-04	4.17E-01	1.70E-03	1.30E-02	3	100	PTH1R,ADCYAP1R1,NTSR1
GO: Biological Process	GO:0033604	negative regulation of catecholamine secretion		3.88E-04	4.50E-01	1.81E-03	1.39E-02	2	21	CRHR1,CRHR2
GO: Biological Process	GO:0001696	gastric acid secretion		3.88E-04	4.50E-01	1.81E-03	1.39E-02	2	21	CCKBR,OPRL1
GO: Biological Process	GO:0033605	positive regulation of catecholamine secretion		3.88E-04	4.50E-01	1.81E-03	1.39E-02	2	21	NPY2R,OPRK1
GO: Biological Process	GO:1904063	negative regulation of cation transmembrane transport		4.14E-04	4.81E-01	1.93E-03	1.47E-02	3	105	CRHR1,OPRL1,NTSR1
GO: Biological Process	GO:2000193	positive regulation of fatty acid transport		4.66E-04	5.41E-01	2.17E-03	1.65E-02	2	23	SSTR4,NTSR1
GO: Biological Process	GO:0000165	MAPK cascade		4.80E-04	5.57E-01	2.22E-03	1.70E-02	7	1053	NTSR2,NPY5R,SSTR4,CRHR2,CCKBR,OPRK1,OPRM1
GO: Biological Process	GO:0032303	regulation of icosanoid secretion		5.08E-04	5.90E-01	2.34E-03	1.79E-02	2	24	SSTR4,NTSR1
GO: Biological Process	GO:0023014	signal transduction by protein phosphorylation		5.14E-04	5.97E-01	2.36E-03	1.80E-02	7	1065	NTSR2,NPY5R,SSTR4,CRHR2,CCKBR,OPRK1,OPRM1
GO: Biological Process	GO:0014048	regulation of glutamate secretion		5.52E-04	6.41E-01	2.50E-03	1.91E-02	2	25	NPY5R,NTSR1
GO: Biological Process	GO:0048266	behavioral response to pain		5.52E-04	6.41E-01	2.50E-03	1.91E-02	2	25	TACR1,CRHR1
GO: Biological Process	GO:0048148	behavioral response to cocaine		5.52E-04	6.41E-01	2.50E-03	1.91E-02	2	25	CRHR1,OPRK1
GO: Biological Process	GO:0043255	regulation of carbohydrate biosynthetic process		5.68E-04	6.60E-01	2.57E-03	1.96E-02	3	117	PTH1R,ADCYAP1R1,NTSR1
GO: Biological Process	GO:1901617	organic hydroxy compound biosynthetic process		5.91E-04	6.86E-01	2.66E-03	2.03E-02	4	281	PTH1R,CRHR2,ADCYAP1R1,NTSR1
GO: Biological Process	GO:0050951	sensory perception of temperature stimulus		5.97E-04	6.93E-01	2.66E-03	2.03E-02	2	26	OPRK1,NTSR1
GO: Biological Process	GO:1902019	regulation of cilium-dependent cell motility		5.97E-04	6.93E-01	2.66E-03	2.03E-02	2	26	TACR1,TACR3
GO: Biological Process	GO:0014821	phasic smooth muscle contraction		5.97E-04	6.93E-01	2.66E-03	2.03E-02	2	26	NPY1R,SSTR2
GO: Biological Process	GO:0034766	negative regulation of ion transmembrane transport		6.12E-04	7.10E-01	2.71E-03	2.07E-02	3	120	CRHR1,OPRL1,NTSR1
GO: Biological Process	GO:0021549	cerebellum development		6.89E-04	8.00E-01	3.04E-03	2.32E-02	3	125	SSTR1,SSTR2,SSTR3
GO: Biological Process	GO:0003012	muscle system process		6.93E-04	8.04E-01	3.05E-03	2.33E-02	5	521	TACR1,NPY1R,TACR3,NPY2R,SSTR2
GO: Biological Process	GO:0044070	regulation of anion transport		7.05E-04	8.19E-01	3.09E-03	2.36E-02	3	126	NPY5R,SSTR4,NTSR1
GO: Biological Process	GO:0032412	regulation of ion transmembrane transporter activity		7.17E-04	8.33E-01	3.13E-03	2.39E-02	4	296	CRHR1,OPRL1,NTSR1,OPRM1
GO: Biological Process	GO:0002438	acute inflammatory response to antigenic stimulus		7.44E-04	8.64E-01	3.24E-03	2.47E-02	2	29	NPY5R,OPRM1
GO: Biological Process	GO:0090257	regulation of muscle system process		7.54E-04	8.76E-01	3.26E-03	2.49E-02	4	300	TACR1,TACR3,NPY2R,SSTR2
GO: Biological Process	GO:0015850	organic hydroxy compound transport		7.54E-04	8.76E-01	3.26E-03	2.49E-02	4	300	NPY2R,CRHR1,CRHR2,OPRK1
GO: Biological Process	GO:0022898	regulation of transmembrane transporter activity		7.93E-04	9.20E-01	3.41E-03	2.60E-02	4	304	CRHR1,OPRL1,NTSR1,OPRM1
GO: Biological Process	GO:0001934	positive regulation of protein phosphorylation		8.01E-04	9.29E-01	3.43E-03	2.62E-02	7	1147	NTSR2,NPY5R,SSTR4,CRHR2,OPRD1,OPRK1,OPRM1
GO: Biological Process	GO:0034765	regulation of ion transmembrane transport		8.28E-04	9.61E-01	3.53E-03	2.70E-02	5	542	CRHR1,OPRK1,OPRL1,NTSR1,OPRM1
GO: Biological Process	GO:0019751	polyol metabolic process		8.62E-04	1.00E+00	3.66E-03	2.80E-02	3	135	PTH1R,ADCYAP1R1,NTSR1
GO: Biological Process	GO:0022037	metencephalon development		8.99E-04	1.00E+00	3.81E-03	2.91E-02	3	137	SSTR1,SSTR2,SSTR3
GO: Biological Process	GO:0010460	positive regulation of heart rate		9.07E-04	1.00E+00	3.83E-03	2.92E-02	2	32	TACR3,CRHR2
GO: Biological Process	GO:0032409	regulation of transporter activity		9.59E-04	1.00E+00	4.04E-03	3.08E-02	4	320	CRHR1,OPRL1,NTSR1,OPRM1
GO: Biological Process	GO:0009410	response to xenobiotic stimulus		9.82E-04	1.00E+00	4.11E-03	3.14E-02	4	322	TACR3,CRHR1,OPRK1,OPRM1
GO: Biological Process	GO:0043408	regulation of MAPK cascade		1.01E-03	1.00E+00	4.23E-03	3.23E-02	6	859	NTSR2,NPY5R,SSTR4,CRHR2,OPRK1,OPRM1
GO: Biological Process	GO:1903963	arachidonate transport		1.02E-03	1.00E+00	4.23E-03	3.23E-02	2	34	SSTR4,NTSR1
GO: Biological Process	GO:0050482	arachidonic acid secretion		1.02E-03	1.00E+00	4.23E-03	3.23E-02	2	34	SSTR4,NTSR1
GO: Biological Process	GO:0044062	regulation of excretion		1.02E-03	1.00E+00	4.23E-03	3.23E-02	2	34	TACR1,CRHR2
GO: Biological Process	GO:0032368	regulation of lipid transport		1.08E-03	1.00E+00	4.44E-03	3.39E-02	3	146	SSTR4,CRHR1,NTSR1
GO: Biological Process	GO:2000191	regulation of fatty acid transport		1.09E-03	1.00E+00	4.44E-03	3.39E-02	2	35	SSTR4,NTSR1
GO: Biological Process	GO:0051482	positive regulation of cytosolic calcium ion concentration involved in phospholipase C-activating G protein-coupled signaling pathway		1.09E-03	1.00E+00	4.44E-03	3.39E-02	2	35	RXFP3,OPRL1
GO: Biological Process	GO:0042327	positive regulation of phosphorylation		1.11E-03	1.00E+00	4.52E-03	3.45E-02	7	1212	NTSR2,NPY5R,SSTR4,CRHR2,OPRD1,OPRK1,OPRM1
GO: Biological Process	GO:1901615	organic hydroxy compound metabolic process		1.17E-03	1.00E+00	4.73E-03	3.61E-02	5	585	TACR3,PTH1R,CRHR2,ADCYAP1R1,NTSR1
GO: Biological Process	GO:0034763	negative regulation of transmembrane transport		1.24E-03	1.00E+00	5.00E-03	3.82E-02	3	153	CRHR1,OPRL1,NTSR1
GO: Biological Process	GO:1903522	regulation of blood circulation		1.24E-03	1.00E+00	5.00E-03	3.82E-02	4	343	TACR1,NPY1R,TACR3,CRHR2
GO: Biological Process	GO:1901385	regulation of voltage-gated calcium channel activity		1.28E-03	1.00E+00	5.14E-03	3.92E-02	2	38	CRHR1,OPRL1
GO: Biological Process	GO:1901020	negative regulation of calcium ion transmembrane transporter activity		1.35E-03	1.00E+00	5.39E-03	4.12E-02	2	39	CRHR1,OPRL1
GO: Biological Process	GO:0010578	regulation of adenylate cyclase activity involved in G protein-coupled receptor signaling pathway		1.40E-03	1.00E+00	5.53E-03	4.23E-02	1	1	CRHR1
GO: Biological Process	GO:0060427	lung connective tissue development		1.40E-03	1.00E+00	5.53E-03	4.23E-02	1	1	RXFP1
GO: Biological Process	GO:0061358	negative regulation of Wnt protein secretion		1.40E-03	1.00E+00	5.53E-03	4.23E-02	1	1	OPRM1
GO: Biological Process	GO:0008277	regulation of G protein-coupled receptor signaling pathway		1.41E-03	1.00E+00	5.54E-03	4.23E-02	3	160	SSTR4,OPRL1,OPRM1
GO: Biological Process	GO:0007568	aging		1.41E-03	1.00E+00	5.54E-03	4.23E-02	4	355	TACR3,NPY2R,NPY5R,PTH1R
GO: Biological Process	GO:0051384	response to glucocorticoid		1.43E-03	1.00E+00	5.62E-03	4.29E-02	3	161	SSTR2,SSTR3,SSTR4
GO: Biological Process	GO:0048265	response to pain		1.49E-03	1.00E+00	5.82E-03	4.44E-02	2	41	TACR1,CRHR1
GO: Biological Process	GO:0070588	calcium ion transmembrane transport		1.54E-03	1.00E+00	6.01E-03	4.59E-02	4	364	CRHR1,OPRL1,NTSR1,OPRM1
GO: Biological Process	GO:0060078	regulation of postsynaptic membrane potential		1.56E-03	1.00E+00	6.07E-03	4.63E-02	3	166	NPY2R,NTSR1,OPRM1
GO: Biological Process	GO:0010675	regulation of cellular carbohydrate metabolic process		1.59E-03	1.00E+00	6.15E-03	4.70E-02	3	167	PTH1R,ADCYAP1R1,NTSR1
GO: Biological Process	GO:0062013	positive regulation of small molecule metabolic process		1.76E-03	1.00E+00	6.78E-03	5.18E-02	3	173	PTH1R,ADCYAP1R1,NTSR1
GO: Biological Process	GO:0034762	regulation of transmembrane transport		1.79E-03	1.00E+00	6.90E-03	5.27E-02	5	645	CRHR1,OPRK1,OPRL1,NTSR1,OPRM1
GO: Biological Process	GO:0019953	sexual reproduction		1.86E-03	1.00E+00	7.13E-03	5.45E-02	6	967	TACR1,SSTR1,SSTR2,SSTR3,ADCYAP1R1,RXFP2
GO: Biological Process	GO:2001025	positive regulation of response to drug		1.87E-03	1.00E+00	7.14E-03	5.45E-02	2	46	NPY2R,OPRK1
GO: Biological Process	GO:1905952	regulation of lipid localization		1.88E-03	1.00E+00	7.15E-03	5.46E-02	3	177	SSTR4,CRHR1,NTSR1
GO: Biological Process	GO:0031960	response to corticosteroid		1.91E-03	1.00E+00	7.24E-03	5.53E-02	3	178	SSTR2,SSTR3,SSTR4
GO: Biological Process	GO:0014046	dopamine secretion		1.95E-03	1.00E+00	7.35E-03	5.62E-02	2	47	NPY2R,OPRK1
GO: Biological Process	GO:0014059	regulation of dopamine secretion		1.95E-03	1.00E+00	7.35E-03	5.62E-02	2	47	NPY2R,OPRK1
GO: Biological Process	GO:0046165	alcohol biosynthetic process		1.97E-03	1.00E+00	7.38E-03	5.64E-02	3	180	PTH1R,ADCYAP1R1,NTSR1
GO: Biological Process	GO:0071396	cellular response to lipid		1.97E-03	1.00E+00	7.38E-03	5.64E-02	5	659	SSTR1,SSTR2,SSTR3,SSTR4,OPRK1
GO: Biological Process	GO:1903169	regulation of calcium ion transmembrane transport		2.00E-03	1.00E+00	7.47E-03	5.70E-02	3	181	CRHR1,OPRL1,NTSR1
GO: Biological Process	GO:0045907	positive regulation of vasoconstriction		2.03E-03	1.00E+00	7.55E-03	5.76E-02	2	48	TACR1,NPY1R
GO: Biological Process	GO:0051955	regulation of amino acid transport		2.03E-03	1.00E+00	7.55E-03	5.76E-02	2	48	NPY5R,NTSR1
GO: Biological Process	GO:0007212	dopamine receptor signaling pathway		2.12E-03	1.00E+00	7.83E-03	5.98E-02	2	49	OPRD1,OPRM1
GO: Biological Process	GO:0030902	hindbrain development		2.20E-03	1.00E+00	8.08E-03	6.17E-02	3	187	SSTR1,SSTR2,SSTR3
GO: Biological Process	GO:0045823	positive regulation of heart contraction		2.21E-03	1.00E+00	8.08E-03	6.17E-02	2	50	TACR3,CRHR2
GO: Biological Process	GO:0032892	positive regulation of organic acid transport		2.21E-03	1.00E+00	8.08E-03	6.17E-02	2	50	SSTR4,NTSR1
GO: Biological Process	GO:0001662	behavioral fear response		2.29E-03	1.00E+00	8.37E-03	6.39E-02	2	51	NPY2R,CCKBR
GO: Biological Process	GO:0009628	response to abiotic stimulus		2.30E-03	1.00E+00	8.38E-03	6.39E-02	7	1375	TACR1,TACR3,CRHR1,OPRD1,OPRK1,NTSR1,OPRM1
GO: Biological Process	GO:0002209	behavioral defense response		2.38E-03	1.00E+00	8.62E-03	6.58E-02	2	52	NPY2R,CCKBR
GO: Biological Process	GO:0032309	icosanoid secretion		2.38E-03	1.00E+00	8.62E-03	6.58E-02	2	52	SSTR4,NTSR1
GO: Biological Process	GO:0031401	positive regulation of protein modification process		2.44E-03	1.00E+00	8.79E-03	6.71E-02	7	1389	NTSR2,NPY5R,SSTR4,CRHR2,OPRD1,OPRK1,OPRM1
GO: Biological Process	GO:0042325	regulation of phosphorylation		2.50E-03	1.00E+00	8.97E-03	6.85E-02	8	1800	NTSR2,NPY5R,SSTR4,CRHR2,CCKBR,OPRD1,OPRK1,OPRM1
GO: Biological Process	GO:0099565	chemical synaptic transmission, postsynaptic		2.58E-03	1.00E+00	9.25E-03	7.06E-02	3	198	NPY2R,NTSR1,OPRM1
GO: Biological Process	GO:0051590	positive regulation of neurotransmitter transport		2.76E-03	1.00E+00	9.72E-03	7.42E-02	2	56	CRHR2,NTSR1
GO: Biological Process	GO:0014047	glutamate secretion		2.76E-03	1.00E+00	9.72E-03	7.42E-02	2	56	NPY5R,NTSR1
GO: Biological Process	GO:0042594	response to starvation		2.77E-03	1.00E+00	9.72E-03	7.42E-02	3	203	SSTR1,SSTR2,SSTR3
GO: Biological Process	GO:0038188	cholecystokinin signaling pathway		2.79E-03	1.00E+00	9.72E-03	7.42E-02	1	2	CCKBR
GO: Biological Process	GO:2000293	negative regulation of defecation		2.79E-03	1.00E+00	9.72E-03	7.42E-02	1	2	CRHR2
GO: Biological Process	GO:0051867	general adaptation syndrome, behavioral process		2.79E-03	1.00E+00	9.72E-03	7.42E-02	1	2	CRHR1
GO: Biological Process	GO:2000292	regulation of defecation		2.79E-03	1.00E+00	9.72E-03	7.42E-02	1	2	CRHR2
GO: Biological Process	GO:0060658	nipple morphogenesis		2.79E-03	1.00E+00	9.72E-03	7.42E-02	1	2	RXFP1
GO: Biological Process	GO:1903937	response to acrylamide		2.79E-03	1.00E+00	9.72E-03	7.42E-02	1	2	OPRK1
GO: Biological Process	GO:0048660	regulation of smooth muscle cell proliferation		2.85E-03	1.00E+00	9.84E-03	7.51E-02	3	205	VIPR2,TACR1,NPY5R
GO: Biological Process	GO:0071715	icosanoid transport		2.86E-03	1.00E+00	9.84E-03	7.51E-02	2	57	SSTR4,NTSR1
GO: Biological Process	GO:2001258	negative regulation of cation channel activity		2.86E-03	1.00E+00	9.84E-03	7.51E-02	2	57	CRHR1,OPRL1
GO: Biological Process	GO:1901571	fatty acid derivative transport		2.86E-03	1.00E+00	9.84E-03	7.51E-02	2	57	SSTR4,NTSR1
GO: Biological Process	GO:0002437	inflammatory response to antigenic stimulus		2.96E-03	1.00E+00	1.02E-02	7.75E-02	2	58	NPY5R,OPRM1
GO: Biological Process	GO:0048659	smooth muscle cell proliferation		3.05E-03	1.00E+00	1.04E-02	7.97E-02	3	210	VIPR2,TACR1,NPY5R
GO: Biological Process	GO:0002790	peptide secretion		3.19E-03	1.00E+00	1.09E-02	8.30E-02	5	736	NPY2R,CRHR1,CRHR2,CCKBR,OPRM1
GO: Biological Process	GO:0015872	dopamine transport		3.26E-03	1.00E+00	1.11E-02	8.48E-02	2	61	NPY2R,OPRK1
GO: Biological Process	GO:0045776	negative regulation of blood pressure		3.37E-03	1.00E+00	1.14E-02	8.68E-02	2	62	OPRL1,NTSR1
GO: Biological Process	GO:0006584	catecholamine metabolic process		3.37E-03	1.00E+00	1.14E-02	8.68E-02	2	62	TACR3,CRHR2
GO: Biological Process	GO:0009712	catechol-containing compound metabolic process		3.37E-03	1.00E+00	1.14E-02	8.68E-02	2	62	TACR3,CRHR2
GO: Biological Process	GO:0048512	circadian behavior		3.59E-03	1.00E+00	1.21E-02	9.21E-02	2	64	NPY2R,OPRL1
GO: Biological Process	GO:0098900	regulation of action potential		3.70E-03	1.00E+00	1.24E-02	9.47E-02	2	65	TACR1,NTSR1
GO: Biological Process	GO:0007622	rhythmic behavior		3.81E-03	1.00E+00	1.27E-02	9.73E-02	2	66	NPY2R,OPRL1
GO: Biological Process	GO:1903793	positive regulation of anion transport		3.92E-03	1.00E+00	1.31E-02	9.99E-02	2	67	SSTR4,NTSR1
GO: Biological Process	GO:0006109	regulation of carbohydrate metabolic process		4.13E-03	1.00E+00	1.36E-02	1.04E-01	3	234	PTH1R,ADCYAP1R1,NTSR1
GO: Biological Process	GO:0010524	positive regulation of calcium ion transport into cytosol		4.16E-03	1.00E+00	1.36E-02	1.04E-01	2	69	ADCYAP1R1,NTSR1
GO: Biological Process	GO:0030421	defecation		4.18E-03	1.00E+00	1.36E-02	1.04E-01	1	3	CRHR2
GO: Biological Process	GO:0060454	positive regulation of gastric acid secretion		4.18E-03	1.00E+00	1.36E-02	1.04E-01	1	3	OPRL1
GO: Biological Process	GO:0060618	nipple development		4.18E-03	1.00E+00	1.36E-02	1.04E-01	1	3	RXFP1
GO: Biological Process	GO:0014064	positive regulation of serotonin secretion		4.18E-03	1.00E+00	1.36E-02	1.04E-01	1	3	CRHR2
GO: Biological Process	GO:0051866	general adaptation syndrome		4.18E-03	1.00E+00	1.36E-02	1.04E-01	1	3	CRHR1
GO: Biological Process	GO:0060112	generation of ovulation cycle rhythm		4.18E-03	1.00E+00	1.36E-02	1.04E-01	1	3	NPY5R
GO: Biological Process	GO:0003051	angiotensin-mediated drinking behavior		4.18E-03	1.00E+00	1.36E-02	1.04E-01	1	3	TACR1
GO: Biological Process	GO:0010243	response to organonitrogen compound		4.24E-03	1.00E+00	1.38E-02	1.05E-01	6	1140	TACR3,CRHR1,CRHR2,OPRD1,OPRK1,OPRM1
GO: Biological Process	GO:0007276	gamete generation		4.38E-03	1.00E+00	1.42E-02	1.08E-01	5	793	SSTR1,SSTR2,SSTR3,ADCYAP1R1,RXFP2
GO: Biological Process	GO:0015893	drug transport		4.43E-03	1.00E+00	1.43E-02	1.09E-01	3	240	NPY2R,OPRK1,NTSR1
GO: Biological Process	GO:0016051	carbohydrate biosynthetic process		4.49E-03	1.00E+00	1.44E-02	1.10E-01	3	241	PTH1R,ADCYAP1R1,NTSR1
GO: Biological Process	GO:0032370	positive regulation of lipid transport		4.52E-03	1.00E+00	1.45E-02	1.11E-01	2	72	SSTR4,NTSR1
GO: Biological Process	GO:0001963	synaptic transmission, dopaminergic		4.64E-03	1.00E+00	1.48E-02	1.13E-01	2	73	OPRD1,OPRM1
GO: Biological Process	GO:0015909	long-chain fatty acid transport		5.02E-03	1.00E+00	1.60E-02	1.22E-01	2	76	SSTR4,NTSR1
GO: Biological Process	GO:0007420	brain development		5.29E-03	1.00E+00	1.68E-02	1.28E-01	5	829	SSTR1,SSTR2,SSTR3,SSTR4,CRHR1
GO: Biological Process	GO:0051705	multi-organism behavior		5.41E-03	1.00E+00	1.72E-02	1.31E-01	2	79	TACR1,GRPR
GO: Biological Process	GO:0031646	positive regulation of nervous system process		5.54E-03	1.00E+00	1.72E-02	1.31E-01	2	80	OPRL1,NTSR1
GO: Biological Process	GO:0007588	excretion		5.54E-03	1.00E+00	1.72E-02	1.31E-01	2	80	TACR1,CRHR2
GO: Biological Process	GO:0061355	Wnt protein secretion		5.57E-03	1.00E+00	1.72E-02	1.31E-01	1	4	OPRM1
GO: Biological Process	GO:2000852	regulation of corticosterone secretion		5.57E-03	1.00E+00	1.72E-02	1.31E-01	1	4	CRHR1
GO: Biological Process	GO:0090274	positive regulation of somatostatin secretion		5.57E-03	1.00E+00	1.72E-02	1.31E-01	1	4	CCKBR
GO: Biological Process	GO:0061356	regulation of Wnt protein secretion		5.57E-03	1.00E+00	1.72E-02	1.31E-01	1	4	OPRM1
GO: Biological Process	GO:0032097	positive regulation of response to food		5.57E-03	1.00E+00	1.72E-02	1.31E-01	1	4	OPRM1
GO: Biological Process	GO:0032100	positive regulation of appetite		5.57E-03	1.00E+00	1.72E-02	1.31E-01	1	4	OPRM1
GO: Biological Process	GO:0046878	positive regulation of saliva secretion		5.57E-03	1.00E+00	1.72E-02	1.31E-01	1	4	TACR1
GO: Biological Process	GO:0036343	psychomotor behavior		5.57E-03	1.00E+00	1.72E-02	1.31E-01	1	4	GRPR
GO: Biological Process	GO:1904059	regulation of locomotor rhythm		5.57E-03	1.00E+00	1.72E-02	1.31E-01	1	4	OPRL1
GO: Biological Process	GO:0051966	regulation of synaptic transmission, glutamatergic		5.68E-03	1.00E+00	1.74E-02	1.33E-01	2	81	NPY2R,CCKBR
GO: Biological Process	GO:0071383	cellular response to steroid hormone stimulus		5.72E-03	1.00E+00	1.75E-02	1.34E-01	3	263	SSTR2,SSTR3,SSTR4
GO: Biological Process	GO:0003208	cardiac ventricle morphogenesis		5.82E-03	1.00E+00	1.77E-02	1.35E-01	2	82	NPY2R,NPY5R
GO: Biological Process	GO:0015800	acidic amino acid transport		5.82E-03	1.00E+00	1.77E-02	1.35E-01	2	82	NPY5R,NTSR1
GO: Biological Process	GO:1901698	response to nitrogen compound		6.07E-03	1.00E+00	1.84E-02	1.41E-01	6	1227	TACR3,CRHR1,CRHR2,OPRD1,OPRK1,OPRM1
GO: Biological Process	GO:0001932	regulation of protein phosphorylation		6.07E-03	1.00E+00	1.84E-02	1.41E-01	7	1636	NTSR2,NPY5R,SSTR4,CRHR2,OPRD1,OPRK1,OPRM1
GO: Biological Process	GO:0019229	regulation of vasoconstriction		6.09E-03	1.00E+00	1.84E-02	1.41E-01	2	84	TACR1,NPY1R
GO: Biological Process	GO:0044706	multi-multicellular organism process		6.21E-03	1.00E+00	1.87E-02	1.43E-01	3	271	TACR1,RXFP1,CRHR1
GO: Biological Process	GO:0050805	negative regulation of synaptic transmission		6.38E-03	1.00E+00	1.92E-02	1.47E-01	2	86	NPY2R,NPY5R
GO: Biological Process	GO:0031667	response to nutrient levels		6.48E-03	1.00E+00	1.94E-02	1.48E-01	4	543	SSTR1,SSTR2,SSTR3,OPRM1
GO: Biological Process	GO:0032413	negative regulation of ion transmembrane transporter activity		6.67E-03	1.00E+00	2.00E-02	1.52E-01	2	88	CRHR1,OPRL1
GO: Biological Process	GO:0060322	head development		6.95E-03	1.00E+00	2.03E-02	1.55E-01	5	885	SSTR1,SSTR2,SSTR3,SSTR4,CRHR1
GO: Biological Process	GO:0070777	D-aspartate transport		6.96E-03	1.00E+00	2.03E-02	1.55E-01	1	5	NTSR1
GO: Biological Process	GO:0035106	operant conditioning		6.96E-03	1.00E+00	2.03E-02	1.55E-01	1	5	TACR1
GO: Biological Process	GO:0060083	smooth muscle contraction involved in micturition		6.96E-03	1.00E+00	2.03E-02	1.55E-01	1	5	TACR1
GO: Biological Process	GO:0070779	D-aspartate import across plasma membrane		6.96E-03	1.00E+00	2.03E-02	1.55E-01	1	5	NTSR1
GO: Biological Process	GO:0010193	response to ozone		6.96E-03	1.00E+00	2.03E-02	1.55E-01	1	5	TACR1
GO: Biological Process	GO:0046882	negative regulation of follicle-stimulating hormone secretion		6.96E-03	1.00E+00	2.03E-02	1.55E-01	1	5	CRHR2
GO: Biological Process	GO:1904000	positive regulation of eating behavior		6.96E-03	1.00E+00	2.03E-02	1.55E-01	1	5	OPRK1
GO: Biological Process	GO:0071315	cellular response to morphine		6.96E-03	1.00E+00	2.03E-02	1.55E-01	1	5	OPRM1
GO: Biological Process	GO:0035934	corticosterone secretion		6.96E-03	1.00E+00	2.03E-02	1.55E-01	1	5	CRHR1
GO: Biological Process	GO:0033002	muscle cell proliferation		7.27E-03	1.00E+00	2.12E-02	1.62E-01	3	287	VIPR2,TACR1,NPY5R
GO: Biological Process	GO:1905954	positive regulation of lipid localization		7.58E-03	1.00E+00	2.20E-02	1.68E-01	2	94	SSTR4,NTSR1
GO: Biological Process	GO:2000243	positive regulation of reproductive process		7.89E-03	1.00E+00	2.28E-02	1.74E-01	2	96	TACR1,TACR3
GO: Biological Process	GO:0003007	heart morphogenesis		7.99E-03	1.00E+00	2.31E-02	1.76E-01	3	297	NPY1R,NPY2R,NPY5R
GO: Biological Process	GO:0009991	response to extracellular stimulus		8.04E-03	1.00E+00	2.31E-02	1.77E-01	4	578	SSTR1,SSTR2,SSTR3,OPRM1
GO: Biological Process	GO:1901019	regulation of calcium ion transmembrane transporter activity		8.05E-03	1.00E+00	2.31E-02	1.77E-01	2	97	CRHR1,OPRL1
GO: Biological Process	GO:1903351	cellular response to dopamine		8.21E-03	1.00E+00	2.35E-02	1.79E-01	2	98	OPRD1,OPRM1
GO: Biological Process	GO:0090273	regulation of somatostatin secretion		8.34E-03	1.00E+00	2.35E-02	1.79E-01	1	6	CCKBR
GO: Biological Process	GO:0071317	cellular response to isoquinoline alkaloid		8.34E-03	1.00E+00	2.35E-02	1.79E-01	1	6	OPRM1
GO: Biological Process	GO:0032109	positive regulation of response to nutrient levels		8.34E-03	1.00E+00	2.35E-02	1.79E-01	1	6	OPRM1
GO: Biological Process	GO:0032106	positive regulation of response to extracellular stimulus		8.34E-03	1.00E+00	2.35E-02	1.79E-01	1	6	OPRM1
GO: Biological Process	GO:0042713	sperm ejaculation		8.34E-03	1.00E+00	2.35E-02	1.79E-01	1	6	TACR1
GO: Biological Process	GO:0002865	negative regulation of acute inflammatory response to antigenic stimulus		8.34E-03	1.00E+00	2.35E-02	1.79E-01	1	6	NPY5R
GO: Biological Process	GO:0008628	hormone-mediated apoptotic signaling pathway		8.34E-03	1.00E+00	2.35E-02	1.79E-01	1	6	SSTR3
GO: Biological Process	GO:0030072	peptide hormone secretion		8.36E-03	1.00E+00	2.35E-02	1.79E-01	3	302	CRHR1,CRHR2,CCKBR
GO: Biological Process	GO:1903350	response to dopamine		8.37E-03	1.00E+00	2.35E-02	1.79E-01	2	99	OPRD1,OPRM1
GO: Biological Process	GO:0032410	negative regulation of transporter activity		8.54E-03	1.00E+00	2.39E-02	1.82E-01	2	100	CRHR1,OPRL1
GO: Biological Process	GO:0002791	regulation of peptide secretion		8.69E-03	1.00E+00	2.42E-02	1.85E-01	4	591	NPY2R,CRHR2,CCKBR,OPRM1
GO: Biological Process	GO:0032941	secretion by tissue		9.20E-03	1.00E+00	2.56E-02	1.96E-01	2	104	TACR1,OPRK1
GO: Biological Process	GO:1903831	signal transduction involved in cellular response to ammonium ion		9.38E-03	1.00E+00	2.60E-02	1.99E-01	2	105	OPRD1,OPRM1
GO: Biological Process	GO:0030317	flagellated sperm motility		9.55E-03	1.00E+00	2.63E-02	2.01E-01	2	106	TACR1,TACR3
GO: Biological Process	GO:0008344	adult locomotory behavior		9.55E-03	1.00E+00	2.63E-02	2.01E-01	2	106	OPRD1,NTSR1
GO: Biological Process	GO:0042310	vasoconstriction		9.55E-03	1.00E+00	2.63E-02	2.01E-01	2	106	TACR1,NPY1R
GO: Biological Process	GO:0032270	positive regulation of cellular protein metabolic process		9.58E-03	1.00E+00	2.64E-02	2.01E-01	7	1781	NTSR2,NPY5R,SSTR4,CRHR2,OPRD1,OPRK1,OPRM1
GO: Biological Process	GO:0060291	long-term synaptic potentiation		9.72E-03	1.00E+00	2.66E-02	2.03E-01	2	107	CRHR1,CRHR2
GO: Biological Process	GO:0097722	sperm motility		9.72E-03	1.00E+00	2.66E-02	2.03E-01	2	107	TACR1,TACR3
GO: Biological Process	GO:0014054	positive regulation of gamma-aminobutyric acid secretion		9.73E-03	1.00E+00	2.66E-02	2.03E-01	1	7	NTSR1
GO: Biological Process	GO:0007283	spermatogenesis		9.79E-03	1.00E+00	2.67E-02	2.04E-01	4	612	SSTR1,SSTR2,SSTR3,ADCYAP1R1
GO: Biological Process	GO:0035249	synaptic transmission, glutamatergic		1.01E-02	1.00E+00	2.73E-02	2.09E-01	2	109	NPY2R,CCKBR
GO: Biological Process	GO:0015908	fatty acid transport		1.01E-02	1.00E+00	2.73E-02	2.09E-01	2	109	SSTR4,NTSR1
GO: Biological Process	GO:0007215	glutamate receptor signaling pathway		1.08E-02	1.00E+00	2.91E-02	2.22E-01	2	113	SSTR1,OPRM1
GO: Biological Process	GO:0002027	regulation of heart rate		1.08E-02	1.00E+00	2.91E-02	2.22E-01	2	113	TACR3,CRHR2
GO: Biological Process	GO:0007589	body fluid secretion		1.10E-02	1.00E+00	2.91E-02	2.22E-01	2	114	TACR1,OPRK1
GO: Biological Process	GO:0006835	dicarboxylic acid transport		1.10E-02	1.00E+00	2.91E-02	2.22E-01	2	114	NPY5R,NTSR1
GO: Biological Process	GO:0006836	neurotransmitter transport		1.10E-02	1.00E+00	2.91E-02	2.22E-01	3	334	CRHR2,CCKBR,NTSR1
GO: Biological Process	GO:0048232	male gamete generation		1.11E-02	1.00E+00	2.91E-02	2.22E-01	4	634	SSTR1,SSTR2,SSTR3,ADCYAP1R1
GO: Biological Process	GO:0007197	adenylate cyclase-inhibiting G protein-coupled acetylcholine receptor signaling pathway		1.11E-02	1.00E+00	2.91E-02	2.22E-01	1	8	OPRM1
GO: Biological Process	GO:0061744	motor behavior		1.11E-02	1.00E+00	2.91E-02	2.22E-01	1	8	GRPR
GO: Biological Process	GO:0032229	negative regulation of synaptic transmission, GABAergic		1.11E-02	1.00E+00	2.91E-02	2.22E-01	1	8	NPY5R
GO: Biological Process	GO:2000987	positive regulation of behavioral fear response		1.11E-02	1.00E+00	2.91E-02	2.22E-01	1	8	CCKBR
GO: Biological Process	GO:0002035	brain renin-angiotensin system		1.11E-02	1.00E+00	2.91E-02	2.22E-01	1	8	TACR1
GO: Biological Process	GO:0097151	positive regulation of inhibitory postsynaptic potential		1.11E-02	1.00E+00	2.91E-02	2.22E-01	1	8	NTSR1
GO: Biological Process	GO:0042940	D-amino acid transport		1.11E-02	1.00E+00	2.91E-02	2.22E-01	1	8	NTSR1
GO: Biological Process	GO:1903367	positive regulation of fear response		1.11E-02	1.00E+00	2.91E-02	2.22E-01	1	8	CCKBR
GO: Biological Process	GO:0070253	somatostatin secretion		1.11E-02	1.00E+00	2.91E-02	2.22E-01	1	8	CCKBR
GO: Biological Process	GO:0097756	negative regulation of blood vessel diameter		1.12E-02	1.00E+00	2.91E-02	2.22E-01	2	115	TACR1,NPY1R
GO: Biological Process	GO:0003073	regulation of systemic arterial blood pressure		1.12E-02	1.00E+00	2.91E-02	2.22E-01	2	115	TACR1,NTSR1
GO: Biological Process	GO:0098662	inorganic cation transmembrane transport		1.12E-02	1.00E+00	2.93E-02	2.23E-01	5	995	CRHR1,OPRK1,OPRL1,NTSR1,OPRM1
GO: Biological Process	GO:0071868	cellular response to monoamine stimulus		1.13E-02	1.00E+00	2.94E-02	2.25E-01	2	116	OPRD1,OPRM1
GO: Biological Process	GO:0071870	cellular response to catecholamine stimulus		1.13E-02	1.00E+00	2.94E-02	2.25E-01	2	116	OPRD1,OPRM1
GO: Biological Process	GO:0044262	cellular carbohydrate metabolic process		1.16E-02	1.00E+00	3.01E-02	2.30E-01	3	341	PTH1R,ADCYAP1R1,NTSR1
GO: Biological Process	GO:0018958	phenol-containing compound metabolic process		1.17E-02	1.00E+00	3.02E-02	2.31E-01	2	118	TACR3,CRHR2
GO: Biological Process	GO:0071867	response to monoamine		1.21E-02	1.00E+00	3.11E-02	2.37E-01	2	120	OPRD1,OPRM1
GO: Biological Process	GO:0071869	response to catecholamine		1.21E-02	1.00E+00	3.11E-02	2.37E-01	2	120	OPRD1,OPRM1
GO: Biological Process	GO:0035482	gastric motility		1.25E-02	1.00E+00	3.16E-02	2.41E-01	1	9	CRHR2
GO: Biological Process	GO:0046010	positive regulation of circadian sleep/wake cycle, non-REM sleep		1.25E-02	1.00E+00	3.16E-02	2.41E-01	1	9	NPY2R
GO: Biological Process	GO:0014050	negative regulation of glutamate secretion		1.25E-02	1.00E+00	3.16E-02	2.41E-01	1	9	NPY5R
GO: Biological Process	GO:0098828	modulation of inhibitory postsynaptic potential		1.25E-02	1.00E+00	3.16E-02	2.41E-01	1	9	NTSR1
GO: Biological Process	GO:1904058	positive regulation of sensory perception of pain		1.25E-02	1.00E+00	3.16E-02	2.41E-01	1	9	OPRL1
GO: Biological Process	GO:0046880	regulation of follicle-stimulating hormone secretion		1.25E-02	1.00E+00	3.16E-02	2.41E-01	1	9	CRHR2
GO: Biological Process	GO:0060079	excitatory postsynaptic potential		1.25E-02	1.00E+00	3.16E-02	2.41E-01	2	122	NPY2R,OPRM1
GO: Biological Process	GO:0010522	regulation of calcium ion transport into cytosol		1.29E-02	1.00E+00	3.25E-02	2.48E-01	2	124	ADCYAP1R1,NTSR1
GO: Biological Process	GO:0005975	carbohydrate metabolic process		1.31E-02	1.00E+00	3.30E-02	2.52E-01	4	667	NPY1R,PTH1R,ADCYAP1R1,NTSR1
GO: Biological Process	GO:0051247	positive regulation of protein metabolic process		1.31E-02	1.00E+00	3.30E-02	2.52E-01	7	1891	NTSR2,NPY5R,SSTR4,CRHR2,OPRD1,OPRK1,OPRM1
GO: Biological Process	GO:0051458	corticotropin secretion		1.39E-02	1.00E+00	3.46E-02	2.64E-01	1	10	CRHR1
GO: Biological Process	GO:0002118	aggressive behavior		1.39E-02	1.00E+00	3.46E-02	2.64E-01	1	10	TACR1
GO: Biological Process	GO:0032224	positive regulation of synaptic transmission, cholinergic		1.39E-02	1.00E+00	3.46E-02	2.64E-01	1	10	TACR1
GO: Biological Process	GO:0042752	regulation of circadian rhythm		1.41E-02	1.00E+00	3.51E-02	2.68E-01	2	130	NPY2R,OPRL1
GO: Biological Process	GO:0002526	acute inflammatory response		1.43E-02	1.00E+00	3.56E-02	2.71E-01	2	131	NPY5R,OPRM1
GO: Biological Process	GO:0046942	carboxylic acid transport		1.48E-02	1.00E+00	3.67E-02	2.80E-01	3	373	NPY5R,SSTR4,NTSR1
GO: Biological Process	GO:0015849	organic acid transport		1.49E-02	1.00E+00	3.69E-02	2.81E-01	3	374	NPY5R,SSTR4,NTSR1
GO: Biological Process	GO:2001023	regulation of response to drug		1.49E-02	1.00E+00	3.69E-02	2.81E-01	2	134	NPY2R,OPRK1
GO: Biological Process	GO:0051967	negative regulation of synaptic transmission, glutamatergic		1.52E-02	1.00E+00	3.69E-02	2.81E-01	1	11	NPY2R
GO: Biological Process	GO:1903998	regulation of eating behavior		1.52E-02	1.00E+00	3.69E-02	2.81E-01	1	11	OPRK1
GO: Biological Process	GO:0014062	regulation of serotonin secretion		1.52E-02	1.00E+00	3.69E-02	2.81E-01	1	11	CRHR2
GO: Biological Process	GO:0048630	skeletal muscle tissue growth		1.52E-02	1.00E+00	3.69E-02	2.81E-01	1	11	CRHR2
GO: Biological Process	GO:2000849	regulation of glucocorticoid secretion		1.52E-02	1.00E+00	3.69E-02	2.81E-01	1	11	CRHR1
GO: Biological Process	GO:0010700	negative regulation of norepinephrine secretion		1.52E-02	1.00E+00	3.69E-02	2.81E-01	1	11	CRHR2
GO: Biological Process	GO:0046884	follicle-stimulating hormone secretion		1.52E-02	1.00E+00	3.69E-02	2.81E-01	1	11	CRHR2
GO: Biological Process	GO:0014052	regulation of gamma-aminobutyric acid secretion		1.52E-02	1.00E+00	3.69E-02	2.81E-01	1	11	NTSR1
GO: Biological Process	GO:1903365	regulation of fear response		1.52E-02	1.00E+00	3.69E-02	2.81E-01	1	11	CCKBR
GO: Biological Process	GO:2000822	regulation of behavioral fear response		1.52E-02	1.00E+00	3.69E-02	2.81E-01	1	11	CCKBR
GO: Biological Process	GO:0001539	cilium or flagellum-dependent cell motility		1.54E-02	1.00E+00	3.70E-02	2.82E-01	2	136	TACR1,TACR3
GO: Biological Process	GO:0060285	cilium-dependent cell motility		1.54E-02	1.00E+00	3.70E-02	2.82E-01	2	136	TACR1,TACR3
GO: Biological Process	GO:0071417	cellular response to organonitrogen compound		1.57E-02	1.00E+00	3.78E-02	2.89E-01	4	704	CRHR1,CRHR2,OPRD1,OPRM1
GO: Biological Process	GO:0098660	inorganic ion transmembrane transport		1.62E-02	1.00E+00	3.89E-02	2.97E-01	5	1090	CRHR1,OPRK1,OPRL1,NTSR1,OPRM1
GO: Biological Process	GO:0003014	renal system process		1.64E-02	1.00E+00	3.93E-02	3.00E-01	2	141	TACR1,OPRL1
GO: Biological Process	GO:2000253	positive regulation of feeding behavior		1.66E-02	1.00E+00	3.95E-02	3.01E-01	1	12	OPRK1
GO: Biological Process	GO:0060073	micturition		1.66E-02	1.00E+00	3.95E-02	3.01E-01	1	12	TACR1
GO: Biological Process	GO:0035933	glucocorticoid secretion		1.66E-02	1.00E+00	3.95E-02	3.01E-01	1	12	CRHR1
GO: Biological Process	GO:0014832	urinary bladder smooth muscle contraction		1.66E-02	1.00E+00	3.95E-02	3.01E-01	1	12	TACR1
GO: Biological Process	GO:0008284	positive regulation of cell population proliferation		1.67E-02	1.00E+00	3.95E-02	3.02E-01	5	1098	VIPR1,TACR1,NPY5R,PTH1R,CCKBR
GO: Biological Process	GO:0071242	cellular response to ammonium ion		1.69E-02	1.00E+00	3.99E-02	3.05E-01	2	143	OPRD1,OPRM1
GO: Biological Process	GO:0006066	alcohol metabolic process		1.72E-02	1.00E+00	4.06E-02	3.10E-01	3	395	PTH1R,ADCYAP1R1,NTSR1
GO: Biological Process	GO:0003206	cardiac chamber morphogenesis		1.78E-02	1.00E+00	4.18E-02	3.19E-01	2	147	NPY2R,NPY5R
GO: Biological Process	GO:0003231	cardiac ventricle development		1.78E-02	1.00E+00	4.18E-02	3.19E-01	2	147	NPY2R,NPY5R
GO: Biological Process	GO:0090281	negative regulation of calcium ion import		1.80E-02	1.00E+00	4.18E-02	3.19E-01	1	13	CRHR2
GO: Biological Process	GO:0060453	regulation of gastric acid secretion		1.80E-02	1.00E+00	4.18E-02	3.19E-01	1	13	OPRL1
GO: Biological Process	GO:0014848	urinary tract smooth muscle contraction		1.80E-02	1.00E+00	4.18E-02	3.19E-01	1	13	TACR1
GO: Biological Process	GO:0090073	positive regulation of protein homodimerization activity		1.80E-02	1.00E+00	4.18E-02	3.19E-01	1	13	TRHR
GO: Biological Process	GO:0002016	regulation of blood volume by renin-angiotensin		1.80E-02	1.00E+00	4.18E-02	3.19E-01	1	13	TACR1
GO: Biological Process	GO:0090394	negative regulation of excitatory postsynaptic potential		1.80E-02	1.00E+00	4.18E-02	3.19E-01	1	13	NPY2R
GO: Biological Process	GO:0048545	response to steroid hormone		1.84E-02	1.00E+00	4.26E-02	3.25E-01	3	405	SSTR2,SSTR3,SSTR4
GO: Biological Process	GO:0007417	central nervous system development		1.84E-02	1.00E+00	4.26E-02	3.25E-01	5	1126	SSTR1,SSTR2,SSTR3,SSTR4,CRHR1
GO: Biological Process	GO:0051928	positive regulation of calcium ion transport		1.85E-02	1.00E+00	4.26E-02	3.25E-01	2	150	ADCYAP1R1,NTSR1
GO: Biological Process	GO:0006869	lipid transport		1.89E-02	1.00E+00	4.35E-02	3.32E-01	3	409	SSTR4,CRHR1,NTSR1
GO: Biological Process	GO:0045188	regulation of circadian sleep/wake cycle, non-REM sleep		1.94E-02	1.00E+00	4.43E-02	3.38E-01	1	14	NPY2R
GO: Biological Process	GO:0045938	positive regulation of circadian sleep/wake cycle, sleep		1.94E-02	1.00E+00	4.43E-02	3.38E-01	1	14	NPY2R
GO: Biological Process	GO:0002674	negative regulation of acute inflammatory response		1.94E-02	1.00E+00	4.43E-02	3.38E-01	1	14	NPY5R
GO: Biological Process	GO:0098655	cation transmembrane transport		1.94E-02	1.00E+00	4.43E-02	3.38E-01	5	1141	CRHR1,OPRK1,OPRL1,NTSR1,OPRM1
GO: Biological Process	GO:0090407	organophosphate biosynthetic process		1.95E-02	1.00E+00	4.44E-02	3.39E-01	4	751	PTH1R,ADCYAP1R1,CCKBR,NTSR1
GO: Biological Process	GO:0007613	memory		1.96E-02	1.00E+00	4.47E-02	3.41E-01	2	155	TACR1,CRHR1
GO: Biological Process	GO:1901699	cellular response to nitrogen compound		2.03E-02	1.00E+00	4.60E-02	3.51E-01	4	760	CRHR1,CRHR2,OPRD1,OPRM1
GO: Biological Process	GO:0035641	locomotory exploration behavior		2.07E-02	1.00E+00	4.65E-02	3.55E-01	1	15	CRHR1
GO: Biological Process	GO:0043117	positive regulation of vascular permeability		2.07E-02	1.00E+00	4.65E-02	3.55E-01	1	15	TACR1
GO: Biological Process	GO:0098712	L-glutamate import across plasma membrane		2.07E-02	1.00E+00	4.65E-02	3.55E-01	1	15	NTSR1
GO: Biological Process	GO:0002862	negative regulation of inflammatory response to antigenic stimulus		2.07E-02	1.00E+00	4.65E-02	3.55E-01	1	15	NPY5R
GO: Biological Process	GO:0042748	circadian sleep/wake cycle, non-REM sleep		2.07E-02	1.00E+00	4.65E-02	3.55E-01	1	15	NPY2R
GO: Biological Process	GO:0007320	insemination		2.07E-02	1.00E+00	4.65E-02	3.55E-01	1	15	TACR1
GO: Biological Process	GO:0014049	positive regulation of glutamate secretion		2.07E-02	1.00E+00	4.65E-02	3.55E-01	1	15	NTSR1
GO: Biological Process	GO:0071333	cellular response to glucose stimulus		2.21E-02	1.00E+00	4.87E-02	3.72E-01	2	165	CRHR2,OPRK1
GO: Biological Process	GO:0046887	positive regulation of hormone secretion		2.21E-02	1.00E+00	4.87E-02	3.72E-01	2	165	TACR1,CCKBR
GO: Biological Process	GO:0042756	drinking behavior		2.21E-02	1.00E+00	4.87E-02	3.72E-01	1	16	TACR1
GO: Biological Process	GO:0035810	positive regulation of urine volume		2.21E-02	1.00E+00	4.87E-02	3.72E-01	1	16	OPRL1
GO: Biological Process	GO:0035815	positive regulation of renal sodium excretion		2.21E-02	1.00E+00	4.87E-02	3.72E-01	1	16	TACR1
GO: Biological Process	GO:0061179	negative regulation of insulin secretion involved in cellular response to glucose stimulus		2.21E-02	1.00E+00	4.87E-02	3.72E-01	1	16	CRHR2
GO: Biological Process	GO:0032222	regulation of synaptic transmission, cholinergic		2.21E-02	1.00E+00	4.87E-02	3.72E-01	1	16	TACR1
GO: Biological Process	GO:0051938	L-glutamate import		2.21E-02	1.00E+00	4.87E-02	3.72E-01	1	16	NTSR1
GO: Biological Process	GO:0042538	hyperosmotic salinity response		2.21E-02	1.00E+00	4.87E-02	3.72E-01	1	16	TACR3
GO: Biological Process	GO:0009582	detection of abiotic stimulus		2.23E-02	1.00E+00	4.91E-02	3.75E-01	2	166	TACR1,NTSR1
GO: Biological Process	GO:0071331	cellular response to hexose stimulus		2.26E-02	1.00E+00	4.95E-02	3.78E-01	2	167	CRHR2,OPRK1
GO: Biological Process	GO:0006865	amino acid transport		2.28E-02	1.00E+00	5.00E-02	3.82E-01	2	168	NPY5R,NTSR1
GO: Cellular Component	GO:0005887	integral component of plasma membrane		1.59E-28	2.51E-26	2.51E-26	1.42E-25	27	1713	NTSR2,VIPR1,VIPR2,TACR1,NPY1R,RXFP1,TACR3,NPY2R,NPY5R,RXFP3,NMBR,SSTR1,SSTR2,SSTR3,TRHR,SSTR4,GRPR,PTH1R,CRHR1,CRHR2,ADCYAP1R1,OPRD1,OPRK1,OPRL1,RXFP2,NTSR1,OPRM1
GO: Cellular Component	GO:0031226	intrinsic component of plasma membrane		5.64E-28	8.91E-26	4.45E-26	2.51E-25	27	1795	NTSR2,VIPR1,VIPR2,TACR1,NPY1R,RXFP1,TACR3,NPY2R,NPY5R,RXFP3,NMBR,SSTR1,SSTR2,SSTR3,TRHR,SSTR4,GRPR,PTH1R,CRHR1,CRHR2,ADCYAP1R1,OPRD1,OPRK1,OPRL1,RXFP2,NTSR1,OPRM1
GO: Cellular Component	GO:0043005	neuron projection		5.16E-07	8.16E-05	2.72E-05	1.54E-04	12	1621	NTSR2,TACR1,NPY1R,TACR3,NPY5R,CRHR1,CRHR2,ADCYAP1R1,OPRD1,OPRK1,NTSR1,OPRM1
GO: Cellular Component	GO:0043204	perikaryon		4.31E-06	6.80E-04	1.70E-04	9.60E-04	5	182	NTSR2,CRHR2,OPRK1,NTSR1,OPRM1
GO: Cellular Component	GO:0097447	dendritic tree		6.53E-06	1.03E-03	1.72E-04	9.71E-04	8	779	NTSR2,TACR1,CRHR1,CRHR2,OPRD1,OPRK1,NTSR1,OPRM1
GO: Cellular Component	GO:0030425	dendrite		6.53E-06	1.03E-03	1.72E-04	9.71E-04	8	779	NTSR2,TACR1,CRHR1,CRHR2,OPRD1,OPRK1,NTSR1,OPRM1
GO: Cellular Component	GO:0036477	somatodendritic compartment		9.46E-06	1.50E-03	1.73E-04	9.79E-04	9	1098	NTSR2,TACR1,TACR3,CRHR1,CRHR2,OPRD1,OPRK1,NTSR1,OPRM1
GO: Cellular Component	GO:0044297	cell body		9.60E-06	1.52E-03	1.73E-04	9.79E-04	8	821	NTSR2,TACR1,TACR3,CRHR1,CRHR2,OPRK1,NTSR1,OPRM1
GO: Cellular Component	GO:0044463	cell projection part		1.10E-05	1.73E-03	1.73E-04	9.79E-04	11	1784	NTSR2,TACR1,TACR3,SSTR3,PTH1R,CRHR1,CRHR2,OPRD1,OPRK1,NTSR1,OPRM1
GO: Cellular Component	GO:0120038	plasma membrane bounded cell projection part		1.10E-05	1.73E-03	1.73E-04	9.79E-04	11	1784	NTSR2,TACR1,TACR3,SSTR3,PTH1R,CRHR1,CRHR2,OPRD1,OPRK1,NTSR1,OPRM1
GO: Cellular Component	GO:0097444	spine apparatus		2.68E-05	4.23E-03	3.85E-04	2.17E-03	2	6	OPRD1,OPRM1
GO: Cellular Component	GO:0032590	dendrite membrane		3.77E-05	5.95E-03	4.96E-04	2.80E-03	3	48	TACR3,OPRD1,OPRM1
GO: Cellular Component	GO:0043025	neuronal cell body		4.44E-05	7.02E-03	5.40E-04	3.05E-03	7	734	NTSR2,TACR3,CRHR1,CRHR2,OPRK1,NTSR1,OPRM1
GO: Cellular Component	GO:0032589	neuron projection membrane		1.17E-04	1.85E-02	1.32E-03	7.44E-03	3	70	TACR3,OPRD1,OPRM1
GO: Cellular Component	GO:0031253	cell projection membrane		1.29E-04	2.04E-02	1.36E-03	7.67E-03	5	370	TACR3,SSTR3,PTH1R,OPRD1,OPRM1
GO: Cellular Component	GO:0043679	axon terminus		2.34E-04	3.69E-02	2.31E-03	1.30E-02	4	225	CRHR2,OPRD1,OPRK1,NTSR1
GO: Cellular Component	GO:0098793	presynapse		2.90E-04	4.59E-02	2.70E-03	1.52E-02	6	694	NPY1R,CRHR2,OPRD1,OPRK1,NTSR1,OPRM1
GO: Cellular Component	GO:0044306	neuron projection terminus		3.28E-04	5.18E-02	2.88E-03	1.62E-02	4	246	CRHR2,OPRD1,OPRK1,NTSR1
GO: Cellular Component	GO:0099056	integral component of presynaptic membrane		5.45E-04	8.61E-02	4.53E-03	2.56E-02	3	118	OPRD1,OPRK1,OPRM1
GO: Cellular Component	GO:0097225	sperm midpiece		6.63E-04	1.05E-01	5.13E-03	2.90E-02	2	28	TACR1,TACR3
GO: Cellular Component	GO:0030424	axon		6.82E-04	1.08E-01	5.13E-03	2.90E-02	6	815	NPY1R,CRHR2,OPRD1,OPRK1,NTSR1,OPRM1
GO: Cellular Component	GO:0098889	intrinsic component of presynaptic membrane		7.23E-04	1.14E-01	5.19E-03	2.93E-02	3	130	OPRD1,OPRK1,OPRM1
GO: Cellular Component	GO:0044456	synapse part		9.97E-04	1.58E-01	6.85E-03	3.87E-02	7	1218	NPY1R,NPY2R,CRHR2,OPRD1,OPRK1,NTSR1,OPRM1
GO: Cellular Component	GO:0099055	integral component of postsynaptic membrane		1.57E-03	2.48E-01	1.03E-02	5.82E-02	3	170	OPRD1,OPRK1,OPRM1
GO: Cellular Component	GO:0098936	intrinsic component of postsynaptic membrane		1.82E-03	2.87E-01	1.14E-02	6.44E-02	3	179	OPRD1,OPRK1,OPRM1
GO: Cellular Component	GO:0030285	integral component of synaptic vesicle membrane		1.95E-03	3.07E-01	1.14E-02	6.44E-02	2	48	OPRD1,OPRK1
GO: Cellular Component	GO:0045121	membrane raft		2.00E-03	3.17E-01	1.14E-02	6.44E-02	4	400	ADCYAP1R1,OPRD1,NTSR1,OPRM1
GO: Cellular Component	GO:0098857	membrane microdomain		2.02E-03	3.19E-01	1.14E-02	6.44E-02	4	401	ADCYAP1R1,OPRD1,NTSR1,OPRM1
GO: Cellular Component	GO:0031256	leading edge membrane		2.12E-03	3.35E-01	1.16E-02	6.52E-02	3	189	TACR3,OPRD1,OPRM1
GO: Cellular Component	GO:0098589	membrane region		2.29E-03	3.62E-01	1.21E-02	6.81E-02	4	415	ADCYAP1R1,OPRD1,NTSR1,OPRM1
GO: Cellular Component	GO:0009986	cell surface		2.42E-03	3.82E-01	1.23E-02	6.96E-02	6	1042	NTSR2,TACR1,TRHR,CRHR2,ADCYAP1R1,NTSR1
GO: Cellular Component	GO:0150034	distal axon		2.60E-03	4.12E-01	1.29E-02	7.26E-02	4	430	CRHR2,OPRD1,OPRK1,NTSR1
GO: Cellular Component	GO:0045202	synapse		2.96E-03	4.68E-01	1.38E-02	7.80E-02	7	1471	NPY1R,NPY2R,CRHR2,OPRD1,OPRK1,NTSR1,OPRM1
GO: Cellular Component	GO:0042734	presynaptic membrane		2.98E-03	4.70E-01	1.38E-02	7.80E-02	3	213	OPRD1,OPRK1,OPRM1
GO: Cellular Component	GO:0099699	integral component of synaptic membrane		3.56E-03	5.62E-01	1.61E-02	9.07E-02	3	227	OPRD1,OPRK1,OPRM1
GO: Cellular Component	GO:0098563	intrinsic component of synaptic vesicle membrane		3.75E-03	5.93E-01	1.65E-02	9.29E-02	2	67	OPRD1,OPRK1
GO: Cellular Component	GO:0043198	dendritic shaft		3.86E-03	6.10E-01	1.65E-02	9.31E-02	2	68	NTSR2,NTSR1
GO: Cellular Component	GO:0008021	synaptic vesicle		4.21E-03	6.65E-01	1.70E-02	9.58E-02	3	241	NPY1R,OPRD1,OPRK1
GO: Cellular Component	GO:0043197	dendritic spine		4.26E-03	6.73E-01	1.70E-02	9.58E-02	3	242	OPRD1,NTSR1,OPRM1
GO: Cellular Component	GO:0099240	intrinsic component of synaptic membrane		4.41E-03	6.96E-01	1.70E-02	9.58E-02	3	245	OPRD1,OPRK1,OPRM1
GO: Cellular Component	GO:0044309	neuron spine		4.51E-03	7.12E-01	1.70E-02	9.58E-02	3	247	OPRD1,NTSR1,OPRM1
GO: Cellular Component	GO:0098794	postsynapse		4.51E-03	7.13E-01	1.70E-02	9.58E-02	5	817	NPY2R,OPRD1,OPRK1,NTSR1,OPRM1
GO: Cellular Component	GO:0005929	cilium		5.10E-03	8.06E-01	1.81E-02	1.02E-01	5	841	VIPR2,TACR1,TACR3,NPY2R,SSTR3
GO: Cellular Component	GO:0030990	intraciliary transport particle		5.13E-03	8.10E-01	1.81E-02	1.02E-01	5	842	VIPR2,TACR1,TACR3,NPY2R,SSTR3
GO: Cellular Component	GO:0070382	exocytic vesicle		5.14E-03	8.13E-01	1.81E-02	1.02E-01	3	259	NPY1R,OPRD1,OPRK1
GO: Cellular Component	GO:0033267	axon part		5.98E-03	9.44E-01	2.05E-02	1.16E-01	4	543	CRHR2,OPRD1,OPRK1,NTSR1
GO: Cellular Component	GO:0005791	rough endoplasmic reticulum		9.98E-03	1.00E+00	3.36E-02	1.89E-01	2	111	CRHR2,ADCYAP1R1
GO: Cellular Component	GO:0036126	sperm flagellum		1.14E-02	1.00E+00	3.56E-02	2.01E-01	2	119	TACR1,TACR3
GO: Cellular Component	GO:0032838	plasma membrane bounded cell projection cytoplasm		1.16E-02	1.00E+00	3.56E-02	2.01E-01	3	349	TACR1,TACR3,OPRM1
GO: Cellular Component	GO:0097540	axonemal central pair		1.27E-02	1.00E+00	3.56E-02	2.01E-01	2	126	TACR1,TACR3
GO: Cellular Component	GO:0030672	synaptic vesicle membrane		1.27E-02	1.00E+00	3.56E-02	2.01E-01	2	126	OPRD1,OPRK1
GO: Cellular Component	GO:0097729	9+2 motile cilium		1.27E-02	1.00E+00	3.56E-02	2.01E-01	2	126	TACR1,TACR3
GO: Cellular Component	GO:1990720	C2 axonemal microtubule		1.27E-02	1.00E+00	3.56E-02	2.01E-01	2	126	TACR1,TACR3
GO: Cellular Component	GO:1990719	C1 axonemal microtubule		1.27E-02	1.00E+00	3.56E-02	2.01E-01	2	126	TACR1,TACR3
GO: Cellular Component	GO:0099501	exocytic vesicle membrane		1.27E-02	1.00E+00	3.56E-02	2.01E-01	2	126	OPRD1,OPRK1
GO: Cellular Component	GO:1990716	axonemal central apparatus		1.31E-02	1.00E+00	3.56E-02	2.01E-01	2	128	TACR1,TACR3
GO: Cellular Component	GO:0097649	A axonemal microtubule		1.33E-02	1.00E+00	3.56E-02	2.01E-01	2	129	TACR1,TACR3
GO: Cellular Component	GO:0097545	axonemal outer doublet		1.33E-02	1.00E+00	3.56E-02	2.01E-01	2	129	TACR1,TACR3
GO: Cellular Component	GO:0097650	B axonemal microtubule		1.33E-02	1.00E+00	3.56E-02	2.01E-01	2	129	TACR1,TACR3
GO: Cellular Component	GO:0036156	inner dynein arm		1.43E-02	1.00E+00	3.75E-02	2.12E-01	2	134	TACR1,TACR3
GO: Cellular Component	GO:0005879	axonemal microtubule		1.45E-02	1.00E+00	3.75E-02	2.12E-01	2	135	TACR1,TACR3
GO: Cellular Component	GO:0032280	symmetric synapse		1.49E-02	1.00E+00	3.80E-02	2.14E-01	1	11	NTSR1
GO: Cellular Component	GO:0036157	outer dynein arm		1.62E-02	1.00E+00	3.95E-02	2.23E-01	2	143	TACR1,TACR3
GO: Cellular Component	GO:0098992	neuronal dense core vesicle		1.62E-02	1.00E+00	3.95E-02	2.23E-01	1	12	OPRD1
GO: Cellular Component	GO:0070852	cell body fiber		1.62E-02	1.00E+00	3.95E-02	2.23E-01	1	12	CRHR2
GO: Cellular Component	GO:0045211	postsynaptic membrane		1.74E-02	1.00E+00	4.17E-02	2.35E-01	3	406	OPRD1,OPRK1,OPRM1
GO: Cellular Component	GO:0005858	axonemal dynein complex		1.86E-02	1.00E+00	4.38E-02	2.47E-01	2	154	TACR1,TACR3
GO: Cellular Component	GO:0061827	sperm head		2.03E-02	1.00E+00	4.71E-02	2.66E-01	1	15	TACR1
GO: Cellular Component	GO:0043196	varicosity		2.16E-02	1.00E+00	4.95E-02	2.79E-01	1	16	CRHR2
GO: Cellular Component	GO:0030133	transport vesicle		2.22E-02	1.00E+00	4.95E-02	2.79E-01	3	445	NPY1R,OPRD1,OPRK1
GO: Cellular Component	GO:0044447	axoneme part		2.24E-02	1.00E+00	4.95E-02	2.79E-01	2	170	TACR1,TACR3
GO: Cellular Component	GO:0031252	cell leading edge		2.25E-02	1.00E+00	4.95E-02	2.79E-01	3	448	TACR3,OPRD1,OPRM1
GO: Cellular Component	GO:0097730	non-motile cilium		2.31E-02	1.00E+00	5.00E-02	2.82E-01	2	173	NPY2R,SSTR3
Mouse Phenotype	MP:0002065	abnormal fear/anxiety-related behavior		2.11E-13	2.21E-10	2.21E-10	1.66E-09	14	415	TACR1,NPY1R,TACR3,NPY2R,RXFP3,SSTR2,TRHR,CRHR1,CRHR2,ADCYAP1R1,CCKBR,OPRD1,OPRK1,OPRM1
Mouse Phenotype	MP:0020159	abnormal behavioral response to morphine		4.55E-13	4.75E-10	2.38E-10	1.79E-09	6	14	TACR1,CCKBR,OPRD1,OPRK1,OPRL1,OPRM1
Mouse Phenotype	MP:0001362	abnormal anxiety-related response		1.25E-12	1.30E-09	4.34E-10	3.27E-09	13	370	TACR1,NPY1R,NPY2R,RXFP3,SSTR2,TRHR,CRHR1,CRHR2,ADCYAP1R1,CCKBR,OPRD1,OPRK1,OPRM1
Mouse Phenotype	MP:0002572	abnormal emotion/affect behavior		6.08E-12	6.35E-09	1.59E-09	1.20E-08	15	658	TACR1,NPY1R,TACR3,NPY2R,RXFP3,SSTR2,TRHR,CRHR1,CRHR2,ADCYAP1R1,CCKBR,OPRD1,OPRK1,OPRL1,OPRM1
Mouse Phenotype	MP:0003313	abnormal locomotor activation		9.72E-12	1.02E-08	2.03E-09	1.53E-08	19	1369	VIPR1,VIPR2,TACR1,NPY1R,NPY2R,NPY5R,RXFP3,SSTR1,SSTR2,GRPR,CRHR1,CRHR2,ADCYAP1R1,CCKBR,OPRD1,OPRK1,RXFP2,NTSR1,OPRM1
Mouse Phenotype	MP:0009750	impaired behavioral response to addictive substance		3.29E-11	3.43E-08	5.03E-09	3.78E-08	7	51	TACR1,NPY1R,CCKBR,OPRD1,OPRK1,OPRL1,OPRM1
Mouse Phenotype	MP:0009757	impaired behavioral response to morphine		3.37E-11	3.52E-08	5.03E-09	3.78E-08	5	11	TACR1,OPRD1,OPRK1,OPRL1,OPRM1
Mouse Phenotype	MP:0001392	abnormal locomotor behavior		1.13E-10	1.18E-07	1.47E-08	1.11E-07	20	1810	NTSR2,VIPR1,VIPR2,TACR1,NPY1R,NPY2R,NPY5R,RXFP3,SSTR1,SSTR2,GRPR,CRHR1,CRHR2,ADCYAP1R1,CCKBR,OPRD1,OPRK1,RXFP2,NTSR1,OPRM1
Mouse Phenotype	MP:0009748	abnormal behavioral response to addictive substance		1.49E-10	1.56E-07	1.73E-08	1.30E-07	8	106	TACR1,NPY1R,CRHR1,CCKBR,OPRD1,OPRK1,OPRL1,OPRM1
Mouse Phenotype	MP:0003491	abnormal voluntary movement		3.30E-10	3.44E-07	3.44E-08	2.59E-07	20	1917	NTSR2,VIPR1,VIPR2,TACR1,NPY1R,NPY2R,NPY5R,RXFP3,SSTR1,SSTR2,GRPR,CRHR1,CRHR2,ADCYAP1R1,CCKBR,OPRD1,OPRK1,RXFP2,NTSR1,OPRM1
Mouse Phenotype	MP:0009747	impaired behavioral response to xenobiotic		1.70E-09	1.77E-06	1.61E-07	1.21E-06	7	88	TACR1,NPY1R,CCKBR,OPRD1,OPRK1,OPRL1,OPRM1
Mouse Phenotype	MP:0001970	abnormal pain threshold		6.99E-09	7.29E-06	6.08E-07	4.58E-06	9	252	NTSR2,TACR1,SSTR4,CCKBR,OPRD1,OPRK1,OPRL1,NTSR1,OPRM1
Mouse Phenotype	MP:0001980	abnormal chemically-elicited antinociception		1.20E-08	1.25E-05	9.61E-07	7.24E-06	5	31	OPRD1,OPRK1,OPRL1,NTSR1,OPRM1
Mouse Phenotype	MP:0001968	abnormal touch/ nociception		3.78E-08	3.95E-05	2.63E-06	1.98E-05	9	306	NTSR2,TACR1,SSTR4,CCKBR,OPRD1,OPRK1,OPRL1,NTSR1,OPRM1
Mouse Phenotype	MP:0009745	abnormal behavioral response to xenobiotic		3.78E-08	3.95E-05	2.63E-06	1.98E-05	9	306	TACR1,NPY1R,NPY2R,CRHR1,CCKBR,OPRD1,OPRK1,OPRL1,OPRM1
Mouse Phenotype	MP:0001363	increased anxiety-related response		5.28E-08	5.51E-05	3.44E-06	2.59E-05	8	222	NPY1R,SSTR2,TRHR,CRHR1,CRHR2,CCKBR,OPRD1,OPRM1
Mouse Phenotype	MP:0003953	abnormal hormone level		6.85E-08	7.15E-05	4.21E-06	3.17E-05	14	1078	VIPR2,TACR1,NPY1R,TACR3,NPY2R,NPY5R,SSTR2,TRHR,PTH1R,CRHR1,CRHR2,ADCYAP1R1,CCKBR,OPRM1
Mouse Phenotype	MP:0001402	hypoactivity		9.74E-08	1.02E-04	5.65E-06	4.25E-05	11	597	VIPR1,VIPR2,NPY1R,NPY2R,NPY5R,RXFP3,SSTR1,SSTR2,CRHR1,RXFP2,OPRM1
Mouse Phenotype	MP:0001364	decreased anxiety-related response		1.67E-07	1.75E-04	8.95E-06	6.74E-05	7	170	TACR1,NPY2R,RXFP3,CRHR1,ADCYAP1R1,CCKBR,OPRK1
Mouse Phenotype	MP:0005418	abnormal circulating hormone level		1.71E-07	1.79E-04	8.95E-06	6.74E-05	13	966	VIPR2,TACR1,NPY1R,TACR3,NPY2R,NPY5R,SSTR2,TRHR,PTH1R,CRHR1,ADCYAP1R1,CCKBR,OPRM1
Mouse Phenotype	MP:0001982	decreased chemically-elicited antinociception		2.90E-07	3.03E-04	1.41E-05	1.06E-04	4	23	OPRK1,OPRL1,NTSR1,OPRM1
Mouse Phenotype	MP:0009778	impaired behavioral response to anesthetic		2.96E-07	3.09E-04	1.41E-05	1.06E-04	3	6	OPRD1,OPRK1,OPRM1
Mouse Phenotype	MP:0005345	abnormal circulating corticosterone level		2.64E-06	2.76E-03	1.20E-04	9.03E-04	5	89	TACR1,NPY1R,NPY2R,NPY5R,CRHR1
Mouse Phenotype	MP:0003366	abnormal circulating glucocorticoid level		3.12E-06	3.25E-03	1.36E-04	1.02E-03	5	92	TACR1,NPY1R,NPY2R,NPY5R,CRHR1
Mouse Phenotype	MP:0003963	abnormal corticosterone level		4.05E-06	4.23E-03	1.51E-04	1.14E-03	5	97	TACR1,NPY1R,NPY2R,NPY5R,CRHR1
Mouse Phenotype	MP:0002063	abnormal learning/memory/conditioning		4.09E-06	4.27E-03	1.51E-04	1.14E-03	10	691	TACR1,NPY1R,TACR3,NPY2R,SSTR2,CRHR1,ADCYAP1R1,OPRK1,OPRL1,OPRM1
Mouse Phenotype	MP:0014114	abnormal cognition		4.14E-06	4.32E-03	1.51E-04	1.14E-03	10	692	TACR1,NPY1R,TACR3,NPY2R,SSTR2,CRHR1,ADCYAP1R1,OPRK1,OPRL1,OPRM1
Mouse Phenotype	MP:0009777	abnormal behavioral response to anesthetic		4.19E-06	4.37E-03	1.51E-04	1.14E-03	3	13	OPRD1,OPRK1,OPRM1
Mouse Phenotype	MP:0009108	increased pancreas weight		4.19E-06	4.37E-03	1.51E-04	1.14E-03	3	13	NPY2R,CCKBR,OPRM1
Mouse Phenotype	MP:0001399	hyperactivity		8.90E-06	9.29E-03	3.10E-04	2.33E-03	9	586	TACR1,NPY1R,NPY5R,GRPR,CRHR1,ADCYAP1R1,CCKBR,OPRD1,OPRM1
Mouse Phenotype	MP:0003635	abnormal synaptic transmission		1.17E-05	1.22E-02	3.92E-04	2.95E-03	11	966	NTSR2,TACR1,SSTR1,SSTR2,CRHR1,ADCYAP1R1,CCKBR,OPRK1,OPRL1,NTSR1,OPRM1
Mouse Phenotype	MP:0001777	abnormal body temperature homeostasis		1.60E-05	1.67E-02	5.22E-04	3.93E-03	4	61	TACR1,NMBR,CCKBR,NTSR1
Mouse Phenotype	MP:0005449	abnormal food intake		1.80E-05	1.88E-02	5.69E-04	4.28E-03	8	481	VIPR2,NPY1R,NPY2R,NPY5R,GRPR,CRHR1,CCKBR,NTSR1
Mouse Phenotype	MP:0013713	decreased nipple size		1.88E-05	1.97E-02	5.79E-04	4.36E-03	2	3	RXFP1,RXFP2
Mouse Phenotype	MP:0011082	abnormal gastrointestinal motility		2.32E-05	2.43E-02	6.93E-04	5.22E-03	4	67	VIPR1,CCKBR,NTSR1,OPRM1
Mouse Phenotype	MP:0009107	abnormal pancreas weight		2.91E-05	3.04E-02	8.43E-04	6.35E-03	3	24	NPY2R,CCKBR,OPRM1
Mouse Phenotype	MP:0005407	hyperalgesia		3.27E-05	3.41E-02	9.21E-04	6.94E-03	4	73	TACR1,SSTR4,OPRL1,OPRM1
Mouse Phenotype	MP:0009753	enhanced behavioral response to morphine		3.76E-05	3.93E-02	1.03E-03	7.78E-03	2	4	CCKBR,OPRM1
Mouse Phenotype	MP:0003450	enlarged pancreas		4.18E-05	4.37E-02	1.12E-03	8.43E-03	3	27	NPY2R,CCKBR,OPRM1
Mouse Phenotype	MP:0002067	abnormal sensory capabilities/reflexes/nociception		4.39E-05	4.59E-02	1.15E-03	8.63E-03	11	1111	NTSR2,TACR1,NPY1R,NPY2R,SSTR4,CCKBR,OPRD1,OPRK1,OPRL1,NTSR1,OPRM1
Mouse Phenotype	MP:0005149	abnormal gubernaculum morphology		6.26E-05	6.54E-02	1.59E-03	1.20E-02	2	5	RXFP1,RXFP2
Mouse Phenotype	MP:0005445	abnormal neurotransmitter secretion		6.82E-05	7.12E-02	1.69E-03	1.28E-02	4	88	SSTR1,SSTR2,CRHR1,OPRK1
Mouse Phenotype	MP:0001425	abnormal alcohol consumption		7.03E-05	7.34E-02	1.71E-03	1.29E-02	3	32	NPY1R,NPY2R,CRHR1
Mouse Phenotype	MP:0000640	adrenal gland hypoplasia		9.38E-05	9.79E-02	2.23E-03	1.68E-02	2	6	CRHR1,CRHR2
Mouse Phenotype	MP:0001431	abnormal eating behavior		1.05E-04	1.10E-01	2.43E-03	1.83E-02	8	616	VIPR2,NPY1R,NPY2R,NPY5R,GRPR,CRHR1,CCKBR,NTSR1
Mouse Phenotype	MP:0002665	decreased circulating corticosterone level		1.09E-04	1.14E-01	2.43E-03	1.83E-02	3	37	TACR1,NPY2R,CRHR1
Mouse Phenotype	MP:0020158	abnormal behavioral response to cocaine		1.09E-04	1.14E-01	2.43E-03	1.83E-02	3	37	CCKBR,OPRK1,OPRM1
Mouse Phenotype	MP:0003368	decreased circulating glucocorticoid level		1.18E-04	1.24E-01	2.57E-03	1.94E-02	3	38	TACR1,NPY2R,CRHR1
Mouse Phenotype	MP:0009776	decreased behavioral withdrawal response		1.31E-04	1.37E-01	2.79E-03	2.10E-02	2	7	CRHR1,OPRM1
Mouse Phenotype	MP:0001905	abnormal dopamine level		1.36E-04	1.42E-01	2.83E-03	2.13E-02	4	105	TACR1,SSTR2,OPRL1,NTSR1
Mouse Phenotype	MP:0002062	abnormal associative learning		1.51E-04	1.57E-01	3.09E-03	2.32E-02	6	330	TACR1,TACR3,ADCYAP1R1,OPRK1,OPRL1,OPRM1
Mouse Phenotype	MP:0020130	abnormal total fat pad weight		1.60E-04	1.67E-01	3.21E-03	2.42E-02	3	42	NPY1R,NPY2R,NPY5R
Mouse Phenotype	MP:0002736	abnormal nociception after inflammation		1.72E-04	1.79E-01	3.38E-03	2.55E-02	3	43	TACR1,CCKBR,OPRD1
Mouse Phenotype	MP:0003965	abnormal pituitary hormone level		2.21E-04	2.31E-01	4.25E-03	3.20E-02	5	223	TACR3,NPY2R,SSTR2,TRHR,CRHR1
Mouse Phenotype	MP:0012323	increased total tissue mass		2.28E-04	2.38E-01	4.25E-03	3.20E-02	6	356	NPY1R,TACR3,NPY2R,NPY5R,NTSR1,OPRM1
Mouse Phenotype	MP:0001260	increased body weight		2.28E-04	2.38E-01	4.25E-03	3.20E-02	6	356	NPY1R,TACR3,NPY2R,NPY5R,NTSR1,OPRM1
Mouse Phenotype	MP:0002069	abnormal consumption behavior		2.56E-04	2.67E-01	4.69E-03	3.53E-02	8	700	VIPR2,NPY1R,NPY2R,NPY5R,GRPR,CRHR1,CCKBR,NTSR1
Mouse Phenotype	MP:0009774	abnormal behavioral withdrawal response		2.80E-04	2.92E-01	4.97E-03	3.74E-02	2	10	CRHR1,OPRM1
Mouse Phenotype	MP:0000008	increased white adipose tissue amount		2.86E-04	2.98E-01	4.97E-03	3.74E-02	3	51	NPY1R,NPY5R,NTSR1
Mouse Phenotype	MP:0009749	enhanced behavioral response to addictive substance		2.86E-04	2.98E-01	4.97E-03	3.74E-02	3	51	CCKBR,OPRK1,OPRM1
Mouse Phenotype	MP:0006078	abnormal nipple morphology		3.41E-04	3.56E-01	5.84E-03	4.40E-02	2	11	RXFP1,RXFP2
Mouse Phenotype	MP:0003360	abnormal depression-related behavior		3.56E-04	3.72E-01	6.00E-03	4.52E-02	4	135	TRHR,CRHR2,OPRD1,OPRM1
Mouse Phenotype	MP:0003367	increased circulating glucocorticoid level		3.77E-04	3.94E-01	6.15E-03	4.63E-02	3	56	NPY1R,NPY5R,CRHR1
Mouse Phenotype	MP:0001745	increased circulating corticosterone level		3.77E-04	3.94E-01	6.15E-03	4.63E-02	3	56	NPY1R,NPY5R,CRHR1
Mouse Phenotype	MP:0001264	increased body size		4.21E-04	4.40E-01	6.77E-03	5.09E-02	6	399	NPY1R,TACR3,NPY2R,NPY5R,NTSR1,OPRM1
Mouse Phenotype	MP:0001934	increased litter size		4.82E-04	5.04E-01	7.63E-03	5.74E-02	2	13	NPY1R,OPRK1
Mouse Phenotype	MP:0001422	abnormal drinking behavior		5.87E-04	6.13E-01	9.15E-03	6.89E-02	4	154	NPY1R,NPY2R,CRHR1,CCKBR
Mouse Phenotype	MP:0011479	abnormal catecholamine level		6.31E-04	6.59E-01	9.69E-03	7.30E-02	4	157	TACR1,SSTR2,OPRL1,NTSR1
Mouse Phenotype	MP:0002733	abnormal thermal nociception		6.78E-04	7.08E-01	1.03E-02	7.72E-02	4	160	NTSR2,OPRL1,NTSR1,OPRM1
Mouse Phenotype	MP:0003043	hypoalgesia		7.27E-04	7.59E-01	1.06E-02	7.95E-02	4	163	NTSR2,TACR1,CCKBR,OPRM1
Mouse Phenotype	MP:0005006	abnormal osteoblast physiology		7.27E-04	7.59E-01	1.06E-02	7.95E-02	3	70	NPY1R,NPY2R,PTH1R
Mouse Phenotype	MP:0011957	decreased compensatory feeding amount		7.38E-04	7.71E-01	1.06E-02	7.95E-02	2	16	NPY1R,NPY5R
Mouse Phenotype	MP:0010149	abnormal synaptic dopamine release		7.38E-04	7.71E-01	1.06E-02	7.95E-02	2	16	CRHR1,OPRK1
Mouse Phenotype	MP:0011939	increased food intake		8.14E-04	8.50E-01	1.14E-02	8.62E-02	4	168	NPY2R,NPY5R,CCKBR,NTSR1
Mouse Phenotype	MP:0001433	polyphagia		8.22E-04	8.58E-01	1.14E-02	8.62E-02	3	73	NPY2R,NPY5R,NTSR1
Mouse Phenotype	MP:0001748	increased circulating adrenocorticotropin level		8.36E-04	8.72E-01	1.15E-02	8.64E-02	2	17	SSTR2,CRHR1
Mouse Phenotype	MP:0009106	abnormal pancreas size		8.55E-04	8.93E-01	1.16E-02	8.73E-02	3	74	NPY2R,CCKBR,OPRM1
Mouse Phenotype	MP:0008294	abnormal adrenal gland zona fasciculata morphology		9.39E-04	9.80E-01	1.23E-02	9.22E-02	2	18	CRHR1,CRHR2
Mouse Phenotype	MP:0001952	increased airway responsiveness		9.39E-04	9.80E-01	1.23E-02	9.22E-02	2	18	TACR1,SSTR4
Mouse Phenotype	MP:0004494	abnormal synaptic glutamate release		9.39E-04	9.80E-01	1.23E-02	9.22E-02	2	18	SSTR1,SSTR2
Mouse Phenotype	MP:0006074	abnormal retinal rod bipolar cell morphology		1.05E-03	1.00E+00	1.33E-02	1.00E-01	2	19	SSTR1,SSTR2
Mouse Phenotype	MP:0009304	increased retroperitoneal fat pad weight		1.05E-03	1.00E+00	1.33E-02	1.00E-01	2	19	NPY1R,NPY5R
Mouse Phenotype	MP:0009746	enhanced behavioral response to xenobiotic		1.07E-03	1.00E+00	1.35E-02	1.02E-01	3	80	CCKBR,OPRK1,OPRM1
Mouse Phenotype	MP:0002970	abnormal white adipose tissue morphology		1.24E-03	1.00E+00	1.54E-02	1.16E-01	5	325	NPY1R,NPY2R,NPY5R,CRHR2,NTSR1
Mouse Phenotype	MP:0005116	abnormal circulating pituitary hormone level		1.26E-03	1.00E+00	1.54E-02	1.16E-01	4	189	TACR3,SSTR2,TRHR,CRHR1
Mouse Phenotype	MP:0011956	abnormal compensatory feeding amount		1.28E-03	1.00E+00	1.54E-02	1.16E-01	2	21	NPY1R,NPY5R
Mouse Phenotype	MP:0008908	increased total fat pad weight		1.28E-03	1.00E+00	1.54E-02	1.16E-01	2	21	NPY2R,NPY5R
Mouse Phenotype	MP:0004890	decreased energy expenditure		1.37E-03	1.00E+00	1.62E-02	1.22E-01	3	87	NPY1R,NPY2R,NPY5R
Mouse Phenotype	MP:0001462	abnormal avoidance learning behavior		1.56E-03	1.00E+00	1.83E-02	1.38E-01	3	91	TACR3,OPRK1,OPRL1
Mouse Phenotype	MP:0005129	increased adrenocorticotropin level		1.68E-03	1.00E+00	1.92E-02	1.45E-01	2	24	SSTR2,CRHR1
Mouse Phenotype	MP:0009011	prolonged diestrus		1.68E-03	1.00E+00	1.92E-02	1.45E-01	2	24	TACR3,ADCYAP1R1
Mouse Phenotype	MP:0002534	abnormal type IV hypersensitivity reaction		1.76E-03	1.00E+00	2.00E-02	1.51E-01	3	95	VIPR2,NPY1R,SSTR4
Mouse Phenotype	MP:0005617	increased susceptibility to type IV hypersensitivity reaction		1.82E-03	1.00E+00	2.02E-02	1.52E-01	2	25	VIPR2,SSTR4
Mouse Phenotype	MP:0009754	enhanced behavioral response to cocaine		1.82E-03	1.00E+00	2.02E-02	1.52E-01	2	25	OPRK1,OPRM1
Mouse Phenotype	MP:0001442	decreased grooming behavior		1.97E-03	1.00E+00	2.16E-02	1.63E-01	2	26	CRHR2,CCKBR
Mouse Phenotype	MP:0011941	increased fluid intake		2.22E-03	1.00E+00	2.42E-02	1.82E-01	3	103	NPY1R,NPY2R,CCKBR
Mouse Phenotype	MP:0001423	abnormal liquid preference		2.28E-03	1.00E+00	2.43E-02	1.83E-01	2	28	NPY2R,CRHR1
Mouse Phenotype	MP:0009712	impaired conditioned place preference behavior		2.28E-03	1.00E+00	2.43E-02	1.83E-01	2	28	TACR1,OPRM1
Mouse Phenotype	MP:0005476	abnormal circulating triiodothyronine level		2.45E-03	1.00E+00	2.58E-02	1.94E-01	2	29	VIPR2,TRHR
Mouse Phenotype	MP:0002079	increased circulating insulin level		2.47E-03	1.00E+00	2.58E-02	1.94E-01	4	227	NPY1R,NPY5R,ADCYAP1R1,OPRM1
Mouse Phenotype	MP:0002206	abnormal CNS synaptic transmission		2.50E-03	1.00E+00	2.59E-02	1.95E-01	7	765	NTSR2,CRHR1,ADCYAP1R1,CCKBR,OPRL1,NTSR1,OPRM1
Mouse Phenotype	MP:0002557	abnormal social/conspecific interaction		2.55E-03	1.00E+00	2.61E-02	1.96E-01	5	383	NPY1R,NMBR,GRPR,CRHR2,OPRM1
Mouse Phenotype	MP:0009010	abnormal diestrus		2.80E-03	1.00E+00	2.83E-02	2.13E-01	2	31	TACR3,ADCYAP1R1
Mouse Phenotype	MP:0005472	abnormal triiodothyronine level		3.16E-03	1.00E+00	3.15E-02	2.37E-01	2	33	VIPR2,TRHR
Mouse Phenotype	MP:0004279	abnormal rostral migratory stream morphology		3.16E-03	1.00E+00	3.15E-02	2.37E-01	2	33	NPY1R,NPY2R
Mouse Phenotype	MP:0002286	cryptorchism		3.55E-03	1.00E+00	3.50E-02	2.64E-01	2	35	RXFP1,RXFP2
Mouse Phenotype	MP:0001781	abnormal white adipose tissue amount		3.60E-03	1.00E+00	3.51E-02	2.65E-01	4	252	NPY1R,NPY2R,NPY5R,NTSR1
Mouse Phenotype	MP:0001463	abnormal spatial learning		3.71E-03	1.00E+00	3.57E-02	2.68E-01	4	254	TACR3,NPY2R,OPRL1,OPRM1
Mouse Phenotype	MP:0009711	abnormal conditioned place preference behavior		3.76E-03	1.00E+00	3.57E-02	2.68E-01	2	36	TACR1,OPRM1
Mouse Phenotype	MP:0006092	abnormal olfactory sensory neuron morphology		3.76E-03	1.00E+00	3.57E-02	2.68E-01	2	36	NPY1R,NPY2R
Mouse Phenotype	MP:0004275	abnormal postnatal subventricular zone morphology		3.97E-03	1.00E+00	3.73E-02	2.81E-01	2	37	NPY1R,NPY2R
Mouse Phenotype	MP:0005450	abnormal energy expenditure		4.03E-03	1.00E+00	3.76E-02	2.83E-01	4	260	NPY1R,NPY2R,NPY5R,CCKBR
Mouse Phenotype	MP:0011947	abnormal fluid intake		4.29E-03	1.00E+00	3.97E-02	2.99E-01	3	130	NPY1R,NPY2R,CCKBR
Mouse Phenotype	MP:0002768	small adrenal glands		4.40E-03	1.00E+00	4.02E-02	3.03E-01	2	39	CRHR1,CRHR2
Mouse Phenotype	MP:0005448	abnormal energy homeostasis		4.43E-03	1.00E+00	4.02E-02	3.03E-01	4	267	NPY1R,NPY2R,NPY5R,CCKBR
Mouse Phenotype	MP:0008872	abnormal physiological response to xenobiotic		4.60E-03	1.00E+00	4.10E-02	3.09E-01	6	635	TACR1,NPY1R,NPY2R,CCKBR,OPRD1,OPRM1
Mouse Phenotype	MP:0001001	abnormal chemoreceptor morphology		4.62E-03	1.00E+00	4.10E-02	3.09E-01	2	40	NPY1R,NPY2R
Mouse Phenotype	MP:0001440	abnormal grooming behavior		4.67E-03	1.00E+00	4.10E-02	3.09E-01	3	134	GRPR,CRHR2,CCKBR
Mouse Phenotype	MP:0003973	increased pituitary hormone level		4.77E-03	1.00E+00	4.10E-02	3.09E-01	3	135	NPY2R,SSTR2,CRHR1
Mouse Phenotype	MP:0003966	abnormal adrenocorticotropin level		4.85E-03	1.00E+00	4.10E-02	3.09E-01	2	41	SSTR2,CRHR1
Mouse Phenotype	MP:0020167	abnormal vertical activity		4.98E-03	1.00E+00	4.10E-02	3.09E-01	4	276	SSTR2,CRHR2,NTSR1,OPRM1
Mouse Phenotype	MP:0002078	abnormal glucose homeostasis		5.05E-03	1.00E+00	4.10E-02	3.09E-01	9	1360	VIPR1,VIPR2,NPY1R,NPY2R,NPY5R,TRHR,CRHR2,ADCYAP1R1,OPRM1
Mouse Phenotype	MP:0011940	decreased food intake		5.07E-03	1.00E+00	4.10E-02	3.09E-01	3	138	VIPR2,NPY1R,NPY5R
Mouse Phenotype	MP:0001360	abnormal social investigation		5.07E-03	1.00E+00	4.10E-02	3.09E-01	3	138	GRPR,CRHR2,OPRM1
Mouse Phenotype	MP:0008459	abnormal circulating pancreatic peptide level		5.11E-03	1.00E+00	4.10E-02	3.09E-01	1	2	NPY2R
Mouse Phenotype	MP:0003673	abnormal inguinal canal morphology		5.11E-03	1.00E+00	4.10E-02	3.09E-01	1	2	RXFP2
Mouse Phenotype	MP:0008016	abnormal male inguinal canal morphology		5.11E-03	1.00E+00	4.10E-02	3.09E-01	1	2	RXFP2
Mouse Phenotype	MP:0009213	absent male inguinal canal		5.11E-03	1.00E+00	4.10E-02	3.09E-01	1	2	RXFP2
Mouse Phenotype	MP:0013846	retropharyngeal edema		5.11E-03	1.00E+00	4.10E-02	3.09E-01	1	2	PTH1R
Mouse Phenotype	MP:0003481	decreased nerve fiber response intensity		5.11E-03	1.00E+00	4.10E-02	3.09E-01	1	2	TACR1
Mouse Phenotype	MP:0002573	behavioral despair		5.57E-03	1.00E+00	4.44E-02	3.34E-01	2	44	TRHR,CRHR2
Mouse Phenotype	MP:0001876	decreased inflammatory response		5.79E-03	1.00E+00	4.54E-02	3.41E-01	4	288	VIPR2,TACR1,NPY1R,CCKBR
Mouse Phenotype	MP:0001516	abnormal motor coordination/balance		5.80E-03	1.00E+00	4.54E-02	3.41E-01	7	889	VIPR1,TACR1,NPY1R,NPY2R,SSTR2,CCKBR,NTSR1
Mouse Phenotype	MP:0005337	abnormal retroperitoneal fat pad morphology		5.82E-03	1.00E+00	4.54E-02	3.41E-01	2	45	NPY1R,NPY5R
Mouse Phenotype	MP:0005452	abnormal adipose tissue amount		5.87E-03	1.00E+00	4.54E-02	3.42E-01	7	891	VIPR2,NPY1R,NPY2R,NPY5R,CRHR2,NTSR1,OPRM1
Mouse Phenotype	MP:0009767	decreased sensitivity to xenobiotic induced morbidity/mortality		6.08E-03	1.00E+00	4.63E-02	3.49E-01	2	46	NPY1R,OPRM1
Mouse Phenotype	MP:0005504	abnormal ligament morphology		6.08E-03	1.00E+00	4.63E-02	3.49E-01	2	46	RXFP1,RXFP2
Domain	IPR017452	GPCR_Rhodpsn_7TM	InterPro	3.29E-27	2.34E-25	9.56E-26	4.63E-25	22	670	NTSR2,TACR1,NPY1R,RXFP1,TACR3,NPY2R,NPY5R,RXFP3,NMBR,SSTR1,SSTR2,SSTR3,TRHR,SSTR4,GRPR,CCKBR,OPRD1,OPRK1,OPRL1,RXFP2,NTSR1,OPRM1
Domain	PF00001	7tm_1	Pfam	4.14E-27	2.94E-25	9.56E-26	4.63E-25	22	677	NTSR2,TACR1,NPY1R,RXFP1,TACR3,NPY2R,NPY5R,RXFP3,NMBR,SSTR1,SSTR2,SSTR3,TRHR,SSTR4,GRPR,CCKBR,OPRD1,OPRK1,OPRL1,RXFP2,NTSR1,OPRM1
Domain	PS00237	G_PROTEIN_RECEP_F1_1	PROSITE	5.38E-27	3.82E-25	9.56E-26	4.63E-25	22	685	NTSR2,TACR1,NPY1R,RXFP1,TACR3,NPY2R,NPY5R,RXFP3,NMBR,SSTR1,SSTR2,SSTR3,TRHR,SSTR4,GRPR,CCKBR,OPRD1,OPRK1,OPRL1,RXFP2,NTSR1,OPRM1
Domain	PS50262	G_PROTEIN_RECEP_F1_2	PROSITE	6.52E-27	4.63E-25	9.56E-26	4.63E-25	22	691	NTSR2,TACR1,NPY1R,RXFP1,TACR3,NPY2R,NPY5R,RXFP3,NMBR,SSTR1,SSTR2,SSTR3,TRHR,SSTR4,GRPR,CCKBR,OPRD1,OPRK1,OPRL1,RXFP2,NTSR1,OPRM1
Domain	IPR000276	GPCR_Rhodpsn	InterPro	6.73E-27	4.78E-25	9.56E-26	4.63E-25	22	692	NTSR2,TACR1,NPY1R,RXFP1,TACR3,NPY2R,NPY5R,RXFP3,NMBR,SSTR1,SSTR2,SSTR3,TRHR,SSTR4,GRPR,CCKBR,OPRD1,OPRK1,OPRL1,RXFP2,NTSR1,OPRM1
Domain	SM01381	7TM_GPCR_Srsx	SMART	3.19E-20	2.27E-18	3.78E-19	1.83E-18	12	112	NPY2R,NPY5R,NMBR,SSTR1,SSTR2,SSTR3,TRHR,SSTR4,GRPR,OPRD1,OPRK1,OPRL1
Domain	SM00008	HormR	SMART	1.09E-12	7.74E-11	1.11E-11	5.36E-11	6	25	VIPR1,VIPR2,PTH1R,CRHR1,CRHR2,ADCYAP1R1
Domain	PF02793	HRM	Pfam	2.31E-12	1.64E-10	2.05E-11	9.95E-11	6	28	VIPR1,VIPR2,PTH1R,CRHR1,CRHR2,ADCYAP1R1
Domain	IPR001418	Opioid_rcpt	InterPro	4.00E-12	2.84E-10	3.15E-11	1.53E-10	4	4	OPRD1,OPRK1,OPRL1,OPRM1
Domain	IPR017983	GPCR_2_secretin-like_CS	InterPro	8.21E-12	5.83E-10	5.83E-11	2.83E-10	6	34	VIPR1,VIPR2,PTH1R,CRHR1,CRHR2,ADCYAP1R1
Domain	IPR000586	Somatstn_rcpt	InterPro	1.99E-11	1.42E-09	1.18E-10	5.72E-10	4	5	SSTR1,SSTR2,SSTR3,SSTR4
Domain	IPR001879	GPCR_2_extracellular_dom	InterPro	2.33E-11	1.65E-09	1.18E-10	5.72E-10	6	40	VIPR1,VIPR2,PTH1R,CRHR1,CRHR2,ADCYAP1R1
Domain	PS50227	G_PROTEIN_RECEP_F2_3	PROSITE	2.33E-11	1.65E-09	1.18E-10	5.72E-10	6	40	VIPR1,VIPR2,PTH1R,CRHR1,CRHR2,ADCYAP1R1
Domain	PS00649	G_PROTEIN_RECEP_F2_1	PROSITE	2.33E-11	1.65E-09	1.18E-10	5.72E-10	6	40	VIPR1,VIPR2,PTH1R,CRHR1,CRHR2,ADCYAP1R1
Domain	PS00650	G_PROTEIN_RECEP_F2_2	PROSITE	9.54E-11	6.78E-09	4.24E-10	2.05E-09	6	50	VIPR1,VIPR2,PTH1R,CRHR1,CRHR2,ADCYAP1R1
Domain	PF00002	7tm_2	Pfam	9.54E-11	6.78E-09	4.24E-10	2.05E-09	6	50	VIPR1,VIPR2,PTH1R,CRHR1,CRHR2,ADCYAP1R1
Domain	IPR000832	GPCR_2_secretin-like	InterPro	2.98E-10	2.11E-08	1.17E-09	5.69E-09	6	60	VIPR1,VIPR2,PTH1R,CRHR1,CRHR2,ADCYAP1R1
Domain	IPR017981	GPCR_2-like	InterPro	2.98E-10	2.11E-08	1.17E-09	5.69E-09	6	60	VIPR1,VIPR2,PTH1R,CRHR1,CRHR2,ADCYAP1R1
Domain	PS50261	G_PROTEIN_RECEP_F2_4	PROSITE	3.30E-10	2.34E-08	1.23E-09	5.97E-09	6	61	VIPR1,VIPR2,PTH1R,CRHR1,CRHR2,ADCYAP1R1
Domain	IPR000611	NPY_rcpt	InterPro	2.50E-07	1.77E-05	8.86E-07	4.30E-06	3	9	NPY1R,NPY2R,NPY5R
Domain	IPR003984	NT_rcpt	InterPro	2.16E-06	1.53E-04	6.66E-06	3.23E-05	2	2	NTSR2,NTSR1
Domain	IPR001571	GPCR_2_VIP_rcpt	InterPro	2.16E-06	1.53E-04	6.66E-06	3.23E-05	2	2	VIPR1,VIPR2
Domain	IPR008112	Relaxin_rcpt	InterPro	2.16E-06	1.53E-04	6.66E-06	3.23E-05	2	2	RXFP1,RXFP2
Domain	IPR003051	GPCR_2_CRF_rcpt	InterPro	6.46E-06	4.58E-04	1.76E-05	8.55E-05	2	3	CRHR1,CRHR2
Domain	IPR001681	Neurokn_rcpt	InterPro	6.46E-06	4.58E-04	1.76E-05	8.55E-05	2	3	TACR1,TACR3
Domain	IPR001556	Bombsn_rcpt-like	InterPro	6.46E-06	4.58E-04	1.76E-05	8.55E-05	2	3	NMBR,GRPR
Domain	IPR000452	Kappa_opi_rcpt	InterPro	1.50E-03	1.06E-01	2.17E-03	1.05E-02	1	1	OPRK1
Domain	IPR001642	NeuroB_rcpt	InterPro	1.50E-03	1.06E-01	2.17E-03	1.05E-02	1	1	NMBR
Domain	IPR001966	Gastrin_pep_rcpt	InterPro	1.50E-03	1.06E-01	2.17E-03	1.05E-02	1	1	GRPR
Domain	IPR003053	GPCR_2_CRF2_rcpt	InterPro	1.50E-03	1.06E-01	2.17E-03	1.05E-02	1	1	CRHR2
Domain	IPR001856	Somatstn_rcpt_3	InterPro	1.50E-03	1.06E-01	2.17E-03	1.05E-02	1	1	SSTR3
Domain	IPR001358	NPY2_rcpt	InterPro	1.50E-03	1.06E-01	2.17E-03	1.05E-02	1	1	NPY2R
Domain	IPR001512	Somatstn_rcpt_4	InterPro	1.50E-03	1.06E-01	2.17E-03	1.05E-02	1	1	SSTR4
Domain	IPR000351	NPY1_rcpt	InterPro	1.50E-03	1.06E-01	2.17E-03	1.05E-02	1	1	NPY1R
Domain	IPR002170	GPCR_2_parathyroid_rcpt	InterPro	1.50E-03	1.06E-01	2.17E-03	1.05E-02	1	1	PTH1R
Domain	IPR000314	Gastrin_rcpt	InterPro	1.50E-03	1.06E-01	2.17E-03	1.05E-02	1	1	CCKBR
Domain	IPR000105	Mu_opioid_rcpt	InterPro	1.50E-03	1.06E-01	2.17E-03	1.05E-02	1	1	OPRM1
Domain	IPR002284	GPCR_2_VIP_rcpt_2	InterPro	1.50E-03	1.06E-01	2.17E-03	1.05E-02	1	1	VIPR2
Domain	IPR001420	X_opioid_rcpt	InterPro	1.50E-03	1.06E-01	2.17E-03	1.05E-02	1	1	OPRL1
Domain	IPR003985	NT1_rcpt	InterPro	1.50E-03	1.06E-01	2.17E-03	1.05E-02	1	1	NTSR1
Domain	IPR001116	Somatstn_rcpt_1	InterPro	1.50E-03	1.06E-01	2.17E-03	1.05E-02	1	1	SSTR1
Domain	IPR000046	NK1_rcpt	InterPro	1.50E-03	1.06E-01	2.17E-03	1.05E-02	1	1	TACR1
Domain	IPR002074	Somatstn_rcpt_2	InterPro	1.50E-03	1.06E-01	2.17E-03	1.05E-02	1	1	SSTR2
Domain	IPR000393	NPY5_rcpt	InterPro	1.50E-03	1.06E-01	2.17E-03	1.05E-02	1	1	NPY5R
Domain	IPR000321	Delta_opi_rcpt	InterPro	1.50E-03	1.06E-01	2.17E-03	1.05E-02	1	1	OPRD1
Domain	IPR002120	TRH_rcpt_1	InterPro	1.50E-03	1.06E-01	2.17E-03	1.05E-02	1	1	TRHR
Domain	IPR003986	NT2_rcpt	InterPro	1.50E-03	1.06E-01	2.17E-03	1.05E-02	1	1	NTSR2
Domain	IPR001013	NK3_rcpt	InterPro	1.50E-03	1.06E-01	2.17E-03	1.05E-02	1	1	TACR3
Domain	IPR002285	GPCR_2_PACAP_1_rcpt	InterPro	1.50E-03	1.06E-01	2.17E-03	1.05E-02	1	1	ADCYAP1R1
Domain	IPR023415	LDLR_class-A_CS	InterPro	1.62E-03	1.15E-01	2.30E-03	1.12E-02	2	40	RXFP1,RXFP2
Domain	PF00057	Ldl_recept_a	Pfam	2.05E-03	1.46E-01	2.85E-03	1.38E-02	2	45	RXFP1,RXFP2
Domain	4.10.400.10	-	Gene3D	2.14E-03	1.52E-01	2.92E-03	1.42E-02	2	46	RXFP1,RXFP2
Domain	PS01209	LDLRA_1	PROSITE	2.33E-03	1.65E-01	3.08E-03	1.49E-02	2	48	RXFP1,RXFP2
Domain	IPR002172	LDrepeatLR_classA_rpt	InterPro	2.43E-03	1.72E-01	3.08E-03	1.49E-02	2	49	RXFP1,RXFP2
Domain	PS50068	LDLRA_2	PROSITE	2.43E-03	1.72E-01	3.08E-03	1.49E-02	2	49	RXFP1,RXFP2
Domain	SM00192	LDLa	SMART	2.43E-03	1.72E-01	3.08E-03	1.49E-02	2	49	RXFP1,RXFP2
Domain	IPR003052	GPCR_2_CRF1_rcpt	InterPro	2.99E-03	2.12E-01	3.59E-03	1.74E-02	1	2	CRHR1
Domain	IPR009126	Cholcskin_rcpt	InterPro	2.99E-03	2.12E-01	3.59E-03	1.74E-02	1	2	CCKBR
Domain	IPR004047	MCH1_rcpt	InterPro	2.99E-03	2.12E-01	3.59E-03	1.74E-02	1	2	SSTR4
Domain	IPR001771	GPCR_2_VIP_rcpt_1	InterPro	4.48E-03	3.18E-01	5.30E-03	2.57E-02	1	3	VIPR1
Domain	SM00013	LRRNT	SMART	9.37E-03	6.65E-01	1.07E-02	5.20E-02	2	98	RXFP1,RXFP2
Domain	IPR000372	LRRNT	InterPro	9.37E-03	6.65E-01	1.07E-02	5.20E-02	2	98	RXFP1,RXFP2
Domain	IPR000826	Formyl_rcpt-rel	InterPro	1.49E-02	1.00E+00	1.67E-02	8.11E-02	1	10	RXFP3
Domain	PF13855	LRR_8	Pfam	2.68E-02	1.00E+00	2.97E-02	1.44E-01	2	171	RXFP1,RXFP2
Domain	SM00369	LRR_TYP	SMART	2.86E-02	1.00E+00	3.07E-02	1.49E-01	2	177	RXFP1,RXFP2
Domain	IPR003591	Leu-rich_rpt_typical-subtyp	InterPro	2.86E-02	1.00E+00	3.07E-02	1.49E-01	2	177	RXFP1,RXFP2
Domain	PS51450	LRR	PROSITE	3.61E-02	1.00E+00	3.82E-02	1.85E-01	2	201	RXFP1,RXFP2
Domain	PF00560	LRR_1	Pfam	4.21E-02	1.00E+00	4.40E-02	2.13E-01	2	219	RXFP1,RXFP2
Pathway	83053	Neuroactive ligand-receptor interaction	BioSystems: KEGG	1.48E-47	1.07E-45	1.07E-45	5.19E-45	28	278	NTSR2,VIPR1,VIPR2,TACR1,NPY1R,RXFP1,TACR3,NPY2R,NPY5R,RXFP3,NMBR,SSTR1,SSTR2,SSTR3,TRHR,SSTR4,GRPR,PTH1R,CRHR1,CRHR2,ADCYAP1R1,CCKBR,OPRD1,OPRK1,OPRL1,RXFP2,NTSR1,OPRM1
Pathway	1269544	GPCR ligand binding	BioSystems: REACTOME	7.54E-36	5.43E-34	2.06E-34	1.00E-33	26	455	NTSR2,TACR1,NPY1R,RXFP1,TACR3,NPY2R,NPY5R,RXFP3,NMBR,SSTR1,SSTR2,SSTR3,TRHR,SSTR4,GRPR,PTH1R,CRHR1,CRHR2,ADCYAP1R1,CCKBR,OPRD1,OPRK1,OPRL1,RXFP2,NTSR1,OPRM1
Pathway	1269546	Peptide ligand-binding receptors	BioSystems: REACTOME	8.57E-36	6.17E-34	2.06E-34	1.00E-33	22	188	NTSR2,TACR1,NPY1R,RXFP1,TACR3,NPY2R,NPY5R,RXFP3,NMBR,SSTR1,SSTR2,SSTR3,TRHR,SSTR4,GRPR,CCKBR,OPRD1,OPRK1,OPRL1,RXFP2,NTSR1,OPRM1
Pathway	1269574	GPCR downstream signaling	BioSystems: REACTOME	2.75E-31	1.98E-29	4.95E-30	2.40E-29	28	1021	NTSR2,VIPR1,VIPR2,TACR1,NPY1R,RXFP1,TACR3,NPY2R,NPY5R,RXFP3,NMBR,SSTR1,SSTR2,SSTR3,TRHR,SSTR4,GRPR,PTH1R,CRHR1,CRHR2,ADCYAP1R1,CCKBR,OPRD1,OPRK1,OPRL1,RXFP2,NTSR1,OPRM1
Pathway	1269545	Class A/1 (Rhodopsin-like receptors)	BioSystems: REACTOME	1.92E-30	1.38E-28	2.77E-29	1.35E-28	22	322	NTSR2,TACR1,NPY1R,RXFP1,TACR3,NPY2R,NPY5R,RXFP3,NMBR,SSTR1,SSTR2,SSTR3,TRHR,SSTR4,GRPR,CCKBR,OPRD1,OPRK1,OPRL1,RXFP2,NTSR1,OPRM1
Pathway	1269543	Signaling by GPCR	BioSystems: REACTOME	7.51E-28	5.40E-26	9.01E-27	4.38E-26	28	1350	NTSR2,VIPR1,VIPR2,TACR1,NPY1R,RXFP1,TACR3,NPY2R,NPY5R,RXFP3,NMBR,SSTR1,SSTR2,SSTR3,TRHR,SSTR4,GRPR,PTH1R,CRHR1,CRHR2,ADCYAP1R1,CCKBR,OPRD1,OPRK1,OPRL1,RXFP2,NTSR1,OPRM1
Pathway	1269576	G alpha (i) signalling events	BioSystems: REACTOME	5.38E-14	3.87E-12	5.53E-13	2.69E-12	12	243	NPY1R,NPY2R,NPY5R,RXFP3,SSTR1,SSTR2,SSTR3,SSTR4,OPRD1,OPRK1,OPRL1,OPRM1
Pathway	P00027	Heterotrimeric G-protein signaling pathway-Gq alpha and Go alpha mediated pathway	PantherDB	8.29E-11	5.97E-09	7.46E-10	3.63E-09	8	111	SSTR1,SSTR2,SSTR3,SSTR4,OPRD1,OPRK1,OPRL1,OPRM1
Pathway	1269575	G alpha (s) signalling events	BioSystems: REACTOME	7.52E-10	5.41E-08	6.02E-09	2.92E-08	8	146	VIPR1,VIPR2,RXFP1,PTH1R,CRHR1,CRHR2,ADCYAP1R1,RXFP2
Pathway	P00026	Heterotrimeric G-protein signaling pathway-Gi alpha and Gs alpha mediated pathway	PantherDB	9.33E-10	6.72E-08	6.72E-09	3.27E-08	8	150	SSTR1,SSTR2,SSTR3,SSTR4,OPRD1,OPRK1,OPRL1,OPRM1
Pathway	1269578	G alpha (q) signalling events	BioSystems: REACTOME	6.60E-09	4.75E-07	4.32E-08	2.10E-07	8	192	NTSR2,TACR1,TACR3,NMBR,TRHR,GRPR,CCKBR,NTSR1
Pathway	1269552	Relaxin receptors	BioSystems: REACTOME	5.66E-07	4.08E-05	3.40E-06	1.65E-05	3	8	RXFP1,RXFP3,RXFP2
Pathway	83050	Calcium signaling pathway	BioSystems: KEGG	2.59E-06	1.87E-04	1.44E-05	6.98E-05	6	182	TACR1,TACR3,TRHR,GRPR,CCKBR,NTSR1
Pathway	1269592	Gastrin-CREB signalling pathway via PKC and MAPK	BioSystems: REACTOME	4.21E-06	3.03E-04	2.17E-05	1.05E-04	8	446	NTSR2,TACR1,TACR3,NMBR,TRHR,GRPR,CCKBR,NTSR1
Pathway	PW:0000493	corticotropin-releasing hormone signaling	Pathway Ontology	1.46E-05	1.05E-03	7.01E-05	3.41E-04	2	3	CRHR1,CRHR2
Pathway	1269548	Tachykinin receptors bind tachykinins	BioSystems: REACTOME	4.86E-05	3.50E-03	2.19E-04	1.06E-03	2	5	TACR1,TACR3
Pathway	1269570	Class B/2 (Secretin family receptors)	BioSystems: REACTOME	5.21E-05	3.75E-03	2.21E-04	1.07E-03	4	93	PTH1R,CRHR1,CRHR2,ADCYAP1R1
Pathway	1017634	cAMP signaling pathway	BioSystems: KEGG	7.06E-05	5.08E-03	2.82E-04	1.37E-03	5	198	VIPR2,NPY1R,SSTR1,SSTR2,ADCYAP1R1
Pathway	SMP00246	Pirenzepine Pathway	SMPDB	6.50E-04	4.68E-02	1.88E-03	9.12E-03	2	17	SSTR4,CCKBR
Pathway	SMP00232	Cimetidine Pathway	SMPDB	6.50E-04	4.68E-02	1.88E-03	9.12E-03	2	17	SSTR4,CCKBR
Pathway	SMP00229	Rabeprazole Pathway	SMPDB	7.30E-04	5.26E-02	1.88E-03	9.12E-03	2	18	SSTR4,CCKBR
Pathway	SMP00231	Famotidine Pathway	SMPDB	7.30E-04	5.26E-02	1.88E-03	9.12E-03	2	18	SSTR4,CCKBR
Pathway	SMP00226	Omeprazole Pathway	SMPDB	7.30E-04	5.26E-02	1.88E-03	9.12E-03	2	18	SSTR4,CCKBR
Pathway	SMP00225	Esomeprazole Pathway	SMPDB	7.30E-04	5.26E-02	1.88E-03	9.12E-03	2	18	SSTR4,CCKBR
Pathway	SMP00230	Ranitidine Pathway	SMPDB	7.30E-04	5.26E-02	1.88E-03	9.12E-03	2	18	SSTR4,CCKBR
Pathway	SMP00228	Pantoprazole Pathway	SMPDB	7.30E-04	5.26E-02	1.88E-03	9.12E-03	2	18	SSTR4,CCKBR
Pathway	SMP00227	Lansoprazole Pathway	SMPDB	7.30E-04	5.26E-02	1.88E-03	9.12E-03	2	18	SSTR4,CCKBR
Pathway	SMP00233	Nizatidine Pathway	SMPDB	7.30E-04	5.26E-02	1.88E-03	9.12E-03	2	18	SSTR4,CCKBR
Pathway	P04380	Cortocotropin releasing factor receptor signaling pathway	PantherDB	2.04E-03	1.47E-01	5.07E-03	2.46E-02	2	30	CRHR1,CRHR2
Pathway	P05913	Enkephalin release	PantherDB	2.47E-03	1.78E-01	5.92E-03	2.88E-02	2	33	OPRD1,OPRM1
Pathway	1269463	NGF-independant TRKA activation	BioSystems: REACTOME	1.12E-02	8.06E-01	2.60E-02	1.26E-01	1	5	ADCYAP1R1
Pathway	154409	Gastric acid secretion	BioSystems: KEGG	1.22E-02	8.81E-01	2.75E-02	1.34E-01	2	75	SSTR2,CCKBR
Pathway	1269461	Activation of TRKA receptors	BioSystems: REACTOME	1.34E-02	9.66E-01	2.84E-02	1.38E-01	1	6	ADCYAP1R1
Pathway	PW:0000579	somatostatin signaling	Pathway Ontology	1.34E-02	9.66E-01	2.84E-02	1.38E-01	1	6	SSTR1
Pubmed	22723691	Tlx1/3 and Ptf1a control the expression of distinct sets of transmitter and peptide receptor genes in the developing dorsal spinal cord.	Pubmed	9.31E-46	4.09E-42	4.09E-42	3.67E-41	19	80	NTSR2,VIPR1,VIPR2,TACR1,NPY1R,TACR3,NPY2R,SSTR1,SSTR2,SSTR3,SSTR4,GRPR,ADCYAP1R1,CCKBR,OPRD1,OPRK1,OPRL1,NTSR1,OPRM1
Pubmed	18577758	Dissociation of heterotrimeric g proteins in cells.	Pubmed	6.82E-36	3.00E-32	1.50E-32	1.34E-31	18	179	VIPR1,VIPR2,NPY1R,TACR3,NPY2R,NPY5R,SSTR1,SSTR2,SSTR3,SSTR4,CRHR1,CRHR2,ADCYAP1R1,OPRD1,OPRK1,OPRL1,NTSR1,OPRM1
Pubmed	19086053	Identification of new putative susceptibility genes for several psychiatric disorders by association analysis of regulatory and non-synonymous SNPs of 306 genes involved in neurotransmission and neurodevelopment.	Pubmed	4.35E-34	1.91E-30	6.37E-31	5.71E-30	19	301	NTSR2,VIPR1,VIPR2,TACR1,NPY2R,NPY5R,SSTR1,SSTR2,SSTR3,TRHR,SSTR4,CRHR1,CRHR2,ADCYAP1R1,CCKBR,OPRD1,OPRK1,NTSR1,OPRM1
Pubmed	18240029	Reviews in molecular biology and biotechnology: transmembrane signaling by G protein-coupled receptors.	Pubmed	5.41E-30	2.38E-26	5.94E-27	5.33E-26	16	200	VIPR1,VIPR2,NMBR,SSTR1,SSTR2,SSTR3,SSTR4,GRPR,PTH1R,CRHR1,CRHR2,ADCYAP1R1,OPRD1,OPRK1,OPRL1,OPRM1
Pubmed	24952961	A high-resolution spatiotemporal atlas of gene expression of the developing mouse brain.	Pubmed	3.86E-28	1.69E-24	3.39E-25	3.03E-24	24	1836	NTSR2,VIPR1,VIPR2,TACR1,NPY1R,RXFP1,TACR3,NPY2R,NPY5R,RXFP3,NMBR,SSTR1,SSTR2,SSTR3,TRHR,SSTR4,CRHR1,CRHR2,ADCYAP1R1,CCKBR,OPRD1,OPRK1,NTSR1,OPRM1
Pubmed	19874574	Genetical genomic determinants of alcohol consumption in rats and humans.	Pubmed	4.44E-23	1.95E-19	3.25E-20	2.91E-19	12	130	NTSR2,NPY1R,NPY2R,NPY5R,CRHR1,CRHR2,CCKBR,OPRD1,OPRK1,OPRL1,NTSR1,OPRM1
Pubmed	23597562	Inhibition of tumor angiogenesis and growth by a small-molecule multi-FGF receptor blocker with allosteric properties.	Pubmed	8.44E-21	3.70E-17	5.29E-18	4.74E-17	9	43	VIPR1,TACR1,NPY1R,TACR3,NPY2R,CCKBR,OPRL1,NTSR1,OPRM1
Pubmed	20468064	Association study of 182 candidate genes in anorexia nervosa.	Pubmed	4.48E-19	1.97E-15	2.46E-16	2.21E-15	11	182	TACR1,NPY1R,NPY2R,NPY5R,CRHR1,CRHR2,CCKBR,OPRD1,OPRK1,NTSR1,OPRM1
Pubmed	12036966	Selective inhibition of heterotrimeric Gs signaling. Targeting the receptor-G protein interface using a peptide minigene encoding the Galpha(s) carboxyl terminus.	Pubmed	2.65E-16	1.16E-12	1.29E-13	1.16E-12	8	70	VIPR1,VIPR2,RXFP1,PTH1R,CRHR1,CRHR2,ADCYAP1R1,RXFP2
Pubmed	2834384	Presence of three distinct molecular species of Gi protein alpha subunit. Structure of rat cDNAs and human genomic DNAs.	Pubmed	4.72E-16	2.07E-12	2.07E-13	1.86E-12	8	75	NPY1R,NPY2R,NPY5R,RXFP3,SSTR3,SSTR4,OPRD1,OPRL1
Pubmed	20734064	A large-scale candidate gene association study of age at menarche and age at natural menopause.	Pubmed	3.91E-15	1.72E-11	1.56E-12	1.40E-11	10	275	SSTR1,SSTR2,SSTR3,SSTR4,PTH1R,CRHR1,CRHR2,OPRD1,OPRK1,OPRM1
Pubmed	8941707	Multiple opioid receptor-like genes are identified in diverse vertebrate phyla.	Pubmed	2.36E-13	1.04E-09	7.40E-11	6.63E-10	4	4	OPRD1,OPRK1,OPRL1,OPRM1
Pubmed	10996426	Molecular cloning and expression of a type-two somatostatin receptor in goldfish brain and pituitary.	Pubmed	2.36E-13	1.04E-09	7.40E-11	6.63E-10	4	4	SSTR1,SSTR2,SSTR3,SSTR4
Pubmed	11430857	Quantitative autoradiographic mapping of the ORL1, mu-, delta- and kappa-receptors in the brains of knockout mice lacking the ORL1 receptor gene.	Pubmed	2.36E-13	1.04E-09	7.40E-11	6.63E-10	4	4	OPRD1,OPRK1,OPRL1,OPRM1
Pubmed	16754659	Stable association between G alpha(q) and phospholipase C beta 1 in living cells.	Pubmed	5.53E-13	2.43E-09	1.62E-10	1.45E-09	7	95	NTSR2,TACR1,TACR3,NMBR,GRPR,CCKBR,NTSR1
Pubmed	11897118	Somatostatin sst2 receptor knock-out mice: localisation of sst1-5 receptor mRNA and binding in mouse brain by semi-quantitative RT-PCR, in situ hybridisation histochemistry and receptor autoradiography.	Pubmed	1.18E-12	5.17E-09	1.78E-10	1.60E-09	4	5	SSTR1,SSTR2,SSTR3,SSTR4
Pubmed	25962406	An immunohistochemical investigation of the expression of somatostatin receptor subtypes - should therapeutic trials be performed to determine the efficacy of somatostatin analogs in treating advanced thyroid malignances?	Pubmed	1.18E-12	5.17E-09	1.78E-10	1.60E-09	4	5	SSTR1,SSTR2,SSTR3,SSTR4
Pubmed	19330452	Acromegaly: correlation between expression of somatostatin receptor subtypes and response to octreotide-lar treatment.	Pubmed	1.18E-12	5.17E-09	1.78E-10	1.60E-09	4	5	SSTR1,SSTR2,SSTR3,SSTR4
Pubmed	12021920	Expression of somatostatin receptor types 1-5 in 81 cases of gastrointestinal and pancreatic endocrine tumors. A correlative immunohistochemical and reverse-transcriptase polymerase chain reaction analysis.	Pubmed	1.18E-12	5.17E-09	1.78E-10	1.60E-09	4	5	SSTR1,SSTR2,SSTR3,SSTR4
Pubmed	20717067	Profiling of somatostatin receptor subtype expression by quantitative PCR and correlation with clinicopathological features in pancreatic endocrine tumors.	Pubmed	1.18E-12	5.17E-09	1.78E-10	1.60E-09	4	5	SSTR1,SSTR2,SSTR3,SSTR4
Pubmed	26474434	Prognostic Value of Somatostatin Receptor Subtypes in Pancreatic Neuroendocrine Tumors.	Pubmed	1.18E-12	5.17E-09	1.78E-10	1.60E-09	4	5	SSTR1,SSTR2,SSTR3,SSTR4
Pubmed	11753241	[Somatostatin receptor genes expression and effects of octreotide on orbital fibroblasts from Graves' ophthalmopathy].	Pubmed	1.18E-12	5.17E-09	1.78E-10	1.60E-09	4	5	SSTR1,SSTR2,SSTR3,SSTR4
Pubmed	12414882	Somatostatin receptor genes are expressed in lymphocytes from retroorbital tissues in Graves' disease.	Pubmed	1.18E-12	5.17E-09	1.78E-10	1.60E-09	4	5	SSTR1,SSTR2,SSTR3,SSTR4
Pubmed	11344221	Somatostatin receptor subtypes 2 and 5 differentially affect proliferation in vitro of the human medullary thyroid carcinoma cell line tt.	Pubmed	1.18E-12	5.17E-09	1.78E-10	1.60E-09	4	5	SSTR1,SSTR2,SSTR3,SSTR4
Pubmed	12759718	Characterisation of [125I]-Tyr0DTrp8-somatostatin binding in sst1- to sst4- and SRIF-gene-invalidated mouse brain.	Pubmed	1.18E-12	5.17E-09	1.78E-10	1.60E-09	4	5	SSTR1,SSTR2,SSTR3,SSTR4
Pubmed	8449518	Human somatostatin receptor genes: localization to human chromosomes 14, 17, and 22 and identification of simple tandem repeat polymorphisms.	Pubmed	1.18E-12	5.17E-09	1.78E-10	1.60E-09	4	5	SSTR1,SSTR2,SSTR3,SSTR4
Pubmed	18936524	Immunohistochemical detection and localization of somatostatin receptor subtypes in prostate tissue from patients with bladder outlet obstruction.	Pubmed	1.18E-12	5.17E-09	1.78E-10	1.60E-09	4	5	SSTR1,SSTR2,SSTR3,SSTR4
Pubmed	25149275	Expression and localization of somatostatin receptor types 3, 4 and 5 in the wild-type, SSTR1 and SSTR1/SSTR2 knockout mouse cochlea.	Pubmed	1.18E-12	5.17E-09	1.78E-10	1.60E-09	4	5	SSTR1,SSTR2,SSTR3,SSTR4
Pubmed	20182388	Somatostatin receptor subtypes in human type 2 diabetic islets.	Pubmed	1.18E-12	5.17E-09	1.78E-10	1.60E-09	4	5	SSTR1,SSTR2,SSTR3,SSTR4
Pubmed	12145348	Brain somatostatin receptors are up-regulated in somatostatin-deficient mice.	Pubmed	3.53E-12	1.55E-08	4.70E-10	4.21E-09	4	6	SSTR1,SSTR2,SSTR3,SSTR4
Pubmed	9125122	Identification and characterization of a novel human cortistatin-like peptide.	Pubmed	3.53E-12	1.55E-08	4.70E-10	4.21E-09	4	6	SSTR1,SSTR2,SSTR3,SSTR4
Pubmed	19423539	Genetic variation in the SST gene and its receptors in relation to circulating levels of insulin-like growth factor-I, IGFBP3, and prostate cancer risk.	Pubmed	3.53E-12	1.55E-08	4.70E-10	4.21E-09	4	6	SSTR1,SSTR2,SSTR3,SSTR4
Pubmed	1346068	Cloning and functional characterization of a family of human and mouse somatostatin receptors expressed in brain, gastrointestinal tract, and kidney.	Pubmed	3.53E-12	1.55E-08	4.70E-10	4.21E-09	4	6	SSTR1,SSTR2,SSTR3,SSTR4
Pubmed	19058789	A common variant in DRD3 receptor is associated with autism spectrum disorder.	Pubmed	4.92E-12	2.16E-08	6.35E-10	5.69E-09	7	129	NPY1R,NPY2R,NPY5R,OPRD1,OPRK1,OPRL1,OPRM1
Pubmed	16987237	Reduced expression of neuropeptide genes in a genome-wide screen of a secretion-deficient mouse.	Pubmed	7.95E-12	3.49E-08	9.78E-10	8.76E-09	6	66	VIPR1,TACR1,NPY1R,TACR3,SSTR1,NTSR1
Pubmed	18206294	Null mutant mouse models of somatostatin and cortistatin, and their receptors.	Pubmed	8.24E-12	3.62E-08	9.78E-10	8.76E-09	4	7	SSTR1,SSTR2,SSTR3,SSTR4
Pubmed	22581439	Immunohistochemical distribution of somatostatin and somatostatin receptor subtypes (SSTR1-5) in hypothalamus of ApoD knockout mice brain.	Pubmed	8.24E-12	3.62E-08	9.78E-10	8.76E-09	4	7	SSTR1,SSTR2,SSTR3,SSTR4
Pubmed	15670850	Calmodulin interacts with the cytoplasmic tails of the parathyroid hormone 1 receptor and a sub-set of class b G-protein coupled receptors.	Pubmed	4.94E-11	2.17E-07	5.56E-09	4.98E-08	4	10	VIPR1,PTH1R,CRHR1,ADCYAP1R1
Pubmed	16214911	Genetic variation in the growth hormone synthesis pathway in relation to circulating insulin-like growth factor-I, insulin-like growth factor binding protein-3, and breast cancer risk: results from the European prospective investigation into cancer and nutrition study.	Pubmed	4.94E-11	2.17E-07	5.56E-09	4.98E-08	4	10	SSTR1,SSTR2,SSTR3,SSTR4
Pubmed	15086532	Identification of a novel family of G protein-coupled receptor associated sorting proteins.	Pubmed	2.35E-10	1.03E-06	2.02E-08	1.81E-07	4	14	OPRD1,OPRK1,OPRL1,OPRM1
Pubmed	17374034	Opioid receptor gene (OPRM1, OPRK1, and OPRD1) variants and response to naltrexone treatment for alcohol dependence: results from the VA Cooperative Study.	Pubmed	3.59E-10	1.57E-06	2.02E-08	1.81E-07	3	3	OPRD1,OPRK1,OPRM1
Pubmed	14975676	Neurofilament proteins and cAMP pathway in brains of mu-, delta- or kappa-opioid receptor gene knock-out mice: effects of chronic morphine administration.	Pubmed	3.59E-10	1.57E-06	2.02E-08	1.81E-07	3	3	OPRD1,OPRK1,OPRM1
Pubmed	22752269	Opioid receptor characterisation of neuronally stimulated isolated human vas deferens.	Pubmed	3.59E-10	1.57E-06	2.02E-08	1.81E-07	3	3	OPRD1,OPRK1,OPRM1
Pubmed	11826143	Motivational effects of cannabinoids are mediated by mu-opioid and kappa-opioid receptors.	Pubmed	3.59E-10	1.57E-06	2.02E-08	1.81E-07	3	3	OPRD1,OPRK1,OPRM1
Pubmed	12431223	Autoradiography of opioid and ORL1 ligands in opioid receptor triple knockout mice.	Pubmed	3.59E-10	1.57E-06	2.02E-08	1.81E-07	3	3	OPRD1,OPRK1,OPRM1
Pubmed	15090050	The delta agonists DPDPE and deltorphin II recruit predominantly mu receptors to produce thermal analgesia: a parallel study of mu, delta and combinatorial opioid receptor knockout mice.	Pubmed	3.59E-10	1.57E-06	2.02E-08	1.81E-07	3	3	OPRD1,OPRK1,OPRM1
Pubmed	12603260	Acute antinociceptive responses in single and combinatorial opioid receptor knockout mice: distinct mu, delta and kappa tones.	Pubmed	3.59E-10	1.57E-06	2.02E-08	1.81E-07	3	3	OPRD1,OPRK1,OPRM1
Pubmed	16891622	Neuropeptide Y induces migration, proliferation, and tube formation of endothelial cells bimodally via Y1, Y2, and Y5 receptors.	Pubmed	3.59E-10	1.57E-06	2.02E-08	1.81E-07	3	3	NPY1R,NPY2R,NPY5R
Pubmed	10720571	Evolution of the neuropeptide Y receptor family: gene and chromosome duplications deduced from the cloning and mapping of the five receptor subtype genes in pig.	Pubmed	3.59E-10	1.57E-06	2.02E-08	1.81E-07	3	3	NPY1R,NPY2R,NPY5R
Pubmed	18385315	Somatostatin receptor subtype 4 couples to the M-current to regulate seizures.	Pubmed	3.59E-10	1.57E-06	2.02E-08	1.81E-07	3	3	SSTR2,SSTR3,SSTR4
Pubmed	17544222	Nociception increases during opioid infusion in opioid receptor triple knock-out mice.	Pubmed	3.59E-10	1.57E-06	2.02E-08	1.81E-07	3	3	OPRD1,OPRK1,OPRM1
Pubmed	19759915	Variants in neuropeptide Y receptor 1 and 5 are associated with nutrient-specific food intake and are under recent selection in Europeans.	Pubmed	3.59E-10	1.57E-06	2.02E-08	1.81E-07	3	3	NPY1R,NPY2R,NPY5R
Pubmed	18338799	Cell-specific actions of HIV-Tat and morphine on opioid receptor expression in glia.	Pubmed	3.59E-10	1.57E-06	2.02E-08	1.81E-07	3	3	OPRD1,OPRK1,OPRM1
Pubmed	12507774	Enhanced humoral response in kappa-opioid receptor knockout mice.	Pubmed	3.59E-10	1.57E-06	2.02E-08	1.81E-07	3	3	OPRD1,OPRK1,OPRM1
Pubmed	18718480	Opioid receptors: from binding sites to visible molecules in vivo.	Pubmed	3.59E-10	1.57E-06	2.02E-08	1.81E-07	3	3	OPRD1,OPRK1,OPRM1
Pubmed	9722158	Complementary and overlapping expression of Y1, Y2 and Y5 receptors in the developing and adult mouse nervous system.	Pubmed	3.59E-10	1.57E-06	2.02E-08	1.81E-07	3	3	NPY1R,NPY2R,NPY5R
Pubmed	20026142	Vasoactive intestinal peptide (VIP) receptor expression in monocyte-derived macrophages from COPD patients.	Pubmed	3.59E-10	1.57E-06	2.02E-08	1.81E-07	3	3	VIPR1,VIPR2,ADCYAP1R1
Pubmed	25855262	Systemic morphine treatment derails normal uterine receptivity, leading to embryo implantation failure in mice.	Pubmed	3.59E-10	1.57E-06	2.02E-08	1.81E-07	3	3	OPRD1,OPRK1,OPRM1
Pubmed	26946441	Modelling the PKPD of oxycodone in experimental pain - Impact of opioid receptor polymorphisms.	Pubmed	3.59E-10	1.57E-06	2.02E-08	1.81E-07	3	3	OPRD1,OPRK1,OPRM1
Pubmed	19032295	Association between human opioid receptor genes polymorphisms and pressure pain sensitivity in females*.	Pubmed	3.59E-10	1.57E-06	2.02E-08	1.81E-07	3	3	OPRD1,OPRK1,OPRM1
Pubmed	11069979	Heterodimerization of mu and delta opioid receptors: A role in opiate synergy.	Pubmed	3.59E-10	1.57E-06	2.02E-08	1.81E-07	3	3	OPRD1,OPRK1,OPRM1
Pubmed	11504820	Immunosuppression by delta-opioid antagonist naltrindole: delta- and triple mu/delta/kappa-opioid receptor knockout mice reveal a nonopioid activity.	Pubmed	3.59E-10	1.57E-06	2.02E-08	1.81E-07	3	3	OPRD1,OPRK1,OPRM1
Pubmed	11472428	Somatostatin receptor (SSTR) expression and function in normal and leukaemic T-cells. Evidence for selective effects on adhesion to extracellular matrix components via SSTR2 and/or 3.	Pubmed	3.59E-10	1.57E-06	2.02E-08	1.81E-07	3	3	SSTR2,SSTR3,SSTR4
Pubmed	12474541	Localization and mRNA expression of somatostatin receptor subtypes in human prostatic tissue and prostate cancer cell lines.	Pubmed	3.59E-10	1.57E-06	2.02E-08	1.81E-07	3	3	SSTR1,SSTR2,SSTR3
Pubmed	26692286	Searching for evidence of genetic mediation of opioid withdrawal by opioid receptor gene polymorphisms.	Pubmed	3.59E-10	1.57E-06	2.02E-08	1.81E-07	3	3	OPRD1,OPRK1,OPRM1
Pubmed	16198492	Y1-receptors regulate the expression of Y2-receptors in distinct mouse forebrain areas.	Pubmed	3.59E-10	1.57E-06	2.02E-08	1.81E-07	3	3	NPY1R,NPY2R,NPY5R
Pubmed	14745298	Endogenous opioid receptor genes and alcohol dependence among Taiwanese Han.	Pubmed	3.59E-10	1.57E-06	2.02E-08	1.81E-07	3	3	OPRD1,OPRK1,OPRM1
Pubmed	20335466	Somatostatin signaling in neuronal cilia is critical for object recognition memory.	Pubmed	3.59E-10	1.57E-06	2.02E-08	1.81E-07	3	3	SSTR2,SSTR3,SSTR4
Pubmed	11579129	Distinct roles of the Y1 and Y2 receptors on neuropeptide Y-induced sensitization to sedation.	Pubmed	3.59E-10	1.57E-06	2.02E-08	1.81E-07	3	3	NPY1R,NPY2R,NPY5R
Pubmed	15178356	No evidence for G-protein-coupled epsilon receptor in the brain of triple opioid receptor knockout mouse.	Pubmed	3.59E-10	1.57E-06	2.02E-08	1.81E-07	3	3	OPRD1,OPRK1,OPRM1
Pubmed	28049031	The efficacy of Dynorphin fragments at the ?, ? and ? opioid receptor in transfected HEK cells and in an animal model of unilateral peripheral inflammation.	Pubmed	3.59E-10	1.57E-06	2.02E-08	1.81E-07	3	3	OPRD1,OPRK1,OPRM1
Pubmed	24874714	Distinct mu, delta, and kappa opioid receptor mechanisms underlie low sociability and depressive-like behaviors during heroin abstinence.	Pubmed	3.59E-10	1.57E-06	2.02E-08	1.81E-07	3	3	OPRD1,OPRK1,OPRM1
Pubmed	18213616	Multiple OPR genes influence personality traits in substance dependent and healthy subjects in two American populations.	Pubmed	3.59E-10	1.57E-06	2.02E-08	1.81E-07	3	3	OPRD1,OPRK1,OPRM1
Pubmed	8114680	Pharmacological characterization of the cloned kappa-, delta-, and mu-opioid receptors.	Pubmed	3.59E-10	1.57E-06	2.02E-08	1.81E-07	3	3	OPRD1,OPRK1,OPRM1
Pubmed	17676326	Long-term alterations in mu, delta and kappa opioidergic receptors following middle cerebral artery occlusion in mice.	Pubmed	3.59E-10	1.57E-06	2.02E-08	1.81E-07	3	3	OPRD1,OPRK1,OPRM1
Pubmed	11032994	Improgan, a cimetidine analog, induces morphine-like antinociception in opioid receptor-knockout mice.	Pubmed	3.59E-10	1.57E-06	2.02E-08	1.81E-07	3	3	OPRD1,OPRK1,OPRM1
Pubmed	18537939	Effects of opioid receptor gene variation on targeted nalmefene treatment in heavy drinkers.	Pubmed	3.59E-10	1.57E-06	2.02E-08	1.81E-07	3	3	OPRD1,OPRK1,OPRM1
Pubmed	10082819	Quantitative autoradiography of mu-,delta- and kappa1 opioid receptors in kappa-opioid receptor knockout mice.	Pubmed	3.59E-10	1.57E-06	2.02E-08	1.81E-07	3	3	OPRD1,OPRK1,OPRM1
Pubmed	20810604	Eighteen insulin-like growth factor pathway genes, circulating levels of IGF-I and its binding protein, and risk of prostate and breast cancer.	Pubmed	7.16E-10	3.15E-06	3.98E-08	3.57E-07	4	18	SSTR1,SSTR2,SSTR3,SSTR4
Pubmed	9226367	Localization of somatostatin receptor genes on mouse chromosomes 2, 11, 12, 15, and 17: correlation with growth QTLs.	Pubmed	1.40E-09	6.14E-06	6.69E-08	6.00E-07	4	21	SSTR1,SSTR2,SSTR3,SSTR4
Pubmed	20052275	CRF1-R activation of the dynorphin/kappa opioid system in the mouse basolateral amygdala mediates anxiety-like behavior.	Pubmed	1.43E-09	6.29E-06	6.69E-08	6.00E-07	3	4	CRHR1,CRHR2,OPRK1
Pubmed	16053916	Activation of delta-, kappa-, and mu-opioid receptors induces phosphorylation of tuberin in transfected HEK 293 cells and native cells.	Pubmed	1.43E-09	6.29E-06	6.69E-08	6.00E-07	3	4	OPRD1,OPRK1,OPRM1
Pubmed	12413885	Interactions of opioid and chemokine receptors: oligomerization of mu, kappa, and delta with CCR5 on immune cells.	Pubmed	1.43E-09	6.29E-06	6.69E-08	6.00E-07	3	4	OPRD1,OPRK1,OPRM1
Pubmed	22669509	IL-6 and PACAP receptor expression and localization after global brain ischemia in mice.	Pubmed	1.43E-09	6.29E-06	6.69E-08	6.00E-07	3	4	VIPR1,VIPR2,ADCYAP1R1
Pubmed	8405411	Distribution and second messenger coupling of four somatostatin receptor subtypes expressed in brain.	Pubmed	1.43E-09	6.29E-06	6.69E-08	6.00E-07	3	4	SSTR1,SSTR3,SSTR4
Pubmed	17948870	Chromosome 4q31-34 panic disorder risk locus: association of neuropeptide Y Y5 receptor variants.	Pubmed	1.43E-09	6.29E-06	6.69E-08	6.00E-07	3	4	NPY1R,NPY2R,NPY5R
Pubmed	16507880	International Union of Pharmacology LVII: recommendations for the nomenclature of receptors for relaxin family peptides.	Pubmed	1.43E-09	6.29E-06	6.69E-08	6.00E-07	3	4	RXFP1,RXFP3,RXFP2
Pubmed	9502813	Developmental expression of the mu, kappa, and delta opioid receptor mRNAs in mouse.	Pubmed	1.43E-09	6.29E-06	6.69E-08	6.00E-07	3	4	OPRD1,OPRK1,OPRM1
Pubmed	18828811	Neuropeptide Y receptor genes are associated with alcohol dependence, alcohol withdrawal phenotypes, and cocaine dependence.	Pubmed	1.43E-09	6.29E-06	6.69E-08	6.00E-07	3	4	NPY1R,NPY2R,NPY5R
Pubmed	15956688	Receptors for relaxin family peptides.	Pubmed	1.43E-09	6.29E-06	6.69E-08	6.00E-07	3	4	RXFP1,RXFP3,RXFP2
Pubmed	30249798	A Dual Noradrenergic Mechanism for the Relief of Neuropathic Allodynia by the Antidepressant Drugs Duloxetine and Amitriptyline.	Pubmed	1.43E-09	6.29E-06	6.69E-08	6.00E-07	3	4	OPRD1,OPRK1,OPRM1
Pubmed	19481128	Cloning and characterization of rabbit neuropeptide Y receptor subtypes.	Pubmed	1.43E-09	6.29E-06	6.69E-08	6.00E-07	3	4	NPY1R,NPY2R,NPY5R
Pubmed	18452185	Association and linkage analysis of candidate genes GRP, GRPR, CRHR1, and TACR1 in panic disorder.	Pubmed	1.43E-09	6.29E-06	6.69E-08	6.00E-07	3	4	TACR1,GRPR,CRHR1
Pubmed	24985894	Neuropeptide Y-stimulated [(35) S]GTP?s functional binding is reduced in the hippocampus after kainate-induced seizures in mice.	Pubmed	1.43E-09	6.29E-06	6.69E-08	6.00E-07	3	4	NPY1R,NPY2R,NPY5R
Pubmed	12007534	Neuropeptide Y receptors as targets for anti-obesity drug development: perspective and current status.	Pubmed	3.58E-09	1.57E-05	1.54E-07	1.38E-06	3	5	NPY1R,NPY2R,NPY5R
Pubmed	10698177	Role of the Y1 receptor in the regulation of neuropeptide Y-mediated feeding: comparison of wild-type, Y1 receptor-deficient, and Y5 receptor-deficient mice.	Pubmed	3.58E-09	1.57E-05	1.54E-07	1.38E-06	3	5	NPY1R,NPY2R,NPY5R
Pubmed	17115416	PACAP/PAC1 autocrine system promotes proliferation and astrogenesis in neural progenitor cells.	Pubmed	3.58E-09	1.57E-05	1.54E-07	1.38E-06	3	5	VIPR1,VIPR2,ADCYAP1R1
Pubmed	12417650	Pituitary adenylate cyclase-activating polypeptide and sonic hedgehog interact to control cerebellar granule precursor cell proliferation.	Pubmed	3.58E-09	1.57E-05	1.54E-07	1.38E-06	3	5	VIPR1,VIPR2,ADCYAP1R1
Pubmed	18434306	The A-chain of human relaxin family peptides has distinct roles in the binding and activation of the different relaxin family peptide receptors.	Pubmed	3.58E-09	1.57E-05	1.54E-07	1.38E-06	3	5	RXFP1,RXFP3,RXFP2
Pubmed	26233486	Variations in opioid receptor genes in neonatal abstinence syndrome.	Pubmed	3.58E-09	1.57E-05	1.54E-07	1.38E-06	3	5	OPRD1,OPRK1,OPRM1
Pubmed	20449688	PACAP/VIP and receptor characterization in micturition pathways in mice with overexpression of NGF in urothelium.	Pubmed	3.58E-09	1.57E-05	1.54E-07	1.38E-06	3	5	VIPR1,VIPR2,ADCYAP1R1
Pubmed	9279525	Somatostatin receptor subtype gene expression in human endocrine gastroentero-pancreatic tumours.	Pubmed	3.58E-09	1.57E-05	1.54E-07	1.38E-06	3	5	SSTR1,SSTR2,SSTR4
Pubmed	17325259	Association studies of BMI and type 2 diabetes in the neuropeptide Y pathway: a possible role for NPY2R as a candidate gene for type 2 diabetes in men.	Pubmed	7.16E-09	3.14E-05	2.91E-07	2.61E-06	3	6	NPY1R,NPY2R,NPY5R
Pubmed	9205124	Cloning, mRNA expression, and chromosomal mapping of mouse and human preprocortistatin.	Pubmed	7.16E-09	3.14E-05	2.91E-07	2.61E-06	3	6	SSTR1,SSTR3,SSTR4
Pubmed	9746745	Expression of opioid receptors and ligands in pregnant mouse uterus and placenta.	Pubmed	7.16E-09	3.14E-05	2.91E-07	2.61E-06	3	6	OPRD1,OPRK1,OPRM1
Pubmed	18518925	Genetic susceptibility to heroin addiction: a candidate gene association study.	Pubmed	7.16E-09	3.14E-05	2.91E-07	2.61E-06	3	6	OPRD1,OPRK1,OPRM1
Pubmed	12044478	Opioid receptor gene expression in dopamine transporter knock-out mice in adult and during development.	Pubmed	7.16E-09	3.14E-05	2.91E-07	2.61E-06	3	6	OPRD1,OPRK1,OPRM1
Pubmed	22700375	Effects of CYP-induced cystitis on PACAP/VIP and receptor expression in micturition pathways and bladder function in mice with overexpression of NGF in urothelium.	Pubmed	7.16E-09	3.14E-05	2.91E-07	2.61E-06	3	6	VIPR1,VIPR2,ADCYAP1R1
Pubmed	19593212	Novel genetic variants contributing to left ventricular hypertrophy: the HyperGEN study.	Pubmed	1.25E-08	5.49E-05	5.04E-07	4.52E-06	3	7	NPY1R,NPY2R,NPY5R
Pubmed	24855103	Preimplantation mouse embryo is a target for opioid ligand-receptor signaling.	Pubmed	2.00E-08	8.79E-05	7.99E-07	7.16E-06	3	8	OPRD1,OPRK1,OPRM1
Pubmed	20424473	L-type voltage-dependent calcium channel alpha subunit 1C is a novel candidate gene associated with secondary hyperparathyroidism: an application of haplotype-based analysis for multiple linked single nucleotide polymorphisms.	Pubmed	6.68E-08	2.93E-04	2.64E-06	2.37E-05	5	144	VIPR1,SSTR3,PTH1R,NTSR1,OPRM1
Pubmed	28727763	Loss of receptor activity-modifying protein 2 in mice causes placental dysfunction and alters PTH1R regulation.	Pubmed	7.85E-08	3.45E-04	3.08E-06	2.76E-05	3	12	VIPR1,PTH1R,CRHR1
Pubmed	20634197	Comprehensive analysis of common genetic variation in 61 genes related to steroid hormone and insulin-like growth factor-I metabolism and breast cancer risk in the NCI breast and prostate cancer cohort consortium.	Pubmed	1.20E-07	5.25E-04	4.64E-06	4.16E-05	4	61	SSTR1,SSTR2,SSTR3,SSTR4
Pubmed	23840749	MOR is not enough: identification of novel mu-opioid receptor interacting proteins using traditional and modified membrane yeast two-hybrid screens.	Pubmed	1.62E-07	7.12E-04	6.24E-06	5.60E-05	3	15	OPRD1,OPRK1,OPRM1
Pubmed	21483469	A growth factor attenuates HIV-1 Tat and morphine induced damage to human neurons: implication in HIV/AIDS-drug abuse cases.	Pubmed	2.42E-07	1.06E-03	7.64E-06	6.85E-05	3	17	OPRD1,OPRK1,OPRM1
Pubmed	20602615	Physiogenomic analysis of statin-treated patients: domain-specific counter effects within the ACACB gene on low-density lipoprotein cholesterol?	Pubmed	2.80E-07	1.23E-03	7.64E-06	6.85E-05	5	192	NPY5R,SSTR3,CRHR1,CRHR2,CCKBR
Pubmed	15452121	A library of 7TM receptor C-terminal tails. Interactions with the proposed post-endocytic sorting proteins ERM-binding phosphoprotein 50 (EBP50), N-ethylmaleimide-sensitive factor (NSF), sorting nexin 1 (SNX1), and G protein-coupled receptor-associated sorting protein (GASP).	Pubmed	4.72E-07	2.07E-03	7.64E-06	6.85E-05	3	21	VIPR1,TACR1,TACR3
Pubmed	12376335	Quantitative and functional expression of somatostatin receptor subtypes in human thymocytes.	Pubmed	5.24E-07	2.30E-03	7.64E-06	6.85E-05	2	2	SSTR1,SSTR3
Pubmed	11930171	Distribution of mRNA for VIP and PACAP receptors in human cerebral arteries and cranial ganglia.	Pubmed	5.24E-07	2.30E-03	7.64E-06	6.85E-05	2	2	VIPR1,ADCYAP1R1
Pubmed	12851402	The intracellular trafficking of opioid receptors directed by carboxyl tail and a di-leucine motif in Neuro2A cells.	Pubmed	5.24E-07	2.30E-03	7.64E-06	6.85E-05	2	2	OPRD1,OPRM1
Pubmed	8892388	Expression of pituitary adenylate cyclase activating polypeptide receptors in the early mouse embryo as assessed by reverse transcription polymerase chain reaction and in situ hybridisation.	Pubmed	5.24E-07	2.30E-03	7.64E-06	6.85E-05	2	2	VIPR2,ADCYAP1R1
Pubmed	29464190	Identification of Neurotensin Receptor Expressing Cells in the Ventral Tegmental Area across the Lifespan.	Pubmed	5.24E-07	2.30E-03	7.64E-06	6.85E-05	2	2	NTSR2,NTSR1
Pubmed	14750962	Altered morphology of rod bipolar cell axonal terminals in the retinas of mice carrying genetic deletion of somatostatin subtype receptor 1 or 2.	Pubmed	5.24E-07	2.30E-03	7.64E-06	6.85E-05	2	2	SSTR1,SSTR2
Pubmed	12832554	Increased depression-like behaviors in corticotropin-releasing factor receptor-2-deficient mice: sexually dichotomous responses.	Pubmed	5.24E-07	2.30E-03	7.64E-06	6.85E-05	2	2	CRHR1,CRHR2
Pubmed	17425570	Changes in neuronal response to ischemia in retinas with genetic alterations of somatostatin receptor expression.	Pubmed	5.24E-07	2.30E-03	7.64E-06	6.85E-05	2	2	SSTR1,SSTR2
Pubmed	18325997	Differential regulation of prostaglandin production mediated by corticotropin-releasing hormone receptor type 1 and type 2 in cultured human placental trophoblasts.	Pubmed	5.24E-07	2.30E-03	7.64E-06	6.85E-05	2	2	CRHR1,CRHR2
Pubmed	21295110	High expression of NPY receptors in the human testis.	Pubmed	5.24E-07	2.30E-03	7.64E-06	6.85E-05	2	2	NPY1R,NPY2R
Pubmed	20392192	The effects of repeated restraint stress on energy balance and behavior of mice with selective deletion of CRF receptors.	Pubmed	5.24E-07	2.30E-03	7.64E-06	6.85E-05	2	2	CRHR1,CRHR2
Pubmed	16331961	The seventh transmembrane domains of the delta and kappa opioid receptors have different accessibility patterns and interhelical interactions.	Pubmed	5.24E-07	2.30E-03	7.64E-06	6.85E-05	2	2	OPRD1,OPRK1
Pubmed	29055075	Association Between Genetic Polymorphisms and Pain Sensitivity in Patients with Hip Osteoarthritis.	Pubmed	5.24E-07	2.30E-03	7.64E-06	6.85E-05	2	2	OPRD1,OPRM1
Pubmed	16190896	The anti-epileptic actions of neuropeptide Y in the hippocampus are mediated by Y and not Y receptors.	Pubmed	5.24E-07	2.30E-03	7.64E-06	6.85E-05	2	2	NPY2R,NPY5R
Pubmed	11316510	Regulations of opioid dependence by opioid receptor types.	Pubmed	5.24E-07	2.30E-03	7.64E-06	6.85E-05	2	2	OPRD1,OPRK1
Pubmed	17373650	delta-, but not mu-, opioid receptor stabilizes K(+) homeostasis by reducing Ca(2+) influx in the cortex during acute hypoxia.	Pubmed	5.24E-07	2.30E-03	7.64E-06	6.85E-05	2	2	OPRD1,OPRM1
Pubmed	18455254	Expression of delta- and mu-opioid receptors in the ventricular and subventricular zones of the developing human neocortex.	Pubmed	5.24E-07	2.30E-03	7.64E-06	6.85E-05	2	2	OPRD1,OPRM1
Pubmed	22973049	The different ligand-binding modes of relaxin family peptide receptors RXFP1 and RXFP2.	Pubmed	5.24E-07	2.30E-03	7.64E-06	6.85E-05	2	2	RXFP1,RXFP2
Pubmed	15093692	Expression of somatostatin receptors 1 and 2 in the adult mouse kidney.	Pubmed	5.24E-07	2.30E-03	7.64E-06	6.85E-05	2	2	SSTR1,SSTR2
Pubmed	10764955	Immunohistochemical localization and distribution of VIP/PACAP receptors in human lung.	Pubmed	5.24E-07	2.30E-03	7.64E-06	6.85E-05	2	2	VIPR2,ADCYAP1R1
Pubmed	24623156	A mu-delta opioid receptor brain atlas reveals neuronal co-occurrence in subcortical networks.	Pubmed	5.24E-07	2.30E-03	7.64E-06	6.85E-05	2	2	OPRD1,OPRM1
Pubmed	12372020	Somatostatin receptor subtypes 2 and 4 affect seizure susceptibility and hippocampal excitatory neurotransmission in mice.	Pubmed	5.24E-07	2.30E-03	7.64E-06	6.85E-05	2	2	SSTR2,SSTR4
Pubmed	16051677	Splice variants of the relaxin and INSL3 receptors reveal unanticipated molecular complexity.	Pubmed	5.24E-07	2.30E-03	7.64E-06	6.85E-05	2	2	RXFP1,RXFP2
Pubmed	23073238	Potentiation of dopamine D1-like receptor signaling by concomitant activation of ?- and ?-opioid receptors in mouse medial prefrontal cortex.	Pubmed	5.24E-07	2.30E-03	7.64E-06	6.85E-05	2	2	OPRD1,OPRM1
Pubmed	20471432	Mutagenesis of human neuropeptide Y/peptide YY receptor Y2 reveals additional differences to Y1 in interactions with highly conserved ligand positions.	Pubmed	5.24E-07	2.30E-03	7.64E-06	6.85E-05	2	2	NPY1R,NPY2R
Pubmed	27381006	VIP impairs acquisition of the macrophage proinflammatory polarization profile.	Pubmed	5.24E-07	2.30E-03	7.64E-06	6.85E-05	2	2	VIPR1,VIPR2
Pubmed	11527930	Somatostatin receptor gene expression in human ocular tissues: RT-PCR and immunohistochemical study.	Pubmed	5.24E-07	2.30E-03	7.64E-06	6.85E-05	2	2	SSTR1,SSTR2
Pubmed	20206175	Corticotropin-releasing hormone family of peptides regulates intestinal angiogenesis.	Pubmed	5.24E-07	2.30E-03	7.64E-06	6.85E-05	2	2	CRHR1,CRHR2
Pubmed	8391296	Molecular cloning and characterization of receptors for the mammalian bombesin-like peptides.	Pubmed	5.24E-07	2.30E-03	7.64E-06	6.85E-05	2	2	NMBR,GRPR
Pubmed	14622224	Basal and morphine-evoked dopaminergic neurotransmission in the nucleus accumbens of MOR- and DOR-knockout mice.	Pubmed	5.24E-07	2.30E-03	7.64E-06	6.85E-05	2	2	OPRD1,OPRM1
Pubmed	11756502	Mice deficient for both corticotropin-releasing factor receptor 1 (CRFR1) and CRFR2 have an impaired stress response and display sexually dichotomous anxiety-like behavior.	Pubmed	5.24E-07	2.30E-03	7.64E-06	6.85E-05	2	2	CRHR1,CRHR2
Pubmed	17185983	Deletion of mu- and kappa-opioid receptors in mice changes epidermal hypertrophy, density of peripheral nerve endings, and itch behavior.	Pubmed	5.24E-07	2.30E-03	7.64E-06	6.85E-05	2	2	OPRK1,OPRM1
Pubmed	8933357	Tissue specific expression of different human receptor types for pituitary adenylate cyclase activating polypeptide and vasoactive intestinal polypeptide: implications for their role in human physiology.	Pubmed	5.24E-07	2.30E-03	7.64E-06	6.85E-05	2	2	VIPR2,ADCYAP1R1
Pubmed	27958613	Opioid Receptors in Psoriatic Skin: Relationship with Itch.	Pubmed	5.24E-07	2.30E-03	7.64E-06	6.85E-05	2	2	OPRK1,OPRM1
Pubmed	21487655	Ethanol concentration-dependent effects and the role of stress on ethanol drinking in corticotropin-releasing factor type 1 and double type 1 and 2 receptor knockout mice.	Pubmed	5.24E-07	2.30E-03	7.64E-06	6.85E-05	2	2	CRHR1,CRHR2
Pubmed	11072126	Expression of vasoactive intestinal peptide (VIP) receptors in human uterus.	Pubmed	5.24E-07	2.30E-03	7.64E-06	6.85E-05	2	2	VIPR1,VIPR2
Pubmed	23554887	Anti-analgesic effect of the mu/delta opioid receptor heteromer revealed by ligand-biased antagonism.	Pubmed	5.24E-07	2.30E-03	7.64E-06	6.85E-05	2	2	OPRD1,OPRM1
Pubmed	17622222	The OPRD1 and OPRK1 loci in alcohol or drug dependence: OPRD1 variation modulates substance dependence risk.	Pubmed	5.24E-07	2.30E-03	7.64E-06	6.85E-05	2	2	OPRD1,OPRK1
Pubmed	14724656	Genetic variation in the corticotrophin-releasing factor receptors: identification of single-nucleotide polymorphisms and association studies with obesity in UK Caucasians.	Pubmed	5.24E-07	2.30E-03	7.64E-06	6.85E-05	2	2	CRHR1,CRHR2
Pubmed	16963451	Characterization of novel splice variants of LGR7 and LGR8 reveals that receptor signaling is mediated by their unique low density lipoprotein class A modules.	Pubmed	5.24E-07	2.30E-03	7.64E-06	6.85E-05	2	2	RXFP1,RXFP2
Pubmed	16572459	Localization and characterization of pituitary adenylate cyclase-activating polypeptide receptors in the human cerebellum during development.	Pubmed	5.24E-07	2.30E-03	7.64E-06	6.85E-05	2	2	VIPR2,ADCYAP1R1
Pubmed	30738575	In vitro and in vivo characterization of the bifunctional ?- and ?- opioid receptors ligand MCRT on mouse gastrointestinal motility.	Pubmed	5.24E-07	2.30E-03	7.64E-06	6.85E-05	2	2	OPRD1,OPRM1
Pubmed	21711977	Alterations of vasoactive intestinal polypeptide receptors in allergic rhinitis.	Pubmed	5.24E-07	2.30E-03	7.64E-06	6.85E-05	2	2	VIPR1,VIPR2
Pubmed	16712978	Role of kappa- and delta-opioid receptors in the antinociceptive effect of oxytocin in formalin-induced pain response in mice.	Pubmed	5.24E-07	2.30E-03	7.64E-06	6.85E-05	2	2	OPRD1,OPRK1
Pubmed	24923251	Anti-nociception mediated by a ? opioid receptor agonist is blocked by a ? receptor agonist.	Pubmed	5.24E-07	2.30E-03	7.64E-06	6.85E-05	2	2	OPRD1,OPRK1
Pubmed	26907806	The CRF1 and the CRF2 receptor mediate recognition memory deficits and vulnerability induced by opiate withdrawal.	Pubmed	5.24E-07	2.30E-03	7.64E-06	6.85E-05	2	2	CRHR1,CRHR2
Pubmed	22961270	Nitric oxide and receptors for VIP and PACAP in cutaneous active vasodilation during heat stress in humans.	Pubmed	5.24E-07	2.30E-03	7.64E-06	6.85E-05	2	2	VIPR2,ADCYAP1R1
Pubmed	15657030	Heterodimerization of mu- and delta-opioid receptors occurs at the cell surface only and requires receptor-G protein interactions.	Pubmed	5.24E-07	2.30E-03	7.64E-06	6.85E-05	2	2	OPRD1,OPRM1
Pubmed	16808998	Differential effects of impaired mitochondrial energy production on the function of mu and delta opioid receptors in neuronal SK-N-SH cells.	Pubmed	5.24E-07	2.30E-03	7.64E-06	6.85E-05	2	2	OPRD1,OPRM1
Pubmed	24278116	?-Opioid receptor antibody reveals tissue-dependent specific staining and increased neuronal ?-receptor immunoreactivity at the injured nerve trunk in mice.	Pubmed	5.24E-07	2.30E-03	7.64E-06	6.85E-05	2	2	OPRD1,OPRK1
Pubmed	7802669	Structure and chromosomal mapping of genes for the mouse kappa-opioid receptor and an opioid receptor homologue (MOR-C).	Pubmed	5.24E-07	2.30E-03	7.64E-06	6.85E-05	2	2	OPRK1,OPRL1
Pubmed	16552823	Expression of pituitary adenylate cyclase-activating polypeptide 1 and 2 receptor mRNA in gallbladder tissue of patients with gallstone or gallbladder polyps.	Pubmed	5.24E-07	2.30E-03	7.64E-06	6.85E-05	2	2	VIPR1,VIPR2
Pubmed	19650041	The neurotransmitter VIP expands the pool of symmetrically dividing postnatal dentate gyrus precursors via VPAC2 receptors or directs them toward a neuronal fate via VPAC1 receptors.	Pubmed	5.24E-07	2.30E-03	7.64E-06	6.85E-05	2	2	VIPR1,VIPR2
Pubmed	10385123	G-protein-coupled receptor heterodimerization modulates receptor function.	Pubmed	5.24E-07	2.30E-03	7.64E-06	6.85E-05	2	2	OPRD1,OPRK1
Pubmed	21878358	Radical reversal of vasoactive intestinal peptide (VIP) receptors during early lymphopoiesis.	Pubmed	5.24E-07	2.30E-03	7.64E-06	6.85E-05	2	2	VIPR1,VIPR2
Pubmed	21220103	Facilitation of ?-opioid receptor activity by preventing ?-opioid receptor-mediated codegradation.	Pubmed	5.24E-07	2.30E-03	7.64E-06	6.85E-05	2	2	OPRD1,OPRM1
Pubmed	19416161	Resolving the unconventional mechanisms underlying RXFP1 and RXFP2 receptor function.	Pubmed	5.24E-07	2.30E-03	7.64E-06	6.85E-05	2	2	RXFP1,RXFP2
Pubmed	21361347	Differential response to morphine of the oligomeric state of ?-opioid in the presence of ?-opioid receptors.	Pubmed	5.24E-07	2.30E-03	7.64E-06	6.85E-05	2	2	OPRD1,OPRM1
Pubmed	15623622	High expression of neuropeptide y receptors in tumors of the human adrenal gland and extra-adrenal paraganglia.	Pubmed	5.24E-07	2.30E-03	7.64E-06	6.85E-05	2	2	NPY1R,NPY2R
Pubmed	9166719	Distinct patterns of expression and physiological effects of sst1 and sst2 receptor subtypes in mouse hypothalamic neurons and astrocytes in culture.	Pubmed	5.24E-07	2.30E-03	7.64E-06	6.85E-05	2	2	SSTR1,SSTR2
Pubmed	22030710	Consolidation of remote fear memories involves Corticotropin-Releasing Hormone (CRH) receptor type 1-mediated enhancement of AMPA receptor GluR1 signaling in the dentate gyrus.	Pubmed	5.24E-07	2.30E-03	7.64E-06	6.85E-05	2	2	CRHR1,CRHR2
Pubmed	18182056	Co-expression of mu and delta opioid receptors as receptor-G protein fusions enhances both mu and delta signalling via distinct mechanisms.	Pubmed	5.24E-07	2.30E-03	7.64E-06	6.85E-05	2	2	OPRD1,OPRM1
Pubmed	1312928	The primary structure and gene organization of human substance P and neuromedin K receptors.	Pubmed	5.24E-07	2.30E-03	7.64E-06	6.85E-05	2	2	TACR1,TACR3
Pubmed	17491022	Greater bone formation of Y2 knockout mice is associated with increased osteoprogenitor numbers and altered Y1 receptor expression.	Pubmed	5.24E-07	2.30E-03	7.64E-06	6.85E-05	2	2	NPY1R,NPY2R
Pubmed	21816512	Neuroprotection by neuropeptide Y in cell and animal models of Parkinson's disease.	Pubmed	5.24E-07	2.30E-03	7.64E-06	6.85E-05	2	2	NPY1R,NPY2R
Pubmed	19302188	A single episode of restraint stress regulates central corticotrophin- releasing hormone receptor expression and binding in specific areas of the mouse brain.	Pubmed	5.24E-07	2.30E-03	7.64E-06	6.85E-05	2	2	CRHR1,CRHR2
Pubmed	12031341	Expression of the neuropeptide Y Y1 receptor in the CNS of rat and of wild-type and Y1 receptor knock-out mice. Focus on immunohistochemical localization.	Pubmed	5.24E-07	2.30E-03	7.64E-06	6.85E-05	2	2	NPY1R,NPY2R
Pubmed	11160313	Selective gene expression and activation-dependent regulation of vasoactive intestinal peptide receptor type 1 and type 2 in human T cells.	Pubmed	5.24E-07	2.30E-03	7.64E-06	6.85E-05	2	2	VIPR1,VIPR2
Pubmed	19520863	Differential effect of membrane cholesterol removal on mu- and delta-opioid receptors: a parallel comparison of acute and chronic signaling to adenylyl cyclase.	Pubmed	5.24E-07	2.30E-03	7.64E-06	6.85E-05	2	2	OPRD1,OPRM1
Pubmed	18783375	Acute in utero morphine exposure slows G2/M phase transition in radial glial and basal progenitor cells in the dorsal telencephalon of the E15.5 embryonic mouse.	Pubmed	5.24E-07	2.30E-03	7.64E-06	6.85E-05	2	2	OPRD1,OPRM1
Pubmed	17895918	Brain regional Fos expression elicited by the activation of mu- but not delta-opioid receptors of the ventral tegmental area: evidence for an implication of the ventral thalamus in opiate reward.	Pubmed	5.24E-07	2.30E-03	7.64E-06	6.85E-05	2	2	OPRD1,OPRM1
Pubmed	12210479	Expression of somatostatin receptor subtypes 2 and 4 in human benign prostatic hyperplasia and prostatic cancer.	Pubmed	5.24E-07	2.30E-03	7.64E-06	6.85E-05	2	2	SSTR2,SSTR4
Pubmed	20395540	VIP/PACAP receptor mediation of cutaneous active vasodilation during heat stress in humans.	Pubmed	5.24E-07	2.30E-03	7.64E-06	6.85E-05	2	2	VIPR2,ADCYAP1R1
Pubmed	25554089	Increased SSTR2A and SSTR3 expression in succinate dehydrogenase-deficient pheochromocytomas and paragangliomas.	Pubmed	5.24E-07	2.30E-03	7.64E-06	6.85E-05	2	2	SSTR2,SSTR3
Pubmed	1655761	Two distinct bombesin receptor subtypes are expressed and functional in human lung carcinoma cells.	Pubmed	5.24E-07	2.30E-03	7.64E-06	6.85E-05	2	2	NMBR,GRPR
Pubmed	23222260	Opioid receptors control viral replication in the airways.	Pubmed	5.24E-07	2.30E-03	7.64E-06	6.85E-05	2	2	OPRD1,OPRM1
Pubmed	22651821	Coexpression of human somatostatin receptor-2 (SSTR2) and SSTR3 modulates antiproliferative signaling and apoptosis.	Pubmed	5.24E-07	2.30E-03	7.64E-06	6.85E-05	2	2	SSTR2,SSTR3
Pubmed	19623609	Cooperation between hippocampal somatostatin receptor subtypes 4 and 2: functional relevance in interactive memory systems.	Pubmed	5.24E-07	2.30E-03	7.64E-06	6.85E-05	2	2	SSTR2,SSTR4
Pubmed	20211191	Hyperactivity of the dopaminergic system in NTS1 and NTS2 null mice.	Pubmed	5.24E-07	2.30E-03	7.64E-06	6.85E-05	2	2	NTSR2,NTSR1
Pubmed	16934434	Identification and characterization of five-transmembrane isoforms of human vasoactive intestinal peptide and pituitary adenylate cyclase-activating polypeptide receptors.	Pubmed	5.24E-07	2.30E-03	7.64E-06	6.85E-05	2	2	VIPR1,VIPR2
Pubmed	17652715	Antiangiogenic role of somatostatin receptor 2 in a model of hypoxia-induced neovascularization in the retina: results from transgenic mice.	Pubmed	5.24E-07	2.30E-03	7.64E-06	6.85E-05	2	2	SSTR1,SSTR2
Pubmed	19524516	Dissociation of the opioid receptor mechanisms that control mechanical and heat pain.	Pubmed	5.24E-07	2.30E-03	7.64E-06	6.85E-05	2	2	OPRD1,OPRM1
Pubmed	30152845	Elevated methylation of OPRM1 and OPRL1 genes in Alzheimer's disease.	Pubmed	5.24E-07	2.30E-03	7.64E-06	6.85E-05	2	2	OPRL1,OPRM1
Pubmed	22029806	Expression of Neuropeptide Y, Substance P, and their receptors in the right atrium of diabetic patients.	Pubmed	5.24E-07	2.30E-03	7.64E-06	6.85E-05	2	2	NPY1R,NPY5R
Pubmed	21774994	Corticotropin-releasing hormone receptor-1 and 2 activity produces divergent resistance against stress-induced pulmonary Streptococcus pneumoniae infection.	Pubmed	5.24E-07	2.30E-03	7.64E-06	6.85E-05	2	2	CRHR1,CRHR2
Pubmed	19198656	Mu and delta opioid receptors oppositely regulate motor impulsivity in the signaled nose poke task.	Pubmed	5.24E-07	2.30E-03	7.64E-06	6.85E-05	2	2	OPRD1,OPRM1
Pubmed	22467522	Association of CRHR1 and CRHR2 with major depressive disorder and panic disorder in a Japanese population.	Pubmed	5.24E-07	2.30E-03	7.64E-06	6.85E-05	2	2	CRHR1,CRHR2
Pubmed	23982282	Association between corticotropin-releasing hormone receptor 1 and 2 (CRHR1 and CRHR2) gene polymorphisms and personality traits.	Pubmed	5.24E-07	2.30E-03	7.64E-06	6.85E-05	2	2	CRHR1,CRHR2
Pubmed	14755515	Characterization of neuropeptide Y Y2 and Y5 receptor expression in the mouse hypothalamus.	Pubmed	5.24E-07	2.30E-03	7.64E-06	6.85E-05	2	2	NPY2R,NPY5R
Pubmed	22106286	Truncated G protein-coupled mu opioid receptor MOR-1 splice variants are targets for highly potent opioid analgesics lacking side effects.	Pubmed	5.24E-07	2.30E-03	7.64E-06	6.85E-05	2	2	OPRD1,OPRM1
Pubmed	23836900	Ligands raise the constraint that limits constitutive activation in G protein-coupled opioid receptors.	Pubmed	5.24E-07	2.30E-03	7.64E-06	6.85E-05	2	2	OPRD1,OPRM1
Pubmed	12220433	Novel neuropeptide Y1 and Y5 receptor gene variants: associations with serum triglyceride and high-density lipoprotein cholesterol levels.	Pubmed	5.24E-07	2.30E-03	7.64E-06	6.85E-05	2	2	NPY1R,NPY5R
Pubmed	25268135	Role of somatostatin receptor-2 in gentamicin-induced auditory hair cell loss in the Mammalian inner ear.	Pubmed	5.24E-07	2.30E-03	7.64E-06	6.85E-05	2	2	SSTR1,SSTR2
Pubmed	16769145	Lack of interaction between etifoxine and CRF1 and CRF2 receptors in rodents.	Pubmed	5.24E-07	2.30E-03	7.64E-06	6.85E-05	2	2	CRHR1,CRHR2
Pubmed	14725975	Comparison of mice deficient in the high- or low-affinity neurotensin receptors, Ntsr1 or Ntsr2, reveals a novel function for Ntsr2 in thermal nociception.	Pubmed	5.24E-07	2.30E-03	7.64E-06	6.85E-05	2	2	NTSR2,NTSR1
Pubmed	14526225	Reduced cerebral injury in CRH-R1 deficient mice after focal ischemia: a potential link to microglia and atrocytes that express CRH-R1.	Pubmed	5.24E-07	2.30E-03	7.64E-06	6.85E-05	2	2	CRHR1,CRHR2
Pubmed	28842924	Distribution of corticotropin-releasing factor (CRF) receptor binding in the mouse brain using a new, high-affinity radioligand, [125 I]-PD-Sauvagine.	Pubmed	5.24E-07	2.30E-03	7.64E-06	6.85E-05	2	2	CRHR1,CRHR2
Pubmed	19098121	Molecular mechanisms of corticotropin-releasing factor receptor-induced calcium signaling.	Pubmed	5.24E-07	2.30E-03	7.64E-06	6.85E-05	2	2	CRHR1,CRHR2
Pubmed	27838450	Association of OPRK1 and OPRM1 methylation with mild cognitive impairment in Xinjiang Han and Uygur populations.	Pubmed	5.24E-07	2.30E-03	7.64E-06	6.85E-05	2	2	OPRK1,OPRM1
Pubmed	17883247	Effect of positive charge in VIP 16gamma-glutamyl diamino derivatives on hVPAC1 and hVPAC2 receptor function.	Pubmed	5.24E-07	2.30E-03	7.64E-06	6.85E-05	2	2	VIPR1,VIPR2
Pubmed	17848636	Modulation of expression of somatostatin receptor subtypes in Graves' ophthalmopathy orbits: relevance to novel analogs.	Pubmed	5.24E-07	2.30E-03	7.64E-06	6.85E-05	2	2	SSTR1,SSTR2
Pubmed	15464758	Functional correlates of somatostatin receptor 2 overexpression in the retina of mice with genetic deletion of somatostatin receptor 1.	Pubmed	5.24E-07	2.30E-03	7.64E-06	6.85E-05	2	2	SSTR1,SSTR2
Pubmed	22504145	NTS1 and NTS2 mediate analgesia following neurotensin analog treatment in a mouse model for visceral pain.	Pubmed	5.24E-07	2.30E-03	7.64E-06	6.85E-05	2	2	NTSR2,NTSR1
Pubmed	27986975	Roles of Hippocampal Somatostatin Receptor Subtypes in Stress Response and Emotionality.	Pubmed	5.24E-07	2.30E-03	7.64E-06	6.85E-05	2	2	SSTR2,SSTR4
Pubmed	19482021	Synergistic interaction between neuropeptide Y1 and Y5 receptor pathways in regulation of energy homeostasis.	Pubmed	5.24E-07	2.30E-03	7.64E-06	6.85E-05	2	2	NPY1R,NPY5R
Pubmed	21722209	Lipopolysaccharide-induced tau phosphorylation and kinase activity--modulation, but not mediation, by corticotropin-releasing factor receptors.	Pubmed	5.24E-07	2.30E-03	7.64E-06	6.85E-05	2	2	CRHR1,CRHR2
Pubmed	23965295	Involvement of delta and mu opioid receptors in the acute and sensitized locomotor action of cocaine in mice.	Pubmed	5.24E-07	2.30E-03	7.64E-06	6.85E-05	2	2	OPRD1,OPRM1
Pubmed	15302312	Genotype analysis of the neuropeptide Y (NPY) Y1 and NPY Y5 receptor genes in gonadotropin-releasing hormone-dependent precocious gonadarche.	Pubmed	5.24E-07	2.30E-03	7.64E-06	6.85E-05	2	2	NPY1R,NPY5R
Pubmed	17532191	Association study between the corticotropin-releasing hormone receptor 2 gene and suicidality in bipolar disorder.	Pubmed	5.24E-07	2.30E-03	7.64E-06	6.85E-05	2	2	CRHR1,CRHR2
Pubmed	16721033	Corticotropin-releasing hormone receptor expression on normal and tumorous human adrenocortical cells.	Pubmed	5.24E-07	2.30E-03	7.64E-06	6.85E-05	2	2	CRHR1,CRHR2
Pubmed	8784257	Differential expression of vasoactive intestinal peptide receptors 1 and 2 (VIP-R1 and VIP-R2) mRNA in murine lymphocytes.	Pubmed	5.24E-07	2.30E-03	7.64E-06	6.85E-05	2	2	VIPR1,VIPR2
Pubmed	14525913	Chronic neuropeptide Y infusion into the lateral ventricle induces sustained feeding and obesity in mice lacking either Npy1r or Npy5r expression.	Pubmed	5.24E-07	2.30E-03	7.64E-06	6.85E-05	2	2	NPY1R,NPY5R
Pubmed	11779029	Antisense oligodeoxynucleotides to mu- and delta-opioid receptor mRNA block the enhanced effects of opioids during intestinal inflammation.	Pubmed	5.24E-07	2.30E-03	7.64E-06	6.85E-05	2	2	OPRD1,OPRM1
Pubmed	24416361	?-opioid receptor and somatostatin receptor-4 heterodimerization: possible implications in modulation of pain associated signaling.	Pubmed	5.24E-07	2.30E-03	7.64E-06	6.85E-05	2	2	SSTR4,OPRD1
Pubmed	15262338	Contrasting effects of mu opioid receptor and delta opioid receptor deletion upon the behavioral and neurochemical effects of cocaine.	Pubmed	5.24E-07	2.30E-03	7.64E-06	6.85E-05	2	2	OPRD1,OPRM1
Pubmed	16873543	Combined deletion of Y1, Y2, and Y4 receptors prevents hypothalamic neuropeptide Y overexpression-induced hyperinsulinemia despite persistence of hyperphagia and obesity.	Pubmed	5.24E-07	2.30E-03	7.64E-06	6.85E-05	2	2	NPY1R,NPY2R
Pubmed	22000021	Unidirectional cross-activation of GRPR by MOR1D uncouples itch and analgesia induced by opioids.	Pubmed	5.24E-07	2.30E-03	7.64E-06	6.85E-05	2	2	GRPR,OPRM1
Pubmed	9733948	Differences in delta opioid receptor antinociception, binding, and mRNA levels between BALB/c and CXBK mice.	Pubmed	5.24E-07	2.30E-03	7.64E-06	6.85E-05	2	2	OPRD1,OPRM1
Pubmed	15979311	Differential suppression of seizures via Y2 and Y5 neuropeptide Y receptors.	Pubmed	5.24E-07	2.30E-03	7.64E-06	6.85E-05	2	2	NPY2R,NPY5R
Pubmed	15269266	Corticotropin-releasing factor receptors CRF1 and CRF2 exert both additive and opposing influences on defensive startle behavior.	Pubmed	5.24E-07	2.30E-03	7.64E-06	6.85E-05	2	2	CRHR1,CRHR2
Pubmed	14670995	Specificity and regulation of extracellularly regulated kinase1/2 phosphorylation through corticotropin-releasing factor (CRF) receptors 1 and 2beta by the CRF/urocortin family of peptides.	Pubmed	5.24E-07	2.30E-03	7.64E-06	6.85E-05	2	2	CRHR1,CRHR2
Pubmed	23821771	Estrogen alters the splicing of type 1 corticotropin-releasing hormone receptor in breast cancer cells.	Pubmed	5.24E-07	2.30E-03	7.64E-06	6.85E-05	2	2	CRHR1,CRHR2
Pubmed	7968260	Gene expression of somatostatin receptor subtypes, SSTR1 and SSTR2, in human lung cancer cell lines.	Pubmed	5.24E-07	2.30E-03	7.64E-06	6.85E-05	2	2	SSTR1,SSTR2
Pubmed	27889920	Neuropeptide Y receptor 1 is expressed by B and T lymphocytes and mast cells in infantile haemangiomas.	Pubmed	5.24E-07	2.30E-03	7.64E-06	6.85E-05	2	2	NPY1R,NPY2R
Pubmed	18624922	Modulation of the neuronal response to ischaemia by somatostatin analogues in wild-type and knock-out mouse retinas.	Pubmed	5.24E-07	2.30E-03	7.64E-06	6.85E-05	2	2	SSTR1,SSTR2
Pubmed	8930374	Activation of mu-opioid receptors are required for the conditioned enhancement of NK cell activity.	Pubmed	5.24E-07	2.30E-03	7.64E-06	6.85E-05	2	2	OPRD1,OPRM1
Pubmed	26298774	Differential expression and tumorigenic function of neurotensin receptor 1 in neuroendocrine tumor cells.	Pubmed	5.24E-07	2.30E-03	7.64E-06	6.85E-05	2	2	NTSR2,NTSR1
Pubmed	30248435	Sex-Dependent Effects of Mild Blast-induced Traumatic Brain Injury on Corticotropin-releasing Factor Receptor Gene Expression: Potential Link to Anxiety-like Behaviors.	Pubmed	5.24E-07	2.30E-03	7.64E-06	6.85E-05	2	2	CRHR1,CRHR2
Pubmed	11337086	Animal models of CRH excess and CRH receptor deficiency display altered adaptations to stress.	Pubmed	5.24E-07	2.30E-03	7.64E-06	6.85E-05	2	2	CRHR1,CRHR2
Pubmed	22302826	?- and ?-opioid-related processes in the accumbens core and shell differentially mediate the influence of reward-guided and stimulus-guided decisions on choice.	Pubmed	5.24E-07	2.30E-03	7.64E-06	6.85E-05	2	2	OPRD1,OPRM1
Pubmed	7649271	Identification of kappa- and delta-opioid receptor transcripts in immune cells.	Pubmed	5.24E-07	2.30E-03	7.64E-06	6.85E-05	2	2	OPRD1,OPRK1
Pubmed	7929134	6agonist selectivity determinants in somatostatin receptor subtypes I and II.	Pubmed	5.24E-07	2.30E-03	7.64E-06	6.85E-05	2	2	SSTR1,SSTR2
Pubmed	16380472	Y2Y4 receptor double knockout protects against obesity due to a high-fat diet or Y1 receptor deficiency in mice.	Pubmed	5.24E-07	2.30E-03	7.64E-06	6.85E-05	2	2	NPY1R,NPY2R
Pubmed	19324858	Effects of somatostatin analogues on retinal angiogenesis in a mouse model of oxygen-induced retinopathy: involvement of the somatostatin receptor subtype 2.	Pubmed	5.24E-07	2.30E-03	7.64E-06	6.85E-05	2	2	SSTR1,SSTR2
Pubmed	7565810	Identification of a novel murine receptor for corticotropin-releasing hormone expressed in the heart.	Pubmed	5.24E-07	2.30E-03	7.64E-06	6.85E-05	2	2	CRHR1,CRHR2
Pubmed	20615975	Coexpression of delta- and mu-opioid receptors in nociceptive sensory neurons.	Pubmed	5.24E-07	2.30E-03	7.64E-06	6.85E-05	2	2	OPRD1,OPRM1
Pubmed	16954126	Mu- and kappa-opioids induce the differentiation of embryonic stem cells to neural progenitors.	Pubmed	5.24E-07	2.30E-03	7.64E-06	6.85E-05	2	2	OPRK1,OPRM1
Pubmed	23177644	HPA axis genes may modulate the effect of childhood adversities on decision-making in suicide attempters.	Pubmed	5.24E-07	2.30E-03	7.64E-06	6.85E-05	2	2	CRHR1,CRHR2
Pubmed	19433256	Expression and subcellular localization of CRH and its receptors in human endometrial cancer.	Pubmed	5.24E-07	2.30E-03	7.64E-06	6.85E-05	2	2	CRHR1,CRHR2
Pubmed	9315606	Molecular cloning, organization and localization of the gene for the mouse neuropeptide Y-Y5 receptor.	Pubmed	5.24E-07	2.30E-03	7.64E-06	6.85E-05	2	2	NPY1R,NPY5R
Pubmed	9155012	Unrestrained nociceptive response and disregulation of hearing ability in mice lacking the nociceptin/orphaninFQ receptor.	Pubmed	5.24E-07	2.30E-03	7.64E-06	6.85E-05	2	2	OPRD1,OPRL1
Pubmed	8120392	Molecular evidence that granuloma T lymphocytes in murine schistosomiasis mansoni express an authentic substance P (NK-1) receptor.	Pubmed	5.24E-07	2.30E-03	7.64E-06	6.85E-05	2	2	TACR1,TACR3
Pubmed	17959885	Expression of corticotropin-releasing hormone receptor type 1 and type 2 in human pregnant myometrium.	Pubmed	5.24E-07	2.30E-03	7.64E-06	6.85E-05	2	2	CRHR1,CRHR2
Pubmed	28512665	Involvement of µ-opioid Receptors and ?-opioid Receptors in Itch-related Scratching Behaviour of Imiquimod-induced Psoriasis-like Dermatitis in Mice.	Pubmed	5.24E-07	2.30E-03	7.64E-06	6.85E-05	2	2	OPRK1,OPRM1
Pubmed	16530171	Morphine can produce analgesia via spinal kappa opioid receptors in the absence of mu opioid receptors.	Pubmed	5.24E-07	2.30E-03	7.64E-06	6.85E-05	2	2	OPRK1,OPRM1
Pubmed	10835636	Mice deficient for delta- and mu-opioid receptors exhibit opposing alterations of emotional responses.	Pubmed	5.24E-07	2.30E-03	7.64E-06	6.85E-05	2	2	OPRD1,OPRM1
Pubmed	17170072	Corticotropin-releasing hormone receptor (CRHR)1 and CRHR2 are both trafficking and signaling receptors for urocortin.	Pubmed	5.24E-07	2.30E-03	7.64E-06	6.85E-05	2	2	CRHR1,CRHR2
Pubmed	20594969	Corticotropin-releasing factor receptors induce calcium mobilization through cross-talk with Gq-coupled receptors.	Pubmed	5.24E-07	2.30E-03	7.64E-06	6.85E-05	2	2	CRHR1,CRHR2
Pubmed	17491016	Novel role of Y1 receptors in the coordinated regulation of bone and energy homeostasis.	Pubmed	5.24E-07	2.30E-03	7.64E-06	6.85E-05	2	2	NPY1R,NPY2R
Pubmed	19357247	Delta receptors are required for full inhibitory coupling of mu-receptors to voltage-dependent Ca(2+) channels in dorsal root ganglion neurons.	Pubmed	5.24E-07	2.30E-03	7.64E-06	6.85E-05	2	2	OPRD1,OPRM1
Pubmed	27748566	Mu and delta opioid receptor knockout mice show increased colonic sensitivity.	Pubmed	5.24E-07	2.30E-03	7.64E-06	6.85E-05	2	2	OPRD1,OPRM1
Pubmed	9194936	Characterization of the mu and delta opioid receptors in the brain of the C57BL/6 and DBA/2 mice, selected for their differences in voluntary ethanol consumption.	Pubmed	5.24E-07	2.30E-03	7.64E-06	6.85E-05	2	2	OPRD1,OPRM1
Pubmed	19968961	Intermolecular cross-talk between NTR1 and NTR2 neurotensin receptor promotes intracellular sequestration and functional inhibition of NTR1 receptors.	Pubmed	5.24E-07	2.30E-03	7.64E-06	6.85E-05	2	2	NTSR2,NTSR1
Pubmed	24465390	Expression and functional characterization of membrane-integrated mammalian corticotropin releasing factor receptors 1 and 2 in Escherichia coli.	Pubmed	5.24E-07	2.30E-03	7.64E-06	6.85E-05	2	2	CRHR1,CRHR2
Pubmed	19416162	Modeling the primary hormone-binding site of RXFP1 and RXFP2.	Pubmed	5.24E-07	2.30E-03	7.64E-06	6.85E-05	2	2	RXFP1,RXFP2
Pubmed	8393575	Cloning and functional comparison of kappa and delta opioid receptors from mouse brain.	Pubmed	5.24E-07	2.30E-03	7.64E-06	6.85E-05	2	2	OPRD1,OPRK1
Pubmed	24651466	Differential stability of the crystallographic interfaces of mu- and kappa-opioid receptors.	Pubmed	5.24E-07	2.30E-03	7.64E-06	6.85E-05	2	2	OPRK1,OPRM1
Pubmed	12884965	Differential involvement of the mu and kappa opioid receptors in spatial learning.	Pubmed	5.24E-07	2.30E-03	7.64E-06	6.85E-05	2	2	OPRK1,OPRM1
Pubmed	26671460	Enkephalin Disinhibits Mu Opioid Receptor-Rich Striatal Patches via Delta Opioid Receptors.	Pubmed	5.24E-07	2.30E-03	7.64E-06	6.85E-05	2	2	OPRD1,OPRM1
Pubmed	22768253	Y1 and Y5 receptors are both required for the regulation of food intake and energy homeostasis in mice.	Pubmed	5.24E-07	2.30E-03	7.64E-06	6.85E-05	2	2	NPY1R,NPY5R
Pubmed	15548214	Somatostatin receptors differentially affect spontaneous epileptiform activity in mouse hippocampal slices.	Pubmed	5.24E-07	2.30E-03	7.64E-06	6.85E-05	2	2	SSTR1,SSTR2
Pubmed	23652222	Effects of spinally administered bifunctional nociceptin/orphanin FQ peptide receptor/?-opioid receptor ligands in mouse models of neuropathic and inflammatory pain.	Pubmed	5.24E-07	2.30E-03	7.64E-06	6.85E-05	2	2	OPRL1,OPRM1
Pubmed	20630588	Distinct distribution of corticotropin releasing factor receptors in human breast cancer.	Pubmed	5.24E-07	2.30E-03	7.64E-06	6.85E-05	2	2	CRHR1,CRHR2
Pubmed	19020499	CRF1 and CRF2 receptors are required for potentiated startle to contextual but not discrete cues.	Pubmed	5.24E-07	2.30E-03	7.64E-06	6.85E-05	2	2	CRHR1,CRHR2
Pubmed	21769421	Gene expression of vasoactive intestinal peptide receptors in human lung cancer.	Pubmed	5.24E-07	2.30E-03	7.64E-06	6.85E-05	2	2	VIPR1,VIPR2
Pubmed	18166336	Stress-induced differences in primary and secondary resistance against bacterial sepsis corresponds with diverse corticotropin releasing hormone receptor expression by pulmonary CD11c+ MHC II+ and CD11c- MHC II+ APCs.	Pubmed	5.24E-07	2.30E-03	7.64E-06	6.85E-05	2	2	CRHR1,CRHR2
Pubmed	12084524	Neuropeptide Y Y1 and neuropeptide Y Y2 receptors in human cardiovascular tissues.	Pubmed	5.24E-07	2.30E-03	7.64E-06	6.85E-05	2	2	NPY1R,NPY2R
Pubmed	16650144	Differential actions of NPY on seizure modulation via Y1 and Y2 receptors: evidence from receptor knockout mice.	Pubmed	5.24E-07	2.30E-03	7.64E-06	6.85E-05	2	2	NPY1R,NPY2R
Pubmed	24548641	Conditional inactivation of neuropeptide Y Y1 receptors unravels the role of Y1 and Y5 receptors coexpressing neurons in anxiety.	Pubmed	5.24E-07	2.30E-03	7.64E-06	6.85E-05	2	2	NPY1R,NPY5R
Pubmed	22028476	Relaxin increases human endothelial progenitor cell NO and migration and vasculogenesis in mice.	Pubmed	5.24E-07	2.30E-03	7.64E-06	6.85E-05	2	2	RXFP1,RXFP2
Pubmed	18843268	Suppression of the MEK/ERK signaling pathway reverses depression-like behaviors of CRF2-deficient mice.	Pubmed	5.24E-07	2.30E-03	7.64E-06	6.85E-05	2	2	CRHR1,CRHR2
Pubmed	15627497	Compensatory changes in [125I]-PYY binding in Y receptor knockout mice suggest the potential existence of further Y receptor(s).	Pubmed	5.24E-07	2.30E-03	7.64E-06	6.85E-05	2	2	NPY1R,NPY2R
Pubmed	28057538	Neuropeptide Y Y2 and Y5 receptors as promising targets for neuroprotection in primary neurons exposed to oxygen-glucose deprivation and in transient focal cerebral ischemia in rats.	Pubmed	5.24E-07	2.30E-03	7.64E-06	6.85E-05	2	2	NPY2R,NPY5R
Pubmed	21923762	NPY receptor subtype specification for behavioral adaptive strategies during limited food access.	Pubmed	5.24E-07	2.30E-03	7.64E-06	6.85E-05	2	2	NPY1R,NPY2R
Pubmed	17444496	Corticotropin-releasing factor, urocortin 1, and their receptors in the mouse spinal cord.	Pubmed	5.24E-07	2.30E-03	7.64E-06	6.85E-05	2	2	CRHR1,CRHR2
Pubmed	15030383	Specific involvement of neurotensin type 1 receptor in the neurotensin-mediated in vivo dopamine efflux using knock-out mice.	Pubmed	5.24E-07	2.30E-03	7.64E-06	6.85E-05	2	2	NTSR2,NTSR1
Pubmed	22138325	Epistatic effects between variants of kappa-opioid receptor gene and A118G of mu-opioid receptor gene increase susceptibility to addiction in Indian population.	Pubmed	5.24E-07	2.30E-03	7.64E-06	6.85E-05	2	2	OPRK1,OPRM1
Pubmed	11606463	Regulation of the hypothalamic-pituitary-adrenocortical system in mice deficient for CRH receptors 1 and 2.	Pubmed	5.24E-07	2.30E-03	7.64E-06	6.85E-05	2	2	CRHR1,CRHR2
Pubmed	17077178	Altered expression of vasoactive intestinal peptide receptors in T lymphocytes and aberrant Th1 immunity in multiple sclerosis.	Pubmed	5.24E-07	2.30E-03	7.64E-06	6.85E-05	2	2	VIPR1,VIPR2
Pubmed	20032050	Corticotropin-releasing hormone receptor-1 in cerebral microvessels changes during development and influences urocortin transport across the blood-brain barrier.	Pubmed	5.24E-07	2.30E-03	7.64E-06	6.85E-05	2	2	CRHR1,CRHR2
Pubmed	17517441	Corticotropin releasing hormone receptor alterations elicited by acute and chronic unpredictable stressor challenges in stressor-susceptible and resilient strains of mice.	Pubmed	5.24E-07	2.30E-03	7.64E-06	6.85E-05	2	2	CRHR1,CRHR2
Pubmed	11076532	The conserved cysteine 7.38 residue is differentially accessible in the binding-site crevices of the mu, delta, and kappa opioid receptors.	Pubmed	5.24E-07	2.30E-03	7.64E-06	6.85E-05	2	2	OPRD1,OPRM1
Pubmed	17614946	Expression patterns of promoters for NPY Y(1) and Y(5) receptors in Y(5)RitTA and Y(1)RVenus BAC-transgenic mice.	Pubmed	5.24E-07	2.30E-03	7.64E-06	6.85E-05	2	2	NPY1R,NPY5R
Pubmed	20647592	Increased abundance of opioid receptor heteromers after chronic morphine administration.	Pubmed	5.24E-07	2.30E-03	7.64E-06	6.85E-05	2	2	OPRD1,OPRM1
Pubmed	21737879	VIP blockade leads to microcephaly in mice via disruption of Mcph1-Chk1 signaling.	Pubmed	7.18E-07	3.15E-03	1.04E-05	9.35E-05	3	24	VIPR1,VIPR2,ADCYAP1R1
Pubmed	27568567	Tcf4 Regulates Synaptic Plasticity, DNA Methylation, and Memory Function.	Pubmed	1.16E-06	5.09E-03	1.68E-05	1.51E-04	3	28	NPY2R,NMBR,CCKBR
Pubmed	20691743	Nuclear localization of vasoactive intestinal peptide (VIP) receptors in human breast cancer.	Pubmed	1.57E-06	6.89E-03	1.80E-05	1.62E-04	2	3	VIPR1,VIPR2
Pubmed	24776847	Corticotropin-releasing hormone receptors mediate apoptosis via cytosolic calcium-dependent phospholipase A? and migration in prostate cancer cell RM-1.	Pubmed	1.57E-06	6.89E-03	1.80E-05	1.62E-04	2	3	CRHR1,CRHR2
Pubmed	15001778	Ethanol augments GABAergic transmission in the central amygdala via CRF1 receptors.	Pubmed	1.57E-06	6.89E-03	1.80E-05	1.62E-04	2	3	CRHR1,CRHR2
Pubmed	26855425	The peptidergic control circuit for sighing.	Pubmed	1.57E-06	6.89E-03	1.80E-05	1.62E-04	2	3	NMBR,GRPR
Pubmed	17456788	Dynorphin knockout reduces fat mass and increases weight loss during fasting in mice.	Pubmed	1.57E-06	6.89E-03	1.80E-05	1.62E-04	2	3	NPY1R,NPY2R
Pubmed	27523794	Heterodimerization of the kappa opioid receptor and neurotensin receptor 1 contributes to a novel ?-arrestin-2-biased pathway.	Pubmed	1.57E-06	6.89E-03	1.80E-05	1.62E-04	2	3	OPRK1,NTSR1
Pubmed	12665544	The use of bioluminescence resonance energy transfer 2 to study neuropeptide Y receptor agonist-induced beta-arrestin 2 interaction.	Pubmed	1.57E-06	6.89E-03	1.80E-05	1.62E-04	2	3	NPY1R,NPY5R
Pubmed	23024363	Identification of key residues essential for the structural fold and receptor selectivity within the A-chain of human gene-2 (H2) relaxin.	Pubmed	1.57E-06	6.89E-03	1.80E-05	1.62E-04	2	3	RXFP1,RXFP2
Pubmed	17609435	Selective regulation of somatostatin receptor subtype signaling: evidence for constitutive receptor activation.	Pubmed	1.57E-06	6.89E-03	1.80E-05	1.62E-04	2	3	SSTR2,SSTR3
Pubmed	21810780	Cortical opioid markers in schizophrenia and across postnatal development.	Pubmed	1.57E-06	6.89E-03	1.80E-05	1.62E-04	2	3	OPRD1,OPRM1
Pubmed	16423327	Distribution and expression of CRF receptor 1 and 2 mRNAs in the CRF over-expressing mouse brain.	Pubmed	1.57E-06	6.89E-03	1.80E-05	1.62E-04	2	3	CRHR1,CRHR2
Pubmed	17463062	Corticotropin-releasing hormone receptor type 1 and type 2 mediate differential effects on 15-hydroxy prostaglandin dehydrogenase expression in cultured human chorion trophoblasts.	Pubmed	1.57E-06	6.89E-03	1.80E-05	1.62E-04	2	3	CRHR1,CRHR2
Pubmed	23684890	Expression and functional activity of PACAP and its receptors on cumulus cells: effects on oocyte maturation.	Pubmed	1.57E-06	6.89E-03	1.80E-05	1.62E-04	2	3	VIPR2,ADCYAP1R1
Pubmed	18835556	Expression of the tachykinin receptor mRNAs in healthy human colon.	Pubmed	1.57E-06	6.89E-03	1.80E-05	1.62E-04	2	3	TACR1,TACR3
Pubmed	21917790	Activation of spinal mu- and delta-opioid receptors potently inhibits substance P release induced by peripheral noxious stimuli.	Pubmed	1.57E-06	6.89E-03	1.80E-05	1.62E-04	2	3	OPRD1,OPRM1
Pubmed	24685142	Cortistatin-14 mediates its anticonvulsant effects via sst2 and sst3 but not ghrelin receptors.	Pubmed	1.57E-06	6.89E-03	1.80E-05	1.62E-04	2	3	SSTR2,SSTR3
Pubmed	11906964	Neuropeptide Y, Y1, Y2 and Y4 receptors mediate Y agonist responses in isolated human colon mucosa.	Pubmed	1.57E-06	6.89E-03	1.80E-05	1.62E-04	2	3	NPY1R,NPY2R
Pubmed	9920658	Functional properties of two bombesin-like peptide receptors revealed by the analysis of mice lacking neuromedin B receptor.	Pubmed	1.57E-06	6.89E-03	1.80E-05	1.62E-04	2	3	NMBR,GRPR
Pubmed	16100526	The regulation of veratridine-stimulated electrogenic ion transport in mouse colon by neuropeptide Y (NPY), Y1 and Y2 receptors.	Pubmed	1.57E-06	6.89E-03	1.80E-05	1.62E-04	2	3	NPY1R,NPY2R
Pubmed	12150975	Neurotensin counteracts apoptosis in breast cancer cells.	Pubmed	1.57E-06	6.89E-03	1.80E-05	1.62E-04	2	3	NTSR2,NTSR1
Pubmed	11803457	Role of bombesin (BN)-like peptides/receptors in emotional behavior by comparison of three strains of BN-like peptide receptor knockout mice.	Pubmed	1.57E-06	6.89E-03	1.80E-05	1.62E-04	2	3	NMBR,GRPR
Pubmed	23991955	Somatostatin receptors 3, 4 and 5 play important roles in gallbladder cancer.	Pubmed	1.57E-06	6.89E-03	1.80E-05	1.62E-04	2	3	SSTR3,SSTR4
Pubmed	20048080	Altered expression of neurotensin receptors is associated with the differentiation state of prostate cancer.	Pubmed	1.57E-06	6.89E-03	1.80E-05	1.62E-04	2	3	NTSR2,NTSR1
Pubmed	25209280	Cross-inhibition of NMBR and GRPR signaling maintains normal histaminergic itch transmission.	Pubmed	1.57E-06	6.89E-03	1.80E-05	1.62E-04	2	3	NMBR,GRPR
Pubmed	19106227	Somatostatin actions via somatostatin receptors on the ocular surface are modulated by inflammatory processes.	Pubmed	1.57E-06	6.89E-03	1.80E-05	1.62E-04	2	3	SSTR1,SSTR2
Pubmed	22737225	A novel role for relaxin-2 in the pathogenesis of primary varicosis.	Pubmed	1.57E-06	6.89E-03	1.80E-05	1.62E-04	2	3	RXFP1,RXFP2
Pubmed	18591672	Corticotropin-releasing factor-1 receptor involvement in behavioral neuroadaptation to ethanol: a urocortin1-independent mechanism.	Pubmed	1.57E-06	6.89E-03	1.80E-05	1.62E-04	2	3	CRHR1,CRHR2
Pubmed	16411781	Relaxin-3: improved synthesis strategy and demonstration of its high-affinity interaction with the relaxin receptor LGR7 both in vitro and in vivo.	Pubmed	1.57E-06	6.89E-03	1.80E-05	1.62E-04	2	3	RXFP1,RXFP2
Pubmed	28356352	Rearrangement of a polar core provides a conserved mechanism for constitutive activation of class B G protein-coupled receptors.	Pubmed	1.57E-06	6.89E-03	1.80E-05	1.62E-04	2	3	PTH1R,ADCYAP1R1
Pubmed	23109725	Differential expression of neurotensin and specific receptors, NTSR1 and NTSR2, in normal and malignant human B lymphocytes.	Pubmed	1.57E-06	6.89E-03	1.80E-05	1.62E-04	2	3	NTSR2,NTSR1
Pubmed	15584925	STAT6 transcription factor binding sites with mismatches within the canonical 5'-TTC...GAA-3' motif involved in regulation of delta- and mu-opioid receptors.	Pubmed	1.57E-06	6.89E-03	1.80E-05	1.62E-04	2	3	OPRD1,OPRM1
Pubmed	18066572	The expression of somatostatin receptors 3, 4 and 5 in laryngeal pathology.	Pubmed	1.57E-06	6.89E-03	1.80E-05	1.62E-04	2	3	SSTR3,SSTR4
Pubmed	14736736	Urocortin II gene is highly expressed in mouse skin and skeletal muscle tissues: localization, basal expression in corticotropin-releasing factor receptor (CRFR) 1- and CRFR2-null mice, and regulation by glucocorticoids.	Pubmed	1.57E-06	6.89E-03	1.80E-05	1.62E-04	2	3	CRHR1,CRHR2
Pubmed	24943644	Effects of genetic deletion of endogenous opioid system components on the reinstatement of cocaine-seeking behavior in mice.	Pubmed	1.57E-06	6.89E-03	1.80E-05	1.62E-04	2	3	OPRD1,OPRM1
Pubmed	21503779	Gene expression of somatostatin receptor subtypes SSTR2a, SSTR3 and SSTR5 in peripheral blood of neuroendocrine lung cancer affected patients.	Pubmed	1.57E-06	6.89E-03	1.80E-05	1.62E-04	2	3	SSTR2,SSTR3
Pubmed	18203813	Expression and coupling of neurokinin receptor subtypes to inositol phosphate and calcium signaling pathways in human airway smooth muscle cells.	Pubmed	1.57E-06	6.89E-03	1.80E-05	1.62E-04	2	3	TACR1,TACR3
Pubmed	11109025	Scanning of five chromosomes for alcohol consumption loci.	Pubmed	1.57E-06	6.89E-03	1.80E-05	1.62E-04	2	3	OPRK1,OPRL1
Pubmed	26881970	Clinical Relevance of VPAC1 Receptor Expression in Early Arthritis: Association with IL-6 and Disease Activity.	Pubmed	1.57E-06	6.89E-03	1.80E-05	1.62E-04	2	3	VIPR1,VIPR2
Pubmed	23826298	Physiological function of gastrin-releasing peptide and neuromedin B receptors in regulating itch scratching behavior in the spinal cord of mice.	Pubmed	1.57E-06	6.89E-03	1.80E-05	1.62E-04	2	3	NMBR,GRPR
Pubmed	17194724	Enhanced pelvic responses to stressors in female CRF-overexpressing mice.	Pubmed	1.57E-06	6.89E-03	1.80E-05	1.62E-04	2	3	CRHR1,CRHR2
Pubmed	26238605	Transcriptome sequencing of the anterior cingulate in bipolar disorder: dysregulation of G protein-coupled receptors.	Pubmed	1.57E-06	6.89E-03	1.80E-05	1.62E-04	2	3	RXFP1,SSTR2
Pubmed	20739383	Overexpression and functional relevance of somatostatin receptor-1, -2, and -5 in endometrium and endometriotic lesions.	Pubmed	1.57E-06	6.89E-03	1.80E-05	1.62E-04	2	3	SSTR1,SSTR2
Pubmed	9892014	C-terminal region of human somatostatin receptor 5 is required for induction of Rb and G1 cell cycle arrest.	Pubmed	1.57E-06	6.89E-03	1.80E-05	1.62E-04	2	3	SSTR2,SSTR4
Pubmed	19416211	Regulation of Rxfp2 (Lgr8) expression in the mouse fetal kidney by the transcription factor Pod1 (Tcf 21).	Pubmed	1.57E-06	6.89E-03	1.80E-05	1.62E-04	2	3	RXFP1,RXFP2
Pubmed	19459152	NPY revealed as a critical modulator of osteoblast function in vitro: new insights into the role of Y1 and Y2 receptors.	Pubmed	1.57E-06	6.89E-03	1.80E-05	1.62E-04	2	3	NPY1R,NPY2R
Pubmed	1370937	Molecular cloning of the murine substance K and substance P receptor genes.	Pubmed	1.57E-06	6.89E-03	1.80E-05	1.62E-04	2	3	TACR1,TACR3
Pubmed	22059987	Vasoactive intestinal peptide/vasoactive intestinal peptide receptor relative expression in salivary glands as one endogenous modulator of acinar cell apoptosis in a murine model of Sjˆgren's syndrome.	Pubmed	1.57E-06	6.89E-03	1.80E-05	1.62E-04	2	3	VIPR1,VIPR2
Pubmed	25471570	Actions of NPY, and its Y1 and Y2 receptors on pulsatile growth hormone secretion during the fed and fasted state.	Pubmed	1.57E-06	6.89E-03	1.80E-05	1.62E-04	2	3	NPY1R,NPY2R
Pubmed	12472768	Expression of somatostatin receptors 3, 4, and 5 in mouse kidney proximal tubules.	Pubmed	1.57E-06	6.89E-03	1.80E-05	1.62E-04	2	3	SSTR3,SSTR4
Pubmed	22487268	Fluorescence correlation spectroscopy, combined with bimolecular fluorescence complementation, reveals the effects of ?-arrestin complexes and endocytic targeting on the membrane mobility of neuropeptide Y receptors.	Pubmed	1.57E-06	6.89E-03	1.80E-05	1.62E-04	2	3	NPY1R,NPY2R
Pubmed	15130944	Tachykinins regulate the function of platelets.	Pubmed	1.57E-06	6.89E-03	1.80E-05	1.62E-04	2	3	TACR1,TACR3
Pubmed	11420618	Quantitative trait loci influencing morphine antinociception in four mapping populations.	Pubmed	1.57E-06	6.89E-03	1.80E-05	1.62E-04	2	3	OPRK1,OPRM1
Pubmed	23220294	Food reward-sensitive interaction of ghrelin and opioid receptor pathways in mesolimbic dopamine system.	Pubmed	1.57E-06	6.89E-03	1.80E-05	1.62E-04	2	3	OPRK1,OPRM1
Pubmed	8393523	Direct measurements of in situ interactions of rat brain opioid receptors with the guanine nucleotide-binding protein Go.	Pubmed	1.57E-06	6.89E-03	1.80E-05	1.62E-04	2	3	OPRD1,OPRM1
Pubmed	11978737	The neuropeptide Y Y1 receptor regulates leptin-mediated control of energy homeostasis and reproductive functions.	Pubmed	1.57E-06	6.89E-03	1.80E-05	1.62E-04	2	3	NPY1R,NPY5R
Pubmed	9572309	Differential coupling of mu-, delta-, and kappa-opioid receptors to G alpha16-mediated stimulation of phospholipase C.	Pubmed	1.57E-06	6.89E-03	1.80E-05	1.62E-04	2	3	OPRK1,OPRM1
Pubmed	18305161	Peptidergic influences on proliferation, migration, and placement of neural progenitors in the adult mouse forebrain.	Pubmed	1.57E-06	6.89E-03	1.80E-05	1.62E-04	2	3	NPY1R,NPY2R
Pubmed	24370181	Relaxin receptors 1 and 2 and nuclear receptor subfamily 3, group C, member 1 (glucocorticoid receptor) mRNAs are expressed in oral components of developing mice.	Pubmed	1.57E-06	6.89E-03	1.80E-05	1.62E-04	2	3	RXFP1,RXFP2
Pubmed	21452195	Characterization of NPY Y2 receptor protein expression in the mouse brain. II. Coexistence with NPY, the Y1 receptor, and other neurotransmitter-related molecules.	Pubmed	1.57E-06	6.89E-03	1.80E-05	1.62E-04	2	3	NPY1R,NPY2R
Pubmed	30365572	Genetic Variations of OPRM1, OPRK1, and COMT Genes and Their Possible Associations with Oral Pain in a Population from Argentina.	Pubmed	1.57E-06	6.89E-03	1.80E-05	1.62E-04	2	3	OPRK1,OPRM1
Pubmed	22289084	NPY controls fear conditioning and fear extinction by combined action on Y? and Y? receptors.	Pubmed	1.57E-06	6.89E-03	1.80E-05	1.62E-04	2	3	NPY1R,NPY2R
Pubmed	21295288	VPAC1 (vasoactive intestinal peptide (VIP) receptor type 1) G protein-coupled receptor mediation of VIP enhancement of murine experimental colitis.	Pubmed	1.57E-06	6.89E-03	1.80E-05	1.62E-04	2	3	VIPR1,VIPR2
Pubmed	22257012	Minimization of human relaxin-3 leading to high-affinity analogues with increased selectivity for relaxin-family peptide 3 receptor (RXFP3) over RXFP1.	Pubmed	1.57E-06	6.89E-03	1.80E-05	1.62E-04	2	3	RXFP1,RXFP3
Pubmed	19416973	Differential modulation of mu- and delta-opioid receptor agonists by endogenous RGS4 protein in SH-SY5Y cells.	Pubmed	1.57E-06	6.89E-03	1.80E-05	1.62E-04	2	3	OPRD1,OPRM1
Pubmed	9892225	Subtype-selective expression of the five somatostatin receptors (hSSTR1-5) in human pancreatic islet cells: a quantitative double-label immunohistochemical analysis.	Pubmed	1.57E-06	6.89E-03	1.80E-05	1.62E-04	2	3	SSTR1,SSTR2
Pubmed	14522968	Identification of relaxin-3/INSL7 as an endogenous ligand for the orphan G-protein-coupled receptor GPCR135.	Pubmed	1.57E-06	6.89E-03	1.80E-05	1.62E-04	2	3	RXFP1,RXFP3
Pubmed	26182893	The role of hypothalamus-pituitary-adrenal genes and childhood trauma in borderline personality disorder.	Pubmed	1.57E-06	6.89E-03	1.80E-05	1.62E-04	2	3	CRHR1,CRHR2
Pubmed	11337941	Sensitivity of AXB/BXA recombinant inbred lines of mice to the locomotor activating effects of cocaine: a quantitative trait loci analysis.	Pubmed	1.57E-06	6.89E-03	1.80E-05	1.62E-04	2	3	SSTR1,SSTR3
Pubmed	1321422	Cloned human neuropeptide Y receptor couples to two different second messenger systems.	Pubmed	1.57E-06	6.89E-03	1.80E-05	1.62E-04	2	3	NPY1R,NPY2R
Pubmed	7838118	Expression and characterization of cloned human bombesin receptors.	Pubmed	1.57E-06	6.89E-03	1.80E-05	1.62E-04	2	3	NMBR,GRPR
Pubmed	9001438	Neuropeptide Y receptor subtypes.	Pubmed	1.57E-06	6.89E-03	1.80E-05	1.62E-04	2	3	NPY1R,NPY2R
Pubmed	22763881	Overexpression of vasoactive intestinal peptide receptors and cyclooxygenase-2 in human prostate cancer. Analysis of potential prognostic relevance.	Pubmed	1.57E-06	6.89E-03	1.80E-05	1.62E-04	2	3	VIPR1,VIPR2
Pubmed	15777781	Formalin-induced pain is reduced in sigma(1) receptor knockout mice.	Pubmed	1.57E-06	6.89E-03	1.80E-05	1.62E-04	2	3	OPRK1,OPRM1
Pubmed	7559383	Cloning and functional expression of a cDNA encoding a human type 2 neuropeptide Y receptor.	Pubmed	1.57E-06	6.89E-03	1.80E-05	1.62E-04	2	3	NPY1R,NPY2R
Pubmed	9262170	Cloning and expression of the neuromedin B receptor and the third subtype of bombesin receptor genes in the mouse.	Pubmed	1.57E-06	6.89E-03	1.80E-05	1.62E-04	2	3	NMBR,GRPR
Pubmed	18438934	Effect of cortistatin on tau phosphorylation at Ser262 site.	Pubmed	1.57E-06	6.89E-03	1.80E-05	1.62E-04	2	3	SSTR2,SSTR4
Pubmed	28498396	Diverse expression patterns and tumorigenic role of neurotensin signaling components in colorectal cancer cells.	Pubmed	1.57E-06	6.89E-03	1.80E-05	1.62E-04	2	3	NTSR2,NTSR1
Pubmed	22451915	Corticotropin-releasing factor receptor-dependent effects of repeated stress on tau phosphorylation, solubility, and aggregation.	Pubmed	1.57E-06	6.89E-03	1.80E-05	1.62E-04	2	3	CRHR1,CRHR2
Pubmed	24857857	RELAXIN enhances differentiation and matrix mineralization through Relaxin/insulin-like family peptide receptor 2 (Rxfp2) in MC3T3-E1 cells in vitro.	Pubmed	1.57E-06	6.89E-03	1.80E-05	1.62E-04	2	3	RXFP1,RXFP2
Pubmed	23011592	Neuropeptide Y1 receptor in immune cells regulates inflammation and insulin resistance associated with diet-induced obesity.	Pubmed	3.14E-06	1.38E-02	3.26E-05	2.92E-04	2	4	NPY1R,NPY2R
Pubmed	22986312	Somatostatin receptor types 1 and 2 in the developing mammalian cochlea.	Pubmed	3.14E-06	1.38E-02	3.26E-05	2.92E-04	2	4	SSTR1,SSTR2
Pubmed	19131402	Predicting risk of bacterial vaginosis: the role of race, smoking and corticotropin-releasing hormone-related genes.	Pubmed	3.14E-06	1.38E-02	3.26E-05	2.92E-04	2	4	CRHR1,CRHR2
Pubmed	16734917	Corticotropin-releasing hormone, its binding protein and receptors in human cervical tissue at preterm and term labor in comparison to non-pregnant state.	Pubmed	3.14E-06	1.38E-02	3.26E-05	2.92E-04	2	4	CRHR1,CRHR2
Pubmed	18687376	Association of dopamine and opioid receptor genetic polymorphisms with response to methadone maintenance treatment.	Pubmed	3.14E-06	1.38E-02	3.26E-05	2.92E-04	2	4	OPRD1,OPRM1
Pubmed	16087676	A novel form of neurotensin post-translationally modified by arginylation.	Pubmed	3.14E-06	1.38E-02	3.26E-05	2.92E-04	2	4	NTSR2,NTSR1
Pubmed	12784189	Expression patterns of CRH, CRH receptors, and CRH binding protein in human gestational tissue at term.	Pubmed	3.14E-06	1.38E-02	3.26E-05	2.92E-04	2	4	CRHR1,CRHR2
Pubmed	8702757	The unpredicted high affinities of a large number of naturally occurring tachykinins for chimeric NK1/NK3 receptors suggest a role for an inhibitory domain in determining receptor specificity.	Pubmed	3.14E-06	1.38E-02	3.26E-05	2.92E-04	2	4	TACR1,TACR3
Pubmed	25808161	Somatostatin and dopamine receptor expression in neuroendocrine neoplasms: correlation of immunohistochemical findings with somatostatin receptor scintigraphy visual scores.	Pubmed	3.14E-06	1.38E-02	3.26E-05	2.92E-04	2	4	SSTR2,SSTR3
Pubmed	28855588	Morphine activation of mu opioid receptors causes disinhibition of neurons in the ventral tegmental area mediated by ?-arrestin2 and c-Src.	Pubmed	3.14E-06	1.38E-02	3.26E-05	2.92E-04	2	4	OPRD1,OPRM1
Pubmed	17997230	Essential role of mu opioid receptor in the regulation of delta opioid receptor-mediated antihyperalgesia.	Pubmed	3.14E-06	1.38E-02	3.26E-05	2.92E-04	2	4	OPRK1,OPRM1
Pubmed	19318729	Differential expression of somatostatin and dopamine receptor subtype genes in adrenocorticotropin (ACTH)-secreting pituitary tumors and silent corticotroph adenomas.	Pubmed	3.14E-06	1.38E-02	3.26E-05	2.92E-04	2	4	SSTR1,SSTR2
Pubmed	9423932	Labelling of CRF1 and CRF2 receptors using the novel radioligand, [3H]-urocortin.	Pubmed	3.14E-06	1.38E-02	3.26E-05	2.92E-04	2	4	CRHR1,CRHR2
Pubmed	24083959	Regulation of corticotropin-releasing factor and urocortin 2/3 mRNA by leptin in hypothalamic N39 cells.	Pubmed	3.14E-06	1.38E-02	3.26E-05	2.92E-04	2	4	CRHR1,CRHR2
Pubmed	16388914	Expression of substance P, neurokinin 1 receptors (NK1) and neurokinin 3 receptors in the developing mouse retina and in the retina of NK1 knockout mice.	Pubmed	3.14E-06	1.38E-02	3.26E-05	2.92E-04	2	4	TACR1,TACR3
Pubmed	8738226	Differences among mouse strains in the regulation by mu, delta 1 and delta 2 opioid receptors of striatal adenylyl cyclases activated by dopamine D1 or adenosine A2a receptors.	Pubmed	3.14E-06	1.38E-02	3.26E-05	2.92E-04	2	4	OPRD1,OPRM1
Pubmed	19279230	Prolonged RXFP1 and RXFP2 signaling can be explained by poor internalization and a lack of beta-arrestin recruitment.	Pubmed	3.14E-06	1.38E-02	3.26E-05	2.92E-04	2	4	RXFP1,RXFP2
Pubmed	14764822	Corticotropin-releasing hormone system in human adipose tissue.	Pubmed	3.14E-06	1.38E-02	3.26E-05	2.92E-04	2	4	CRHR1,CRHR2
Pubmed	20731720	Dissection of corticotropin-releasing factor system involvement in locomotor sensitivity to methamphetamine.	Pubmed	3.14E-06	1.38E-02	3.26E-05	2.92E-04	2	4	CRHR1,CRHR2
Pubmed	15256493	Genetic targeting of relaxin and insulin-like factor 3 receptors in mice.	Pubmed	3.14E-06	1.38E-02	3.26E-05	2.92E-04	2	4	RXFP1,RXFP2
Pubmed	8612563	Cloning and characterization of human urocortin.	Pubmed	3.14E-06	1.38E-02	3.26E-05	2.92E-04	2	4	CRHR1,CRHR2
Pubmed	29133874	Distinct roles of NMB and GRP in itch transmission.	Pubmed	3.14E-06	1.38E-02	3.26E-05	2.92E-04	2	4	NMBR,GRPR
Pubmed	20150284	Vasoactive intestinal peptide-null mice demonstrate enhanced sweet taste preference, dysglycemia, and reduced taste bud leptin receptor expression.	Pubmed	3.14E-06	1.38E-02	3.26E-05	2.92E-04	2	4	VIPR1,VIPR2
Pubmed	18624930	Expression of neurotensin and its receptors in pituitary adenomas.	Pubmed	3.14E-06	1.38E-02	3.26E-05	2.92E-04	2	4	NTSR2,NTSR1
Pubmed	24416154	Endogenous CNS expression of neurotensin and neurotensin receptors is altered during the postpartum period in outbred mice.	Pubmed	3.14E-06	1.38E-02	3.26E-05	2.92E-04	2	4	NTSR2,NTSR1
Pubmed	12959933	Bombesin-like peptide receptor gene expression, regulation, and function in fetal murine lung.	Pubmed	3.14E-06	1.38E-02	3.26E-05	2.92E-04	2	4	NMBR,GRPR
Pubmed	22231481	Crh and Oprm1 mediate anxiety-related behavior and social approach in a mouse model of MECP2 duplication syndrome.	Pubmed	3.14E-06	1.38E-02	3.26E-05	2.92E-04	2	4	CRHR1,OPRM1
Pubmed	16123747	Genetic analysis of the hypothalamic neurotensin system.	Pubmed	3.14E-06	1.38E-02	3.26E-05	2.92E-04	2	4	NTSR2,NTSR1
Pubmed	19269029	Calmodulin interacts with PAC1 and VPAC2 receptors and regulates PACAP-induced FOS expression in human neuroblastoma cells.	Pubmed	3.14E-06	1.38E-02	3.26E-05	2.92E-04	2	4	VIPR2,ADCYAP1R1
Pubmed	23395170	Arcuate NPY controls sympathetic output and BAT function via a relay of tyrosine hydroxylase neurons in the PVN.	Pubmed	3.14E-06	1.38E-02	3.26E-05	2.92E-04	2	4	NPY1R,NPY2R
Pubmed	18616823	Select cognitive deficits in vasoactive intestinal peptide deficient mice.	Pubmed	3.14E-06	1.38E-02	3.26E-05	2.92E-04	2	4	VIPR1,VIPR2
Pubmed	10390649	Neurotensin and neurotensin receptors.	Pubmed	3.14E-06	1.38E-02	3.26E-05	2.92E-04	2	4	NTSR2,NTSR1
Pubmed	29155851	PAC1- and VPAC2 receptors in light regulated behavior and physiology: Studies in single and double mutant mice.	Pubmed	3.14E-06	1.38E-02	3.26E-05	2.92E-04	2	4	VIPR2,ADCYAP1R1
Pubmed	18376408	Neurotensin increases mortality and mast cells reduce neurotensin levels in a mouse model of sepsis.	Pubmed	3.14E-06	1.38E-02	3.26E-05	2.92E-04	2	4	NTSR2,NTSR1
Pubmed	19077175	Endocannabinoids mediate acute fear adaptation via glutamatergic neurons independently of corticotropin-releasing hormone signaling.	Pubmed	3.14E-06	1.38E-02	3.26E-05	2.92E-04	2	4	CRHR1,CRHR2
Pubmed	17503481	The opioid system in alcohol and drug dependence: family-based association study.	Pubmed	3.14E-06	1.38E-02	3.26E-05	2.92E-04	2	4	OPRD1,OPRM1
Pubmed	11809971	Activation of orphan receptors by the hormone relaxin.	Pubmed	3.14E-06	1.38E-02	3.26E-05	2.92E-04	2	4	RXFP1,RXFP2
Pubmed	15465925	Relaxin-3/insulin-like peptide 5 chimeric peptide, a selective ligand for G protein-coupled receptor (GPCR)135 and GPCR142 over leucine-rich repeat-containing G protein-coupled receptor 7.	Pubmed	3.14E-06	1.38E-02	3.26E-05	2.92E-04	2	4	RXFP1,RXFP3
Pubmed	12716968	Characterization of the endokinins: human tachykinins with cardiovascular activity.	Pubmed	3.14E-06	1.38E-02	3.26E-05	2.92E-04	2	4	TACR1,TACR3
Pubmed	17437961	A role for tachykinins in the regulation of human sperm motility.	Pubmed	3.14E-06	1.38E-02	3.26E-05	2.92E-04	2	4	TACR1,TACR3
Pubmed	8795617	Structure, functional expression, and cerebral localization of the levocabastine-sensitive neurotensin/neuromedin N receptor from mouse brain.	Pubmed	3.14E-06	1.38E-02	3.26E-05	2.92E-04	2	4	NTSR2,NTSR1
Pubmed	19877281	Brn3a regulates the transition from neurogenesis to terminal differentiation and represses non-neural gene expression in the trigeminal ganglion.	Pubmed	4.65E-06	2.04E-02	4.82E-05	4.32E-04	3	44	NPY1R,NPY5R,SSTR2
Pubmed	22234467	Differential regulation of glucose transporters mediated by CRH receptor type 1 and type 2 in human placental trophoblasts.	Pubmed	5.23E-06	2.30E-02	5.28E-05	4.73E-04	2	5	CRHR1,CRHR2
Pubmed	23744642	Regulation of arcuate neurons coexpressing kisspeptin, neurokinin B, and dynorphin by modulators of neurokinin 3 and ?-opioid receptors in adult male mice.	Pubmed	5.23E-06	2.30E-02	5.28E-05	4.73E-04	2	5	TACR3,OPRK1
Pubmed	15649866	Multiple binding sites revealed by interaction of relaxin family peptides with native and chimeric relaxin family peptide receptors 1 and 2 (LGR7 and LGR8).	Pubmed	5.23E-06	2.30E-02	5.28E-05	4.73E-04	2	5	RXFP1,RXFP2
Pubmed	12773411	A role for tachykinins in female mouse and rat reproductive function.	Pubmed	5.23E-06	2.30E-02	5.28E-05	4.73E-04	2	5	TACR1,TACR3
Pubmed	17950729	Interaction of brain somatostatin receptors with the PDZ domains of PSD-95.	Pubmed	5.23E-06	2.30E-02	5.28E-05	4.73E-04	2	5	SSTR1,SSTR4
Pubmed	12506116	H3 relaxin is a specific ligand for LGR7 and activates the receptor by interacting with both the ectodomain and the exoloop 2.	Pubmed	5.23E-06	2.30E-02	5.28E-05	4.73E-04	2	5	RXFP1,RXFP2
Pubmed	25358399	Expression of corticotropin-releasing factor and urocortins in the normal and Schistosoma mansoni-infected mouse ileum.	Pubmed	5.23E-06	2.30E-02	5.28E-05	4.73E-04	2	5	CRHR1,CRHR2
Pubmed	11786503	Pharmacological profile of the novel mammalian tachykinin, hemokinin 1.	Pubmed	5.23E-06	2.30E-02	5.28E-05	4.73E-04	2	5	TACR1,TACR3
Pubmed	20534436	Ligand-directed c-Jun N-terminal kinase activation disrupts opioid receptor signaling.	Pubmed	5.23E-06	2.30E-02	5.28E-05	4.73E-04	2	5	OPRK1,OPRM1
Pubmed	12142540	Modulation of postendocytic sorting of G protein-coupled receptors.	Pubmed	5.23E-06	2.30E-02	5.28E-05	4.73E-04	2	5	OPRD1,OPRM1
Pubmed	23818986	Macrophage Resistance to HIV-1 Infection Is Enhanced by the Neuropeptides VIP and PACAP.	Pubmed	5.23E-06	2.30E-02	5.28E-05	4.73E-04	2	5	VIPR2,ADCYAP1R1
Pubmed	29669290	Non-canonical Opioid Signaling Inhibits Itch Transmission in the Spinal Cord of Mice.	Pubmed	7.84E-06	3.44E-02	7.79E-05	6.98E-04	2	6	GRPR,OPRK1
Pubmed	18838498	Association of HPA axis genes with suicidal behaviour in schizophrenia.	Pubmed	7.84E-06	3.44E-02	7.79E-05	6.98E-04	2	6	CRHR1,CRHR2
Pubmed	18384079	Combined effects of exonic polymorphisms in CRHR1 and AVPR1B genes in a case/control study for panic disorder.	Pubmed	7.84E-06	3.44E-02	7.79E-05	6.98E-04	2	6	CRHR1,CRHR2
Pubmed	11416224	Identification of urocortin III, an additional member of the corticotropin-releasing factor (CRF) family with high affinity for the CRF2 receptor.	Pubmed	7.84E-06	3.44E-02	7.79E-05	6.98E-04	2	6	CRHR1,CRHR2
Pubmed	10441733	Genomic organization and expression analysis of mouse kynurenine aminotransferase II, a possible factor in the pathophysiology of Huntington's disease.	Pubmed	7.84E-06	3.44E-02	7.79E-05	6.98E-04	2	6	NPY1R,NPY5R
Pubmed	22419713	Expression of Ki-67, PTTG1, FGFR4, and SSTR 2, 3, and 5 in nonfunctioning pituitary adenomas: a high throughput TMA, immunohistochemical study.	Pubmed	7.84E-06	3.44E-02	7.79E-05	6.98E-04	2	6	SSTR2,SSTR3
Pubmed	25013167	Evidence of efficient stop codon readthrough in four mammalian genes.	Pubmed	7.84E-06	3.44E-02	7.79E-05	6.98E-04	2	6	OPRK1,OPRL1
Pubmed	21050473	Expression of genes related to the hypothalamic-pituitary-adrenal axis in murine fetal lungs in late gestation.	Pubmed	1.10E-05	4.82E-02	1.08E-04	9.68E-04	2	7	CRHR1,CRHR2
Pubmed	24316073	Neuropeptide Y family receptors traffic via the Bardet-Biedl syndrome pathway to signal in neuronal primary cilia.	Pubmed	1.10E-05	4.82E-02	1.08E-04	9.68E-04	2	7	NPY2R,NPY5R
Pubmed	22835547	Relaxin induces matrix-metalloproteinases-9 and -13 via RXFP1: induction of MMP-9 involves the PI3K, ERK, Akt and PKC-? pathways.	Pubmed	1.10E-05	4.82E-02	1.08E-04	9.68E-04	2	7	RXFP1,RXFP2
Pubmed	29576387	Functional Divergence of Delta and Mu Opioid Receptor Organization in CNS Pain Circuits.	Pubmed	1.10E-05	4.82E-02	1.08E-04	9.68E-04	2	7	OPRD1,OPRM1
Pubmed	17448763	Application of HapMap data to the evaluation of 8 candidate genes for pediatric slow transit constipation.	Pubmed	1.46E-05	6.42E-02	1.43E-04	1.28E-03	2	8	TACR1,TACR3
Pubmed	9169155	Neuropeptide Y receptor genes on human chromosome 4q31-q32 map to conserved linkage groups on mouse chromosomes 3 and 8.	Pubmed	1.46E-05	6.42E-02	1.43E-04	1.28E-03	2	8	NPY1R,NPY2R
Pubmed	11726686	Misreading of termination codons in eukaryotes by natural nonsense suppressor tRNAs.	Pubmed	1.88E-05	8.25E-02	1.83E-04	1.64E-03	2	9	OPRK1,OPRL1
Pubmed	7959748	Murine chromosomal location of the mu and kappa opioid receptor genes.	Pubmed	1.88E-05	8.25E-02	1.83E-04	1.64E-03	2	9	OPRK1,OPRM1
Pubmed	20368512	Association of polymorphisms in genes regulating the corticotropin-releasing factor system with antidepressant treatment response.	Pubmed	2.35E-05	1.03E-01	2.27E-04	2.04E-03	2	10	CRHR1,CRHR2
Pubmed	27063791	Voluntary wheel running reduces voluntary consumption of ethanol in mice: identification of candidate genes through striatal gene expression profiling.	Pubmed	2.35E-05	1.03E-01	2.27E-04	2.04E-03	2	10	CRHR1,OPRM1
Pubmed	20797317	Analysis of copy number variation in 8,842 Korean individuals reveals 39 genes associated with hepatic biomarkers AST and ALT.	Pubmed	2.35E-05	1.03E-01	2.27E-04	2.04E-03	2	10	NPY1R,NPY5R
Pubmed	9417917	Neuropeptide Y receptor genes mapped in human and mouse: receptors with high affinity for pancreatic polypeptide are not clustered with receptors specific for neuropeptide Y and peptide YY.	Pubmed	2.35E-05	1.03E-01	2.27E-04	2.04E-03	2	10	NPY1R,NPY5R
Pubmed	27402918	Endothelial Restoration of Receptor Activity-Modifying Protein 2 Is Sufficient to Rescue Lethality, but Survivors Develop Dilated Cardiomyopathy.	Pubmed	2.87E-05	1.26E-01	2.77E-04	2.48E-03	2	11	VIPR1,PTH1R
Pubmed	7752808	Chromosomal localization of opioid peptide and receptor genes in the mouse.	Pubmed	3.44E-05	1.51E-01	3.31E-04	2.97E-03	2	12	OPRK1,OPRM1
Pubmed	21048147	Developmental origin of preBˆtzinger complex respiratory neurons.	Pubmed	4.74E-05	2.08E-01	4.55E-04	4.08E-03	2	14	TACR1,SSTR2
Pubmed	18996102	Physiogenomic comparison of edema and BMI in patients receiving rosiglitazone or pioglitazone.	Pubmed	8.81E-05	3.87E-01	8.45E-04	7.57E-03	3	117	CRHR1,CRHR2,CCKBR
Pubmed	11124115	Gsh2 and Pax6 play complementary roles in dorsoventral patterning of the mammalian telencephalon.	Pubmed	1.20E-04	5.26E-01	1.15E-03	1.03E-02	2	22	OPRK1,OPRM1
Pubmed	20589901	Identification of genes controlled by LMX1B in E13.5 mouse limbs.	Pubmed	1.55E-04	6.82E-01	1.24E-03	1.12E-02	2	25	SSTR1,OPRK1
Pubmed	28154160	Tubby family proteins are adapters for ciliary trafficking of integral membrane proteins.	Pubmed	1.55E-04	6.82E-01	1.24E-03	1.12E-02	2	25	NPY2R,SSTR3
Pubmed	18676680	Pathway-based evaluation of 380 candidate genes and lung cancer susceptibility suggests the importance of the cell cycle pathway.	Pubmed	1.68E-04	7.39E-01	1.24E-03	1.12E-02	4	381	SSTR3,GRPR,OPRD1,OPRM1
Pubmed	19170196	Polymorphisms in innate immunity genes and lung cancer risk in Xuanwei, China.	Pubmed	1.72E-04	7.54E-01	1.24E-03	1.12E-02	4	383	SSTR3,GRPR,OPRD1,OPRM1
Pubmed	19077438	Analysis of 30 genes (355 SNPS) related to energy homeostasis for association with adiposity in European-American and Yup'ik Eskimo populations.	Pubmed	2.25E-04	9.87E-01	1.24E-03	1.12E-02	2	30	NPY1R,NPY5R
Pubmed	19906978	Brn3a and Nurr1 mediate a gene regulatory pathway for habenula development.	Pubmed	2.35E-04	1.00E+00	1.24E-03	1.12E-02	3	163	TACR1,SSTR4,OPRM1
Pubmed	19692168	Genetic susceptibility to distinct bladder cancer subphenotypes.	Pubmed	2.49E-04	1.00E+00	1.24E-03	1.12E-02	4	422	SSTR3,GRPR,OPRD1,OPRM1
Pubmed	28298427	Systematic protein-protein interaction mapping for clinically relevant human GPCRs.	Pubmed	4.43E-04	1.00E+00	1.24E-03	1.12E-02	2	42	OPRL1,OPRM1
Pubmed	22645275	Identification of novel ATP13A2 interactors and their role in ?-synuclein misfolding and toxicity.	Pubmed	4.86E-04	1.00E+00	1.24E-03	1.12E-02	2	44	NPY1R,CCKBR
Pubmed	20351714	Poor replication of candidate genes for major depressive disorder using genome-wide association data.	Pubmed	6.53E-04	1.00E+00	1.24E-03	1.12E-02	2	51	CRHR1,CRHR2
Pubmed	10441734	Identification and genetic mapping of differentially expressed genes in mice differing at the If1 interferon regulatory locus.	Pubmed	6.79E-04	1.00E+00	1.24E-03	1.12E-02	2	52	GRPR,OPRK1
Pubmed	1310144	Differential activation of intracellular effector by two isoforms of human neurokinin-1 receptor.	Pubmed	7.37E-04	1.00E+00	1.24E-03	1.12E-02	1	1	TACR1
Pubmed	24106690	Somatostatin receptor-based molecular imaging and therapy for neuroendocrine tumors.	Pubmed	7.37E-04	1.00E+00	1.24E-03	1.12E-02	1	1	SSTR1
Pubmed	21408181	Performance deficits of NK1 receptor knockout mice in the 5-choice serial reaction-time task: effects of d-amphetamine, stress and time of day.	Pubmed	7.37E-04	1.00E+00	1.24E-03	1.12E-02	1	1	TACR1
Pubmed	17122076	Involvement of cholecystokinin 2 receptor in food intake regulation: hyperphagia and increased fat deposition in cholecystokinin 2 receptor-deficient mice.	Pubmed	7.37E-04	1.00E+00	1.24E-03	1.12E-02	1	1	CCKBR
Pubmed	29066557	Neuromedin B Expression Defines the Mouse Retrotrapezoid Nucleus.	Pubmed	7.37E-04	1.00E+00	1.24E-03	1.12E-02	1	1	NMBR
Pubmed	23529111	Negative life events and corticotropin-releasing-hormone receptor1 gene in recurrent major depressive disorder.	Pubmed	7.37E-04	1.00E+00	1.24E-03	1.12E-02	1	1	CRHR1
Pubmed	2159143	Opioid and nicotine receptors affect growth regulation of human lung cancer cell lines.	Pubmed	7.37E-04	1.00E+00	1.24E-03	1.12E-02	1	1	OPRM1
Pubmed	12072562	Important role of hypothalamic Y2 receptors in body weight regulation revealed in conditional knockout mice.	Pubmed	7.37E-04	1.00E+00	1.24E-03	1.12E-02	1	1	NPY2R
Pubmed	21546930	Peripheral-specific y2 receptor knockdown protects mice from high-fat diet-induced obesity.	Pubmed	7.37E-04	1.00E+00	1.24E-03	1.12E-02	1	1	NPY2R
Pubmed	28162969	Parathyroid Hormone Directs Bone Marrow Mesenchymal Cell Fate.	Pubmed	7.37E-04	1.00E+00	1.24E-03	1.12E-02	1	1	PTH1R
Pubmed	18287949	An association study of tachykinin receptor 3 gene with schizophrenia in the Japanese population.	Pubmed	7.37E-04	1.00E+00	1.24E-03	1.12E-02	1	1	TACR3
Pubmed	28931039	Abnormalities in substance P neurokinin-1 receptor binding in key brainstem nuclei in sudden infant death syndrome related to prematurity and sex.	Pubmed	7.37E-04	1.00E+00	1.24E-03	1.12E-02	1	1	TACR1
Pubmed	18395423	Different kinases desensitize the human delta-opioid receptor (hDOP-R) in the neuroblastoma cell line SK-N-BE upon peptidic and alkaloid agonists.	Pubmed	7.37E-04	1.00E+00	1.24E-03	1.12E-02	1	1	OPRD1
Pubmed	22071118	Ethnic-specific meta-analyses of association between the OPRM1 A118G polymorphism and alcohol dependence among Asians and Caucasians.	Pubmed	7.37E-04	1.00E+00	1.24E-03	1.12E-02	1	1	OPRM1
Pubmed	29763369	Adipose Y5R mRNA is higher in obese than non-obese humans and is correlated with obesity parameters.	Pubmed	7.37E-04	1.00E+00	1.24E-03	1.12E-02	1	1	NPY5R
Pubmed	16550213	Genetic association of the human corticotropin releasing hormone receptor 1 (CRHR1) with binge drinking and alcohol intake patterns in two independent samples.	Pubmed	7.37E-04	1.00E+00	1.24E-03	1.12E-02	1	1	CRHR1
Pubmed	9169127	Overlapping gene structure of the human neuropeptide Y receptor subtypes Y1 and Y5 suggests coordinate transcriptional regulation.	Pubmed	7.37E-04	1.00E+00	1.24E-03	1.12E-02	1	1	NPY5R
Pubmed	20080775	CRFR1 is expressed on pancreatic beta cells, promotes beta cell proliferation, and potentiates insulin secretion in a glucose-dependent manner.	Pubmed	7.37E-04	1.00E+00	1.24E-03	1.12E-02	1	1	CRHR1
Pubmed	19309439	Age-dependent association of idiopathic achalasia with vasoactive intestinal peptide receptor 1 gene.	Pubmed	7.37E-04	1.00E+00	1.24E-03	1.12E-02	1	1	VIPR1
Pubmed	27113810	The rare Arg181Cys mutation in the ? opioid receptor can abolish opioid responses.	Pubmed	7.37E-04	1.00E+00	1.24E-03	1.12E-02	1	1	OPRM1
Pubmed	29564682	Opioid Exposure is Associated with Aberrant DNA Methylation of OPRM1 Promoter Region in a Chinese Han Population.	Pubmed	7.37E-04	1.00E+00	1.24E-03	1.12E-02	1	1	OPRM1
Pubmed	20641937	(99m)Tc-N2S2-Tat(49-57)-Lys(3)-bombesin	Pubmed	7.37E-04	1.00E+00	1.24E-03	1.12E-02	1	1	NMBR
Pubmed	19596359	Sensorimotor gating in neurotensin-1 receptor null mice.	Pubmed	7.37E-04	1.00E+00	1.24E-03	1.12E-02	1	1	NTSR1
Pubmed	20963592	A missense mutation in LRR8 of RXFP2 is associated with cryptorchidism.	Pubmed	7.37E-04	1.00E+00	1.24E-03	1.12E-02	1	1	RXFP2
Pubmed	11424981	Nonreplication of association between mu-opioid-receptor gene (OPRM1) A118G polymorphism and substance dependence.	Pubmed	7.37E-04	1.00E+00	1.24E-03	1.12E-02	1	1	OPRM1
Pubmed	12690118	Identification of cytoplasmic domains of hVPAC1 receptor required for activation of adenylyl cyclase. Crucial role of two charged amino acids strictly conserved in class II G protein-coupled receptors.	Pubmed	7.37E-04	1.00E+00	1.24E-03	1.12E-02	1	1	VIPR1
Pubmed	10768564	111In-DTPA-D-Phe1-octreotide binding and somatostatin receptor subtypes in thyroid tumors.	Pubmed	7.37E-04	1.00E+00	1.24E-03	1.12E-02	1	1	SSTR4
Pubmed	16272337	Neurokinin 1 receptor signaling affects the local innate immune defense against genital herpes virus infection.	Pubmed	7.37E-04	1.00E+00	1.24E-03	1.12E-02	1	1	TACR1
Pubmed	22342800	Y5 neuropeptide Y receptor overexpression in mice neither affects anxiety- and depression-like behaviours nor seizures but confers moderate hyperactivity.	Pubmed	7.37E-04	1.00E+00	1.24E-03	1.12E-02	1	1	NPY5R
Pubmed	22776899	PAC1 receptor (ADCYAP1R1) genotype is associated with dark-enhanced startle in children.	Pubmed	7.37E-04	1.00E+00	1.24E-03	1.12E-02	1	1	ADCYAP1R1
Pubmed	26979295	Antidepressant-like Effects of Buprenorphine are Mediated by Kappa Opioid Receptors.	Pubmed	7.37E-04	1.00E+00	1.24E-03	1.12E-02	1	1	OPRK1
Pubmed	23651028	OPRM1 rs1799971 polymorphism and opioid dependence: evidence from a meta-analysis.	Pubmed	7.37E-04	1.00E+00	1.24E-03	1.12E-02	1	1	OPRM1
Pubmed	26270813	Mu Opioid Splice Variant MOR-1K Contributes to the Development of Opioid-Induced Hyperalgesia.	Pubmed	7.37E-04	1.00E+00	1.24E-03	1.12E-02	1	1	OPRM1
Pubmed	23903826	Upregulation of the ? opioid receptor in liver cancer promotes liver cancer progression both in vitro and in vivo.	Pubmed	7.37E-04	1.00E+00	1.24E-03	1.12E-02	1	1	OPRD1
Pubmed	25043296	Knockdown of PTHR1 in osteosarcoma cells decreases invasion and growth and increases tumor differentiation in vivo.	Pubmed	7.37E-04	1.00E+00	1.24E-03	1.12E-02	1	1	PTH1R
Pubmed	1324930	Regulation by thyrotropin-releasing hormone (TRH) of TRH receptor mRNA degradation in rat pituitary GH3 cells.	Pubmed	7.37E-04	1.00E+00	1.24E-03	1.12E-02	1	1	TRHR
Pubmed	20194481	Association of mu-opioid receptor variants and response to citalopram treatment in major depressive disorder.	Pubmed	7.37E-04	1.00E+00	1.24E-03	1.12E-02	1	1	OPRM1
Pubmed	30193580	Somatostatin receptor 2A protein expression characterizes anaplastic oligodendrogliomas with favorable outcome.	Pubmed	7.37E-04	1.00E+00	1.24E-03	1.12E-02	1	1	SSTR2
Pubmed	8097479	A human somatostatin receptor (SSTR3), located on chromosome 22, displays preferential affinity for somatostatin-14 like peptides.	Pubmed	7.37E-04	1.00E+00	1.24E-03	1.12E-02	1	1	SSTR3
Pubmed	20510254	The role of the NOP receptor in regulating food intake, meal pattern, and the excitability of proopiomelanocortin neurons.	Pubmed	7.37E-04	1.00E+00	1.24E-03	1.12E-02	1	1	OPRL1
Pubmed	7760050	Regulation of multiple effectors by the cloned delta-opioid receptor: stimulation of phospholipase C and type II adenylyl cyclase.	Pubmed	7.37E-04	1.00E+00	1.24E-03	1.12E-02	1	1	OPRD1
Pubmed	26392368	Association of the OPRM1 Variant rs1799971 (A118G) with Non-Specific Liability to Substance Dependence in a Collaborative de novo Meta-Analysis of European-Ancestry Cohorts.	Pubmed	7.37E-04	1.00E+00	1.24E-03	1.12E-02	1	1	OPRM1
Pubmed	24858579	Association of ?-opioid receptor gene (OPRM1) haplotypes with postoperative nausea and vomiting.	Pubmed	7.37E-04	1.00E+00	1.24E-03	1.12E-02	1	1	OPRM1
Pubmed	23073313	Low-copy repeats at the human VIPR2 gene predispose to recurrent and nonrecurrent rearrangements.	Pubmed	7.37E-04	1.00E+00	1.24E-03	1.12E-02	1	1	VIPR2
Pubmed	16888162	Spatial approximation between the C-terminus of VIP and the N-terminal ectodomain of the VPAC1 receptor.	Pubmed	7.37E-04	1.00E+00	1.24E-03	1.12E-02	1	1	VIPR1
Pubmed	24030979	Substance P autocrine signaling contributes to persistent HER2 activation that drives malignant progression and drug resistance in breast cancer.	Pubmed	7.37E-04	1.00E+00	1.24E-03	1.12E-02	1	1	TACR1
Pubmed	12788214	Increased dopamine D2 receptor binding and enhanced apomorphine-induced locomotor activity in mu-opioid receptor knockout mice.	Pubmed	7.37E-04	1.00E+00	1.24E-03	1.12E-02	1	1	OPRM1
Pubmed	12525693	In vivo activation of a mutant mu-opioid receptor by antagonist: future direction for opiate pain treatment paradigm that lacks undesirable side effects.	Pubmed	7.37E-04	1.00E+00	1.24E-03	1.12E-02	1	1	OPRM1
Pubmed	19959688	Nicotine withdrawal sensitivity, linkage to chr6q26, and association of OPRM1 SNPs in the SMOking in FAMilies (SMOFAM) sample.	Pubmed	7.37E-04	1.00E+00	1.24E-03	1.12E-02	1	1	OPRM1
Pubmed	23834894	Exaggerated anorexigenic response to restraint stress in A(y) mice is associated with elevated CRFR2 mRNA expression in the hypothalamus.	Pubmed	7.37E-04	1.00E+00	1.24E-03	1.12E-02	1	1	CRHR2
Pubmed	18843967	[Expression of relaxin receptor in placental tissues of normal pregnancy and pre-eclampsia].	Pubmed	7.37E-04	1.00E+00	1.24E-03	1.12E-02	1	1	RXFP1
Pubmed	17891380	The neuropeptide Y Y1 receptor subtype is necessary for the anxiolytic-like effects of neuropeptide Y, but not the antidepressant-like effects of fluoxetine, in mice.	Pubmed	7.37E-04	1.00E+00	1.24E-03	1.12E-02	1	1	NPY1R
Pubmed	10719227	An autoradiographic study in mu-opioid receptor knockout mice.	Pubmed	7.37E-04	1.00E+00	1.24E-03	1.12E-02	1	1	OPRM1
Pubmed	16840548	Impact of impaired receptor internalization on calcium homeostasis in knock-in mice expressing a phosphorylation-deficient parathyroid hormone (PTH)/PTH-related peptide receptor.	Pubmed	7.37E-04	1.00E+00	1.24E-03	1.12E-02	1	1	PTH1R
Pubmed	22551944	The role of cholesterol on the activity and stability of neurotensin receptor 1.	Pubmed	7.37E-04	1.00E+00	1.24E-03	1.12E-02	1	1	NTSR1
Pubmed	12727924	Anti-inflammatory properties of the mu opioid receptor support its use in the treatment of colon inflammation.	Pubmed	7.37E-04	1.00E+00	1.24E-03	1.12E-02	1	1	OPRM1
Pubmed	12542655	The mouse VPAC2 receptor confers suprachiasmatic nuclei cellular rhythmicity and responsiveness to vasoactive intestinal polypeptide in vitro.	Pubmed	7.37E-04	1.00E+00	1.24E-03	1.12E-02	1	1	VIPR2
Pubmed	19018716	Analgesic requirements after major abdominal surgery are associated with OPRM1 gene polymorphism genotype and haplotype.	Pubmed	7.37E-04	1.00E+00	1.24E-03	1.12E-02	1	1	OPRM1
Pubmed	10875276	Dissociation of locomotor activation and suppression of food intake induced by CRF in CRFR1-deficient mice.	Pubmed	7.37E-04	1.00E+00	1.24E-03	1.12E-02	1	1	CRHR1
Pubmed	25817575	Neurokinin-1 activation affects EGFR related signal transduction in triple negative breast cancer.	Pubmed	7.37E-04	1.00E+00	1.24E-03	1.12E-02	1	1	TACR1
Pubmed	15090046	Transgenic approach reveals expression of the VPAC2 receptor in phenotypically defined neurons in the mouse suprachiasmatic nucleus and in its efferent target sites.	Pubmed	7.37E-04	1.00E+00	1.24E-03	1.12E-02	1	1	VIPR2
Pubmed	11278523	Phosphorylation of Ser363, Thr370, and Ser375 residues within the carboxyl tail differentially regulates mu-opioid receptor internalization.	Pubmed	7.37E-04	1.00E+00	1.24E-03	1.12E-02	1	1	OPRM1
Pubmed	12171913	Induction of the mouse kappa-opioid receptor gene by retinoic acid in P19 cells.	Pubmed	7.37E-04	1.00E+00	1.24E-03	1.12E-02	1	1	OPRK1
Pubmed	9692752	Regional distribution of neuropeptide Y Y2 receptor messenger RNA in the human post mortem brain.	Pubmed	7.37E-04	1.00E+00	1.24E-03	1.12E-02	1	1	NPY2R
Pubmed	22744787	A118G mu opioid receptor polymorphism among drug addicts in Malaysia.	Pubmed	7.37E-04	1.00E+00	1.24E-03	1.12E-02	1	1	OPRM1
Pubmed	17443717	Tachykinin receptor 1 variants associated with aggression in suicidal behavior.	Pubmed	7.37E-04	1.00E+00	1.24E-03	1.12E-02	1	1	TACR1
Pubmed	23778077	BB2 bombesin receptor-expressing spinal neurons transmit herpes-associated itch by BB2 receptor-independent signaling.	Pubmed	7.37E-04	1.00E+00	1.24E-03	1.12E-02	1	1	GRPR
Pubmed	8784267	Murine T-lymphocytes express vasoactive intestinal peptide receptor 1 (VIP-R1) mRNA.	Pubmed	7.37E-04	1.00E+00	1.24E-03	1.12E-02	1	1	VIPR1
Pubmed	20959467	Ligand-induced internalization and recycling of the human neuropeptide Y2 receptor is regulated by its carboxyl-terminal tail.	Pubmed	7.37E-04	1.00E+00	1.24E-03	1.12E-02	1	1	NPY2R
Pubmed	20450431	Somatostatin receptor 2 expression determined by immunohistochemistry in cold thyroid nodules exceeds that of hot thyroid nodules, papillary thyroid carcinoma, and Graves' disease.	Pubmed	7.37E-04	1.00E+00	1.24E-03	1.12E-02	1	1	SSTR2
Pubmed	21273411	The mouse cochlea expresses a local hypothalamic-pituitary-adrenal equivalent signaling system and requires corticotropin-releasing factor receptor 1 to establish normal hair cell innervation and cochlear sensitivity.	Pubmed	7.37E-04	1.00E+00	1.24E-03	1.12E-02	1	1	CRHR1
Pubmed	25343478	Differential expressions of the alternatively spliced variant mRNAs of the µ opioid receptor gene, OPRM1, in brain regions of four inbred mouse strains.	Pubmed	7.37E-04	1.00E+00	1.24E-03	1.12E-02	1	1	OPRM1
Pubmed	15893644	Identification and characterization of six new alternatively spliced variants of the human mu opioid receptor gene, Oprm.	Pubmed	7.37E-04	1.00E+00	1.24E-03	1.12E-02	1	1	OPRM1
Pubmed	9463367	Disruption of the kappa-opioid receptor gene in mice enhances sensitivity to chemical visceral pain, impairs pharmacological actions of the selective kappa-agonist U-50,488H and attenuates morphine withdrawal.	Pubmed	7.37E-04	1.00E+00	1.24E-03	1.12E-02	1	1	OPRK1
Pubmed	21864297	A common single nucleotide polymorphism A118G of the†? opioid receptor alters its N-glycosylation and protein stability.	Pubmed	7.37E-04	1.00E+00	1.24E-03	1.12E-02	1	1	OPRM1
Pubmed	12720295	Increased frequency of gastrin-releasing peptide receptor gene mutations during colon-adenocarcinoma progression.	Pubmed	7.37E-04	1.00E+00	1.24E-03	1.12E-02	1	1	GRPR
Pubmed	18239030	Allosteric ligands for the corticotropin releasing factor type 1 receptor modulate conformational states involved in receptor activation.	Pubmed	7.37E-04	1.00E+00	1.24E-03	1.12E-02	1	1	CRHR1
Pubmed	24817687	Genetic association of the tachykinin receptor 1 TACR1 gene in bipolar disorder, attention deficit hyperactivity disorder, and the alcohol dependence syndrome.	Pubmed	7.37E-04	1.00E+00	1.24E-03	1.12E-02	1	1	TACR1
Pubmed	24060005	Phosphaturic mesenchymal tumors show positive staining for somatostatin receptor 2A (SSTR2A).	Pubmed	7.37E-04	1.00E+00	1.24E-03	1.12E-02	1	1	SSTR2
Pubmed	20161813	Effect of Childhood Trauma on Adult Depression and Neuroendocrine Function: Sex-Specific Moderation by CRH Receptor 1 Gene.	Pubmed	7.37E-04	1.00E+00	1.24E-03	1.12E-02	1	1	CRHR1
Pubmed	1280419	Molecular cloning of the human brain and gastric cholecystokinin receptor: structure, functional expression and chromosomal localization.	Pubmed	7.37E-04	1.00E+00	1.24E-03	1.12E-02	1	1	CCKBR
Pubmed	25703442	The angiotensin converting enzyme inhibitor, captopril, prevents the hyperactivity and impulsivity of neurokinin-1 receptor gene 'knockout' mice: sex differences and implications for the treatment of attention deficit hyperactivity disorder.	Pubmed	7.37E-04	1.00E+00	1.24E-03	1.12E-02	1	1	TACR1
Pubmed	21034671	Neurokinin-1 receptor: a new promising target in the treatment of cancer.	Pubmed	7.37E-04	1.00E+00	1.24E-03	1.12E-02	1	1	TACR1
Pubmed	27579888	Lgr6 is dispensable for epidermal cell proliferation and wound repair.	Pubmed	7.37E-04	1.00E+00	1.24E-03	1.12E-02	1	1	RXFP2
Pubmed	28188737	Genetic variation in the behavioral effects of buprenorphine in female mice derived from a murine model of the OPRM1 A118G polymorphism.	Pubmed	7.37E-04	1.00E+00	1.24E-03	1.12E-02	1	1	OPRM1
Pubmed	24603327	Methamphetamine induces autophagy as a pro-survival response against apoptotic endothelial cell death through the Kappa opioid receptor.	Pubmed	7.37E-04	1.00E+00	1.24E-03	1.12E-02	1	1	OPRK1
Pubmed	28319053	Alternatively spliced mu opioid receptor C termini impact the diverse actions of morphine.	Pubmed	7.37E-04	1.00E+00	1.24E-03	1.12E-02	1	1	OPRM1
Pubmed	23703421	The role of hydromorphone and OPRM1 in postoperative pain relief with hydrocodone.	Pubmed	7.37E-04	1.00E+00	1.24E-03	1.12E-02	1	1	OPRM1
Pubmed	15618168	Enhanced immunoglobulin A response and protection against Salmonella enterica serovar typhimurium in the absence of the substance P receptor.	Pubmed	7.37E-04	1.00E+00	1.24E-03	1.12E-02	1	1	TACR1
Pubmed	21696823	Identification of positions in the human neuropeptide Y/peptide YY receptor Y2 that contribute to pharmacological differences between receptor subtypes.	Pubmed	7.37E-04	1.00E+00	1.24E-03	1.12E-02	1	1	NPY2R
Pubmed	16039799	Heart rate dynamics and behavioral responses during acute emotional challenge in corticotropin-releasing factor receptor 1-deficient and corticotropin-releasing factor-overexpressing mice.	Pubmed	7.37E-04	1.00E+00	1.24E-03	1.12E-02	1	1	CRHR1
Pubmed	14695784	Alteration of somatostatin receptor subtype 2 gene expression in pancreatic tumor angiogenesis.	Pubmed	7.37E-04	1.00E+00	1.24E-03	1.12E-02	1	1	SSTR2
Pubmed	23933301	Involvement of substance P and the NK-1 receptor in cancer progression.	Pubmed	7.37E-04	1.00E+00	1.24E-03	1.12E-02	1	1	TACR1
Pubmed	25879040	Somatostatin receptor based imaging and radionuclide therapy.	Pubmed	7.37E-04	1.00E+00	1.24E-03	1.12E-02	1	1	SSTR2
Pubmed	22431275	Elevated gastrin-releasing peptide receptor mRNA expression in buccal mucosa: association with head and neck squamous cell carcinoma.	Pubmed	7.37E-04	1.00E+00	1.24E-03	1.12E-02	1	1	GRPR
Pubmed	19764432	[Postoperative pain management following orthognathic surgery in consideration of individual differences--is the antinociceptive effect of fentanyl related to the genotype involving nucleotide at OPRM1?].	Pubmed	7.37E-04	1.00E+00	1.24E-03	1.12E-02	1	1	OPRM1
Pubmed	19336912	Novel linkage disequilibrium of single nucleotide polymorphisms in the transcriptional regulatory region of micro-opioid receptor gene in Japanese population.	Pubmed	7.37E-04	1.00E+00	1.24E-03	1.12E-02	1	1	OPRM1
Pubmed	11988224	Somatostatin (SRIF) and SRIF receptors in the mouse retina.	Pubmed	7.37E-04	1.00E+00	1.24E-03	1.12E-02	1	1	SSTR1
Pubmed	22652580	Neuromedin B stimulates proliferation of mouse chondrogenic cell line ATDC5.	Pubmed	7.37E-04	1.00E+00	1.24E-03	1.12E-02	1	1	NMBR
Pubmed	25293321	Identification and verification of proteins interacting with the kappa opioid receptor (KOPR).	Pubmed	7.37E-04	1.00E+00	1.24E-03	1.12E-02	1	1	OPRK1
Pubmed	20018219	Differential expression of new splice variants of the neurotensin receptor 1 gene in human prostate cancer cell lines.	Pubmed	7.37E-04	1.00E+00	1.24E-03	1.12E-02	1	1	NTSR1
Pubmed	7651349	Agonist-dependent phosphorylation of the mouse delta-opioid receptor: involvement of G protein-coupled receptor kinases but not protein kinase C.	Pubmed	7.37E-04	1.00E+00	1.24E-03	1.12E-02	1	1	OPRD1
Pubmed	28536844	Evaluation of neurotensin receptor 1 as a potential imaging target in pancreatic ductal adenocarcinoma.	Pubmed	7.37E-04	1.00E+00	1.24E-03	1.12E-02	1	1	NTSR1
Pubmed	20152661	Primary failure of eruption and PTH1R: the importance of a genetic diagnosis for orthodontic treatment planning.	Pubmed	7.37E-04	1.00E+00	1.24E-03	1.12E-02	1	1	PTH1R
Pubmed	15544857	Cortistatin radioligand binding in wild-type and somatostatin receptor-deficient mouse brain.	Pubmed	7.37E-04	1.00E+00	1.24E-03	1.12E-02	1	1	SSTR2
Pubmed	17410535	Over-expression of parathyroid hormone Type 1 receptor confers an aggressive phenotype in osteosarcoma.	Pubmed	7.37E-04	1.00E+00	1.24E-03	1.12E-02	1	1	PTH1R
Pubmed	7797593	Characterization of the murine mu opioid receptor gene.	Pubmed	7.37E-04	1.00E+00	1.24E-03	1.12E-02	1	1	OPRM1
Pubmed	23729673	?-Opioid receptor gene (OPRM1) polymorphism A118G: lack of association in Finnish populations with alcohol dependence or alcohol consumption.	Pubmed	7.37E-04	1.00E+00	1.24E-03	1.12E-02	1	1	OPRM1
Pubmed	11728828	Neuroendocrine differentiation of the LNCaP prostate cancer cell line maintains the expression and function of VIP and PACAP receptors.	Pubmed	7.37E-04	1.00E+00	1.24E-03	1.12E-02	1	1	VIPR2
Pubmed	22796651	A118G Mu Opioid Receptor polymorphism increases inhibitory effects on CaV2.2 channels.	Pubmed	7.37E-04	1.00E+00	1.24E-03	1.12E-02	1	1	OPRM1
Pubmed	12094871	Genetic complexity and serum reactivity of HVR1 quasispecies of hepatitis C virus in patients with cirrhosis.	Pubmed	7.37E-04	1.00E+00	1.24E-03	1.12E-02	1	1	VIPR1
Pubmed	23807418	Roles of full-length and truncated neurokinin-1 receptors on tumor progression and distant metastasis in human breast cancer.	Pubmed	7.37E-04	1.00E+00	1.24E-03	1.12E-02	1	1	TACR1
Pubmed	16205917	Social defeat increases alcohol preference of C57BL/10 strain mice; effect prevented by a CCKB antagonist.	Pubmed	7.37E-04	1.00E+00	1.24E-03	1.12E-02	1	1	CCKBR
Pubmed	20433855	Multi-component signaling complexes of the delta-opioid receptor with STAT5B and G proteins.	Pubmed	7.37E-04	1.00E+00	1.24E-03	1.12E-02	1	1	OPRD1
Pubmed	22309038	Possible association between OPRM1 genetic variance at the 118 locus and alcohol dependence in a large treatment sample: relationship to alcohol dependence symptoms.	Pubmed	7.37E-04	1.00E+00	1.24E-03	1.12E-02	1	1	OPRM1
Pubmed	20006677	Endogenous nociceptin/orphanin FQ (N/OFQ) contributes to haloperidol-induced changes of nigral amino acid transmission and parkinsonism: a combined microdialysis and behavioral study in naÔve and nociceptin/orphanin FQ receptor knockout mice.	Pubmed	7.37E-04	1.00E+00	1.24E-03	1.12E-02	1	1	OPRL1
Pubmed	18409023	Granule cell survival is deficient in PAC1-/- mutant cerebellum.	Pubmed	7.37E-04	1.00E+00	1.24E-03	1.12E-02	1	1	ADCYAP1R1
Pubmed	27984021	Neuropeptide Y Y5 receptor localization in mouse central nervous system.	Pubmed	7.37E-04	1.00E+00	1.24E-03	1.12E-02	1	1	NPY5R
Pubmed	22102648	Morphine potentiates neurodegenerative effects of HIV-1 Tat through actions at ?-opioid receptor-expressing glia.	Pubmed	7.37E-04	1.00E+00	1.24E-03	1.12E-02	1	1	OPRM1
Pubmed	8844829	A 3D model of the delta opioid receptor and ligand-receptor complexes.	Pubmed	7.37E-04	1.00E+00	1.24E-03	1.12E-02	1	1	OPRD1
Pubmed	9399694	Mu opioid receptor gene variants: lack of association with alcohol dependence.	Pubmed	7.37E-04	1.00E+00	1.24E-03	1.12E-02	1	1	OPRM1
Pubmed	18337421	Rapid loss of dendritic spines after stress involves derangement of spine dynamics by corticotropin-releasing hormone.	Pubmed	7.37E-04	1.00E+00	1.24E-03	1.12E-02	1	1	CRHR1
Pubmed	28750017	Corticotropin-releasing factor receptor-1 modulates biomarkers of DNA oxidation in Alzheimer's disease mice.	Pubmed	7.37E-04	1.00E+00	1.24E-03	1.12E-02	1	1	CRHR1
Pubmed	20881101	Y2 and Y4 receptor signaling synergistically act on energy expenditure and physical activity.	Pubmed	7.37E-04	1.00E+00	1.24E-03	1.12E-02	1	1	NPY2R
Pubmed	16888199	Neuroendocrine tumors express PAC1 receptors.	Pubmed	7.37E-04	1.00E+00	1.24E-03	1.12E-02	1	1	ADCYAP1R1
Pubmed	29097258	Site-specific O-glycosylation of N-terminal serine residues by polypeptide GalNAc-transferase 2 modulates human ?-opioid receptor turnover at the plasma membrane.	Pubmed	7.37E-04	1.00E+00	1.24E-03	1.12E-02	1	1	OPRD1
Pubmed	18433502	Association between single nucleotide polymorphisms in the mu opioid receptor gene (OPRM1) and self-reported responses to alcohol in American Indians.	Pubmed	7.37E-04	1.00E+00	1.24E-03	1.12E-02	1	1	OPRM1
Pubmed	17331244	Altered maternal profiles in corticotropin-releasing factor receptor 1 deficient mice.	Pubmed	7.37E-04	1.00E+00	1.24E-03	1.12E-02	1	1	CRHR1
Pubmed	12116270	Relationship of the delta-opioid receptor gene to heroin abuse in a large Chinese case/control sample.	Pubmed	7.37E-04	1.00E+00	1.24E-03	1.12E-02	1	1	OPRD1
Pubmed	23926099	The relaxin receptor (RXFP1) utilizes hydrophobic moieties on a signaling surface of its N-terminal low density lipoprotein class A module to mediate receptor activation.	Pubmed	7.37E-04	1.00E+00	1.24E-03	1.12E-02	1	1	RXFP1
Pubmed	8964899	Expression cloning of a full-length cDNA encoding delta opioid receptor from mouse thymocytes.	Pubmed	7.37E-04	1.00E+00	1.24E-03	1.12E-02	1	1	OPRD1
Pubmed	27459726	A gene-by-sex interaction for nicotine reward: evidence from humanized mice and epidemiology.	Pubmed	7.37E-04	1.00E+00	1.24E-03	1.12E-02	1	1	OPRM1
Pubmed	15788780	In vivo activation of a mutant mu-opioid receptor by naltrexone produces a potent analgesic effect but no tolerance: role of mu-receptor activation and delta-receptor blockade in morphine tolerance.	Pubmed	7.37E-04	1.00E+00	1.24E-03	1.12E-02	1	1	OPRM1
Pubmed	7603458	Cloning and functional characterization through antisense mapping of a kappa 3-related opioid receptor.	Pubmed	7.37E-04	1.00E+00	1.24E-03	1.12E-02	1	1	OPRL1
Pubmed	29336871	Epigenetic regulation of the kappa opioid receptor gene by an insertion-deletion in the promoter region.	Pubmed	7.37E-04	1.00E+00	1.24E-03	1.12E-02	1	1	OPRK1
Pubmed	18357520	Ventromedial hypothalamic NPY Y2 receptor in the maintenance of body weight in diet-induced obesity in mice.	Pubmed	7.37E-04	1.00E+00	1.24E-03	1.12E-02	1	1	NPY2R
Pubmed	25836994	Alcohol Consumption in Healthy OPRM1 G Allele Carriers and Its Association with Impulsive Behavior.	Pubmed	7.37E-04	1.00E+00	1.24E-03	1.12E-02	1	1	OPRM1
Pubmed	18442091	Vasoactive intestinal peptide protects against beta-amyloid-induced neurodegeneration by inhibiting microglia activation at multiple levels.	Pubmed	7.37E-04	1.00E+00	1.24E-03	1.12E-02	1	1	VIPR1
Pubmed	17640992	Identifying early behavioral and molecular markers of future stress sensitivity.	Pubmed	7.37E-04	1.00E+00	1.24E-03	1.12E-02	1	1	CRHR2
Pubmed	15276812	The role of CCK2 receptors in energy homeostasis: insights from the CCK2 receptor-deficient mouse.	Pubmed	7.37E-04	1.00E+00	1.24E-03	1.12E-02	1	1	CCKBR
Pubmed	8985172	Effect of substance P on cytokine production by human astrocytic cells and blood mononuclear cells: characterization of novel tachykinin receptor antagonists.	Pubmed	7.37E-04	1.00E+00	1.24E-03	1.12E-02	1	1	TACR1
Pubmed	27922185	Relaxin family peptides: structure-activity relationship studies.	Pubmed	7.37E-04	1.00E+00	1.24E-03	1.12E-02	1	1	RXFP1
Pubmed	26855023	Diethylstilbestrol Regulates the Expression of LGR8 in Mouse Gubernaculum Testis Cells.	Pubmed	7.37E-04	1.00E+00	1.24E-03	1.12E-02	1	1	RXFP2
Pubmed	10229849	The substance P receptor is necessary for a normal granulomatous response in murine schistosomiasis mansoni.	Pubmed	7.37E-04	1.00E+00	1.24E-03	1.12E-02	1	1	TACR1
Pubmed	24835677	Characterization of a computationally designed water-soluble human ?-opioid receptor variant using available structural information.	Pubmed	7.37E-04	1.00E+00	1.24E-03	1.12E-02	1	1	OPRM1
Pubmed	22515274	Association of µ-opioid receptor (OPRM1) gene polymorphism with response to naltrexone in alcohol dependence: a systematic review and meta-analysis.	Pubmed	7.37E-04	1.00E+00	1.24E-03	1.12E-02	1	1	OPRM1
Pubmed	25196529	PTH receptor signaling in osteoblasts regulates endochondral vascularization in maintenance of postnatal growth plate.	Pubmed	7.37E-04	1.00E+00	1.24E-03	1.12E-02	1	1	PTH1R
Pubmed	20702571	Identification of a novel corticotropin-releasing hormone type 1beta-like receptor variant lacking Exon 13 in human pregnant myometrium regulated by estradiol-17beta and progesterone.	Pubmed	7.37E-04	1.00E+00	1.24E-03	1.12E-02	1	1	CRHR1
Pubmed	24300310	Novel mutations in PTH1R associated with primary failure of eruption and osteoarthritis.	Pubmed	7.37E-04	1.00E+00	1.24E-03	1.12E-02	1	1	PTH1R
Pubmed	26549838	Downregulation of ? opioid receptor by RNA interference enhances the sensitivity of BEL/FU drug?resistant human hepatocellular carcinoma cells to 5?FU.	Pubmed	7.37E-04	1.00E+00	1.24E-03	1.12E-02	1	1	OPRD1
Pubmed	16140553	Association of the mu-opioid receptor gene with type 2 diabetes mellitus in an African American population.	Pubmed	7.37E-04	1.00E+00	1.24E-03	1.12E-02	1	1	OPRM1
Pubmed	15879516	A major species of mouse mu-opioid receptor mRNA and its promoter-dependent functional polyadenylation signal.	Pubmed	7.37E-04	1.00E+00	1.24E-03	1.12E-02	1	1	OPRM1
Pubmed	11517194	Expression of CRHR1 and CRHR2 in mouse pituitary and adrenal gland: implications for HPA system regulation.	Pubmed	7.37E-04	1.00E+00	1.24E-03	1.12E-02	1	1	CRHR2
Pubmed	28041939	Involvement of the coatomer protein complex I in the intracellular traffic of the delta opioid receptor.	Pubmed	7.37E-04	1.00E+00	1.24E-03	1.12E-02	1	1	OPRD1
Pubmed	21843515	Relevance of both type-1 and type-2 corticotropin releasing factor receptors in stress-induced relapse to cocaine seeking behaviour.	Pubmed	7.37E-04	1.00E+00	1.24E-03	1.12E-02	1	1	CRHR1
Pubmed	19604083	The G allele of SNP E1/A118G at the mu-opioid receptor gene locus shows genomic evidence of recent positive selection.	Pubmed	7.37E-04	1.00E+00	1.24E-03	1.12E-02	1	1	OPRM1
Pubmed	17697051	Neurotensin type 2 receptor is involved in fear memory in mice.	Pubmed	7.37E-04	1.00E+00	1.24E-03	1.12E-02	1	1	NTSR2
Pubmed	23318993	Opioid receptor polymorphism A118G associated with clinical severity in a drug overdose population.	Pubmed	7.37E-04	1.00E+00	1.24E-03	1.12E-02	1	1	OPRM1
Pubmed	26877219	Morphine sulfate concomitantly decreases neuronal differentiation and opioid receptor expression in mouse embryonic stem cells.	Pubmed	7.37E-04	1.00E+00	1.24E-03	1.12E-02	1	1	OPRM1
Pubmed	9661640	Human corticotropin-releasing hormone receptor: differences in subtype expression between pregnant and nonpregnant myometria.	Pubmed	7.37E-04	1.00E+00	1.24E-03	1.12E-02	1	1	CRHR1
Pubmed	25157429	On the relevance of the NPY2-receptor variation for modes of action cascading processes.	Pubmed	7.37E-04	1.00E+00	1.24E-03	1.12E-02	1	1	NPY2R
Pubmed	26516161	Targeting the Neurokinin-1 Receptor Compromises Canonical Wnt Signaling in Hepatoblastoma.	Pubmed	7.37E-04	1.00E+00	1.24E-03	1.12E-02	1	1	TACR1
Pubmed	11839658	Quantitative evaluation of somatostatin receptor subtype 2 expression in sporadic colorectal tumor and in the corresponding normal mucosa.	Pubmed	7.37E-04	1.00E+00	1.24E-03	1.12E-02	1	1	SSTR2
Pubmed	22311350	Protective role of somatostatin receptor 2 against retinal degeneration in response to hypoxia.	Pubmed	7.37E-04	1.00E+00	1.24E-03	1.12E-02	1	1	SSTR2
Pubmed	15448587	Differential expression of the human mu opiate receptor from different primary vascular endothelial cells.	Pubmed	7.37E-04	1.00E+00	1.24E-03	1.12E-02	1	1	OPRM1
Pubmed	7624359	kappa-Opioid receptor in humans: cDNA and genomic cloning, chromosomal assignment, functional expression, pharmacology, and expression pattern in the central nervous system.	Pubmed	7.37E-04	1.00E+00	1.24E-03	1.12E-02	1	1	OPRK1
Pubmed	15013032	Reduced anxious behavior in mice lacking the CCK2 receptor gene.	Pubmed	7.37E-04	1.00E+00	1.24E-03	1.12E-02	1	1	CCKBR
Pubmed	10854767	Deficits in visceral pain and hyperalgesia of mice with a disruption of the tachykinin NK1 receptor gene.	Pubmed	7.37E-04	1.00E+00	1.24E-03	1.12E-02	1	1	TACR1
Pubmed	16399808	Large-scale expression study of human mesial temporal lobe epilepsy: evidence for dysregulation of the neurotransmission and complement systems in the entorhinal cortex.	Pubmed	7.37E-04	1.00E+00	1.24E-03	1.12E-02	1	1	NPY1R
Pubmed	16299383	Neurotensin receptor 1 gene activation by the Tcf/beta-catenin pathway is an early event in human colonic adenomas.	Pubmed	7.37E-04	1.00E+00	1.24E-03	1.12E-02	1	1	NTSR1
Pubmed	25911999	Functional mu opioid receptor polymorphism (OPRM1 A(118) G) associated with heroin use outcomes in Caucasian males: A pilot study.	Pubmed	7.37E-04	1.00E+00	1.24E-03	1.12E-02	1	1	OPRM1
Pubmed	1334555	The delta-opioid receptor: isolation of a cDNA by expression cloning and pharmacological characterization.	Pubmed	7.37E-04	1.00E+00	1.24E-03	1.12E-02	1	1	OPRD1
Pubmed	7708757	Identification of a second corticotropin-releasing factor receptor gene and characterization of a cDNA expressed in heart.	Pubmed	7.37E-04	1.00E+00	1.24E-03	1.12E-02	1	1	CRHR2
Pubmed	9733503	Distinct mechanism for antidepressant activity by blockade of central substance P receptors.	Pubmed	7.37E-04	1.00E+00	1.24E-03	1.12E-02	1	1	TACR1
Pubmed	16046395	Allelic expression imbalance of human mu opioid receptor (OPRM1) caused by variant A118G.	Pubmed	7.37E-04	1.00E+00	1.24E-03	1.12E-02	1	1	OPRM1
Pubmed	14572771	Somatostatin receptor gene transfer inhibits established pancreatic cancer xenografts.	Pubmed	7.37E-04	1.00E+00	1.24E-03	1.12E-02	1	1	SSTR2
Pubmed	15566402	Identification and characterization of the mouse and rat relaxin receptors as the novel orthologues of human leucine-rich repeat-containing G-protein-coupled receptor 7.	Pubmed	7.37E-04	1.00E+00	1.24E-03	1.12E-02	1	1	RXFP1
Pubmed	20688146	Potentiating effect of morphine on oral Salmonella enterica serovar Typhimurium infection is ?-opioid receptor-dependent.	Pubmed	7.37E-04	1.00E+00	1.24E-03	1.12E-02	1	1	OPRM1
Pubmed	18700141	Importance of a N-terminal aspartate in the internalization of the neuropeptide Y Y2 receptor.	Pubmed	7.37E-04	1.00E+00	1.24E-03	1.12E-02	1	1	NPY2R
Pubmed	19210659	Association between CRHR1 polymorphism and improved lung function in response to inhaled corticosteroid in patients with COPD.	Pubmed	7.37E-04	1.00E+00	1.24E-03	1.12E-02	1	1	CRHR1
Pubmed	20445054	The central and basolateral amygdala are critical sites of neuropeptide Y/Y2 receptor-mediated regulation of anxiety and depression.	Pubmed	7.37E-04	1.00E+00	1.24E-03	1.12E-02	1	1	NPY2R
Pubmed	29497164	The OPRM1 A118G polymorphism: converging evidence against associations with alcohol sensitivity and consumption.	Pubmed	7.37E-04	1.00E+00	1.24E-03	1.12E-02	1	1	OPRM1
Pubmed	27958381	A polymorphism in the OPRM1 3'-untranslated region is associated with methadone efficacy in treating opioid dependence.	Pubmed	7.37E-04	1.00E+00	1.24E-03	1.12E-02	1	1	OPRM1
Pubmed	28291261	Modeling anorexia nervosa: transcriptional insights from human iPSC-derived neurons.	Pubmed	7.37E-04	1.00E+00	1.24E-03	1.12E-02	1	1	TACR1
Pubmed	28710390	Conformational Transitions of the Pituitary Adenylate Cyclase-Activating Polypeptide Receptor, a Human Class B GPCR.	Pubmed	7.37E-04	1.00E+00	1.24E-03	1.12E-02	1	1	ADCYAP1R1
Pubmed	22893724	Antiinflammatory treatment ameliorates HPA stress axis dysfunction in a mouse model of stress sensitivity.	Pubmed	7.37E-04	1.00E+00	1.24E-03	1.12E-02	1	1	CRHR2
Pubmed	25582704	Sympathetic activity induced by naloxone-precipitated morphine withdrawal is blocked in genetically engineered mice lacking functional CRF1 receptor.	Pubmed	7.37E-04	1.00E+00	1.24E-03	1.12E-02	1	1	CRHR1
Pubmed	8185642	Characterization of cloned human cholecystokinin-B receptor as a gastrin receptor.	Pubmed	7.37E-04	1.00E+00	1.24E-03	1.12E-02	1	1	CCKBR
Pubmed	17913459	Structural domains determining signalling characteristics of the CRH-receptor type 1 variant R1beta and response to PKC phosphorylation.	Pubmed	7.37E-04	1.00E+00	1.24E-03	1.12E-02	1	1	CRHR1
Pubmed	24587368	Hemokinin-1(4-11)-induced analgesia selectively up-regulates ?-opioid receptor expression in mice.	Pubmed	7.37E-04	1.00E+00	1.24E-03	1.12E-02	1	1	OPRD1
Pubmed	27899527	Biased agonists of the kappa opioid receptor suppress pain and itch without causing sedation or dysphoria.	Pubmed	7.37E-04	1.00E+00	1.24E-03	1.12E-02	1	1	OPRK1
Pubmed	24376730	Co-expression of GRK2 reveals a novel conformational state of the µ-opioid receptor.	Pubmed	7.37E-04	1.00E+00	1.24E-03	1.12E-02	1	1	OPRM1
Pubmed	17276526	Increased cell survival, migration, invasion, and Akt expression in PTHrP-overexpressing LoVo colon cancer cell lines.	Pubmed	7.37E-04	1.00E+00	1.24E-03	1.12E-02	1	1	PTH1R
Pubmed	28130052	Pharmacological activation of the neurotensin receptor 1 abrogates the methamphetamine-induced striatal apoptosis in the mouse brain.	Pubmed	7.37E-04	1.00E+00	1.24E-03	1.12E-02	1	1	NTSR1
Pubmed	21042212	Biology of mammalian bombesin-like peptides and their receptors.	Pubmed	7.37E-04	1.00E+00	1.24E-03	1.12E-02	1	1	NMBR
Pubmed	29768254	Neuroprotection Against Hypoxic/Ischemic Injury: ?-Opioid Receptors and BDNF-TrkB Pathway.	Pubmed	7.37E-04	1.00E+00	1.24E-03	1.12E-02	1	1	OPRD1
Pubmed	21508513	Corticotrophin-releasing hormone type 1 receptor gene (CRHR1) variants predict posttraumatic stress disorder onset and course in pediatric injury patients.	Pubmed	7.37E-04	1.00E+00	1.24E-03	1.12E-02	1	1	CRHR1
Pubmed	24428760	Association of mu-opioid receptor expression with lymph node metastasis in esophageal squamous cell carcinoma.	Pubmed	7.37E-04	1.00E+00	1.24E-03	1.12E-02	1	1	OPRM1
Pubmed	19416175	Relaxin in endometriosis.	Pubmed	7.37E-04	1.00E+00	1.24E-03	1.12E-02	1	1	RXFP1
Pubmed	10613510	The mu-opioid receptor gene-dose dependent reductions in G-protein activation in the pons/medulla and antinociception induced by endomorphins in mu-opioid receptor knockout mice.	Pubmed	7.37E-04	1.00E+00	1.24E-03	1.12E-02	1	1	OPRM1
Pubmed	12730369	Deletion of neuropeptide Y (NPY) 2 receptor in mice results in blockage of NPY-induced angiogenesis and delayed wound healing.	Pubmed	7.37E-04	1.00E+00	1.24E-03	1.12E-02	1	1	NPY2R
Pubmed	12569606	Detection of tumor specific gene expression in bone marrow and peripheral blood from patients with small cell lung carcinoma.	Pubmed	7.37E-04	1.00E+00	1.24E-03	1.12E-02	1	1	NMBR
Pubmed	20641306	(99m)Tc-labeled [N4(0),Pro(1),Tyr(4)]bombesin	Pubmed	7.37E-04	1.00E+00	1.24E-03	1.12E-02	1	1	NMBR
Pubmed	12237335	Regulation of mouse kappa opioid receptor gene expression by different 3'-untranslated regions and the effect of retinoic acid.	Pubmed	7.37E-04	1.00E+00	1.24E-03	1.12E-02	1	1	OPRK1
Pubmed	17898318	Deletion of mu-opioid receptor in mice alters the development of acute neuroinflammation.	Pubmed	7.37E-04	1.00E+00	1.24E-03	1.12E-02	1	1	OPRM1
Pubmed	11223000	Mu-, delta- and kappa-opioid receptor populations are differentially altered in distinct areas of postmortem brains of Alzheimer's disease patients.	Pubmed	7.37E-04	1.00E+00	1.24E-03	1.12E-02	1	1	OPRK1
Pubmed	25102313	OPRM1 A118G gene variant and postoperative opioid requirement: a systematic review and meta-analysis.	Pubmed	7.37E-04	1.00E+00	1.24E-03	1.12E-02	1	1	OPRM1
Pubmed	11896205	Frameshift mutations of human gastrin receptor gene (hGARE) in gastrointestinal cancers with microsatellite instability.	Pubmed	7.37E-04	1.00E+00	1.24E-03	1.12E-02	1	1	CCKBR
Pubmed	27162327	Collybolide is a novel biased agonist of ?-opioid receptors with potent antipruritic activity.	Pubmed	7.37E-04	1.00E+00	1.24E-03	1.12E-02	1	1	OPRK1
Pubmed	15830228	Targeted invalidation of CCK2 receptor gene induces anxiolytic-like action in light-dark exploration, but not in fear conditioning test.	Pubmed	7.37E-04	1.00E+00	1.24E-03	1.12E-02	1	1	CCKBR
Pubmed	26334593	Epigenetic silencing of NTSR1 is associated with lateral and noninvasive growth of colorectal tumors.	Pubmed	7.37E-04	1.00E+00	1.24E-03	1.12E-02	1	1	NTSR1
Pubmed	27712014	Generation of a NK1R-CreER knockin mouse strain to study cells involved in Neurokinin 1 Receptor signaling.	Pubmed	7.37E-04	1.00E+00	1.24E-03	1.12E-02	1	1	TACR1
Pubmed	8397094	Cloning and functional expression of a human parathyroid hormone receptor.	Pubmed	7.37E-04	1.00E+00	1.24E-03	1.12E-02	1	1	PTH1R
Pubmed	12141912	Homodimerization of human mu-opioid receptor overexpressed in Sf9 insect cells.	Pubmed	7.37E-04	1.00E+00	1.24E-03	1.12E-02	1	1	OPRM1
Pubmed	25305591	VPAC2 (vasoactive intestinal peptide receptor type 2) receptor deficient mice develop exacerbated experimental autoimmune encephalomyelitis with increased Th1/Th17 and reduced Th2/Treg responses.	Pubmed	7.37E-04	1.00E+00	1.24E-03	1.12E-02	1	1	VIPR2
Pubmed	21723867	Anxiogenic and antinociceptive effects induced by corticotropin-releasing factor (CRF) injections into the periaqueductal gray are modulated by CRF1 receptor in mice.	Pubmed	7.37E-04	1.00E+00	1.24E-03	1.12E-02	1	1	CRHR1
Pubmed	20641835	(64)Cu-DOTA-[Pro(1),Tyr(4)]-Bombesin[1-14]	Pubmed	7.37E-04	1.00E+00	1.24E-03	1.12E-02	1	1	NMBR
Pubmed	24357116	Neurotensin receptor1 antagonist SR48692 reduces proliferation by inducing apoptosis and cell cycle arrest in melanoma cells.	Pubmed	7.37E-04	1.00E+00	1.24E-03	1.12E-02	1	1	NTSR1
Pubmed	8536644	Cloning and characterization of the human corticotropin-releasing factor-2 receptor complementary deoxyribonucleic acid.	Pubmed	7.37E-04	1.00E+00	1.24E-03	1.12E-02	1	1	CRHR2
Pubmed	20600248	Lack of neurotensin type 1 receptor facilitates contextual fear memory depending on the memory strength.	Pubmed	7.37E-04	1.00E+00	1.24E-03	1.12E-02	1	1	NTSR1
Pubmed	17140570	Molecular analysis of the neuropeptide Y1 receptor gene in human idiopathic gonadotropin-dependent precocious puberty and isolated hypogonadotropic hypogonadism.	Pubmed	7.37E-04	1.00E+00	1.24E-03	1.12E-02	1	1	NPY1R
Pubmed	20861284	Suppression of relaxin receptor RXFP1 decreases prostate cancer growth and metastasis.	Pubmed	7.37E-04	1.00E+00	1.24E-03	1.12E-02	1	1	RXFP1
Pubmed	21866553	Constitutively active PTH/PTHrP receptor specifically expressed in osteoblasts enhances bone formation induced by bone marrow ablation.	Pubmed	7.37E-04	1.00E+00	1.24E-03	1.12E-02	1	1	PTH1R
Pubmed	22459045	Altered pupillary light reflex in PACAP receptor 1-deficient mice.	Pubmed	7.37E-04	1.00E+00	1.24E-03	1.12E-02	1	1	ADCYAP1R1
Pubmed	30019968	Optimal prophylaxis of chemotherapy-induced nausea and vomiting for moderately emetogenic chemotherapy: a meta-analysis.	Pubmed	7.37E-04	1.00E+00	1.24E-03	1.12E-02	1	1	TACR1
Pubmed	15203244	Assessment of ethanol consumption and water drinking by NPY Y(2) receptor knockout mice.	Pubmed	7.37E-04	1.00E+00	1.24E-03	1.12E-02	1	1	NPY2R
Pubmed	11113526	ZFOR2, a new opioid receptor-like gene from the teleost zebrafish (Danio rerio).	Pubmed	7.37E-04	1.00E+00	1.24E-03	1.12E-02	1	1	OPRM1
Pubmed	21507151	Mu-opioid receptor A118G polymorphism in healthy volunteers affects hypothalamic-pituitary-adrenal axis adrenocorticotropic hormone stress response to metyrapone.	Pubmed	7.37E-04	1.00E+00	1.24E-03	1.12E-02	1	1	OPRM1
Pubmed	21346763	Duplications of the neuropeptide receptor gene VIPR2 confer significant risk for schizophrenia.	Pubmed	7.37E-04	1.00E+00	1.24E-03	1.12E-02	1	1	VIPR2
Pubmed	17584829	Sex-dependent regulation of hypothalamic neuropeptide Y-Y1 receptor gene expression in moderate/high fat, high-energy diet-fed mice.	Pubmed	7.37E-04	1.00E+00	1.24E-03	1.12E-02	1	1	NPY1R
Pubmed	14614951	Genetic deletion of somatostatin receptor 1 alters somatostatinergic transmission in the mouse retina.	Pubmed	7.37E-04	1.00E+00	1.24E-03	1.12E-02	1	1	SSTR1
Pubmed	8026588	cDNA cloning of an orphan opiate receptor gene family member and its splice variant.	Pubmed	7.37E-04	1.00E+00	1.24E-03	1.12E-02	1	1	OPRL1
Pubmed	18276852	Neurokinin 1 receptor antagonism as a possible therapy for alcoholism.	Pubmed	7.37E-04	1.00E+00	1.24E-03	1.12E-02	1	1	TACR1
Pubmed	10869497	Male mice lacking the gastrin-releasing peptide receptor (GRP-R) display elevated preference for conspecific odors and increased social investigatory behaviors.	Pubmed	7.37E-04	1.00E+00	1.24E-03	1.12E-02	1	1	GRPR
Pubmed	23792204	Neurokinin-1 receptor, a new modulator of lymphangiogenesis in obese-asthma phenotype.	Pubmed	7.37E-04	1.00E+00	1.24E-03	1.12E-02	1	1	TACR1
Pubmed	18701679	Failure to mount adaptive responses to stress results in dysregulation and cell death in the midbrain raphe.	Pubmed	7.37E-04	1.00E+00	1.24E-03	1.12E-02	1	1	CRHR2
Pubmed	20811389	Association between neuropeptide Y receptor 2 polymorphism and the smoking behavior of elderly Japanese.	Pubmed	7.37E-04	1.00E+00	1.24E-03	1.12E-02	1	1	NPY2R
Pubmed	12753076	Heterologous mu-opioid receptor adaptation by repeated stimulation of kappa-opioid receptor: up-regulation of G-protein activation and antinociception.	Pubmed	7.37E-04	1.00E+00	1.24E-03	1.12E-02	1	1	OPRM1
Pubmed	9851594	Neurotensin is an antagonist of the human neurotensin NT2 receptor expressed in Chinese hamster ovary cells.	Pubmed	7.37E-04	1.00E+00	1.24E-03	1.12E-02	1	1	NTSR2
Pubmed	25830923	A central role for spinal dorsal horn neurons that express neurokinin-1 receptors in chronic itch.	Pubmed	7.37E-04	1.00E+00	1.24E-03	1.12E-02	1	1	TACR1
Pubmed	7932192	Molecular mechanisms of agonist-induced desensitization of the cloned mouse kappa opioid receptor.	Pubmed	7.37E-04	1.00E+00	1.24E-03	1.12E-02	1	1	OPRK1
Pubmed	25744370	Cis-Expression Quantitative Trait Loci Mapping Reveals Replicable Associations with Heroin Addiction in OPRM1.	Pubmed	7.37E-04	1.00E+00	1.24E-03	1.12E-02	1	1	OPRM1
Pubmed	7724699	Opioid operant self-administration, analgesia, stimulation and respiratory depression in mu-deficient mice.	Pubmed	7.37E-04	1.00E+00	1.24E-03	1.12E-02	1	1	OPRM1
Pubmed	26792004	Early postnatal stress suppresses the developmental trajectory of hippocampal pyramidal neurons: the role of CRHR1.	Pubmed	7.37E-04	1.00E+00	1.24E-03	1.12E-02	1	1	CRHR1
Pubmed	26095613	Increased Serum Levels of the IL-33 Neutralizing sST2 in Limited Cutaneous Systemic Sclerosis.	Pubmed	7.37E-04	1.00E+00	1.24E-03	1.12E-02	1	1	SSTR2
Pubmed	18395846	Quantitative comparison of PTH1R in breast cancer MCF7 and osteosarcoma SaOS-2 cell lines.	Pubmed	7.37E-04	1.00E+00	1.24E-03	1.12E-02	1	1	PTH1R
Pubmed	22672268	Early-life stress-induced anxiety-related behavior in adult mice partially requires forebrain corticotropin-releasing hormone receptor 1.	Pubmed	7.37E-04	1.00E+00	1.24E-03	1.12E-02	1	1	CRHR1
Pubmed	30261490	Interference with NTSR1 Expression Exerts an Anti-Invasion Effect via the Jun/miR-494/SOCS6 Axis of Glioblastoma Cells.	Pubmed	7.37E-04	1.00E+00	1.24E-03	1.12E-02	1	1	NTSR1
Pubmed	23582152	Diminished neurokinin-1 receptor availability in patients with two forms of chronic visceral pain.	Pubmed	7.37E-04	1.00E+00	1.24E-03	1.12E-02	1	1	TACR1
Pubmed	22781865	Testing multiple levels of influence in the intergenerational transmission of alcohol disorders from a developmental perspective: the example of alcohol use promoting peers and ?-opioid receptor M1 variation.	Pubmed	7.37E-04	1.00E+00	1.24E-03	1.12E-02	1	1	OPRM1
Pubmed	17885720	PTHR1 polymorphisms influence BMD variation through effects on the growing skeleton.	Pubmed	7.37E-04	1.00E+00	1.24E-03	1.12E-02	1	1	PTH1R
Pubmed	18591478	Gene expression is altered in the lateral hypothalamus upon activation of the mu opioid receptor.	Pubmed	7.37E-04	1.00E+00	1.24E-03	1.12E-02	1	1	OPRM1
Pubmed	25986698	Mouse model of OPRM1 (A118G) polymorphism has altered hippocampal function.	Pubmed	7.37E-04	1.00E+00	1.24E-03	1.12E-02	1	1	OPRM1
Pubmed	16203045	Effect of Y1 receptor deficiency on motor activity, exploration, and anxiety.	Pubmed	7.37E-04	1.00E+00	1.24E-03	1.12E-02	1	1	NPY1R
Pubmed	10677041	Retention of supraspinal delta-like analgesia and loss of morphine tolerance in delta opioid receptor knockout mice.	Pubmed	7.37E-04	1.00E+00	1.24E-03	1.12E-02	1	1	OPRD1
Pubmed	24966326	The specific monomer/dimer equilibrium of the corticotropin-releasing factor receptor type 1 is established in the endoplasmic reticulum.	Pubmed	7.37E-04	1.00E+00	1.24E-03	1.12E-02	1	1	CRHR1
Pubmed	23144877	A non-synonymous single nucleotide polymorphism in an OPRM1 splice variant is associated with fentanyl-induced emesis in women undergoing minor gynaecological surgery.	Pubmed	7.37E-04	1.00E+00	1.24E-03	1.12E-02	1	1	OPRM1
Pubmed	8201839	Identification of a human delta opioid receptor: cloning and expression.	Pubmed	7.37E-04	1.00E+00	1.24E-03	1.12E-02	1	1	OPRD1
Pubmed	12535787	Formalin- or adjuvant-induced peripheral inflammation increases neurokinin-1 receptor gene expression in the mouse.	Pubmed	7.37E-04	1.00E+00	1.24E-03	1.12E-02	1	1	TACR1
Pubmed	8813645	Pharmacological profiles of two bombesin analogues in cells transfected with human neuromedin B receptors.	Pubmed	7.37E-04	1.00E+00	1.24E-03	1.12E-02	1	1	NMBR
Pubmed	28343361	Genetic dissociation of morphine analgesia from hyperalgesia in mice.	Pubmed	7.37E-04	1.00E+00	1.24E-03	1.12E-02	1	1	OPRM1
Pubmed	19860800	Initial evidence of an association between OPRM1 and adolescent alcohol misuse.	Pubmed	7.37E-04	1.00E+00	1.24E-03	1.12E-02	1	1	OPRM1
Pubmed	21168121	Deletion of the ? opioid receptor gene impairs place conditioning but preserves morphine reinforcement.	Pubmed	7.37E-04	1.00E+00	1.24E-03	1.12E-02	1	1	OPRD1
Pubmed	9126934	Altered hematopoiesis, behavior, and sexual function in mu opioid receptor-deficient mice.	Pubmed	7.37E-04	1.00E+00	1.24E-03	1.12E-02	1	1	OPRM1
Pubmed	8095935	Genomic organization, localization, and allelic differences in the gene for the human neuropeptide Y Y1 receptor.	Pubmed	7.37E-04	1.00E+00	1.24E-03	1.12E-02	1	1	NPY1R
Pubmed	18347174	Identification of prognostic biomarkers for prostate cancer.	Pubmed	7.37E-04	1.00E+00	1.24E-03	1.12E-02	1	1	SSTR1
Pubmed	30538204	Crystal structure of the human NK	Pubmed	7.37E-04	1.00E+00	1.24E-03	1.12E-02	1	1	TACR1
Pubmed	8794880	Functional selectivity of orphanin FQ for its receptor coexpressed with potassium channel subunits in Xenopus laevis oocytes.	Pubmed	7.37E-04	1.00E+00	1.24E-03	1.12E-02	1	1	OPRL1
Pubmed	12509482	AMPA-sst2 somatostatin receptor interaction in rat hypothalamus requires activation of NMDA and/or metabotropic glutamate receptors and depends on intracellular calcium.	Pubmed	7.37E-04	1.00E+00	1.24E-03	1.12E-02	1	1	SSTR2
Pubmed	15680955	Immunohistochemical localization of gastrin-releasing peptide receptor in the mouse brain.	Pubmed	7.37E-04	1.00E+00	1.24E-03	1.12E-02	1	1	GRPR
Pubmed	26278401	Relaxin-3 receptor (Rxfp3) gene deletion reduces operant sucrose- but not alcohol-responding in mice.	Pubmed	7.37E-04	1.00E+00	1.24E-03	1.12E-02	1	1	RXFP3
Pubmed	18565889	CRHR1 polymorphisms predict bone density in survivors of acute lymphoblastic leukemia.	Pubmed	7.37E-04	1.00E+00	1.24E-03	1.12E-02	1	1	CRHR1
Pubmed	26808377	Corticotropin-Releasing Hormone Receptor 2 Gene Variants in Irritable Bowel Syndrome.	Pubmed	7.37E-04	1.00E+00	1.24E-03	1.12E-02	1	1	CRHR2
Pubmed	11840318	A functional polymorphism within the mu-opioid receptor gene and risk for abuse of alcohol and other substances.	Pubmed	7.37E-04	1.00E+00	1.24E-03	1.12E-02	1	1	OPRM1
Pubmed	12486188	Attenuation of nicotine-induced antinociception, rewarding effects, and dependence in mu-opioid receptor knock-out mice.	Pubmed	7.37E-04	1.00E+00	1.24E-03	1.12E-02	1	1	OPRM1
Pubmed	10828496	The presence of receptors for bombesin/GRP and mRNA for three receptor subtypes in human ovarian epithelial cancers.	Pubmed	7.37E-04	1.00E+00	1.24E-03	1.12E-02	1	1	NMBR
Pubmed	7913111	T lymphocytes isolated from the hepatic granulomas of schistosome-infected mice express somatostatin receptor subtype II (SSTR2) messenger RNA.	Pubmed	7.37E-04	1.00E+00	1.24E-03	1.12E-02	1	1	SSTR2
Pubmed	26902265	Neurotensin-induced miR-133? expression regulates neurotensin receptor 1 recycling through its downstream target aftiphilin.	Pubmed	7.37E-04	1.00E+00	1.24E-03	1.12E-02	1	1	NTSR1
Pubmed	27646989	Ablation of Y1 receptor impairs osteoclast bone-resorbing activity.	Pubmed	7.37E-04	1.00E+00	1.24E-03	1.12E-02	1	1	NPY1R
Pubmed	14744466	Mu-opioid receptor binding measured by [11C]carfentanil positron emission tomography is related to craving and mood in alcohol dependence.	Pubmed	7.37E-04	1.00E+00	1.24E-03	1.12E-02	1	1	OPRM1
Pubmed	23533279	Critical role of parathyroid hormone (PTH) receptor-1 phosphorylation in regulating acute responses to PTH.	Pubmed	7.37E-04	1.00E+00	1.24E-03	1.12E-02	1	1	PTH1R
Pubmed	17201465	The human mu-opioid receptor gene polymorphism 118A > G decreases cortical activation in response to specific nociceptive stimulation.	Pubmed	7.37E-04	1.00E+00	1.24E-03	1.12E-02	1	1	OPRM1
Pubmed	21150856	Study of the OPRM1 A118G genetic polymorphism associated with postoperative nausea and vomiting induced by fentanyl intravenous analgesia.	Pubmed	7.37E-04	1.00E+00	1.24E-03	1.12E-02	1	1	OPRM1
Pubmed	12217419	Lack of the nociceptin receptor does not affect acute or chronic nociception in mice.	Pubmed	7.37E-04	1.00E+00	1.24E-03	1.12E-02	1	1	OPRL1
Pubmed	21120581	The NK-1 receptor is expressed in human leukemia and is involved in the antitumor action of aprepitant and other NK-1 receptor antagonists on acute lymphoblastic leukemia cell lines.	Pubmed	7.37E-04	1.00E+00	1.24E-03	1.12E-02	1	1	TACR1
Pubmed	14671213	In vivo phosphorylation of the somatostatin 2A receptor in human tumors.	Pubmed	7.37E-04	1.00E+00	1.24E-03	1.12E-02	1	1	SSTR2
Pubmed	23592691	Duration of analgesia and pruritus following intrathecal fentanyl for labour analgesia: no significant effect of A118G ?-opioid receptor polymorphism, but a marked effect of ethnically distinct hospital populations.	Pubmed	7.37E-04	1.00E+00	1.24E-03	1.12E-02	1	1	OPRM1
Pubmed	19804796	kappa-Opioid receptor signaling and brain reward function.	Pubmed	7.37E-04	1.00E+00	1.24E-03	1.12E-02	1	1	OPRK1
Pubmed	22291910	Morphological and behavioral changes in the pathogenesis of a novel mouse model of communicating hydrocephalus.	Pubmed	7.37E-04	1.00E+00	1.24E-03	1.12E-02	1	1	OPRK1
Pubmed	28256208	Mu opioid receptor in the human endometrium: dynamics of its expression and localization during the menstrual cycle.	Pubmed	7.37E-04	1.00E+00	1.24E-03	1.12E-02	1	1	OPRM1
Pubmed	26527429	Mu opioid receptor polymorphism, early social adversity, and social traits.	Pubmed	7.37E-04	1.00E+00	1.24E-03	1.12E-02	1	1	OPRM1
Pubmed	11832457	Expression of CCK2 receptors in the murine pancreas: proliferation, transdifferentiation of acinar cells, and neoplasia.	Pubmed	7.37E-04	1.00E+00	1.24E-03	1.12E-02	1	1	CCKBR
Pubmed	20641369	[(111)In-Diethylenetriamine pentaacetic acid-ACMpip(5),Tha(6),?Ala(11),Tha(13),NIe(14)]bombesin(5-14)	Pubmed	7.37E-04	1.00E+00	1.24E-03	1.12E-02	1	1	NMBR
Pubmed	9745456	A homozygous inactivating mutation in the parathyroid hormone/parathyroid hormone-related peptide receptor causing Blomstrand chondrodysplasia.	Pubmed	7.37E-04	1.00E+00	1.24E-03	1.12E-02	1	1	PTH1R
Pubmed	21404329	Exome resequencing combined with linkage analysis identifies novel PTH1R variants in primary failure of tooth eruption in Japanese.	Pubmed	7.37E-04	1.00E+00	1.24E-03	1.12E-02	1	1	PTH1R
Pubmed	27262566	Neuropeptide Y1 receptor inhibits cell growth through inactivating mitogen-activated protein kinase signal pathway in human hepatocellular carcinoma.	Pubmed	7.37E-04	1.00E+00	1.24E-03	1.12E-02	1	1	NPY1R
Pubmed	19841255	Zyklophin, a systemically active selective kappa opioid receptor peptide antagonist with short duration of action.	Pubmed	7.37E-04	1.00E+00	1.24E-03	1.12E-02	1	1	OPRK1
Pubmed	12231654	Neurokinin B induces oedema formation in mouse lung via tachykinin receptor-independent mechanisms.	Pubmed	7.37E-04	1.00E+00	1.24E-03	1.12E-02	1	1	TACR1
Pubmed	23560613	Association study of OPRM1 polymorphisms with Schizophrenia in Han Chinese population.	Pubmed	7.37E-04	1.00E+00	1.24E-03	1.12E-02	1	1	OPRM1
Pubmed	19407218	Cortagine, a CRF1 agonist, induces stresslike alterations of colonic function and visceral hypersensitivity in rodents primarily through peripheral pathways.	Pubmed	7.37E-04	1.00E+00	1.24E-03	1.12E-02	1	1	CRHR1
Pubmed	23398267	CRF1 receptor signaling regulates food and fluid intake in the drinking-in-the-dark model of binge alcohol consumption.	Pubmed	7.37E-04	1.00E+00	1.24E-03	1.12E-02	1	1	CRHR1
Pubmed	30152518	Somatostatin receptor 2 signaling promotes growth and tumor survival in small-cell lung cancer.	Pubmed	7.37E-04	1.00E+00	1.24E-03	1.12E-02	1	1	SSTR2
Pubmed	9199241	A new functional isoform of the human CRF2 receptor for corticotropin-releasing factor.	Pubmed	7.37E-04	1.00E+00	1.24E-03	1.12E-02	1	1	CRHR2
Pubmed	21684020	A role for reactive oxygen species in endotoxin-induced elevation of MOR expression in the nervous and immune systems.	Pubmed	7.37E-04	1.00E+00	1.24E-03	1.12E-02	1	1	OPRM1
Pubmed	27175011	Spinal astrocytic activation contributes to both induction and maintenance of pituitary adenylate cyclase-activating polypeptide type 1 receptor-induced long-lasting mechanical allodynia in mice.	Pubmed	7.37E-04	1.00E+00	1.24E-03	1.12E-02	1	1	ADCYAP1R1
Pubmed	7692441	Expression cloning of a human corticotropin-releasing-factor receptor.	Pubmed	7.37E-04	1.00E+00	1.24E-03	1.12E-02	1	1	CRHR1
Pubmed	24225037	Stress susceptibility-specific phenotype associated with different hippocampal transcriptomic responses to chronic tricyclic antidepressant treatment in mice.	Pubmed	7.37E-04	1.00E+00	1.24E-03	1.12E-02	1	1	CCKBR
Pubmed	15302876	A natural variant type II G protein-coupled receptor for vasoactive intestinal peptide with altered function.	Pubmed	7.37E-04	1.00E+00	1.24E-03	1.12E-02	1	1	VIPR2
Pubmed	18541341	Increased neurotensin receptor-1 expression during progression of colonic adenocarcinoma.	Pubmed	7.37E-04	1.00E+00	1.24E-03	1.12E-02	1	1	NTSR1
Pubmed	25918834	Stress and Bronchodilator Response in Children with Asthma.	Pubmed	7.37E-04	1.00E+00	1.24E-03	1.12E-02	1	1	ADCYAP1R1
Pubmed	25442002	A pharmacogenetic determinant of mu-opioid receptor antagonist effects on alcohol reward and consumption: evidence from humanized mice.	Pubmed	7.37E-04	1.00E+00	1.24E-03	1.12E-02	1	1	OPRM1
Pubmed	17583697	Activation of the CRF(1) receptor causes ERK1/2 mediated increase in GRK3 expression in CATH.a cells.	Pubmed	7.37E-04	1.00E+00	1.24E-03	1.12E-02	1	1	CRHR1
Pubmed	15956683	LGR7-truncate is a splice variant of the relaxin receptor LGR7 and is a relaxin antagonist in vitro.	Pubmed	7.37E-04	1.00E+00	1.24E-03	1.12E-02	1	1	RXFP1
Pubmed	20399236	Effects of neurotensin-2 receptor deletion on sensorimotor gating and locomotor activity.	Pubmed	7.37E-04	1.00E+00	1.24E-03	1.12E-02	1	1	NTSR2
Pubmed	25130457	Effect of truncated neurokinin-1 receptor expression changes on the interaction between human breast cancer and bone marrow-derived mesenchymal stem cells.	Pubmed	7.37E-04	1.00E+00	1.24E-03	1.12E-02	1	1	TACR1
Pubmed	28871952	[Up-regulated expression of NK1R in eosinophil-enriched blood cells from patients with chronic spontaneous urticaria].	Pubmed	7.37E-04	1.00E+00	1.24E-03	1.12E-02	1	1	TACR1
Pubmed	10433861	Somatostatin and its receptor family.	Pubmed	7.37E-04	1.00E+00	1.24E-03	1.12E-02	1	1	SSTR4
Pubmed	25085890	Direct inhibition of hypothalamic proopiomelanocortin neurons by dynorphin A is mediated by the ?-opioid receptor.	Pubmed	7.37E-04	1.00E+00	1.24E-03	1.12E-02	1	1	OPRM1
Pubmed	19351805	Delayed stress-induced differences in locomotor and depression-related behaviour in female neuropeptide-Y Y1 receptor knockout mice.	Pubmed	7.37E-04	1.00E+00	1.24E-03	1.12E-02	1	1	NPY1R
Pubmed	16800795	Opioid receptor-like (ORL1) receptor utilizes both G(oA) and G(oB) for signal transduction.	Pubmed	7.37E-04	1.00E+00	1.24E-03	1.12E-02	1	1	OPRL1
Pubmed	11092766	Sequence variability and candidate gene analysis in complex disease: association of mu opioid receptor gene variation with substance dependence.	Pubmed	7.37E-04	1.00E+00	1.24E-03	1.12E-02	1	1	OPRM1
Pubmed	7869844	Cloning of a human kappa opioid receptor from the brain.	Pubmed	7.37E-04	1.00E+00	1.24E-03	1.12E-02	1	1	OPRK1
Pubmed	24766998	Effect of OPRM1 and stressful life events on symptoms of major depression in African American adolescents.	Pubmed	7.37E-04	1.00E+00	1.24E-03	1.12E-02	1	1	OPRM1
Pubmed	17553008	Decreased motivation to eat in mu-opioid receptor-deficient mice.	Pubmed	7.37E-04	1.00E+00	1.24E-03	1.12E-02	1	1	OPRM1
Pubmed	8415658	The human gastrin/cholecystokinin type B receptor gene: alternative splice donor site in exon 4 generates two variant mRNAs.	Pubmed	7.37E-04	1.00E+00	1.24E-03	1.12E-02	1	1	CCKBR
Pubmed	22437502	Crystal structure of the µ-opioid receptor bound to a morphinan antagonist.	Pubmed	7.37E-04	1.00E+00	1.24E-03	1.12E-02	1	1	OPRM1
Pubmed	16683988	Deletion of delta-opioid receptor in mice alters skin differentiation and delays wound healing.	Pubmed	7.37E-04	1.00E+00	1.24E-03	1.12E-02	1	1	OPRD1
Pubmed	14507633	Hypoxia-induced gene expression in human macrophages: implications for ischemic tissues and hypoxia-regulated gene therapy.	Pubmed	7.37E-04	1.00E+00	1.24E-03	1.12E-02	1	1	NMBR
Pubmed	19953226	In vitro and in vivo characterization of JNJ-31020028 (N-(4-{4-[2-(diethylamino)-2-oxo-1-phenylethyl]piperazin-1-yl}-3-fluorophenyl)-2-pyridin-3-ylbenzamide), a selective brain penetrant small molecule antagonist of the neuropeptide Y Y(2) receptor.	Pubmed	7.37E-04	1.00E+00	1.24E-03	1.12E-02	1	1	NPY2R
Pubmed	1657150	Human substance P receptor (NK-1): organization of the gene, chromosome localization, and functional expression of cDNA clones.	Pubmed	7.37E-04	1.00E+00	1.24E-03	1.12E-02	1	1	TACR1
Pubmed	14769376	Role of micro-opioid receptors in formalin-induced pain behavior in mice.	Pubmed	7.37E-04	1.00E+00	1.24E-03	1.12E-02	1	1	OPRM1
Pubmed	8782088	Bombesin specifically induces intracellular calcium mobilization via gastrin-releasing peptide receptors in human prostate cancer cells.	Pubmed	7.37E-04	1.00E+00	1.24E-03	1.12E-02	1	1	NMBR
Pubmed	18987361	Proinflammatory tachykinins that signal through the neurokinin 1 receptor promote survival of dendritic cells and potent cellular immunity.	Pubmed	7.37E-04	1.00E+00	1.24E-03	1.12E-02	1	1	TACR1
Pubmed	15001623	Cholecystokinin (CCK) stimulates aldosterone secretion from human adrenocortical cells via CCK2 receptors coupled to the adenylate cyclase/protein kinase A signaling cascade.	Pubmed	7.37E-04	1.00E+00	1.24E-03	1.12E-02	1	1	CCKBR
Pubmed	7929306	Human kappa opiate receptor second extracellular loop elevates dynorphin's affinity for human mu/kappa chimeras.	Pubmed	7.37E-04	1.00E+00	1.24E-03	1.12E-02	1	1	OPRK1
Pubmed	25308352	Effects of the Mu opioid receptor polymorphism (OPRM1 A118G) on pain regulation, placebo effects and associated personality trait measures.	Pubmed	7.37E-04	1.00E+00	1.24E-03	1.12E-02	1	1	OPRM1
Pubmed	10215100	Nociceptin/orphanin FQ: role in nociceptive information processing.	Pubmed	7.37E-04	1.00E+00	1.24E-03	1.12E-02	1	1	OPRL1
Pubmed	19268274	Genome-wide association and replication studies identified TRHR as an important gene for lean body mass.	Pubmed	7.37E-04	1.00E+00	1.24E-03	1.12E-02	1	1	TRHR
Pubmed	21123435	Activation of Type 1 CRH receptor isoforms induces serotonin release from human carcinoid BON-1N cells: an enterochromaffin cell model.	Pubmed	7.37E-04	1.00E+00	1.24E-03	1.12E-02	1	1	CRHR1
Pubmed	15325774	Targeted mutation of CCK(2) receptor gene antagonises behavioural changes induced by social isolation in female, but not in male mice.	Pubmed	7.37E-04	1.00E+00	1.24E-03	1.12E-02	1	1	CCKBR
Pubmed	22113086	Brain-specific inactivation of the Crhr1 gene inhibits post-dependent and stress-induced alcohol intake, but does not affect relapse-like drinking.	Pubmed	7.37E-04	1.00E+00	1.24E-03	1.12E-02	1	1	CRHR1
Pubmed	23702428	ELK1 transcription factor linked to dysregulated striatal mu opioid receptor signaling network and OPRM1 polymorphism in human heroin abusers.	Pubmed	7.37E-04	1.00E+00	1.24E-03	1.12E-02	1	1	OPRM1
Pubmed	7643715	Localization to chromosome 10 of a locus influencing morphine analgesia in crosses derived from C57BL/6 and DBA/2 strains.	Pubmed	7.37E-04	1.00E+00	1.24E-03	1.12E-02	1	1	OPRM1
Pubmed	21721910	Genome-wide investigation of rare structural variants identifies VIPR2 as a new candidate gene for schizophrenia.	Pubmed	7.37E-04	1.00E+00	1.24E-03	1.12E-02	1	1	VIPR2
Pubmed	15836615	Neuropeptide Y stimulates neuronal precursor proliferation in the post-natal and adult dentate gyrus.	Pubmed	7.37E-04	1.00E+00	1.24E-03	1.12E-02	1	1	NPY1R
Pubmed	27648914	Tetrapeptide Endomorphin Analogs Require Both Full Length and Truncated Splice Variants of the Mu Opioid Receptor Gene Oprm1 for Analgesia.	Pubmed	7.37E-04	1.00E+00	1.24E-03	1.12E-02	1	1	OPRM1
Pubmed	15016089	Pharmacological profile of nociceptin/orphanin FQ receptors regulating 5-hydroxytryptamine release in the mouse neocortex.	Pubmed	7.37E-04	1.00E+00	1.24E-03	1.12E-02	1	1	OPRL1
Pubmed	18422838	The tachykinin receptor 3 is associated with alcohol and cocaine dependence.	Pubmed	7.37E-04	1.00E+00	1.24E-03	1.12E-02	1	1	TACR3
Pubmed	17500070	Constitutively active parathyroid hormone receptor signaling in cells in osteoblastic lineage suppresses mechanical unloading-induced bone resorption.	Pubmed	7.37E-04	1.00E+00	1.24E-03	1.12E-02	1	1	PTH1R
Pubmed	15814105	A comparison of neurokinin 1 receptor knock-out (NK1-/-) and wildtype mice: exploratory behaviour and extracellular noradrenaline concentration in the cerebral cortex of anaesthetised subjects.	Pubmed	7.37E-04	1.00E+00	1.24E-03	1.12E-02	1	1	TACR1
Pubmed	24958816	G?13/PDZ-RhoGEF/RhoA signaling is essential for gastrin-releasing peptide receptor-mediated colon cancer cell migration.	Pubmed	7.37E-04	1.00E+00	1.24E-03	1.12E-02	1	1	GRPR
Pubmed	20486014	Social hedonic capacity is associated with the A118G polymorphism of the mu-opioid receptor gene (OPRM1) in adult healthy volunteers and psychiatric patients.	Pubmed	7.37E-04	1.00E+00	1.24E-03	1.12E-02	1	1	OPRM1
Pubmed	25403725	Stress during a critical postnatal period induces region-specific structural abnormalities and dysfunction of the prefrontal cortex via CRF1.	Pubmed	7.37E-04	1.00E+00	1.24E-03	1.12E-02	1	1	CRHR1
Pubmed	12244154	Mu-opioid receptor mediates chronic restraint stress-induced lymphocyte apoptosis.	Pubmed	7.37E-04	1.00E+00	1.24E-03	1.12E-02	1	1	OPRM1
Pubmed	16957071	The effect of lateral septum corticotropin-releasing factor receptor 2 activation on anxiety is modulated by stress.	Pubmed	7.37E-04	1.00E+00	1.24E-03	1.12E-02	1	1	CRHR2
Pubmed	27544317	Effects of corticotropin-releasing hormone receptor 1 SNPs on major depressive disorder are influenced by sex and smoking status.	Pubmed	7.37E-04	1.00E+00	1.24E-03	1.12E-02	1	1	CRHR1
Pubmed	20080964	Agonist-regulated cleavage of the extracellular domain of parathyroid hormone receptor type 1.	Pubmed	7.37E-04	1.00E+00	1.24E-03	1.12E-02	1	1	PTH1R
Pubmed	22028440	Activation of neurokinin 3 receptors in the median preoptic nucleus decreases core temperature in the rat.	Pubmed	7.37E-04	1.00E+00	1.24E-03	1.12E-02	1	1	TACR3
Pubmed	24365162	Ligands of the neuropeptide Y Y2 receptor.	Pubmed	7.37E-04	1.00E+00	1.24E-03	1.12E-02	1	1	NPY2R
Pubmed	18181266	A118g polymorphism in mu opioid receptor gene (oprm1): association with opiate addiction in subjects of Indian origin.	Pubmed	7.37E-04	1.00E+00	1.24E-03	1.12E-02	1	1	OPRM1
Pubmed	11641416	Inflammation enhances mu-opioid receptor transcription and expression in mice intestine.	Pubmed	7.37E-04	1.00E+00	1.24E-03	1.12E-02	1	1	OPRM1
Pubmed	11857585	Gene-based SNP genetic association study of the corticotropin-releasing hormone receptor-2 (CRHR2) in major depression.	Pubmed	7.37E-04	1.00E+00	1.24E-03	1.12E-02	1	1	CRHR2
Pubmed	11238602	Cutting edge: nociceptin stimulates neutrophil chemotaxis and recruitment: inhibition by aspirin-triggered-15-epi-lipoxin A4.	Pubmed	7.37E-04	1.00E+00	1.24E-03	1.12E-02	1	1	OPRL1
Pubmed	11682161	Naloxone fails to produce conditioned place aversion in mu-opioid receptor knock-out mice.	Pubmed	7.37E-04	1.00E+00	1.24E-03	1.12E-02	1	1	OPRM1
Pubmed	26948958	Pituitary adenylate cyclase-activating polypeptide type 1 receptor signaling evokes long-lasting nociceptive behaviors through the activation of spinal astrocytes in mice.	Pubmed	7.37E-04	1.00E+00	1.24E-03	1.12E-02	1	1	ADCYAP1R1
Pubmed	30787373	Convallatoxin enhance the ligand-induced mu-opioid receptor endocytosis and attenuate morphine antinociceptive tolerance in mice.	Pubmed	7.37E-04	1.00E+00	1.24E-03	1.12E-02	1	1	OPRM1
Pubmed	10788493	Export from the endoplasmic reticulum represents the limiting step in the maturation and cell surface expression of the human delta opioid receptor.	Pubmed	7.37E-04	1.00E+00	1.24E-03	1.12E-02	1	1	OPRD1
Pubmed	20890029	[Cytokines in bone diseases. Genetic defects of PTH/PTHrP receptor in chondrodysplasia].	Pubmed	7.37E-04	1.00E+00	1.24E-03	1.12E-02	1	1	PTH1R
Pubmed	21852362	Menin and JunD regulate gastrin gene expression through proximal DNA elements.	Pubmed	7.37E-04	1.00E+00	1.24E-03	1.12E-02	1	1	CCKBR
Pubmed	16554109	Mutation of the phosphorylatable residue Thr429 in Glu of the human VPAC1 led to a constitutively desensitized receptor.	Pubmed	7.37E-04	1.00E+00	1.24E-03	1.12E-02	1	1	VIPR1
Pubmed	15501700	Tachykinin NK3-receptor deficiency does not inhibit pulmonary eosinophilia in allergic mice.	Pubmed	7.37E-04	1.00E+00	1.24E-03	1.12E-02	1	1	TACR3
Pubmed	19084906	Effect of neuropeptide Y Y2 receptor deletion on emotional stress-induced neuronal activation in mice.	Pubmed	7.37E-04	1.00E+00	1.24E-03	1.12E-02	1	1	NPY2R
Pubmed	24813900	OPRM1 polymorphism and lifetime suicide attempts among stabilized, methadone-maintained outpatients.	Pubmed	7.37E-04	1.00E+00	1.24E-03	1.12E-02	1	1	OPRM1
Pubmed	26360621	Relaxin Affects Smooth Muscle Biophysical Properties and Mechanical Activity of the Female Mouse Colon.	Pubmed	7.37E-04	1.00E+00	1.24E-03	1.12E-02	1	1	RXFP1
Pubmed	25469546	Distribution of cholecystokinin-B receptor genotype between patients with pancreatic cancer and controls and its impact on survival.	Pubmed	7.37E-04	1.00E+00	1.24E-03	1.12E-02	1	1	CCKBR
Pubmed	20339544	Circadian control of mouse heart rate and blood pressure by the suprachiasmatic nuclei: behavioral effects are more significant than direct outputs.	Pubmed	7.37E-04	1.00E+00	1.24E-03	1.12E-02	1	1	VIPR2
Pubmed	30664663	Phosphorylation-deficient G-protein-biased ?-opioid receptors improve analgesia and diminish tolerance but worsen opioid side effects.	Pubmed	7.37E-04	1.00E+00	1.24E-03	1.12E-02	1	1	OPRM1
Pubmed	12648891	Introducing a new recruitment approach to sample collection for genetic association studies in opioid dependence.	Pubmed	7.37E-04	1.00E+00	1.24E-03	1.12E-02	1	1	OPRM1
Pubmed	7917790	Molecular cloning and functional characterization of a human liver vasoactive intestinal peptide receptor.	Pubmed	7.37E-04	1.00E+00	1.24E-03	1.12E-02	1	1	VIPR1
Pubmed	19528658	Mouse model of OPRM1 (A118G) polymorphism has sex-specific effects on drug-mediated behavior.	Pubmed	7.37E-04	1.00E+00	1.24E-03	1.12E-02	1	1	OPRM1
Pubmed	16998904	Characterization of neuropeptide Y2 receptor protein expression in the mouse brain. I. Distribution in cell bodies and nerve terminals.	Pubmed	7.37E-04	1.00E+00	1.24E-03	1.12E-02	1	1	NPY2R
Pubmed	16330815	A fundamental bimodal role for neuropeptide Y1 receptor in the immune system.	Pubmed	7.37E-04	1.00E+00	1.24E-03	1.12E-02	1	1	NPY1R
Pubmed	16828068	Effects of the CB1 cannabinoid receptor inverse agonist AM251 on food intake and body weight in mice lacking mu-opioid receptors.	Pubmed	7.37E-04	1.00E+00	1.24E-03	1.12E-02	1	1	OPRM1
Pubmed	19925840	NPY Y2 receptor agonist PYY(3-36) inhibits diarrhea by reducing intestinal fluid secretion and slowing colonic transit in mice.	Pubmed	7.37E-04	1.00E+00	1.24E-03	1.12E-02	1	1	NPY2R
Pubmed	16326828	Regulation of corticotropin-releasing hormone receptor-2 expression in human cord blood-derived cultured mast cells.	Pubmed	7.37E-04	1.00E+00	1.24E-03	1.12E-02	1	1	CRHR2
Pubmed	22732667	Surface masking shapes the traffic of the neuropeptide Y Y2 receptor.	Pubmed	7.37E-04	1.00E+00	1.24E-03	1.12E-02	1	1	NPY2R
Pubmed	12884968	Congenic C57BL/6 mu opiate receptor (MOR) knockout mice: baseline and opiate effects.	Pubmed	7.37E-04	1.00E+00	1.24E-03	1.12E-02	1	1	OPRM1
Pubmed	21917807	Corticotropin-releasing hormone receptor type 1 (CRHR1) genetic variation and stress interact to influence reward learning.	Pubmed	7.37E-04	1.00E+00	1.24E-03	1.12E-02	1	1	CRHR1
Pubmed	10690754	Genetic variation of the human mu-opioid receptor and susceptibility to idiopathic absence epilepsy.	Pubmed	7.37E-04	1.00E+00	1.24E-03	1.12E-02	1	1	OPRM1
Pubmed	17156941	Identification of three mouse mu-opioid receptor (MOR) gene (Oprm1) splice variants containing a newly identified alternatively spliced exon.	Pubmed	7.37E-04	1.00E+00	1.24E-03	1.12E-02	1	1	OPRM1
Pubmed	16766653	Knockin mice expressing fluorescent delta-opioid receptors uncover G protein-coupled receptor dynamics in vivo.	Pubmed	7.37E-04	1.00E+00	1.24E-03	1.12E-02	1	1	OPRD1
Pubmed	22433205	?-Opioid receptor gene A118G polymorphism predicts survival in patients with breast cancer.	Pubmed	7.37E-04	1.00E+00	1.24E-03	1.12E-02	1	1	OPRM1
Pubmed	8925404	Tachykinins: receptor to effector.	Pubmed	7.37E-04	1.00E+00	1.24E-03	1.12E-02	1	1	TACR3
Pubmed	23587526	?-Opioid receptors in the central amygdala regulate ethanol actions at presynaptic GABAergic sites.	Pubmed	7.37E-04	1.00E+00	1.24E-03	1.12E-02	1	1	OPRK1
Pubmed	28231077	Association of genetic variation in the tachykinin receptor 3 locus with hot flashes and night sweats in the Women's Health Initiative Study.	Pubmed	7.37E-04	1.00E+00	1.24E-03	1.12E-02	1	1	TACR3
Pubmed	15206947	Molecular and functional characterization of novel CRFR1 isoforms from the skin.	Pubmed	7.37E-04	1.00E+00	1.24E-03	1.12E-02	1	1	CRHR1
Pubmed	19840831	Environmental enrichment reduces mechanical hypersensitivity in neuropathic mice, but fails to abolish the phenotype of CCK2 receptor deficient mice.	Pubmed	7.37E-04	1.00E+00	1.24E-03	1.12E-02	1	1	CCKBR
Pubmed	24998255	Somatostatin receptor type 2 contributes to the self-renewal of murine embryonic stem cells.	Pubmed	7.37E-04	1.00E+00	1.24E-03	1.12E-02	1	1	SSTR2
Pubmed	15081583	Evidence for an axonal localization of the type 2 corticotropin-releasing factor receptor during postnatal development of the mouse cerebellum.	Pubmed	7.37E-04	1.00E+00	1.24E-03	1.12E-02	1	1	CRHR2
Pubmed	11933049	Modulation of 5-HT system in mice with a targeted disruption of neuromedin B receptor.	Pubmed	7.37E-04	1.00E+00	1.24E-03	1.12E-02	1	1	NMBR
Pubmed	17452465	Evidence of endogenous mu opioid receptor regulation by epigenetic control of the promoters.	Pubmed	7.37E-04	1.00E+00	1.24E-03	1.12E-02	1	1	OPRM1
Pubmed	17367825	The mu opioid receptor is involved in buprenorphine-induced locomotor stimulation and conditioned place preference.	Pubmed	7.37E-04	1.00E+00	1.24E-03	1.12E-02	1	1	OPRM1
Pubmed	14656401	Lack of LGR8 gene mutation in Finnish patients with a family history of cryptorchidism.	Pubmed	7.37E-04	1.00E+00	1.24E-03	1.12E-02	1	1	RXFP2
Pubmed	19426160	Effect of genetic SSTR4 ablation on inflammatory peptide and receptor expression in the non-inflamed and inflamed murine intestine.	Pubmed	7.37E-04	1.00E+00	1.24E-03	1.12E-02	1	1	SSTR4
Pubmed	12130725	Roles of substance P receptors in human colon circular muscle: alterations in diverticular disease.	Pubmed	7.37E-04	1.00E+00	1.24E-03	1.12E-02	1	1	TACR1
Pubmed	28154998	Upregulated expression of substance P (SP) and NK1R in eczema and SP-induced mast cell accumulation.	Pubmed	7.37E-04	1.00E+00	1.24E-03	1.12E-02	1	1	TACR1
Pubmed	1281469	Localization of agonist and antagonist binding domains of the human neurokinin-1 receptor.	Pubmed	7.37E-04	1.00E+00	1.24E-03	1.12E-02	1	1	TACR1
Pubmed	20641773	(86)Y-DOTA-[Pro(1),Tyr(4)]-Bombesin[1-14]	Pubmed	7.37E-04	1.00E+00	1.24E-03	1.12E-02	1	1	NMBR
Pubmed	11738504	Lack of a significant effect of deletion of the tachykinin neurokinin-1 receptor on wound healing in mouse skin.	Pubmed	7.37E-04	1.00E+00	1.24E-03	1.12E-02	1	1	TACR1
Pubmed	17330132	Skin corticotropin-releasing hormone receptor expression in psoriasis.	Pubmed	7.37E-04	1.00E+00	1.24E-03	1.12E-02	1	1	CRHR1
Pubmed	9150302	Genetic sensitivity to hot-plate nociception in DBA/2J and C57BL/6J inbred mouse strains: possible sex-specific mediation by delta2-opioid receptors.	Pubmed	7.37E-04	1.00E+00	1.24E-03	1.12E-02	1	1	OPRD1
Pubmed	11338173	Association between mu opioid receptor gene polymorphisms and Chinese heroin addicts.	Pubmed	7.37E-04	1.00E+00	1.24E-03	1.12E-02	1	1	OPRM1
Pubmed	18639588	Impaired anorectic effect of leptin in neurotensin receptor 1-deficient mice.	Pubmed	7.37E-04	1.00E+00	1.24E-03	1.12E-02	1	1	NTSR1
Pubmed	17933865	Regulation of mammalian gastrin/CCK receptor (CCK2R) expression in vitro and in vivo.	Pubmed	7.37E-04	1.00E+00	1.24E-03	1.12E-02	1	1	CCKBR
Pubmed	22914673	Hypermethylation of OPRM1 promoter region in European Americans with alcohol dependence.	Pubmed	7.37E-04	1.00E+00	1.24E-03	1.12E-02	1	1	OPRM1
Pubmed	25086317	Loss of the mu opioid receptor induces strain-specific alterations in hippocampal neurogenesis and spatial learning.	Pubmed	7.37E-04	1.00E+00	1.24E-03	1.12E-02	1	1	OPRM1
Pubmed	8703026	Alternative splicing in the N-terminal extracellular domain of the pituitary adenylate cyclase-activating polypeptide (PACAP) receptor modulates receptor selectivity and relative potencies of PACAP-27 and PACAP-38 in phospholipase C activation.	Pubmed	7.37E-04	1.00E+00	1.24E-03	1.12E-02	1	1	ADCYAP1R1
Pubmed	20974122	Adipocyte derived paracrine mediators of mammary ductal morphogenesis controlled by retinoic acid receptors.	Pubmed	7.37E-04	1.00E+00	1.24E-03	1.12E-02	1	1	PTH1R
Pubmed	15448191	Transcriptional regulation of the human mu-opioid receptor gene by interleukin-6.	Pubmed	7.37E-04	1.00E+00	1.24E-03	1.12E-02	1	1	OPRM1
Pubmed	16564642	Deletion of the neuropeptide Y Y1 receptor affects pain sensitivity, neuropeptide transport and expression, and dorsal root ganglion neuron numbers.	Pubmed	7.37E-04	1.00E+00	1.24E-03	1.12E-02	1	1	NPY1R
Pubmed	16500728	Intein-mediated rapid purification and characterization of a novel recombinant agonist for VPAC2.	Pubmed	7.37E-04	1.00E+00	1.24E-03	1.12E-02	1	1	VIPR2
Pubmed	17397942	Mu opioid receptor knockout mice in the Morris Water Maze: a learning or motivation deficit?	Pubmed	7.37E-04	1.00E+00	1.24E-03	1.12E-02	1	1	OPRM1
Pubmed	25454367	Hypothalamic-pituitary thyroid axis alterations in female mice with deletion of the neuromedin B receptor gene.	Pubmed	7.37E-04	1.00E+00	1.24E-03	1.12E-02	1	1	NMBR
Pubmed	22040127	Activation of neurokinin-1 receptors up-regulates substance P and neurokinin-1 receptor expression in murine pancreatic acinar cells.	Pubmed	7.37E-04	1.00E+00	1.24E-03	1.12E-02	1	1	TACR1
Pubmed	24671502	Assessment of opioid receptor ?1 gene A118G polymorphism and its association with pain intensity in patients with fibromyalgia.	Pubmed	7.37E-04	1.00E+00	1.24E-03	1.12E-02	1	1	OPRM1
Pubmed	12586782	Midgestational lethality in mice lacking the parathyroid hormone (PTH)/PTH-related peptide receptor is associated with abrupt cardiomyocyte death.	Pubmed	7.37E-04	1.00E+00	1.24E-03	1.12E-02	1	1	PTH1R
Pubmed	25010045	Loss of somatostatin receptor subtype 2 in prostate cancer is linked to an aggressive cancer phenotype, high tumor cell proliferation and predicts early metastatic and biochemical relapse.	Pubmed	7.37E-04	1.00E+00	1.24E-03	1.12E-02	1	1	SSTR2
Pubmed	24123648	Corticotropin releasing hormone receptor 2 (CRHR-2) gene is associated with decreased risk and severity of posttraumatic stress disorder in women.	Pubmed	7.37E-04	1.00E+00	1.24E-03	1.12E-02	1	1	CRHR2
Pubmed	11897681	Pituitary adenylate cyclase-activating polypeptide receptors mediating insulin secretion in rodent pancreatic islets are coupled to adenylate cyclase but not to PLC.	Pubmed	7.37E-04	1.00E+00	1.24E-03	1.12E-02	1	1	ADCYAP1R1
Pubmed	9548483	Delta-opioid receptors expressed by Jurkat T cells enhance IL-2 secretion by increasing AP-1 complexes and activity of the NF-AT/AP-1-binding promoter element.	Pubmed	7.37E-04	1.00E+00	1.24E-03	1.12E-02	1	1	OPRD1
Pubmed	27798158	Loss of Neurokinin-1 Receptor Alters Ocular Surface Homeostasis and Promotes an Early Development of Herpes Stromal Keratitis.	Pubmed	7.37E-04	1.00E+00	1.24E-03	1.12E-02	1	1	TACR1
Pubmed	19371589	Enhanced nicotine sensitivity in nociceptin/orphanin FQ receptor knockout mice.	Pubmed	7.37E-04	1.00E+00	1.24E-03	1.12E-02	1	1	OPRL1
Pubmed	8995203	Endocytosis of gastrin in cancer cells expressing gastrin/CCK-B receptor.	Pubmed	7.37E-04	1.00E+00	1.24E-03	1.12E-02	1	1	CCKBR
Pubmed	11113534	Mild deficits in mice lacking pituitary adenylate cyclase-activating polypeptide receptor type 1 (PAC1) performing on memory tasks.	Pubmed	7.37E-04	1.00E+00	1.24E-03	1.12E-02	1	1	ADCYAP1R1
Pubmed	18974264	Relaxin family peptide receptor-1 protects against airway fibrosis during homeostasis but not against fibrosis associated with chronic allergic airways disease.	Pubmed	7.37E-04	1.00E+00	1.24E-03	1.12E-02	1	1	RXFP1
Pubmed	19389921	Site specificity of agonist and second messenger-activated kinases for somatostatin receptor subtype 2A (Sst2A) phosphorylation.	Pubmed	7.37E-04	1.00E+00	1.24E-03	1.12E-02	1	1	SSTR2
Pubmed	12746321	Corticotropin-releasing factor receptor-2-deficient mice display abnormal homeostatic responses to challenges of increased dietary fat and cold.	Pubmed	7.37E-04	1.00E+00	1.24E-03	1.12E-02	1	1	CRHR2
Pubmed	18714376	Rapid reversal of chondroitin sulfate proteoglycan associated staining in subcompartments of mouse neostriatum during the emergence of behaviour.	Pubmed	7.37E-04	1.00E+00	1.24E-03	1.12E-02	1	1	OPRM1
Pubmed	23394710	PAC1 receptor (ADCYAP1R1) genotype is associated with PTSD's emotional numbing symptoms in Chinese earthquake survivors.	Pubmed	7.37E-04	1.00E+00	1.24E-03	1.12E-02	1	1	ADCYAP1R1
Pubmed	27586075	Region-specific roles of the corticotropin-releasing factor-urocortin system in stress.	Pubmed	7.37E-04	1.00E+00	1.24E-03	1.12E-02	1	1	CRHR1
Pubmed	19627578	Ovarian steroids regulate tachykinin and tachykinin receptor gene expression in the mouse uterus.	Pubmed	7.37E-04	1.00E+00	1.24E-03	1.12E-02	1	1	TACR3
Pubmed	23078527	TACR1 genotypes predict fMRI response to alcohol cues and level of alcohol dependence.	Pubmed	7.37E-04	1.00E+00	1.24E-03	1.12E-02	1	1	TACR1
Pubmed	21173257	Parathyroid hormone/parathyroid hormone-related protein receptor signaling is required for maintenance of the growth plate in postnatal life.	Pubmed	7.37E-04	1.00E+00	1.24E-03	1.12E-02	1	1	PTH1R
Pubmed	16113459	Asthma steroid pharmacogenetics: a study strategy to identify replicated treatment responses.	Pubmed	7.37E-04	1.00E+00	1.24E-03	1.12E-02	1	1	CRHR1
Pubmed	14614952	The coding of noxious mechanical and thermal stimuli of deep dorsal horn neurones is attenuated in NK1 knockout mice.	Pubmed	7.37E-04	1.00E+00	1.24E-03	1.12E-02	1	1	TACR1
Pubmed	12810079	The two NK-1 binding sites are distinguished by one radiolabelled substance P analogue.	Pubmed	7.37E-04	1.00E+00	1.24E-03	1.12E-02	1	1	TACR1
Pubmed	12705476	Immunolocalization of PTHrP in the sublingual glands of three mammals.	Pubmed	7.37E-04	1.00E+00	1.24E-03	1.12E-02	1	1	PTH1R
Pubmed	21212139	Protein kinase C-mediated phosphorylation of the ?-opioid receptor and its effects on receptor signaling.	Pubmed	7.37E-04	1.00E+00	1.24E-03	1.12E-02	1	1	OPRM1
Pubmed	12519878	Reduced expression of corticotropin-releasing hormone receptor type-1 alpha in human preeclamptic and growth-restricted placentas.	Pubmed	7.37E-04	1.00E+00	1.24E-03	1.12E-02	1	1	CRHR1
Pubmed	25680674	Neural Mechanism of a Sex-Specific Risk Variant for Posttraumatic Stress Disorder in the Type I Receptor of the Pituitary Adenylate Cyclase Activating Polypeptide.	Pubmed	7.37E-04	1.00E+00	1.24E-03	1.12E-02	1	1	ADCYAP1R1
Pubmed	15964684	Role of NK-1 neurotransmission in opioid-induced hyperalgesia.	Pubmed	7.37E-04	1.00E+00	1.24E-03	1.12E-02	1	1	TACR1
Pubmed	17257640	HIV-1 integration is inhibited by stimulation of the VPAC2 neuroendocrine receptor.	Pubmed	7.37E-04	1.00E+00	1.24E-03	1.12E-02	1	1	VIPR2
Pubmed	25204428	Inhibition of CaV2.3 channels by NK1 receptors is sensitive to membrane cholesterol but insensitive to caveolin-1.	Pubmed	7.37E-04	1.00E+00	1.24E-03	1.12E-02	1	1	TACR1
Pubmed	17900711	Distribution and localization of pituitary adenylate cyclase-activating polypeptide-specific receptor (PAC1R) in the rostral migratory stream of the infant mouse brain.	Pubmed	7.37E-04	1.00E+00	1.24E-03	1.12E-02	1	1	ADCYAP1R1
Pubmed	1335167	Cloning of a delta opioid receptor by functional expression.	Pubmed	7.37E-04	1.00E+00	1.24E-03	1.12E-02	1	1	OPRD1
Pubmed	12413769	Expression of parathyroid hormone (PTH)/PTH-related peptide receptor messenger ribonucleic acid in mice hair cycle.	Pubmed	7.37E-04	1.00E+00	1.24E-03	1.12E-02	1	1	PTH1R
Pubmed	22277584	A single nucleotide polymorphism of the cholecystokinin-B receptor predicts risk for pancreatic cancer.	Pubmed	7.37E-04	1.00E+00	1.24E-03	1.12E-02	1	1	CCKBR
Pubmed	8058754	Agonists and antagonists bind to different domains of the cloned kappa opioid receptor.	Pubmed	7.37E-04	1.00E+00	1.24E-03	1.12E-02	1	1	OPRK1
Pubmed	16777349	Reduced psychostimulant effects on dopamine dynamics in the nucleus accumbens of mu-opioid receptor knockout mice.	Pubmed	7.37E-04	1.00E+00	1.24E-03	1.12E-02	1	1	OPRM1
Pubmed	9177274	Dual promoters of mouse mu-opioid receptor gene.	Pubmed	7.37E-04	1.00E+00	1.24E-03	1.12E-02	1	1	OPRM1
Pubmed	22527985	The A118G single-nucleotide polymorphism of human ?-opioid receptor gene and use of labor analgesia.	Pubmed	7.37E-04	1.00E+00	1.24E-03	1.12E-02	1	1	OPRM1
Pubmed	27550842	CRF receptor type 2 neurons in the posterior bed nucleus of the stria terminalis critically contribute to stress recovery.	Pubmed	7.37E-04	1.00E+00	1.24E-03	1.12E-02	1	1	CRHR2
Pubmed	15208590	The role of the tachykinin NK1 receptor in airway changes in a mouse model of allergic asthma.	Pubmed	7.37E-04	1.00E+00	1.24E-03	1.12E-02	1	1	TACR1
Pubmed	16675550	Full-length and truncated neurokinin-1 receptor expression and function during monocyte/macrophage differentiation.	Pubmed	7.37E-04	1.00E+00	1.24E-03	1.12E-02	1	1	TACR1
Pubmed	17434199	Neurokinin-1 enables measles virus trans-synaptic spread in neurons.	Pubmed	7.37E-04	1.00E+00	1.24E-03	1.12E-02	1	1	TACR1
Pubmed	12573539	Morphine withdrawal is modified in pituitary adenylate cyclase-activating polypeptide type I-receptor-deficient mice.	Pubmed	7.37E-04	1.00E+00	1.24E-03	1.12E-02	1	1	ADCYAP1R1
Pubmed	17296558	Disruption of the CRF/CRF1 receptor stress system exacerbates the somatic signs of opiate withdrawal.	Pubmed	7.37E-04	1.00E+00	1.24E-03	1.12E-02	1	1	CRHR1
Pubmed	9754802	Localization of the neurokinin 1 (NK-1) receptor in the human antrum and duodenum.	Pubmed	7.37E-04	1.00E+00	1.24E-03	1.12E-02	1	1	TACR1
Pubmed	12393913	Cgamma H2 of Met174 side chain is the site of covalent attachment of a substance P analog photoactivable in position 5.	Pubmed	7.37E-04	1.00E+00	1.24E-03	1.12E-02	1	1	TACR1
Pubmed	24163059	Hepatic somatostatin receptor 2 expression during premalignant stages of hepatocellular carcinoma.	Pubmed	7.37E-04	1.00E+00	1.24E-03	1.12E-02	1	1	SSTR2
Pubmed	17578917	Placebo effects on human mu-opioid activity during pain.	Pubmed	7.37E-04	1.00E+00	1.24E-03	1.12E-02	1	1	OPRM1
Pubmed	12239081	Islet function phenotype in gastrin-releasing peptide receptor gene-deficient mice.	Pubmed	7.37E-04	1.00E+00	1.24E-03	1.12E-02	1	1	GRPR
Pubmed	20211980	Female mice target deleted for the neuromedin B receptor have partial resistance to diet-induced obesity.	Pubmed	7.37E-04	1.00E+00	1.24E-03	1.12E-02	1	1	NMBR
Pubmed	21895713	Corticotropin-releasing factor acting on corticotropin-releasing factor receptor type 1 is critical for binge alcohol drinking in mice.	Pubmed	7.37E-04	1.00E+00	1.24E-03	1.12E-02	1	1	CRHR1
Pubmed	19008867	OPRM1 gene is associated with BMI in Uyghur population.	Pubmed	7.37E-04	1.00E+00	1.24E-03	1.12E-02	1	1	OPRM1
Pubmed	20394311	Central deficiency of corticotropin-releasing hormone receptor type 1 (CRH-R1) abolishes effects of CRH on NREM but not on REM sleep in mice.	Pubmed	7.37E-04	1.00E+00	1.24E-03	1.12E-02	1	1	CRHR1
Pubmed	16112476	Physiological control of emotion-related behaviors by endogenous enkephalins involves essentially the delta opioid receptors.	Pubmed	7.37E-04	1.00E+00	1.24E-03	1.12E-02	1	1	OPRM1
Pubmed	18250251	An evaluation of mu-opioid receptor (OPRM1) as a predictor of naltrexone response in the treatment of alcohol dependence: results from the Combined Pharmacotherapies and Behavioral Interventions for Alcohol Dependence (COMBINE) study.	Pubmed	7.37E-04	1.00E+00	1.24E-03	1.12E-02	1	1	OPRM1
Pubmed	23485547	Xylazine induced central antinociception mediated by endogenous opioids and ?-opioid receptor, but not ?-or ?-opioid receptors.	Pubmed	7.37E-04	1.00E+00	1.24E-03	1.12E-02	1	1	OPRM1
Pubmed	12225873	Differential promoter usage of mouse mu-opioid receptor gene during development.	Pubmed	7.37E-04	1.00E+00	1.24E-03	1.12E-02	1	1	OPRM1
Pubmed	17979515	Polymorphisms in the mu-opioid receptor gene (OPRM1) and the implications for alcohol dependence in humans.	Pubmed	7.37E-04	1.00E+00	1.24E-03	1.12E-02	1	1	OPRM1
Pubmed	19879900	Schizophrenia-relevant behaviours in a genetic mouse model for Y2 deficiency.	Pubmed	7.37E-04	1.00E+00	1.24E-03	1.12E-02	1	1	NPY2R
Pubmed	11682252	Behavioral profile of CCK2 receptor-deficient mice.	Pubmed	7.37E-04	1.00E+00	1.24E-03	1.12E-02	1	1	CCKBR
Pubmed	26314208	NPY Y2 receptors in the central amygdala reduce cued but not contextual fear.	Pubmed	7.37E-04	1.00E+00	1.24E-03	1.12E-02	1	1	NPY2R
Pubmed	19903051	Neurokinin 1 receptor gene polymorphism might be correlated with recurrence rates in endometriosis.	Pubmed	7.37E-04	1.00E+00	1.24E-03	1.12E-02	1	1	TACR1
Pubmed	22516348	Somatic mutations in CCK2R alter receptor activity that promote oncogenic phenotypes.	Pubmed	7.37E-04	1.00E+00	1.24E-03	1.12E-02	1	1	CCKBR
Pubmed	16400534	Anger regulation style, postoperative pain, and relationship to the A118G mu opioid receptor gene polymorphism: a preliminary study.	Pubmed	7.37E-04	1.00E+00	1.24E-03	1.12E-02	1	1	OPRM1
Pubmed	14633277	Immunoexpression of the relaxin receptor LGR7 in breast and uterine tissues of humans and primates.	Pubmed	7.37E-04	1.00E+00	1.24E-03	1.12E-02	1	1	RXFP1
Pubmed	19438807	uAUG-mediated translational initiations are responsible for human mu opioid receptor gene expression.	Pubmed	7.37E-04	1.00E+00	1.24E-03	1.12E-02	1	1	OPRM1
Pubmed	10195199	Retention of heroin and morphine-6 beta-glucuronide analgesia in a new line of mice lacking exon 1 of MOR-1.	Pubmed	7.37E-04	1.00E+00	1.24E-03	1.12E-02	1	1	OPRM1
Pubmed	12589820	Identification and characterization of two new human mu opioid receptor splice variants, hMOR-1O and hMOR-1X.	Pubmed	7.37E-04	1.00E+00	1.24E-03	1.12E-02	1	1	OPRM1
Pubmed	28786760	Association of OPRK1 gene polymorphisms with opioid dependence in addicted men undergoing methadone treatment in an Iranian population.	Pubmed	7.37E-04	1.00E+00	1.24E-03	1.12E-02	1	1	OPRK1
Pubmed	22347157	Candidate genes in ocular dominance plasticity.	Pubmed	7.37E-04	1.00E+00	1.24E-03	1.12E-02	1	1	CCKBR
Pubmed	16213899	Modulation of parathyroid hormone-related protein levels (PTHrP) in anaplastic thyroid cancer.	Pubmed	7.37E-04	1.00E+00	1.24E-03	1.12E-02	1	1	PTH1R
Pubmed	9075739	Tissue-specific transcription start sites and alternative splicing of the parathyroid hormone (PTH)/PTH-related peptide (PTHrP) receptor gene: a new PTH/PTHrP receptor splice variant that lacks the signal peptide.	Pubmed	7.37E-04	1.00E+00	1.24E-03	1.12E-02	1	1	PTH1R
Pubmed	25817573	Neuropeptide Y receptor mediates activation of ERK1/2 via transactivation of the IGF receptor.	Pubmed	7.37E-04	1.00E+00	1.24E-03	1.12E-02	1	1	NPY1R
Pubmed	19596121	Interaction of childhood maltreatment with the corticotropin-releasing hormone receptor gene: effects on hypothalamic-pituitary-adrenal axis reactivity.	Pubmed	7.37E-04	1.00E+00	1.24E-03	1.12E-02	1	1	CRHR1
Pubmed	11445868	HIV gp120 and morphine alter mu opiate receptor expression in human vascular endothelium.	Pubmed	7.37E-04	1.00E+00	1.24E-03	1.12E-02	1	1	OPRM1
Pubmed	14617572	Distribution of the VPAC2 receptor in peripheral tissues of the mouse.	Pubmed	7.37E-04	1.00E+00	1.24E-03	1.12E-02	1	1	VIPR2
Pubmed	27474416	Reduced NPY Y1 receptor hippocampal expression and signs of decreased vagal modulation of heart rate in mice.	Pubmed	7.37E-04	1.00E+00	1.24E-03	1.12E-02	1	1	NPY1R
Pubmed	24377816	Gastrin-releasing peptide receptor expression in lung cancer.	Pubmed	7.37E-04	1.00E+00	1.24E-03	1.12E-02	1	1	GRPR
Pubmed	27343248	Molecular Pharmacology of ?-Opioid Receptors.	Pubmed	7.37E-04	1.00E+00	1.24E-03	1.12E-02	1	1	OPRD1
Pubmed	18411709	[Individual differences in analgesic effects of narcotics].	Pubmed	7.37E-04	1.00E+00	1.24E-03	1.12E-02	1	1	OPRM1
Pubmed	22260295	Dual growth of adolescent smoking and drinking: evidence for an interaction between the mu-opioid receptor (OPRM1) A118G polymorphism and sex.	Pubmed	7.37E-04	1.00E+00	1.24E-03	1.12E-02	1	1	OPRM1
Pubmed	27448962	Gastrin stimulates a cholecystokinin-2-receptor-expressing cardia progenitor cell and promotes progression of Barrett's-like esophagus.	Pubmed	7.37E-04	1.00E+00	1.24E-03	1.12E-02	1	1	CCKBR
Pubmed	20226823	The absence of the VPAC(2) receptor does not protect mice from Aspergillus induced allergic asthma.	Pubmed	7.37E-04	1.00E+00	1.24E-03	1.12E-02	1	1	VIPR2
Pubmed	22815498	Pain intensity the first year after lumbar disc herniation is associated with the A118G polymorphism in the opioid receptor mu 1 gene: evidence of a sex and genotype interaction.	Pubmed	7.37E-04	1.00E+00	1.24E-03	1.12E-02	1	1	OPRM1
Pubmed	16507004	Corticotropin-releasing factor receptor type 2-deficient mice display impaired coping behaviors during stress.	Pubmed	7.37E-04	1.00E+00	1.24E-03	1.12E-02	1	1	CRHR2
Pubmed	23454283	Low frequency genetic variants in the ?-opioid receptor (OPRM1) affect risk for addiction to heroin and cocaine.	Pubmed	7.37E-04	1.00E+00	1.24E-03	1.12E-02	1	1	OPRM1
Pubmed	12627468	Association between the cortisol response to opioid blockade and the Asn40Asp polymorphism at the mu-opioid receptor locus (OPRM1).	Pubmed	7.37E-04	1.00E+00	1.24E-03	1.12E-02	1	1	OPRM1
Pubmed	24846673	Buprenorphine signalling is compromised at the N40D polymorphism of the human ? opioid receptor in vitro.	Pubmed	7.37E-04	1.00E+00	1.24E-03	1.12E-02	1	1	OPRM1
Pubmed	9870978	Identification of the receptor subtype involved in the analgesic effect of neurotensin.	Pubmed	7.37E-04	1.00E+00	1.24E-03	1.12E-02	1	1	NTSR2
Pubmed	11292005	Ethanol consumption and reward are decreased in mu-opiate receptor knockout mice.	Pubmed	7.37E-04	1.00E+00	1.24E-03	1.12E-02	1	1	OPRM1
Pubmed	24155873	PET-scan shows peripherally increased neurokinin 1 receptor availability in chronic tennis elbow: visualizing neurogenic inflammation?	Pubmed	7.37E-04	1.00E+00	1.24E-03	1.12E-02	1	1	TACR1
Pubmed	23254216	Involvement of the mu-opioid receptor gene polymorphism A118G in the efficacy of detoxification of alcohol dependent patients.	Pubmed	7.37E-04	1.00E+00	1.24E-03	1.12E-02	1	1	OPRM1
Pubmed	21518242	Effects of age on parathyroid hormone signaling in human marrow stromal cells.	Pubmed	7.37E-04	1.00E+00	1.24E-03	1.12E-02	1	1	PTH1R
Pubmed	19103668	Expansion of the human mu-opioid receptor gene architecture: novel functional variants.	Pubmed	7.37E-04	1.00E+00	1.24E-03	1.12E-02	1	1	OPRM1
Pubmed	23353576	Vimentin interacts with the 5'-untranslated region of mouse mu opioid receptor (MOR) and is required for post-transcriptional regulation.	Pubmed	7.37E-04	1.00E+00	1.24E-03	1.12E-02	1	1	OPRM1
Pubmed	22750239	Distribution of delta opioid receptor-expressing neurons in the mouse hippocampus.	Pubmed	7.37E-04	1.00E+00	1.24E-03	1.12E-02	1	1	OPRD1
Pubmed	18028338	Cholecystokinin-2 receptor mediated gene expression in neuronal PC12 cells.	Pubmed	7.37E-04	1.00E+00	1.24E-03	1.12E-02	1	1	CCKBR
Pubmed	21391243	Kappa opioid receptor activation blocks progressive neurodegeneration after kainic acid injection.	Pubmed	7.37E-04	1.00E+00	1.24E-03	1.12E-02	1	1	OPRK1
Pubmed	12637030	Cardiac dynamics in corticotropin-releasing factor receptor subtype-2 deficient mice.	Pubmed	7.37E-04	1.00E+00	1.24E-03	1.12E-02	1	1	CRHR2
Pubmed	22593059	Susceptibility to PTSD-like behavior is mediated by corticotropin-releasing factor receptor type 2 levels in the bed nucleus of the stria terminalis.	Pubmed	7.37E-04	1.00E+00	1.24E-03	1.12E-02	1	1	CRHR2
Pubmed	18845633	N-type Ca(2+) -channels in murine pancreatic beta-cells are inhibited by an exclusive coupling with somatostatin receptor subtype 1.	Pubmed	7.37E-04	1.00E+00	1.24E-03	1.12E-02	1	1	SSTR1
Pubmed	12642578	Opioid agonists have different efficacy profiles for G protein activation, rapid desensitization, and endocytosis of mu-opioid receptors.	Pubmed	7.37E-04	1.00E+00	1.24E-03	1.12E-02	1	1	OPRM1
Pubmed	12752788	Somatostatin receptor 2 knockout/lacZ knockin mice show impaired motor coordination and reveal sites of somatostatin action within the striatum.	Pubmed	7.37E-04	1.00E+00	1.24E-03	1.12E-02	1	1	SSTR2
Pubmed	19006179	CRF1 receptor splicing in epidermal keratinocytes: potential biological role and environmental regulations.	Pubmed	7.37E-04	1.00E+00	1.24E-03	1.12E-02	1	1	CRHR1
Pubmed	12576090	Impaired angiogenesis in neuropeptide Y (NPY)-Y2 receptor knockout mice.	Pubmed	7.37E-04	1.00E+00	1.24E-03	1.12E-02	1	1	NPY2R
Pubmed	9872672	An 84-kilobase physical map and repeat polymorphisms of the gastrin/cholecystokinin brain receptor region at the junction of chromosome segments 11p15.4 and 15.5.	Pubmed	7.37E-04	1.00E+00	1.24E-03	1.12E-02	1	1	CCKBR
Pubmed	20200977	Critical role for Y1 receptors in mesenchymal progenitor cell differentiation and osteoblast activity.	Pubmed	7.37E-04	1.00E+00	1.24E-03	1.12E-02	1	1	NPY1R
Pubmed	29670288	Structural basis of ligand binding modes at the neuropeptide Y Y	Pubmed	7.37E-04	1.00E+00	1.24E-03	1.12E-02	1	1	NPY1R
Pubmed	25517020	Bombesin-like peptides and their receptors: recent findings in pharmacology and physiology.	Pubmed	7.37E-04	1.00E+00	1.24E-03	1.12E-02	1	1	NMBR
Pubmed	10854575	Parathyroid hormone-related protein is expressed by transformed and fetal human astrocytes and inhibits cell proliferation.	Pubmed	7.37E-04	1.00E+00	1.24E-03	1.12E-02	1	1	PTH1R
Pubmed	22040601	Characterization of a novel five-transmembrane domain cholecystokinin-2 receptor splice variant identified in human tumors.	Pubmed	7.37E-04	1.00E+00	1.24E-03	1.12E-02	1	1	CCKBR
Pubmed	14657255	Protein kinase A-induced negative regulation of the corticotropin-releasing hormone R1alpha receptor-extracellularly regulated kinase signal transduction pathway: the critical role of Ser301 for signaling switch and selectivity.	Pubmed	7.37E-04	1.00E+00	1.24E-03	1.12E-02	1	1	CRHR1
Pubmed	12393267	Turnover of mu-opioid receptors in neuroblastoma cells.	Pubmed	7.37E-04	1.00E+00	1.24E-03	1.12E-02	1	1	OPRM1
Pubmed	28643929	In silico and functional evaluation of PTH1R mutations found in patients with primary failure of eruption (PFE).	Pubmed	7.37E-04	1.00E+00	1.24E-03	1.12E-02	1	1	PTH1R
Pubmed	16621057	Intermale aggression in corticotropin-releasing factor receptor 1 deficient mice.	Pubmed	7.37E-04	1.00E+00	1.24E-03	1.12E-02	1	1	CRHR1
Pubmed	26012530	TACR1 gene polymorphism and sex differences in postoperative nausea and vomiting.	Pubmed	7.37E-04	1.00E+00	1.24E-03	1.12E-02	1	1	TACR1
Pubmed	19697526	[Molecular analysis of the corticotropin-releasing hormone receptor type 2 gene fragment in anorexia nervosa].	Pubmed	7.37E-04	1.00E+00	1.24E-03	1.12E-02	1	1	CRHR1
Pubmed	17640568	Substance P released by TRPV1-expressing neurons produces reactive oxygen species that mediate ethanol-induced gastric injury.	Pubmed	7.37E-04	1.00E+00	1.24E-03	1.12E-02	1	1	TACR1
Pubmed	17216605	Knock-in mice reveal nonsense-mediated mRNA decay in the brain.	Pubmed	7.37E-04	1.00E+00	1.24E-03	1.12E-02	1	1	OPRM1
Pubmed	18207746	Morphine-induced receptor endocytosis in a novel knockin mouse reduces tolerance and dependence.	Pubmed	7.37E-04	1.00E+00	1.24E-03	1.12E-02	1	1	OPRM1
Pubmed	12920195	Mouse kappa-opioid receptor mRNA differential transport in neurons.	Pubmed	7.37E-04	1.00E+00	1.24E-03	1.12E-02	1	1	OPRK1
Pubmed	9380756	Inter- and intraspecies polymorphisms in the cholecystokinin-B/gastrin receptor alter drug efficacy.	Pubmed	7.37E-04	1.00E+00	1.24E-03	1.12E-02	1	1	CCKBR
Pubmed	21352822	Neuropeptide Y receptors in carotid plaques of symptomatic and asymptomatic patients: effect of inflammatory cytokines.	Pubmed	7.37E-04	1.00E+00	1.24E-03	1.12E-02	1	1	NPY2R
Pubmed	10545285	Evidence for autocrine actions of neuromedin B and gastrin-releasing peptide in non-small cell lung cancer.	Pubmed	7.37E-04	1.00E+00	1.24E-03	1.12E-02	1	1	NMBR
Pubmed	25830629	Sex differences between CRF1 receptor deficient mice following naloxone-precipitated morphine withdrawal in a conditioned place aversion paradigm: implication of HPA axis.	Pubmed	7.37E-04	1.00E+00	1.24E-03	1.12E-02	1	1	CRHR1
Pubmed	19351798	NK1 receptor antagonism and emotional processing in healthy volunteers.	Pubmed	7.37E-04	1.00E+00	1.24E-03	1.12E-02	1	1	TACR1
Pubmed	15236323	Increased formation of corpora lutea in neurokinin 1-receptor deficient mice.	Pubmed	7.37E-04	1.00E+00	1.24E-03	1.12E-02	1	1	TACR1
Pubmed	22291440	Spatial proximity between the VPAC1 receptor and the amino terminus of agonist and antagonist peptides reveals distinct sites of interaction.	Pubmed	7.37E-04	1.00E+00	1.24E-03	1.12E-02	1	1	VIPR1
Pubmed	7590347	Structure of the gene encoding the mouse pituitary adenylate cyclase-activating polypeptide receptor.	Pubmed	7.37E-04	1.00E+00	1.24E-03	1.12E-02	1	1	ADCYAP1R1
Pubmed	2452993	Substance P and neurokinins as stimulants of the human isolated urinary bladder.	Pubmed	7.37E-04	1.00E+00	1.24E-03	1.12E-02	1	1	TACR3
Pubmed	20203187	micro-Opioid receptor endocytosis prevents adaptations in ventral tegmental area GABA transmission induced during naloxone-precipitated morphine withdrawal.	Pubmed	7.37E-04	1.00E+00	1.24E-03	1.12E-02	1	1	OPRM1
Pubmed	17525126	Somatostatin receptor subtype-2-deficient mice with diet-induced obesity have hyperglycemia, nonfasting hyperglucagonemia, and decreased hepatic glycogen deposition.	Pubmed	7.37E-04	1.00E+00	1.24E-03	1.12E-02	1	1	SSTR2
Pubmed	30053608	Calcium fluxes at the bone/plasma interface: Acute effects of parathyroid hormone (PTH) and targeted deletion of PTH/PTH-related peptide (PTHrP) receptor in the osteocytes.	Pubmed	7.37E-04	1.00E+00	1.24E-03	1.12E-02	1	1	PTH1R
Pubmed	19346515	Structural basis for antibody discrimination between two hormones that recognize the parathyroid hormone receptor.	Pubmed	7.37E-04	1.00E+00	1.24E-03	1.12E-02	1	1	PTH1R
Pubmed	25618602	?-Opioid receptor gene (OPRM1) polymorphism in patients with breast cancer.	Pubmed	7.37E-04	1.00E+00	1.24E-03	1.12E-02	1	1	OPRM1
Pubmed	16339307	The corticotropin-releasing factor receptor-1 pathway mediates the negative affective states of opiate withdrawal.	Pubmed	7.37E-04	1.00E+00	1.24E-03	1.12E-02	1	1	CRHR1
Pubmed	30171993	OPRD1 gene affects disease vulnerability and environmental stress in patients with heroin dependence in Han Chinese.	Pubmed	7.37E-04	1.00E+00	1.24E-03	1.12E-02	1	1	OPRD1
Pubmed	14530949	Interaction of ketamine with mu2 opioid receptors in SH-SY5Y human neuroblastoma cells.	Pubmed	7.37E-04	1.00E+00	1.24E-03	1.12E-02	1	1	OPRM1
Pubmed	22516252	Tobacco smoking produces greater striatal dopamine release in G-allele carriers with mu opioid receptor A118G polymorphism.	Pubmed	7.37E-04	1.00E+00	1.24E-03	1.12E-02	1	1	OPRM1
Pubmed	21925544	Rimonabant attenuates amphetamine sensitisation in a CCK2 receptor-dependent manner.	Pubmed	7.37E-04	1.00E+00	1.24E-03	1.12E-02	1	1	CCKBR
Pubmed	8034019	Molecular cloning and tissue distribution of a putative member of the rat opioid receptor gene family that is not a mu, delta or kappa opioid receptor type.	Pubmed	7.37E-04	1.00E+00	1.24E-03	1.12E-02	1	1	OPRL1
Pubmed	29070014	Lack of associations of the opioid receptor mu 1 (OPRM1) A118G polymorphism (rs1799971) with alcohol dependence: review and meta-analysis of retrospective controlled studies.	Pubmed	7.37E-04	1.00E+00	1.24E-03	1.12E-02	1	1	OPRM1
Pubmed	19755480	Hypogonadotropic hypogonadism due to a novel missense mutation in the first extracellular loop of the neurokinin B receptor.	Pubmed	7.37E-04	1.00E+00	1.24E-03	1.12E-02	1	1	TACR3
Pubmed	22397905	Influence of OPRM1 Asn40Asp variant (A118G) on [11C]carfentanil binding potential: preliminary findings in human subjects.	Pubmed	7.37E-04	1.00E+00	1.24E-03	1.12E-02	1	1	OPRM1
Pubmed	15365580	Association of a corticotropin-releasing hormone receptor 1 haplotype and antidepressant treatment response in Mexican-Americans.	Pubmed	7.37E-04	1.00E+00	1.24E-03	1.12E-02	1	1	CRHR1
Pubmed	16406265	Alterations in glucose homeostasis in SSTR1 gene-ablated mice.	Pubmed	7.37E-04	1.00E+00	1.24E-03	1.12E-02	1	1	SSTR1
Pubmed	9649554	Absence of functional receptors for parathyroid hormone and parathyroid hormone-related peptide in Blomstrand chondrodysplasia.	Pubmed	7.37E-04	1.00E+00	1.24E-03	1.12E-02	1	1	PTH1R
Pubmed	11027354	Overexpression of the human VPAC2 receptor in the suprachiasmatic nucleus alters the circadian phenotype of mice.	Pubmed	7.37E-04	1.00E+00	1.24E-03	1.12E-02	1	1	VIPR2
Pubmed	1317848	Cloning and functional expression of a human neuropeptide Y/peptide YY receptor of the Y1 type.	Pubmed	7.37E-04	1.00E+00	1.24E-03	1.12E-02	1	1	NPY1R
Pubmed	17105911	Distinct mechanisms mediating methamphetamine-induced neuronal apoptosis and dopamine terminal damage share the neuropeptide substance p in the striatum of mice.	Pubmed	7.37E-04	1.00E+00	1.24E-03	1.12E-02	1	1	TACR1
Pubmed	22925223	Mu opioid receptor availability in people with psychiatric disorders who died by suicide: a case control study.	Pubmed	7.37E-04	1.00E+00	1.24E-03	1.12E-02	1	1	OPRM1
Pubmed	22717102	Ethnicity interacts with the OPRM1 gene in experimental pain sensitivity.	Pubmed	7.37E-04	1.00E+00	1.24E-03	1.12E-02	1	1	OPRM1
Pubmed	18250257	Influence of child abuse on adult depression: moderation by the corticotropin-releasing hormone receptor gene.	Pubmed	7.37E-04	1.00E+00	1.24E-03	1.12E-02	1	1	CRHR1
Pubmed	26590027	Viability of D283 medulloblastoma cells treated with a histone deacetylase inhibitor combined with bombesin receptor antagonists.	Pubmed	7.37E-04	1.00E+00	1.24E-03	1.12E-02	1	1	NMBR
Pubmed	15800378	Altered calmodulin response to light in the suprachiasmatic nucleus of PAC1 receptor knockout mice revealed by proteomic analysis.	Pubmed	7.37E-04	1.00E+00	1.24E-03	1.12E-02	1	1	ADCYAP1R1
Pubmed	15772909	The A118G single nucleotide polymorphism of the mu-opioid receptor gene (OPRM1) is associated with pressure pain sensitivity in humans.	Pubmed	7.37E-04	1.00E+00	1.24E-03	1.12E-02	1	1	OPRM1
Pubmed	19811607	Functional effects of somatostatin receptor 1 activation on synaptic transmission in the mouse hippocampus.	Pubmed	7.37E-04	1.00E+00	1.24E-03	1.12E-02	1	1	SSTR1
Pubmed	22211341	Variation in OPRM1 and risk of suicidal behavior in drug-dependent individuals.	Pubmed	7.37E-04	1.00E+00	1.24E-03	1.12E-02	1	1	OPRM1
Pubmed	11752130	The effects of deleting the mouse neurotensin receptor NTR1 on central and peripheral responses to neurotensin.	Pubmed	7.37E-04	1.00E+00	1.24E-03	1.12E-02	1	1	NTSR1
Pubmed	19628633	Molecular basis for the selectivity of the mammalian bombesin peptide, neuromedin B, for its receptor.	Pubmed	7.37E-04	1.00E+00	1.24E-03	1.12E-02	1	1	NMBR
Pubmed	15652653	Peptide ligand binding properties of the corticotropin-releasing factor (CRF) type 2 receptor: pharmacology of endogenously expressed receptors, G-protein-coupling sensitivity and determinants of CRF2 receptor selectivity.	Pubmed	7.37E-04	1.00E+00	1.24E-03	1.12E-02	1	1	CRHR2
Pubmed	15294324	Haplotype frequencies and linkage disequilibrium analysis of four frequent polymorphisms at the PTH/PTH-related peptide receptor gene locus.	Pubmed	7.37E-04	1.00E+00	1.24E-03	1.12E-02	1	1	PTH1R
Pubmed	17678886	Influence of 17q gain and promoter polymorphisms on mRNA expression of somatostatin receptor type 2 in neuroblastoma.	Pubmed	7.37E-04	1.00E+00	1.24E-03	1.12E-02	1	1	SSTR2
Pubmed	15255997	The rewarding properties of MDMA are preserved in mice lacking mu-opioid receptors.	Pubmed	7.37E-04	1.00E+00	1.24E-03	1.12E-02	1	1	OPRM1
Pubmed	25086587	?-Opioid receptor mediates the antinociceptive effect of nitrous oxide in mice.	Pubmed	7.37E-04	1.00E+00	1.24E-03	1.12E-02	1	1	OPRK1
Pubmed	9328352	Somatostatin receptor subtype 2 knockout mice are refractory to growth hormone-negative feedback on arcuate neurons.	Pubmed	7.37E-04	1.00E+00	1.24E-03	1.12E-02	1	1	SSTR2
Pubmed	18803909	Preserved DNA from past clinical trials yields new information about a subtype of alcoholism.	Pubmed	7.37E-04	1.00E+00	1.24E-03	1.12E-02	1	1	OPRM1
Pubmed	12393946	The ORL1 receptor: molecular pharmacology and signalling mechanisms.	Pubmed	7.37E-04	1.00E+00	1.24E-03	1.12E-02	1	1	OPRL1
Pubmed	23503369	Modeling the influence of the A118G polymorphism in the OPRM1 gene and of noxious stimulation on the synergistic relation between propofol and remifentanil: sedation and analgesia in endoscopic procedures.	Pubmed	7.37E-04	1.00E+00	1.24E-03	1.12E-02	1	1	OPRM1
Pubmed	15652259	Behavioural, neural and cardiovascular adaptations in mice lacking the NPY Y1 receptor.	Pubmed	7.37E-04	1.00E+00	1.24E-03	1.12E-02	1	1	NPY1R
Pubmed	22909206	Influence of the OPRM1 A118G polymorphism on alcohol-induced euphoria, risk for alcoholism and the clinical efficacy of naltrexone.	Pubmed	7.37E-04	1.00E+00	1.24E-03	1.12E-02	1	1	OPRM1
Pubmed	15956698	Increased expression of the relaxin receptor (LGR7) in human endometrium during the secretory phase of the menstrual cycle.	Pubmed	7.37E-04	1.00E+00	1.24E-03	1.12E-02	1	1	RXFP1
Pubmed	22593549	Mice lacking ?-opioid receptors resist the development of diet-induced obesity.	Pubmed	7.37E-04	1.00E+00	1.24E-03	1.12E-02	1	1	OPRD1
Pubmed	22378896	Variation in the corticotropin-releasing hormone receptor 1 (CRHR1) gene influences fMRI signal responses during emotional stimulus processing.	Pubmed	7.37E-04	1.00E+00	1.24E-03	1.12E-02	1	1	CRHR1
Pubmed	12429993	Characterization of the CCK-C (cancer) receptor in human pancreatic cancer.	Pubmed	7.37E-04	1.00E+00	1.24E-03	1.12E-02	1	1	CCKBR
Pubmed	7733933	Cloning and promoter mapping of mouse kappa opioid receptor gene.	Pubmed	7.37E-04	1.00E+00	1.24E-03	1.12E-02	1	1	OPRK1
Pubmed	29030297	Impaired extinction of cued fear memory and abnormal dendritic morphology in the prelimbic and infralimbic cortices in VPAC2 receptor (VIPR2)-deficient mice.	Pubmed	7.37E-04	1.00E+00	1.24E-03	1.12E-02	1	1	VIPR2
Pubmed	7708752	Structure, expression, and chromosomal localization of the type I human vasoactive intestinal peptide receptor gene.	Pubmed	7.37E-04	1.00E+00	1.24E-03	1.12E-02	1	1	VIPR1
Pubmed	18597186	The N-terminal parts of VIP and antagonist PG97-269 physically interact with different regions of the human VPAC1 receptor.	Pubmed	7.37E-04	1.00E+00	1.24E-03	1.12E-02	1	1	VIPR1
Pubmed	11926817	Intermolecular interactions between cholecystokinin-8 and the third extracellular loop of the cholecystokinin-2 receptor.	Pubmed	7.37E-04	1.00E+00	1.24E-03	1.12E-02	1	1	CCKBR
Pubmed	21478256	Altered thermal hyperaemia in human skin by prior desensitization of neurokinin-1 receptors.	Pubmed	7.37E-04	1.00E+00	1.24E-03	1.12E-02	1	1	TACR1
Pubmed	15042514	Neurokinin-1 receptor gene expression in the mouse dorsal horn increases with neuropathic pain.	Pubmed	7.37E-04	1.00E+00	1.24E-03	1.12E-02	1	1	TACR1
Pubmed	27449273	A delta-opioid receptor genetic variant is associated with abstinence prior to and during cocaine dependence treatment.	Pubmed	7.37E-04	1.00E+00	1.24E-03	1.12E-02	1	1	OPRD1
Pubmed	12217959	Mutations of the GREAT gene cause cryptorchidism.	Pubmed	7.37E-04	1.00E+00	1.24E-03	1.12E-02	1	1	RXFP2
Pubmed	10954331	Substance P and central respiratory activity: a comparative in vitro study in NK1 receptor knockout and wild-type mice.	Pubmed	7.37E-04	1.00E+00	1.24E-03	1.12E-02	1	1	TACR1
Pubmed	17157823	Effect of mu-opioid receptor gene polymorphisms on heroin-induced subjective responses in a Chinese population.	Pubmed	7.37E-04	1.00E+00	1.24E-03	1.12E-02	1	1	OPRM1
Pubmed	24525640	The association of genetic polymorphisms in the ?-opioid receptor 1 gene with body weight, alcohol use, and withdrawal symptoms in patients with methadone maintenance.	Pubmed	7.37E-04	1.00E+00	1.24E-03	1.12E-02	1	1	OPRK1
Pubmed	16919985	Role of the tachykinin NK(1) receptor in mediating contraction to 5-hydroxytryptamine and antigen in the mouse trachea.	Pubmed	7.37E-04	1.00E+00	1.24E-03	1.12E-02	1	1	TACR1
Pubmed	18418662	Localization and functional roles of corticotropin-releasing factor receptor type 2 in the cerebellum.	Pubmed	7.37E-04	1.00E+00	1.24E-03	1.12E-02	1	1	CRHR2
Pubmed	15952771	Identification of the molecular mechanisms by which the diterpenoid salvinorin A binds to kappa-opioid receptors.	Pubmed	7.37E-04	1.00E+00	1.24E-03	1.12E-02	1	1	OPRK1
Pubmed	29061788	Expression of Truncated Neurokinin-1 Receptor in Childhood Neuroblastoma is Independent of Tumor Biology and Stage.	Pubmed	7.37E-04	1.00E+00	1.24E-03	1.12E-02	1	1	TACR1
Pubmed	16682964	mu opioid and CB1 cannabinoid receptor interactions: reciprocal inhibition of receptor signaling and neuritogenesis.	Pubmed	7.37E-04	1.00E+00	1.24E-03	1.12E-02	1	1	OPRM1
Pubmed	21703297	Decreased response to social defeat stress in ?-opioid-receptor knockout mice.	Pubmed	7.37E-04	1.00E+00	1.24E-03	1.12E-02	1	1	OPRM1
Pubmed	25676386	Critical role of somatostatin receptor 2 in the vulnerability of the central noradrenergic system: new aspects on Alzheimer's disease.	Pubmed	7.37E-04	1.00E+00	1.24E-03	1.12E-02	1	1	SSTR2
Pubmed	18434512	Dynamics of somatostatin type 2A receptor cargoes in living hippocampal neurons.	Pubmed	7.37E-04	1.00E+00	1.24E-03	1.12E-02	1	1	SSTR2
Pubmed	20228164	Internalized somatostatin receptor subtype 2 in neuroendocrine tumors of octreotide-treated patients.	Pubmed	7.37E-04	1.00E+00	1.24E-03	1.12E-02	1	1	SSTR2
Pubmed	20980951	Identification of a µ opiate receptor signaling mechanism in human placenta.	Pubmed	7.37E-04	1.00E+00	1.24E-03	1.12E-02	1	1	OPRM1
Pubmed	21912390	No association between ADCYAP1R1 and post-traumatic stress disorder in two independent samples.	Pubmed	7.37E-04	1.00E+00	1.24E-03	1.12E-02	1	1	ADCYAP1R1
[truncated: 5,496 more rows]
